# Supplementary material for: PDK1, associated with glycolytic metabolism, is a potential prognostic biomarker in osteosarcoma
Source: PLoS One. 2025 Sep 19;20(9):e0332494. doi: 10.1371/journal.pone.0332494 (PMC12448963; doi:10.1371/journal.pone.0332494)
Supplement: S2 Table — (XLSX) [file pone.0332494.s004.xlsx]

## Sheet: Sheet1
Primer	Primer sequences
PDK1-F	5'-AGT GCT GTC CTG GCT ATT GG-3'
PDK1-R	5'-TCC ATC CAG TCC CTT GAG TT-3'
GAPDH-F	5'- GAAGGTGAAGGTCGGAGT -3'
GAPDH-R	5'- GAAGATGGTGATGGGATTTC -3'
