# Supplementary material for: PDK1, associated with glycolytic metabolism, is a potential prognostic biomarker in osteosarcoma
Source: PLoS One. 2025 Sep 19;20(9):e0332494. doi: 10.1371/journal.pone.0332494 (PMC12448963; doi:10.1371/journal.pone.0332494)
Supplement: S3 Table — (XLSX) [file pone.0332494.s005.xlsx]

## Sheet: TARGET_OS_TPM
ID	TARGET-40-PARDAX-01A-01R	TARGET-40-0A4HX8-01A-01R	TARGET-40-PAUYTT-01A-01R	TARGET-40-PAKXLD-01A-01R	TARGET-40-PAMTCM-01A-01R	TARGET-40-PAPWWC-01A-01R	TARGET-40-0A4HXS-01A-01R	TARGET-40-0A4I4O-01A-01R	TARGET-40-PAUUML-01A-01R	TARGET-40-PASEFS-01A-01R	TARGET-40-PANGRW-01A-01R	TARGET-40-PAVDTY-01A-01R	TARGET-40-PAPNVD-01A-01R	TARGET-40-PAPKWD-01A-01R	TARGET-40-0A4I0W-01A-01R	TARGET-40-PALZGU-01A-01R	TARGET-40-PANPUM-01A-01R	TARGET-40-PAVALD-01A-01R	TARGET-40-PAVCLP-01A-01R	TARGET-40-PARKAF-01A-01R	TARGET-40-PATEEM-01A-01R	TARGET-40-0A4I4E-01A-01R	TARGET-40-PASEBY-01A-01R	TARGET-40-PATMXR-01A-01R	TARGET-40-PAMEKS-01A-01R	TARGET-40-PAUVUL-01A-01R	TARGET-40-PATUXZ-01A-01R	TARGET-40-PALHRL-01A-01R	TARGET-40-PASFCV-01A-01R	TARGET-40-PANMIG-01A-01R	TARGET-40-PANGPE-01A-01R	TARGET-40-0A4I0Q-01A-01R	TARGET-40-PATAWV-01A-01R	TARGET-40-PAPIJR-01A-01R	TARGET-40-PAUXPZ-01A-01R	TARGET-40-PARGTM-01A-01R	TARGET-40-PARBGW-01A-01R	TARGET-40-PALWWX-01A-01R	TARGET-40-PATMPU-01A-01R	TARGET-40-0A4I65-01A-01R	TARGET-40-0A4I0S-01A-01R	TARGET-40-PANZHX-01A-01R	TARGET-40-0A4HLD-01A-01R	TARGET-40-PAKZZK-01A-01R	TARGET-40-PAPXGT-01A-01R	TARGET-40-PAMHYN-01A-01R	TARGET-40-PAPFLB-01A-01R	TARGET-40-PAKUZU-01A-01R	TARGET-40-PAMHLF-01A-01R
A1BG	0.5025	1.5976	0.2774	0.2345	0.151	0.8238	0.0852	0.7884	0.2434	0.6037	0.245	0.1372	1.6724	0.2188	0.1681	0.4008	0.4175	0.9668	1.4766	0.0506	0.1171	1.1658	0.4125	0.2947	0.7996	0.23	2.9033	0.6605	0.1136	0.4583	0.1078	0.3386	0.4441	0.1777	0.4058	0.0693	0.1899	0.4204	0.8337	0.4507	0.6377	0.0341	1.7915	0.4639	0.0575	0.2962	0.088	0.9592	1.3614
A1BG-AS1	0.3828	3.3044	0.3507	1.1119	0.668	3.4774	0.4796	3.183	0.7499	1.8881	0.404	0.7724	0.7208	0.4926	0.996	1.6251	2.1732	9.9661	2.3846	0.2398	0.2222	1.8694	0.825	0.6487	1.3624	0.0909	3.7058	0.6889	0.5925	0.9778	0.4897	0.5178	1.2282	0.5716	0.3908	0.3286	0.2438	2.1526	1.8117	1.529	1.8615	0.4651	0.5308	2.2471	0.1771	0.1536	0.146	1.1369	4.556
A1CF	0.0149	0.013	0.2234	0.0244	0	0	0	0.0616	0.0203	0.0349	0	0	0.9497	0	0.0233	0.0176	0	0.0468	0.0077	0.0421	0.0732	0	0.2362	0.0088	0	1.9712	1.147	0	0.0189	0.0254	0.015	0.0045	0.0154	0.0106	0.0317	0	0.0132	0.035	0.0165	0.0065	0.0049	0	0.2425	0.0084	0.0192	0.0154	0.0073	0.021	0
A2M	2315.04	1190.84	201.54	559.75	240.119	2499.88	444.294	331.384	1220.19	393.527	2344.8	1001.56	109.27	1901.6	120.099	474.554	649.174	174.196	159.119	1371.89	550.142	1465.11	327.612	130.845	119.163	264.404	99.6565	121.625	827.168	126.024	280.527	712.832	1042.96	265.121	55.9657	421.385	562.695	128.909	888.147	351.771	825.042	835.113	317.096	435.993	261.137	530.216	846.955	201.43	275.375
A2M-AS1	1.9961	4.4618	1.3297	0.5567	0.0956	15.0178	1.6757	2.0721	1.9147	5.391	3.6264	0.2326	4.1247	2.196	2.8879	0.5437	3.5462	4.2087	0.4757	0.6174	5.0374	2.7908	1.9933	2.5129	0.1356	0.5979	1.2118	1.3261	3.3598	0.4145	1.5594	1.3185	6.476	1.1708	1.1354	0.9402	1.3092	0.4106	2.4236	2.3403	2.1946	1.0647	1.8833	2.7633	0.3743	0.6529	5.8737	0.5821	3.4038
A2ML1	0.0802	0.2976	0.062	0.0655	0.0281	0.2988	0.0595	0.0551	0.2176	0.4404	0.125	1.1692	4.0782	0.0122	0.0814	0.1179	0.1116	0.0251	0.0619	0.113	0.1309	0.0383	0.2449	0.1059	0.0279	0.4819	1.7056	0	0.0635	0.0939	0.0502	0.061	0.1241	0.1135	0.1417	0.0581	0.1149	0.1316	0.0777	0.0434	0.3432	0.0763	6.7576	0.0789	0.0321	0.1448	0.0295	0.0282	0.0298
A2ML1-AS1	0	0	0	0	0	0	0	0	0	0.2967	0	0.6069	6.053	0	0	0	0	0	0	0	0	0	0.2281	0	0	0.5086	1.9759	0	0	0.6758	0	0	0	0	0	0	0	0.2976	0	0	0.209	0	30.5104	0	0	0	0	0	0
A2ML1-AS2	0.3718	0.6491	0	0	0	0.1497	0	0	0	0.5212	0	0	0	0	0	0	0.1881	0	0	0	0.2427	0	0.2671	0	0	4.1693	2.3137	0	0	0.3165	0	0	0	0	14.4527	0	0	0.3484	0	0	0.1223	0.1768	25.5195	0	0.1191	0	0	0	0
A3GALT2	0.5612	0.4898	0.2169	0.9168	0.0393	0	0	2.8893	0	0.0656	0.0833	0.9385	3.8631	2.3089	0.219	0.1649	1.1355	0.4394	0.4329	0.1977	0.8243	0	0.4031	0.8229	0	0.4495	2.7645	0.1033	0.1777	1.7318	0.2809	0.4269	0.2893	0.1985	0.5949	0.9483	0	0.0657	4.1128	0.0608	0.0923	0.2668	6.3026	0.3154	1.0337	0.5066	0.0688	0.0987	0.9392
A4GALT	11.1981	8.5056	5.2421	4.8179	21.2981	13.253	11.0588	21.008	8.4047	12.9203	4.8706	8.0464	15.6613	2.9699	16.7198	14.0671	14.2906	9.5049	19.2552	6.8656	9.9049	23.6836	18.8498	10.3787	6.3089	11.7304	8.8653	15.0396	5.8992	4.5483	13.0914	37.5487	48.5231	13.9963	11.1762	1.7747	6.3119	34.8058	5.721	15.9553	11.6162	17.333	27.4144	15.8764	34.9127	4.8281	3.8359	22.0051	8.7422
A4GNT	1.2908	0.2817	0.2079	0.2636	0.0905	0	0.0479	0.4984	0.1094	0.1508	0	0.0771	8.0313	0.2459	0.0756	0	0.1224	0.0505	0.4564	0.2274	0.237	0.7708	0.1738	0.142	0.1123	0.1292	1.004	0	0.2043	0.8242	0.1211	0.712	0.4991	0.0571	0.2281	0.0779	0.0356	0.1134	0.357	0	0.6636	0.0767	7.752	0.3627	0.2843	0.1665	0.1978	0.3972	0.5401
AA06	0	0	0.117	0	0	0	0	0	0	0	0	0	0	0	0	0	0	0	0	0	0	0	0.1631	0	0	0	1.4131	0	0	0	0	0	0	0	0	0	0	0	0	0	0	0	0	0	0	0	0	0	0
AAAS	37.255	42.2691	19.9496	40.9217	34.5255	62.749	26.0186	38.185	24.047	56.3048	24.4003	38.3006	44.6954	32.5723	11.4699	36.4035	47.1962	17.2893	20.1432	29.563	37.0349	34.8093	29.2021	32.3233	23.7616	33.1542	31.4261	43.3392	21.9531	23.6512	33.6743	40.2282	47.964	25.512	14.1193	31.0779	16.2758	23.5305	34.2596	34.1348	26.4544	32.7965	13.299	33.7498	33.837	36.0524	54.3659	23.2987	54.4028
AACS	7.3467	15.0584	4.367	6.9293	5.2671	6.8575	6.3087	11.174	3.7135	4.4025	2.4325	1.9583	7.2212	9.5942	2.2741	9.0301	9.6096	6.5866	5.2601	8.448	5.5056	10.6095	4.6278	8.8177	3.8753	1.056	6.4963	4.3608	3.4899	3.2376	6.4715	8.6238	3.211	3.3544	1.3597	11.9243	3.8185	8.4695	12.0371	5.6269	4.072	9.9763	10.1281	3.4949	3.4455	5.3727	11.7263	3.8455	5.9036
AADAC	0	0.307	0.0453	0.5747	0.0247	0	0.2609	0	0	0.1644	0.1044	0	3.7254	0	0.1647	0	0.1335	0	0.1809	0	0.0287	2.6886	0	0.0516	0	0.7513	1.6417	0	0.0557	0.1497	0	0.1338	0	0.311	0	0	0	0.0824	0	0	0.0579	0.0418	1.5364	0.0988	0.0563	0	0	0	0
AADACL2	0	0	0	0.7398	0	0	0.7894	0.0194	0.0768	0.0661	0.0588	0	1.9183	0	0.0619	0.0499	0.0143	0.0355	0.1892	0.0399	0.0185	3.4882	0.061	0	0	0.0151	0.9099	0	0.1075	0	0.0142	0.1206	0	0.04	0.08	0.0273	0.0374	0.0133	0	0.0123	0.0186	0	0.3179	0	0.0363	0.0584	0	0	0.0632
AADACL2-AS1	0.226	0	0	10.708	0	0	13.4131	0.3103	0	0.1056	0.0671	0	6.2235	0	0	0.3985	0.343	0	0	0	0.2213	34.118	0	0	0	1.2069	0.9376	0.1664	0.1431	0.0962	0	0.0688	0	0.3197	0.1597	0	0.0996	0	0	0	0.2975	0	23.692	0	0	0	0	0	0.5043
AADACL3	0	0.0618	0	0	0	0	0	0	0.048	0.0992	0	0.2029	2.0241	0	0	0	0.0179	0	0.0546	0	0	0	0.1271	0	0	0.0378	0.8076	0	0	0	0.0354	0.0108	0	0	0.1751	0	0.0468	0.0166	0.0196	0	0	0	0.0883	0.0597	0.0227	0.0548	0.0347	0.0249	0.0263
AADACL4	0	0	0.047	0	0.0256	0	0	0.1251	0.2472	0.1703	0.027	0.2613	3.8602	0	0	0	0.0461	0	0.0937	0	0.0892	0	0	0.1069	0	0	0.189	0	0	0	0	0	0	0	0.0644	0	0.0402	0	0	0	0	0.0433	0.5686	0.1536	0.1168	0.141	0	0	0.0678
AADAT	42.9123	34.5443	22.5622	13.9734	22.7796	141.437	23.229	30.4868	14.3523	29.4197	5.1053	13.3001	8.2907	29.9267	8.8712	41.2391	13.8842	22.7041	17.7198	19.9511	61.8779	13.3426	15.6545	37.3013	13.3913	31.48	55.1793	9.0714	3.1207	12.9384	16.2044	12.9994	10.6137	23.515	13.4218	21.4184	19.3217	5.3436	8.8205	20.6766	7.3778	9.052	11.6988	38.4808	10.6347	7.1538	42.8255	11.1143	13.9818
AAGAB	45.6794	19.2235	14.9604	21.7584	55.3811	33.4798	44.2126	51.0014	40.311	47.1414	25.0325	19.7217	211.429	92.493	11.5216	38.4051	23.492	40.4348	19.2289	32.7446	67.9937	20.7767	57.8235	40.586	36.5621	26.7799	50.8632	25.5839	46.5544	16.1072	73.498	27.0195	89.0893	29.7567	15.7614	50.3385	19.0664	65.4933	44.2007	19.3916	25.3468	34.678	28.7824	34.2462	22.0432	34.493	72.0213	22.2239	50.0731
AAK1	12.8082	11.3708	4.2812	9.5041	10.6454	10.7623	8.5574	9.7642	18.8898	19.405	7.0276	15.685	6.7791	9.462	6.367	6.2781	13.8985	20.5635	9.9206	12.1131	12.9698	6.7392	14.0093	19.5793	20.9731	5.8488	14.0502	4.5634	20.2931	13.6335	11.6293	9.8555	13.3917	10.7669	2.2946	16.496	5.5953	20.6756	13.1014	8.8218	10.9207	6.6386	9.5956	8.558	18.8283	13.5916	14.6256	8.9069	11.7566
AAMDC	9.8982	3.3526	3.9208	6.275	9.3213	11.6605	10.1699	5.6286	9.9174	13.4944	5.1953	3.9531	22.5296	11.5263	2.5368	29.8251	12.5544	8.3291	9.2692	15.3003	19.7222	3.3168	14.6969	5.2858	15.4292	7.0601	26.1998	14.5731	11.9257	10.9734	9.649	11.4412	3.199	6.3216	7.3607	10.1999	7.0336	19.1051	11.6442	3.7108	5.0554	9.5521	6.9133	9.5889	21.5324	7.9632	16.628	16.5214	9.5597
AAMP	61.45	44.6955	50.3571	209.679	79.3217	92.059	153.507	120.909	53.0085	119.146	37.9497	32.5046	114.333	158.585	19.4341	69.8291	135.336	31.284	77.2426	110.021	70.0009	103.996	59.661	93.855	60.2523	31.0556	76.5438	119.385	73.0817	40.035	77.7802	77.7707	53.0451	73.3339	25.2666	88.9153	53.6185	98.4622	126.86	28.2191	62.6977	69.5078	31.9508	52.6171	68.2329	37.8273	71.0565	52.869	104.409
AANAT	0.0666	0.1743	0	0	0.0747	0.0536	0.1185	0.1371	0.0903	0.0311	0.158	0.0636	2.256	0.1217	0.1663	0.1565	0.0673	0.2502	0	0	0.2607	0.6996	0.2391	0.3905	0.0927	0.1066	2.2093	0.098	0.2107	0.085	0.1999	0.2228	0.4805	0.0471	0	0	0.1467	0.2183	0.0736	0	0.679	0.0316	2.1598	0.2619	0.1493	0.1717	0.0979	0.0936	0.2971
AAR2	29.4824	70.8155	23.1116	57.313	32.6416	60.3318	61.5521	45.8159	40.9241	75.5996	28.3491	51.3509	50.6819	40.3418	21.7757	52.3906	55.6257	26.8188	46.534	48.1293	51.6954	52.0887	44.2482	53.5611	49.5621	24.2684	41.1842	51.4475	51.2218	38.1015	49.4319	24.9005	72.3979	34.7318	26.6581	76.7808	31.9918	59.1812	50.6875	45.8598	36.8078	45.4384	27.2029	40.6526	36.6348	42.7571	81.0112	41.4399	58.4529
AARD	0.3582	2.7618	0.0308	0.5852	0.4688	0.4568	0.744	1.8033	0.3239	4.3236	1.3288	0.0571	57.4097	0.182	1.1929	0.3158	1.2382	1.683	0.9211	0	7.6973	0.057	0.9005	0.07	0.0831	2.7415	1.1145	0.7911	0.1134	0.0508	0.1793	6.8128	0.0616	0.7178	0.1688	1.4412	0.079	0.0839	0.1981	0.2844	0	0.0568	1.788	0.3355	6.923	0.1848	0.0878	0.042	0.6217
AARS1	76.902	43.9204	48.1244	55.0252	67.1806	34.0082	94.4068	44.2734	37.4163	137.983	23.0251	94.1414	34.0242	118.948	23.3006	83.3731	43.157	126.809	38.4544	58.6891	93.8294	47.941	73.4048	34.1069	60.3012	30.6303	57.5467	35.9915	93.724	65.0805	56.6353	50.0416	88.9578	43.6237	18.4394	116.398	22.1764	59.9317	104.134	40.3269	46.6851	49.2584	29.2384	33.6534	57.3972	65.8464	86.2339	45.5777	69.1774
AARS2	25.3262	39.2157	1.0159	24.4667	31.2871	18.402	20.489	139.839	39.8787	38.4028	10.3271	37.3374	10.1486	24.9831	10.3431	21.0801	27.9344	31.7132	19.0795	22.1833	14.0664	25.1377	52.5287	14.614	35.3053	28.3765	21.7793	21.6268	20.6804	13.2277	22.4182	14.872	19.8473	26.7043	14.5124	18.7712	10.0903	23.3227	35.4672	10.4106	18.4681	17.6639	10.2841	20.1253	7.0252	76.0365	28.3729	10.2064	23.6431
AARSD1	0.7362	2.638	0.5791	1.266	1.0105	0.4837	0.3909	3.1388	1.7341	1.9553	0.3795	0.5925	2.9546	1.1809	1.0525	0.2961	2.2932	2.8157	1.5743	0.6006	1.2268	1.3697	1.8926	1.5	0.8633	0.6828	2.4915	0.8843	0.1472	1.7318	0.6012	1.6979	1.1987	1.754	2.9301	0.3367	1.059	1.4343	1.4574	0.4027	1.0455	0.6448	6.2376	1.6549	1.0675	1.7788	0.9882	4.8511	0.9223
AASDH	4.9342	12.9469	2.654	7.154	16.6385	22.5277	11.5297	12.3423	14.8887	23.4285	7.0011	14.4996	10.3203	11.0152	8.2319	11.038	12.027	13.2525	11.99	8.8211	9.2706	10.4887	7.332	7.0906	14.1714	9.2378	14.7122	3.3145	12.574	8.283	9.2297	12.331	16.8218	8.681	3.7705	18.6414	3.4394	8.323	24.6478	5.1952	7.2957	11.5239	7.5812	9.8262	6.7866	9.6714	8.8628	2.8414	15.6662
AASDHPPT	28.1167	20.5758	2.3902	74.9145	19.9593	22.9436	30.122	10.7997	26.1337	79.7366	7.7621	8.6594	21.2182	32.673	10.9577	31.5743	14.44	18.7814	12.0745	22.8074	29.553	17.1771	35.9092	20.6566	33.1934	5.8214	46.0704	10.1026	15.2735	5.3938	16.6805	16.1879	32.3697	7.9308	4.4777	11.1971	14.7976	13.2637	24.7689	13.0979	12.2722	11.7305	7.4289	16.6335	17.8065	16.402	34.7544	13.8228	15.151
AASS	19.4912	21.9186	11.4872	26.0365	14.4827	12.6279	2.454	10.512	8.3826	22.2084	7.8998	5.3718	16.331	3.5313	1.8356	5.8227	9.4671	13.9504	11.6854	9.5594	27.6269	5.8642	5.9713	24.8734	19.1342	8.4525	23.319	3.6307	7.6497	7.1873	8.0088	2.497	8.7721	4.6765	15.023	9.4625	4.8136	19.0019	27.22	6.7994	10.7573	5.6828	11.5835	15.5282	8.5548	9.7205	23.8078	11.9821	17.5568
AATBC	0.265	3.3669	0.2883	0.6254	0.289	0	0.2796	0.9097	6.4295	0.5228	0.2447	0.2533	1.1227	0.718	0.5608	0.3288	1.2661	0.7563	0.3483	0.7884	1.9896	4.8389	0.2538	0.4491	1.1892	0.173	1.0689	0.1734	0.2424	0.3008	0.3095	0.3853	0.2429	0.3957	0.2081	0.2843	0.2466	1.2832	0.2769	0.4463	1.3177	0.476	5.071	0.3475	0.1132	0.0304	0.5055	0.8492	0.3723
AATF	36.7558	26.1352	18.4626	68.7472	66.3665	60.6027	54.8526	21.7035	75.7146	32.3498	20.29	14.559	15.4128	28.4436	16.6473	42.4948	43.3558	45.0608	23.5529	31.1969	25.9448	43.8724	54.0698	34.3634	50.0189	20.5519	26.0445	29.4283	35.4261	34.9288	44.0597	47.7829	57.6009	41.1301	19.5642	33.4589	26.55	43.9763	22.1284	27.4502	28.7523	57.8118	16.8474	21.3862	38.7441	44.195	51.6181	41.533	30.1481
AATK	1.0892	3.5365	1.6727	1.0854	0.3421	0.4869	0.5947	3.0881	0.6056	1.0941	0.6465	1.3115	3.8296	0.956	2.0267	0.7874	1.6033	0.4981	2.8624	0.8288	0.9172	1.717	0.9936	1.2649	0.6977	0.727	2.327	0.3207	1.7723	1.0339	0.7523	1.0905	0.4829	2.4806	0.4926	0.3786	1.0755	1.5974	1.1266	1.2736	2.1897	0.5282	1.0194	1.163	0.6245	1	0.9669	1.7543	0.6886
ABALON	0	0	0	0.1232	0.0423	0.0304	0	0	0	0	0.0671	0.1441	0	0	0	0	0	0	0	0	0	0	0.1083	0	0	0.0403	0	0	0	0	0.0377	0.023	0	0	0	0	0	0	0	0	0.273	0	0	0	0	0	0.037	0	0
ABAT	0.4581	3.8434	2.3225	2.0519	0.2445	5.8731	1.2978	0.426	0.4409	22.4792	1.5699	0.3389	1.8153	0.3423	0.4844	0.7469	4.3352	3.1287	1.1095	0.7496	2.9999	1.0023	0.8385	0.8927	0.8231	0.1026	1.5784	0.1849	1.5717	1.7297	1.871	1.1961	6.3384	1.0869	0.6266	1.3555	1.4852	0.547	0.6784	0.3648	2.8005	0.7376	2.6921	1.6857	0.9467	0.8536	1.2754	0.7587	0.6594
ABCA1	39.503	26.3396	1.6888	8.9091	1.1319	13.9868	5.8269	18.9878	23.1311	35.3409	6.9053	6.0822	17.4468	17.7618	10.496	21.38	9.4917	32.0303	20.5499	18.0251	31.9494	7.6278	76.4069	34.5029	9.5675	29.8624	26.2975	2.6453	37.7158	11.0734	25.9323	5.325	19.388	18.5428	5.2402	13.4766	16.371	12.9481	37.8133	27.3597	50.4342	51.8302	10.4684	11.0356	39.251	15.3114	15.4019	13.5895	12.2627
ABCA10	1.2807	0.7452	0.0792	1.5901	0.8428	0.6739	0.3344	1.2543	3.381	0.7021	0.3041	0.0653	7.3783	0.1249	0.1866	0.2409	4.6902	0.1284	0.1756	0.1203	0.9977	0.4731	0.6378	0.4607	0.1665	0.2462	2.072	0.2766	0.0973	1.0757	0.4359	0.5976	0.0528	0.471	0.362	0.1154	0.1731	0.272	0.1133	0.3476	0.3484	0.276	2.898	0.1343	0.6509	0.7311	0.871	0.2282	1.6765
ABCA12	2.1199	0.2345	0.0615	4.5362	0.3684	0.0782	0.7442	0.7379	0.4454	0.5231	0.1683	0	8.3476	0.2093	0.275	0.7458	0.8004	0.1496	0.1766	2.1456	0.5701	0.271	0.2681	0.2364	0.1039	0.1993	3.3442	0.0989	28.3835	0.3431	0.5903	0.6405	0.1539	0.0317	0.1583	0.0721	0.125	0.0909	0.3055	0.2263	1.0905	0.291	3.5768	0.7634	0.1961	0.3773	0.4539	0.084	0.4219
ABCA13	0.2257	0.0328	0.1435	0.0246	0.0633	0.1363	0	0.3409	0.0204	0.1055	0.0558	0.2445	2.3427	0	0.2138	0.3051	0.0875	0.0189	0.12	0.212	0.3708	0.0431	0.4918	0.0353	0.2934	0.3736	1.5373	0.072	0.8241	0.6982	0.2222	2.672	6.4318	0.5056	0.4733	3.7199	0.2289	1.8438	0.0375	2.7599	0.5892	0.0715	2.9858	0.2791	0.0434	0.5977	0.1882	0.1429	0.1175
ABCA2	15.9153	18.3872	6.9418	35.2305	17.6105	7.062	35.5881	27.0569	47.2435	16.4979	5.7927	4.9704	42.2954	26.1756	7.9633	24.6966	24.3532	33.9803	16.6841	16.8368	8.4312	83.2585	13.743	37.7495	15.0238	15.4776	20.852	10.9355	9.9974	19.2722	10.3936	35.7951	6.8164	23.4392	21.9136	7.2866	9.2042	6.8201	22.0555	7.4325	27.6812	11.5039	20.0315	27.455	4.2991	12.5262	5.3646	7.6585	13.7578
ABCA3	27.5683	10.6586	0.4265	6.5798	3.1975	4.651	1.3752	0.7828	1.8207	15.0803	2.2977	2.232	24.268	11.1203	1.5618	9.1551	2.3908	0.7028	1.7876	3.7835	3.0434	4.3399	2.7345	29.6107	0.589	1.7087	32.1196	0.7852	1.1062	1.3308	2.3655	1.1585	0.4362	2.3284	1.1178	2.3974	6.3318	0.7497	16.6114	2.254	6.844	2.7979	4.1539	1.726	9.0489	1.2617	1.1816	27.9401	1.2174
ABCA4	6.2468	1.4657	1.9038	0.2469	0.6781	14.4915	0.0399	5.0952	0.7971	0.2981	0.4286	1.7973	3.2722	0.348	1.2949	0.6119	0.2208	0.3051	0.2332	2.8867	8.9834	0.3369	2.7501	43.6428	0.7717	1.067	41.4833	4.8581	1.3183	3.1736	0.9917	0.1431	0.2424	2.2803	0.3204	9.1128	1.3917	0.3147	2.1084	0.2982	0.3039	3.2812	0.7753	3.7935	0.113	0.8055	0.2388	1.2519	0.2873
ABCA5	17.4851	12.1386	5.7054	9.5513	16.4163	6.927	4.9131	10.1537	32.307	5.0505	3.2597	1.7825	9.4492	3.7166	3.2283	3.7246	6.5879	16.5426	4.0782	5.1796	11.6742	5.3147	4.6147	10.2494	3.9644	6.5872	14.3102	2.8746	1.3605	7.9766	5.8577	14.1897	2.9356	10.2915	7.5083	3.1914	2.0532	8.0751	6.2142	4.7616	4.9457	3.4226	5.1996	4.8547	6.5759	4.4054	12.047	2.455	8.8026
ABCA6	0.8414	0.2212	0.1515	0.3643	0.2416	0.4409	0.5956	0.174	0.7974	0.4073	0.2316	0.0969	5.9261	0.2224	0.1044	0.0596	0.8512	0.0762	1.2095	0.1857	1.2772	0.3874	0.5243	0.1486	0.0141	2.8039	1.987	0.2836	0.8344	0.2373	0.4414	0.7589	0.0732	0.4445	0.1218	0.0392	0.0849	0.494	0.0505	0.2941	0.6871	0.506	2.4288	0.3418	0.25	1.7412	0.1889	0.1925	3.6267
ABCA7	9.7718	3.7747	0.7326	0.929	6.6344	4.3388	1.2078	12.8718	5.9665	4.5656	2.2737	6.5354	1.8383	4.4512	4.7887	10.554	1.9832	7.4431	5.8258	10.6062	1.944	3.3454	5.4818	5.7842	1.0836	5.9848	5.0594	6.6867	4.8793	1.6498	10.9721	7.0673	4.0119	14.1296	3.2467	9.1324	3.1269	6.4787	4.9497	3.4088	9.951	4.2616	7.4695	8.0142	12.2668	5.4726	3.0016	6.9887	2.5934
ABCA8	0.2042	10.5487	0.125	11.0083	0.3078	0.1542	2.4387	0.368	6.4211	13.0168	1.4771	0.1098	6.028	0.1945	0.8726	0.0975	18.8114	3.2059	0.7088	0.1439	0.8789	3.1823	0.2017	0.2994	0.2843	0.7837	1.6148	0.451	1.1151	0.3748	0.4727	2.0699	0.0921	0.2257	0.1353	0.2218	0.1632	0.0598	0.0706	2.0947	2.0324	1.5715	1.6563	0.2295	0.4947	1.4614	0.0751	0.5655	12.321
ABCA9	0.6044	0.3748	0.418	0.5976	0.1784	0.1921	0.2265	0.2293	0.5177	3.2176	0.2124	0.0608	3.4024	0	0.0596	0.3552	0.9332	0.0996	0.2945	0.0448	0.6697	0.1216	0.3998	0.1679	0	0.0849	1.3856	0.2342	0.8459	0.4604	0.0398	0.363	0.0164	0.0675	0.1012	0	0.0701	0.1118	0.0704	0.1791	0.1779	0.2042	1.0122	0.1698	0.4891	0.8286	0.3276	0.5146	1.6798
ABCA9-AS1	0.048	0.1676	0.0495	0.0784	0	0	0.0285	0	0	0.0449	0	0	0.5083	0	0.045	0	0.0243	0	0	0	0.0157	0	0	0.0563	0	0	1.145	0	0.0608	0.0204	0.024	0.0292	0	0	0	0.0927	0	0	0	0	0.0474	0.0228	1.4376	0	0.0461	0.0743	0.0235	0	0.0714
ABCB1	7.8668	4.506	0.7371	9.2006	0.2068	3.6179	0.7427	0.2301	0.3334	5.5446	3.1503	0.2349	5.065	0.1635	0.1256	0.7356	1.3566	0.014	0.4482	23.1773	7.0831	0.3416	2.2955	33.2694	0.1867	0.4296	28.393	0.1152	1.5282	0.2569	0.3356	0.8297	0.507	0.569	0.2843	0.4964	0.4433	0.3141	3.832	3.823	1.1545	9.0845	4.0717	6.7945	1.5392	1.4871	0.2631	1.5247	0.6815
ABCB10	13.4176	11.7698	3.5179	15.9316	17.4172	11.3346	25.504	14.4973	24.2617	15.0519	4.7402	7.6163	30.0574	20.3538	6.5407	25.2188	17.4523	13.6716	12.694	12.2724	15.0702	23.4209	13.7197	16.9037	13.018	23.2169	12.2064	1.9804	7.3027	5.5395	11.798	11.5428	18.4472	9.6088	5.7751	13.7356	7.4121	8.1933	23.0454	10.7184	15.6345	6.4749	9.4418	7.5968	14.7039	4.4925	18.4217	9.9338	10.0297
ABCB11	0.1116	0.0812	0.0192	0	0.0052	0.0075	0	0.0383	0.0505	2.2686	0.0166	0.0533	3.9797	0.0227	0.0465	0.0765	0.1223	0.0233	0.1913	0.0524	0.1214	0	0.3741	0.0218	0.0259	0.149	1.6978	0.0411	0.0236	0.2613	0.0279	0.0453	0.0192	0.0132	0.0526	0.0359	0.1968	0	0.0412	0.0081	0.0245	0.0177	8.659	0.0941	0.0477	0.6525	0.0456	0.0131	0.0415
ABCB4	33.7638	6.0625	4.4312	20.4493	2.9737	4.4126	2.6892	16.1278	5.0121	3.7833	8.2451	28.2194	2.5175	0.6113	0.3711	18.8505	2.0761	0.3607	2.6934	26.7448	7.6622	2.7325	9.2312	75.0326	1.5258	1.5966	37.6744	2.8984	0.682	5.4231	5.7257	1.5033	0.3447	2.6796	5.6438	1.2733	1.8503	0.9833	19.3428	8.3807	3.917	14.0566	3.0128	13.1294	13.225	18.048	7.6873	7.6024	3.7711
ABCB5	0.7907	0.5954	0.1997	0	0.0391	1.0052	0.0368	0.1597	0.021	0.4419	0.681	0.3704	2.8899	0.2835	0.0726	0.4921	0.4549	0.0388	0.8213	1.0486	0.6933	0.0296	0.7684	0.2546	0.1295	3.6178	1.2542	0.0799	1.1289	7.9525	0.4578	0.033	0.9592	1.3817	0.3178	1.9463	1.3054	0.3051	0.7289	0.188	0.7397	1.7248	1.1995	0.3398	0.0546	0.4239	0.0912	0.0981	0.1269
ABCB6	1.103	0.722	0.1705	1.0811	0.6495	0.6218	0.3764	2.3661	1.1218	1.0564	0.2128	0.0527	0.7008	0.958	0.1722	0.7941	2.6501	0.2591	0.1844	0.3497	1.305	0.3688	0.4753	2.1349	0.9215	0.4564	1.4013	1.8066	0.0698	0.6573	0.6624	1.1663	0.4834	0.7021	0.3897	0.3195	0.3647	0.646	3.0961	0.4299	0.5353	0.1311	0.5161	0.4339	0.3798	0.3698	0.9737	0.2521	0.7794
ABCB7	20.7366	16.628	3.0749	28.6311	12.3052	19.395	17.0219	17.7803	16.1112	35.3416	8.9727	6.0345	13.1481	26.1763	9.7737	17.1567	19.6385	8.5148	11.5726	22.8852	28.5758	13.5739	15.4905	17.5617	22.8401	3.8861	17.0105	9.2379	29.7814	13.8266	15.7751	21.2755	17.2438	14.8936	6.7886	23.3825	10.0377	21.3505	16.5311	16.1066	20.0641	23.6481	11.2522	10.0743	16.8593	11.8555	12.6368	11.9691	13.0552
ABCB8	18.125	13.3375	6.2744	7.0572	9.0746	9.41	15.2629	22.8903	15.9699	10.5011	6.5604	5.6414	7.7496	12.3877	5.4619	13.5709	11.5866	9.2643	18.872	10.9175	14.933	11.0154	13.7918	13.1288	19.8019	11.6398	11.0329	11.928	15.4465	7.9245	14.6802	12.3829	9.1307	10.7752	2.9769	17.6652	3.0022	18.4472	10.6969	13.5216	16.662	14.9684	8.4793	8.164	9.0217	11.8231	13.9781	6.2821	18.0662
ABCB9	2.1057	3.5439	0.9015	1.1643	4.1879	4.1442	1.6085	6.4567	4.9791	1.5842	1.1953	2.1155	4.8489	2.725	2.4341	4.5632	1.7152	7.6575	3.1933	3.1497	2.3721	4.4981	2.7535	4.782	1.4285	0.4901	3.1134	2.353	2.6459	2.6614	4.1615	2.6058	1.5811	2.1462	0.664	1.22	2.2659	4.2198	3.2373	3.8113	1.1228	2.0895	6.4008	1.8751	2.9748	4.5897	2.3196	3.0532	3.0119
ABCC1	30.8702	13.7373	9.5416	53.6251	8.5783	17.2941	33.4316	21.97	50.1084	18.1692	7.6594	10.786	14.1975	18.0553	10.1353	14.7154	30.3742	12.7205	12.6906	14.6537	12.9449	37.3092	38.7062	27.4924	18.897	5.6143	17.5497	11.6709	18.4629	13.1542	18.3114	15.718	16.0936	23.0654	4.8417	16.7685	16.0274	18.3517	35.8122	28.7297	16.1468	10.8569	12.0343	8.7247	25.219	16.1096	26.315	11.5784	19.2459
ABCC10	11.2697	18.7588	11.0298	8.582	16.7817	6.1749	9.7422	28.5211	19.8805	22.2393	6.3991	47.8616	4.5108	10.796	7.2418	9.6901	18.7355	20.1118	12.4586	8.7526	12.3676	6.3075	33.0293	5.2569	19.2026	4.6245	13.3259	11.1312	16.8209	11.7018	8.5093	8.6301	12.5722	13.7825	7.4127	14.4811	7.1742	19.1592	16.089	11.89	15.282	14.2679	8.3493	9.7141	4.3604	13.585	10.5839	8.2884	16.0779
ABCC11	0.0169	0.2071	0.1048	0.0831	0.0713	0.0819	0.3319	0.0698	0.023	0.2692	0.0251	0.2753	3.4459	0.2789	0.0106	0.0199	0.1972	0.0849	0.061	0.0716	0.094	0.0324	0.1826	0.1093	0.0944	0.362	2.3024	0.025	0.0536	0.0649	0.1018	0.0722	0.0874	0.024	0.1557	0.1146	0.1569	0.0556	0.2531	0.0294	0.0613	0.0564	2.1994	0.019	0.0597	0.1136	0.0332	0.0238	0.0882
ABCC12	0	0.0864	0	0	0	0.0997	0.049	0	0	0.1233	0	0	1.1183	0	0.4893	0	0	0	0	0	0	0	0.0119	0.029	0.023	0.0617	1.5913	0.0121	1.2744	0	0.0248	0.01	0	0	0.0117	0	0.0582	0	0.0091	0	0.0054	0.0078	0.5353	0.0371	0.0053	0.0511	0	0.0232	0.0123
ABCC2	0.3113	0.2558	0.5851	0.5086	0.3133	0.7301	0.5325	0.2389	0.1739	0.077	0.1576	0.07	1.9783	0.0223	0.223	0.2368	0.5651	0.3786	0.1413	0.1032	4.1903	0.2799	0.0789	0.8916	0.2805	0.2445	1.7094	0.0809	0.1855	0.2105	0.3391	0.5796	0.3588	0.1036	0.1294	3.7667	0.0969	0.1287	0.314	0.2062	0.3495	0.0784	0.7313	0.3808	0.2347	1.0108	0.1168	0.3349	0.2724
ABCC3	1.4031	2.0455	0.0846	1.4144	5.923	2.3323	1.3908	5.9331	2.0243	0.6556	3.1629	1.2696	4.9954	0.6369	4.1197	2.5091	1.3365	0.7761	3.2856	2.5871	3.0744	5.0769	9.5317	3.4671	1.0393	3.8657	1.9661	3.3185	10.2257	1.8871	2.428	2.8208	1.0313	6.7991	4.0298	4.6125	1.7569	2.413	5.5978	2.8637	11.8564	5.6632	12.5547	3.7412	1.86	2.5331	4.1069	4.231	1.9984
ABCC4	10.9444	7.7958	0.0771	13.6676	27.0335	6.9994	8.2518	1.3816	10.3309	3.8856	1.4808	1.4146	15.3247	8.0903	0.8153	2.2386	14.9674	5.9598	4.8501	11.9527	7.5625	10.9645	6.5111	1.7365	20.521	3.9699	10.0911	3.1957	11.0361	12.2553	4.7033	9.6723	30.4768	7.5172	0.5172	14.8082	9.4805	13.1863	8.4454	2.5787	20.8511	4.618	4.5247	3.2808	2.7972	3.7492	5.5061	6.9723	10.5897
ABCC5	17.6674	22.2874	5.5968	15.7826	5.3722	11.834	7.8241	8.7993	12.6221	46.6543	8.882	15.1458	22.3347	7.5975	8.1377	8.7655	37.0117	11.2099	17.5356	10.908	18.2686	8.6265	17.4343	17.3995	16.6183	3.4323	8.0416	5.3362	10.4901	8.8104	13.6268	18.7495	17.5925	20.8739	8.3537	17.2308	8.178	8.7455	15.3112	9.5544	43.1937	13.1666	6.2878	12.4336	9.462	8.2792	9.7608	8.6158	10.5764
ABCC5-AS1	0	0.5342	0.3154	0.9999	0	0	1.0896	0.8403	2.4901	2.0017	0.1816	0	19.4452	0	0.1911	0	1.7027	0.1917	4.0919	0	0.9989	0	0.2198	0.359	0	2.6144	5.078	0	0.9688	0.1303	0.7658	0.2794	0.3156	1.5151	0	0	0.1349	0.2868	0.6771	0	2.3159	0.4365	17.9482	0.6879	0.4901	3.157	0.1501	1.9371	1.1381
ABCC6	2.1119	3.1444	0.0747	1.1838	0.1335	1.7176	0.8601	0.2558	0.4773	1.4704	0.7005	0.1187	2.2804	0.265	0.265	0.0973	1.5291	0.3113	1.0116	0.2334	1.8652	0.5143	1.3533	3.036	0.0577	0.9286	3.6504	0.0914	0.2491	0.1498	0.1658	0.2394	0.064	0.7175	0.5853	0.1599	0.5202	0.1164	2.1415	0.6187	0.3202	0.5315	1.9894	0.6283	0.5041	0.5233	0.3351	0.1456	0.77
ABCC8	0.5131	0.2189	0.0235	0.2049	0.0064	0.7117	0.0271	0.0235	0.0155	0.3622	0.0169	0.0218	1.8112	0.2224	0.0249	0.0201	0.9862	0.7428	0.041	0.0161	0.0409	0	0.0737	2.0063	0	0.1461	1.4781	0	0.0217	0.0243	0.0114	0.0173	0.0118	0	0.0242	0.2092	0.1458	0	0.0315	0.0049	0.0263	0.0271	2.7602	0.0705	0.0475	0.047	0	0.0241	0.0085
ABCC9	9.6004	6.0284	2.948	14.2304	0.7969	6.951	4.5021	3.5964	15.2147	17.9537	2.1634	1.1571	7.8772	3.2535	23.2105	14.1822	3.1562	2.9103	5.8206	16.2609	9.6951	13.7993	2.3075	4.8556	9.7556	3.2261	7.6757	1.1824	7.6506	2.535	7.1547	9.2944	3.1724	5.8463	7.3786	2.6964	2.3203	3.3983	18.6571	4.9816	3.3906	2.6963	2.3128	7.0754	1.1518	6.3605	3.46	7.0044	18.1593
ABCD1	27.2283	34.5543	8.2374	57.981	10.8832	9.2873	48.455	44.4043	89.1912	15.0635	11.9998	15.2109	19.0085	12.1584	16.79	37.678	29.8242	11.9015	37.0626	18.9446	17.0671	36.9168	39.9908	14.2821	16.5056	13.4899	63.8174	28.1962	23.3497	29.6668	16.7121	18.0346	14.8412	38.4919	16.7059	42.2506	6.8226	26.7692	20.0429	18.3327	26.6988	22.5892	15.3406	15.7389	51.9743	16.1757	14.566	19.2461	22.9471
ABCD2	0.2966	0.7966	0.2822	1.4911	0.0192	1.0935	0.3114	0.2193	2.8469	0.5544	1.5371	0.1962	1.4499	0.1113	0.0641	0.0671	1.0849	4.2167	0.2934	0.4501	2.9195	0.1308	0.3934	0.1874	0.0635	0.5848	1.0886	1.0414	0.1878	1.3015	0.8565	2.576	0.3059	0.2259	0	0.5508	0.0302	0.2673	0.0252	0.8202	0.3153	0.7377	0.3702	2.3466	3.2088	2.248	6.0653	0.0642	2.4269
ABCD3	25.1425	19.8502	46.2226	27.0152	29.2534	20.061	25.0234	22.125	32.5969	38.7981	28.5878	27.1805	14.9713	17.4394	7.7852	25.5207	28.3757	26.0622	17.6454	29.4303	46.3505	19.6679	21.4127	37.9621	36.0035	19.0813	23.9558	11.2487	27.6227	22.0906	28.9672	16.3915	40.5411	18.4457	15.503	28.4965	14.4557	20.4249	45.5257	26.413	16.0643	23.1044	8.6333	21.8838	22.5041	25.7827	54.2234	21.363	32.6875
ABCD4	14.9444	15.6412	3.8382	14.7167	13.4383	13.5585	6.6634	9.8836	8.879	11.9805	7.7384	4.3044	11.7209	5.3537	7.0764	19.2398	18.5769	7.2052	9.9524	18.0202	26.1009	8.0532	8.4349	14.4268	12.3428	4.9905	12.1455	10.7407	9.4617	9.0454	8.4858	10.4267	20.4026	8.9769	8.0832	8.7454	4.7441	15.7079	11.5136	7.482	10.4378	12.1525	10.5589	15.1872	13.5679	9.7995	13.8694	6.4379	19.8377
ABCE1	36.8105	24.7576	20.2585	59.9107	56.5738	134.715	61.3671	51.1065	49.3604	118.74	19.3075	41.4716	40.8305	48.6512	43.6765	74.4391	32.2133	97.8439	31.465	69.6535	27.2732	31.1337	47.4903	67.8013	101.176	74.9814	33.4874	27.2668	55.8086	28.9246	174.192	44.9525	107.765	40.0266	18.246	74.2588	30.5927	46.6997	108.25	41.1652	36.9548	50.8214	29.4682	40.9852	24.6563	41.3599	78.3455	29.1993	42.5705
ABCF1	110.835	113.401	257.288	174.026	122.567	64.9702	107.414	97.628	179.012	215.388	62.316	48.4442	88.9802	85.9649	52.652	105.516	132.522	137.342	80.1324	64.3228	103.299	76.9773	54.572	81.8425	226.131	46.3291	113.921	57.3393	138.911	81.7464	97.0588	92.0216	95.3267	49.1525	41.1277	88.9614	46.5092	179.922	134.492	94.4219	61.2991	130.049	59.3548	102.63	52.0391	69.8981	148.698	72.8585	129.995
ABCF2	13.4397	12.5319	4.8467	10.3643	12.1959	6.3198	14.6799	19.6938	12.9811	26.7425	8.8273	5.3714	6.2472	16.8588	8.3658	15.0945	6.3619	6.1357	13.38	9.6844	13.9866	13.2122	12.3917	11.6204	22.0861	3.5213	10.3888	25.5841	21.1933	7.7343	15.1796	8.7552	13.1696	9.8402	2.3401	12.494	4.514	20.1693	11.0966	10.2186	6.3814	20.6768	11.0766	11.196	9.466	19.2613	34.4709	6.6932	13.9699
ABCF2-H2BE1	0	0	0	0	0	0	0	0	0	0	0	0	0	0	0	0	0	0	0	0	0	0	0	0	0	0	0	0	0	0	0	0	0	0	0	0	0	0	0	0	0	0	0	0	0	0	0	0	0
ABCF3	36.4668	36.6404	14.8435	61.7806	40.7573	48.0735	34.5142	21.9683	39.6982	56.2014	26.4127	15.2777	47.4643	23.6893	16.0578	29.9859	86.7507	50.9716	47.0768	25.3619	39.5228	35.6295	26.035	35.8913	51.0877	50.5557	22.8404	35.1641	36.0369	28.9799	36.1296	39.011	29.1894	33.1807	17.2397	48.1219	23.8399	61.7208	26.5886	19.7913	37.783	52.2473	23.7677	23.5134	30.4264	24.2979	41.987	62.8712	44.9799
ABCG1	5.393	4.8913	3.7337	2.1068	0.8942	3.4276	3.4926	8.6599	1.6217	15.0089	3.4514	5.826	18.2267	5.5597	5.7392	9.7982	3.321	1.1751	4.5823	4.163	7.286	4.1219	21.0695	48.301	7.1833	3.2928	10.943	1.3464	12.0248	2.3954	7.2524	3.3678	3.7234	6.8326	1.5743	3.7585	7.3699	4.1859	8.015	4.0922	10.7394	11.0807	5.4131	4.2034	13.0767	4.3903	4.0938	5.5578	3.9938
ABCG2	3.6893	5.255	2.4557	2.595	9.7421	9.1926	3.6794	3.113	4.3779	9.2172	3.1477	0.8324	11.7213	1.6397	3.7354	4.3366	9.603	10.7049	5.0991	8.7724	24.8196	1.5176	18.7889	3.3511	3.9244	3.8578	3.5073	0.679	1.2003	1.2432	2.8594	1.9413	11.122	3.4429	2.8608	2.2018	3.5238	1.3565	5.3282	5.8028	2.1581	3.5932	6.9696	6.81	19.8115	2.643	7.0489	1.802	14.3871
ABCG4	0.1843	0.5629	0.0119	0.3387	0.0129	0.2968	0.205	1.8342	0.0625	0.8071	0.1435	0.088	1.0733	0.2387	0.5537	0.352	0.5476	0.4473	0.5804	0.5518	4.1425	0.3081	0.2482	0.4729	0.1925	0.0492	2.0305	0.3561	0.3063	0.3334	0.1153	0.1472	0.095	0.1955	0.0977	0.2891	0.132	0.9605	0.3822	0.4888	0.0985	0.1971	0.1437	0.7766	0.0516	0.3089	1.3104	0.729	0.2399
ABCG5	0.2315	0.2694	0.1193	0.3782	0.0649	0.0311	0.2061	0.3178	0	0.2163	0.1145	0.0737	5.4751	0.1881	0.0361	0.0907	0.3318	0.0483	0.2183	0.2718	0.5793	0.258	0.3603	0.3168	0.1075	0.206	1.6405	0.7384	0.0733	0.3777	0.2317	0.1057	0.1591	0.0546	0.5453	0.0745	0.1361	0.0362	0.2988	0.0668	0.1143	0.2018	4.6219	0.1735	0.3213	0.5373	0.1703	0.1357	0.3444
ABCG8	0.0846	0.0123	0	0.1152	0.0079	0.017	0.0251	0.1162	0.1339	0.112	0	0.0135	1.314	0.0172	0.0352	0	0.3138	0.0177	0.1305	0.0596	0.451	0.0539	0.0709	0.0827	0.0196	0.527	1.1845	0	0.0179	0.018	0.0353	0.0901	0.0582	0.0798	0.2392	0.0681	0.087	0.0462	0.2496	0.116	0.0186	0	2.4633	0.1347	0.0497	0.1382	0.0346	0.0496	0.0419
ABHD1	2.9449	1.0822	0.1917	0.2532	0.1999	1.5479	0.1472	0.2979	0.3363	1.6801	0.2668	0.0592	3.8081	1.0014	0.2903	0.1822	0.439	0.233	0.3667	0.4805	1.1737	0.6812	0.2895	1.3091	0.259	0.5462	2.9255	0.1369	0.4121	0.2375	0.1551	0.2075	0.1598	0.0658	0.6134	0.449	0.41	0.2905	0.703	0.2014	0.2244	0.3684	3.288	1.3413	0.2681	0.2239	0.228	0.9157	0.6225
ABHD10	32.3001	36.3475	16.8162	30.9164	12.6354	26.3391	62.1488	27.448	41.3595	52.587	27.7709	9.8358	22.5031	23.7932	24.1664	20.9906	50.2867	50.4211	30.9785	19.8492	35.421	26.7805	15.1945	27.2078	36.3261	9.016	13.1829	26.8851	37.837	24.1058	29.4352	24.3342	29.1487	28.8163	10.5253	16.3505	23.9822	19.4234	44.6769	18.1783	25.7346	20.272	11.6007	16.3655	16.5304	15.0949	33.217	22.1509	42.1216
ABHD11	19.5002	32.4532	20.0011	20.8963	18.3917	54.5903	9.6745	26.9022	27.2106	29.5008	11.425	8.8682	8.898	11.9242	4.9918	17.9097	14.3993	44.2668	18.7673	22.176	17.1299	13.1189	13.0609	29.1643	20.344	6.2273	11.2498	37.4338	12.8622	11.5833	14.1843	11.2955	14.3532	14.4129	3.1905	32.6343	7.6841	20.4771	8.3234	7.1686	17.33	30.7637	21.83	15.5038	29.5655	17.1413	16.7591	14.7738	11.286
ABHD12	39.9586	31.856	16.8764	21.6723	44.8658	61.3198	36.1116	65.7503	26.2476	26.6794	29.6406	16.5972	67.9386	22.4224	11.4547	83.1473	31.218	44.643	46.9666	27.2265	51.3226	49.319	52.4315	71.7782	62.8717	32.509	55.2658	93.1055	54.3103	60.1376	77.9738	32.8217	31.2574	56.3196	35.1014	56.4075	24.9603	82.683	63.6992	86.1765	47.3929	48.0796	23.6721	56.6871	47.3712	18.1152	66.8838	72.4815	33.6768
ABHD12B	1.1038	1.1286	0.0488	0.6698	2.2374	0.6731	0.1497	2.533	1.9674	0.9136	1.1511	0	2.0707	0.1922	0.5711	0.278	0.1914	0.079	0.146	0.0889	1.1323	1.4763	0.1359	0.1665	1.8445	2.1554	1.9624	0.1393	1.1181	2.0807	0.1894	0.7773	2.9592	0.2454	0.0669	0.335	0.1946	0.3842	0.2965	0.4507	0.4877	0.4948	4.998	0.1949	0.2121	0.4229	0.5723	2.1959	0.563
ABHD13	14.0742	30.3686	1.935	5.4723	18.9608	7.6475	9.9232	13.8341	5.3853	8.6962	5.5235	1.678	19.2821	5.6807	4.6976	27.8794	14.7302	5.7028	4.9319	10.8863	16.6558	6.5295	6.0345	25.4625	11.4356	2.8848	17.65	4.196	9.458	6.6232	8.2877	4.6116	20.0834	8.101	5.6701	7.982	9.7649	11.9865	15.5243	11.3244	12.2305	13.1383	0.3708	6.4062	7.5111	4.2499	29.9942	11.305	9.4434
ABHD14A	4.7077	4.7938	1.2441	2.3664	5.5344	4.3992	3.7966	4.3504	5.1566	4.6811	5.3196	1.9034	5.4969	4.5985	9.6287	7.9812	4.8542	16.5601	2.4521	3.912	4.0188	3.2291	3.0346	9.5228	2.3533	2.4815	8.0746	18.2163	4.853	2.7489	4.8935	3.5998	3.9208	2.7747	1.5782	5.2452	3.8845	7.9748	5.1744	6.6912	2.8001	4.6198	3.1633	9.5307	8.1008	3.3311	3.9368	7.0467	3.7708
ABHD14A-ACY1	0.0301	0.0526	0	0	0.0592	0	0.0358	0	0	0.0423	0.0358	0	0.0639	0.0367	0.0376	0.0886	0.0152	0.0189	0	0	0.0886	0	0	0.0707	0.084	0	0.0313	0	0.0382	0.0128	0.0302	0.055	0.0311	0	0	0.0291	0.0133	0.0424	0.0834	0	0	0	0	0.0339	0.0483	0	0	0	0.0673
ABHD14B	12.7133	33.8836	13.6646	24.4038	33.6263	72.2417	27.43	13.4028	19.5195	12.7073	24.4155	13.9717	20.4842	11.9835	45.333	42.163	17.2023	24.205	33.9753	20.9208	19.5921	33.1846	20.7421	18.0031	14.7318	13.4797	31.2201	52.0419	38.2046	10.7844	23.9287	43.1357	28.9807	26.1726	11.1347	33.1458	23.4183	24.3167	9.7442	33.4274	32.2846	30.4584	11.3885	33.8082	19.1697	25.0361	16.9903	15.4246	20.4653
ABHD15	11.5082	10.7262	10.2301	21.4191	39.279	19.696	7.5368	15.1796	33.1647	3.9751	17.6005	10.1336	5.3103	8.5178	8.7256	12.9476	16.1539	19.3102	15.071	14.4784	11.2822	13.1544	20.1045	19.5029	14.3084	8.12	14.7485	4.8713	9.3159	14.3809	23.1827	10.8811	21.5294	11.9186	11.0669	17.8198	9.9289	14.7515	17.3455	29.6537	15.6332	16.6874	10.5142	14.6897	15.6674	18.953	27.7562	13.2399	25.2203
ABHD15-AS1	0	0	0	0	0	0	0	0	1.0409	0.7172	0	0	0	0	0	0.4511	0.7765	0	0	0	0	0	1.6539	0.4502	0	0	1.592	0.565	0.4859	0.6534	0.3841	0	0	0	0	0	0	0.3596	0.849	0	0.2525	0	0.9578	0	0.2459	3.1671	0.7528	0	1.7126
ABHD16A	1.0961	1.1728	1.1662	1.5019	0.6941	0.4414	0.1679	1.1166	1.7263	1.206	0.6296	0.2703	1.6477	0.4526	1.7552	0.8936	0.9658	0.8417	0.3455	0.6477	1.0618	1.0472	0.508	1.0577	0.8863	0.5664	1.5035	0.3384	0.7388	0.9332	0.7433	0.9899	0.8386	0.7753	0.1499	0.6487	0.2806	0.5799	1.5451	0.781	1.082	0.4035	2.6475	1.5897	0.4644	0.2189	1.0925	0.5969	1.4465
ABHD16B	0	0	0	0	0	0	0	0	0	0	0	0	0	0	0	0	0	0	0	0	0	0	0	0	0	0	0	0	0	0	0	0	0	0	0	0	0	0	0	0	0	0	0	0	0	0	0	0	0
ABHD17A	43.8747	52.3603	49.036	49.0015	19.3824	22.0572	34.6607	40.6543	71.0914	23.3174	7.4777	37.8555	18.7437	12.5766	34.9351	45.7554	33.3133	54.6335	75.9076	25.3983	13.8874	63.9655	25.2249	22.7019	22.6354	27.8539	24.2244	51.8416	25.3454	16.6534	16.6787	29.877	12.9431	55.1945	23.2719	33.2139	21.3738	28.7631	21.8459	52.1507	40.6728	27.4245	25.0211	18.8059	24.2147	14.1143	40.682	58.6221	37.2232
ABHD17B	19.8733	20.3015	5.0517	18.9264	17.0435	41.3964	12.1638	22.9722	55.1109	19.32	7.8018	5.4931	11.7973	25.6934	12.3116	24.5647	14.9435	17.9482	14.689	16.3872	15.2712	19.8379	17.9553	14.8189	48.3362	10.7066	17.2371	6.0355	22.1741	15.0028	18.5098	14.8881	45.3491	12.0074	7.5893	11.5743	15.9892	16.9322	24.3256	14.7621	12.99	13.3673	7.0061	14.924	12.5322	8.1133	28.5836	13.5703	17.035
ABHD17C	10.7048	14.4995	8.3361	14.7677	14.6757	12.1342	11.6466	0.9526	15.7003	9.0769	10.8599	0.9472	14.8637	8.4099	4.6913	11.6043	15.322	19.3228	8.4211	6.648	13.6527	9.9999	12.4164	8.1625	21.8631	6.8168	6.2089	4.378	6.7524	5.1473	6.0323	8.6505	18.5605	14.9743	4.1469	11.2174	8.1271	27.5867	15.7234	9.7869	12.0017	6.7292	30.4273	8.6448	3.9117	5.399	32.7247	5.856	13.4175
ABHD18	5.521	9.3761	6.5724	3.3211	4.2065	2.6542	3.9875	7.1981	10.3313	13.9575	2.9657	4.1104	10.0168	4.6826	5.5318	5.4961	7.4796	9.7053	4.1159	4.3722	4.6029	4.0889	7.1781	5.3469	7.6583	3.7821	6.9464	2.678	5.1077	6.4581	6.94	6.922	8.8041	5.3578	3.6447	3.8021	3.2545	6.3067	12.0255	5.2731	10.1602	5.0461	15.5414	5.2672	7.5403	7.6603	8.2489	4.5454	5.889
ABHD2	39.0743	28.8167	12.0552	17.2102	26.6675	10.6949	17.1141	32.1669	51.8501	31.1045	29.2875	10.7622	37.8029	12.4863	40.0553	33.044	27.1705	46.8652	16.884	37.7432	18.2862	26.7757	27.6874	25.0007	67.6323	19.1285	17.6377	6.3699	70.769	59.63	57.2911	27.4202	138.365	29.4814	12.9359	32.6515	5.3227	31.5669	44.0291	21.2185	117.582	20.4812	38.122	16.8872	20.6815	22.1402	29.8179	15.6614	33.4735
ABHD3	23.4629	24.5515	8.3393	6.3794	19.3394	20.0031	5.8327	9.7686	12.0276	10.9624	6.5308	5.313	14.4391	13.1718	3.4198	20.9471	13.4753	20.8964	16.049	14.5952	11.428	9.0422	18.0177	45.7503	6.0368	15.108	23.8872	5.4569	7.7103	6.2262	24.0156	18.0257	12.5916	13.7626	12.068	10.6411	11.8019	9.412	29.0486	17.0687	16.7468	16.7401	16.0641	24.9013	13.3887	4.4381	23.3708	11.5913	17.4266
ABHD4	37.3092	60.7269	32.8377	55.9384	79.4658	52.8978	23.1662	69.9852	57.3401	36.4782	31.8763	32.5874	38.9888	65.2358	26.72	54.1142	229.588	41.4197	36.0898	34.7327	83.0339	38.0701	45.7702	26.4752	76.7521	14.9694	23.1867	20.0926	133.914	55.3884	47.8641	38.4593	61.3063	22.8961	25.3953	50.2942	11.7833	49.288	41.8184	194.27	26.7101	52.0897	45.4571	50.4341	57.1583	36.197	35.5228	21.8263	100.901
ABHD5	8.129	5.5665	5.9648	6.5001	7.8316	12.2202	6.0443	4.548	9.1653	6.5377	7.4518	4.9121	11.5726	3.8061	6.7103	7.8546	4.6704	12.1523	5.61	5.9552	12.4028	5.1472	10.2147	8.9331	17.152	10.338	21.4023	3.0972	10.1126	5.8913	7.4699	4.3564	12.8186	6.8267	2.8254	11.1034	6.9152	12.6487	10.9195	7.0573	11.3754	10.6348	11.0943	10.57	6.8179	5.882	15.2186	7.418	6.202
ABHD6	7.2507	5.9067	1.3908	4.8039	8.0088	7.0888	7.5778	6.9408	30.428	10.1067	7.3876	15.3209	6.6549	3.6584	4.7035	7.5285	8.4763	1.7664	4.6197	7.8328	7.284	6.196	4.4558	12.097	5.1606	2.6241	8.6477	3.8253	10.4564	5.0067	9.8181	3.2728	7.8919	9.2879	2.2774	7.0403	6.6057	11.9851	6.7287	6.8557	7.6609	6.9901	4.6245	11.2731	5.6388	4.0724	13.2361	9.0379	7.6101
ABHD8	17.3928	47.9759	1.5737	5.9648	15.3579	8.0199	9.1004	16.3147	6.302	21.8667	16.2923	8.2472	27.2778	13.7172	11.0674	13.3435	25.7219	17.1333	36.6669	10.7572	10.5306	16.9973	8.8214	17.9891	8.5971	10.3504	24.854	21.6978	18.0729	19.4411	10.1667	6.5249	40.1129	22.9597	8.5387	13.3974	10.0962	31.0114	10.8319	26.5928	29.2476	16.0961	14.9112	7.6477	14.0988	6.9169	21.3249	8.8714	14.7634
ABI1	44.3026	45.5583	12.5725	30.4065	36.6022	50.6306	56.883	23.0783	55.3282	24.4353	43.2184	43.085	28.8282	55.5218	16.6996	36.9968	63.4596	45.8707	34.8235	29.055	88.0836	36.3117	49.028	33.3698	40.2278	57.4313	38.7472	12.2988	40.8673	39.0192	40.9736	64.7766	60.0675	40.9125	15.222	79.7105	31.5147	24.5685	50.8718	39.1234	100.136	48.434	21.8249	34.2659	54.0846	17.3055	81.4021	16.8484	32.1922
ABI2	8.4974	14.8118	7.6012	5.9939	9.3878	9.9379	14.2059	12.2677	8.1536	23.9881	3.4476	2.9288	20.0485	7.9571	3.6174	7.9623	12.4954	2.0782	4.3478	11.2261	12.9016	10.0329	5.4657	26.3454	6.3285	8.5575	11.8503	4.5803	8.062	4.4359	8.2587	9.1271	7.7383	6.0056	2.9155	7.5324	4.4064	6.5876	22.6882	5.5546	9.3069	4.4151	8.9185	6.7643	6.2281	5.3277	9.4899	5.5385	10.9342
ABI3	33.291	13.1777	9.2127	7.4304	3.3657	29.0766	17.0946	15.8284	11.2227	4.9585	17.2844	6.882	27.429	14.2082	14.8507	28.1423	14.4112	2.6909	38.4328	23.9441	16.3508	10.0184	35.1198	27.0482	8.4448	16.1906	17.9509	18.0432	43.1947	9.707	18.9696	7.9775	6.8395	42.624	14.2862	11.3458	31.4676	10.626	34.7308	23.445	28.85	36.58	7.0946	18.6017	26.3669	20.0392	27.9137	31.0571	21.0024
ABI3BP	4.0006	18.1436	12.4168	0.8757	2.5003	6.0282	3.8637	8.8493	3.1028	7.324	4.776	3.8731	4.569	6.5903	15.0124	1.3831	24.4223	2.6208	4.209	3.3528	7.9286	19.9222	1.0893	2.7146	7.4642	0.733	2.8202	1.8671	5.5044	14.8863	2.6565	8.5097	4.6914	5.2059	4.9709	0.3535	0.974	5.0721	4.6352	3.2952	8.1044	5.0781	2.0883	1.3959	9.8835	0.7351	2.2826	3.6965	7.3611
ABITRAM	17.5071	18.4557	17.0479	17.0861	19.5577	35.7769	19.9018	26.1436	29.3695	44.298	10.5764	8.0393	22.2728	36.7946	16.2198	19.9774	14.146	23.2515	18.2118	13.6158	16.3451	19.8756	19.475	16.97	20.4213	24.4627	20.9862	14.7289	26.0191	12.4604	21.9335	13.6299	31.1226	13.2266	4.8607	14.8195	11.2757	35.9546	38.2619	13.8588	15.3736	30.834	10.5687	18.5586	10.4878	11.8157	21.2419	10.7543	13.3597
ABL1	42.2106	84.6262	14.7755	91.9768	86.2807	26.2714	70.9371	153.195	171.926	149.882	20.404	20.5207	65.624	35.0903	54.1687	72.9461	45.1856	87.0386	67.2383	33.6001	23.9971	109.707	52.9702	27.3373	182.061	24.0128	48.1881	26.0599	94.7791	73.8889	70.1734	69.6689	92.7647	59.1594	37.578	47.9871	17.8864	99.7132	43.6288	80.8072	63.9257	40.2719	109.966	38.5576	21.7691	29.9584	94.4896	42.7492	71.6588
ABL2	16.3829	17.0015	6.1425	18.3765	16.6762	9.174	13.6469	13.667	45.6482	15.7348	12.2247	13.7329	16.084	15.2278	7.805	19.2572	14.0378	34.6294	12.3794	30.8157	8.4126	19.7352	16.9131	10.0935	42.5491	6.2818	13.6549	4.2226	40.1502	9.5579	11.7503	8.3638	21.5574	15.9605	14.7325	20.661	7.586	26.6995	13.2855	6.9533	41.0726	25.3943	43.388	9.801	9.1763	12.2165	20.7002	13.2527	9.5499
ABLIM1	97.2306	27.5127	4.858	4.6293	9.2327	22.8906	6.3353	10.4391	8.2186	19.6566	5.4245	3.1772	20.0562	21.1545	5.0279	11.4768	11.6942	0.9491	5.3243	14.3705	27.2487	19.9293	7.789	62.2465	5.88	18.9361	43.8937	2.2823	5.2491	2.5318	8.9307	4.1963	3.8188	11.053	9.0715	16.5939	4.2114	2.9973	60.0798	6.7921	4.9989	7.1296	2.5558	10.3351	23.2999	5.1231	29.9207	5.0024	4.1945
ABLIM2	1.0009	1.4628	0.1679	0.1901	0.0783	0.8999	2.445	0.2876	0.3788	4.5894	1.644	0.2669	10.3533	4.4124	0.3416	1.4638	0.9655	0.4958	1.8555	2.4599	1.2156	5.7819	1.0867	1.4335	0.389	4.9715	1.4484	0.7197	0.6042	0.4657	2.3765	0.3117	0.096	2.2225	1.7766	2.3151	1.6212	0.1745	1.0943	0.7359	14.8658	4.5482	3.6308	0.7848	0.0969	0.2882	0.2397	0.3111	0.3809
ABLIM3	2.1255	2.4621	12.6324	1.7849	8.5898	11.8874	5.9651	9.914	1.8319	20.4468	8.9252	1.5377	4.7124	0.7265	2.7412	2.4401	3.2054	1.1822	3.5654	2.6311	10.3224	5.9592	4.409	3.0294	7.6348	0.944	3.832	2.2228	5.9741	24.2086	4.3745	6.2988	5.1823	4.5662	0.5335	6.7521	1.3398	6.3386	1.4064	3.1314	13.0202	10.4642	19.2362	5.0347	7.5087	4.8056	4.9004	2.3612	4.994
ABO	0.1773	0.6576	0.3083	0.3982	0.2237	1.7401	1.8936	0.3042	0.1202	0.1449	0.3551	0.0424	9.1052	0.959	2.0685	0.4037	0.8294	0.1249	1.5499	0.5308	0.3544	1.5666	1.0187	0.2339	0.8023	0.6863	0.8043	3.605	0.3367	0.7546	0.6432	0.5799	0.297	0.6426	7.3134	0.2996	1.3969	0.2596	0.3187	0.6813	1.5603	1.064	0.7189	2.3037	1.0576	0.2743	0.0326	1.091	0.412
ABR	19.4392	20.1122	9.964	18.907	24.982	11.2794	18.8839	32.0017	36.7947	20.194	12.6927	15.4751	41.9807	25.7815	10.8794	30.3373	44.7594	46.5894	31.2449	31.769	25.2968	21.6725	22.6325	44.0968	30.6883	7.7092	29.3002	5.7904	41.7561	33.1716	21.6547	32.2902	11.5408	23.4294	10.2117	39.6385	10.7944	27.1461	37.7439	25.7055	50.0404	30.7622	32.6895	19.7256	14.4334	13.7088	22.1769	13.6562	19.7161
ABRA	0	0.1365	0	0	0.0292	0	10.1441	0.2147	0.2827	3.3358	0.1237	0	0.3311	0	0.179	0.2144	0.1054	0	0	0.1469	0.051	1.4439	0.2246	2.4148	0.2177	0.0835	1.6755	0.1151	0.066	0	0.1043	0	0.5911	0.0369	0	0.2516	0.1608	0.0488	0.1153	0.0451	0.2229	0.0496	0	0.0293	0.0501	0.4032	0.0256	0	0.155
ABRACL	116.385	40.2143	24.7191	17.7347	57.6628	88.7543	41.9498	149.913	100.83	39.6921	101.667	103.621	31.8163	69.4013	16.9067	123.153	89.2003	50.8452	58.556	102.451	91.7558	25.5667	45.6972	189.763	92.8109	102.046	199.381	133.067	56.5033	43.4148	66.7774	67.6053	96.4495	59.5497	24.7112	87.1519	77.0696	79.6098	142.921	55.2127	68.7804	124.767	30.0863	68.0282	63.0794	48.117	224.908	63.8352	130.41
ABRAXAS1	4.3995	1.741	0.9511	4.4159	4.4905	2.4924	3.2857	2.8026	9.8091	11.2881	1.1562	5.5939	4.4223	5.9314	3.1195	5.1714	4.762	4.0873	1.8695	9.2199	3.3101	2.2975	2.9458	2.7117	7.2426	2.369	3.6927	4.8306	2.9271	2.563	1.5021	3.2051	5.8244	2.3337	1.2779	3.0962	1.2902	1.5722	10.6926	2.2363	4.7598	1.4269	6.3507	3.499	4.6937	2.6251	2.9896	82.433	3.3
ABRAXAS2	31.6676	23.0192	4.0047	17.2976	18.3189	30.8838	25.8834	16.1043	17.8503	31.8837	16.4892	9.3294	17.3857	34.9042	10.933	31.7428	30.2926	16.9472	19.3584	20.3261	75.8733	18.561	16.6061	32.1633	35.8463	18.1021	22.9695	8.1163	19.7728	12.6113	19.7871	16.2874	27.7456	14.7372	14.1078	46.5718	19.5054	10.4229	34.9239	17.6054	26.1292	20.6205	14.0007	17.8232	20.2104	13.7289	36.7067	28.3881	13.9083
ABT1	32.6745	85.2162	72.7557	35.9312	22.4689	39.6704	34.7002	55.0382	33.2668	47.9408	22.5481	17.43	45.7591	13.9413	22.8534	45.5728	45.3158	43.5641	29.7203	19.5844	31.374	38.2519	10.4387	20.252	51.3401	19.4258	32.5717	52.3427	32.5745	15.2783	22.7723	28.8789	24.6907	23.2134	21.7822	26.7008	24.1211	46.4318	21.0398	27.6457	21.9032	40.9918	20.5694	27.8168	11.7008	14.6654	40.3961	18.488	33.1895
ABTB1	8.4412	16.6484	5.5156	5.5617	4.6099	17.6067	10.6553	12.3418	16.7287	5.6544	9.1067	8.1113	17.2864	9.6366	9.9008	10.7308	67.8927	28.0607	19.9789	8.1157	10.6251	21.8322	5.4602	13.1711	11.7221	5.6527	6.6262	18.2643	8.3856	9.2507	10.8302	15.9584	5.6985	16.5255	18.4406	6.8225	6.6096	10.1501	14.3808	11.2395	19.1122	8.9021	11.4938	12.5274	8.5377	4.306	5.3292	8.5448	10.8745
ABTB2	0.7499	18.8812	0.2081	13.7119	5.8235	9.025	5.9395	6.1183	38.8421	22.1415	3.9888	0.5788	6.0481	1.4241	2.2873	1.8478	8.9582	14.527	1.3054	1.585	2.0994	20.2814	1.4917	0.9643	7.9526	0.6622	2.1837	0.5308	6.2089	8.4714	5.5721	17.7472	3.9556	1.8972	3.3022	2.3117	0.6103	3.2435	0.6062	2.9978	1.4331	2.4957	3.7433	3.2255	0.8962	1.2795	7.2284	0.5477	5.8781
AC000032.1	0	0	0	0	0	0	0	0.602	0	0.1366	0.0867	0	0	0	0	0	0.2957	0	2.4053	0.4119	0.477	0	0.21	0.1715	0	0	0	0	0	0.7465	0	0	0	0.4135	0	0	0	0	0	0	0.1924	0	0	0.1643	0.0936	0	0	0	0
AC000035.1	0	0	0	0	0	0	0	0	0	0	0	0	0	0	0	0	0	0	0	0	0	0	0	0	0	0	0	0	0	0	0	0	0	0	0	0	0	0	0	0	0	0	0	0	0	0	0	0	0
AC000036.1	0	0	0	0	0	0	0.042	0	0	0.0991	0	0	1.198	0	0.0441	0.0416	0.2503	0	0	0	0	0	0.0508	0.0415	0	0.3775	0.7332	0.052	0	0.2107	0	0.043	0	0.05	0	0	0.0935	0	0.0391	0	0.0233	0	0	0.1192	0.1359	0	0	0	0.0526
AC000050.2	4.2036	1.5724	0.9284	0	0.3368	0	1.0691	4.1224	5.7008	5.0504	0	0	1.2719	2.1962	2.4373	0.3529	3.0376	0.3762	7.7209	0	3.5282	5.7372	6.9015	3.8745	3.3449	0.962	14.3243	0	4.1822	2.3005	2.1039	4.7512	1.8577	11.0431	2.9708	4.0591	0.5295	0.8441	7.9717	1.5604	4.7422	0.571	0.7494	5.062	4.4244	0.3098	0.2945	8.0251	1.34
AC000058.1	0	0	0	0	0	0	0	0.5515	0.3631	0.2502	0	0	0	0	0	0	0.1354	0	0	0	0.1748	0	0.3847	0	0	0	0	0	0	0	0	0	0	0	0	0	0	0.5019	0.1481	0	0	0	0.6683	0.4514	0	0	0.1313	0	0
AC000061.1	0	0	0	0	0	0	0	0	0	0.3567	0	0	11.3189	0	0	0	0	0	0	0	0	0	0	0	0	0	2.7711	0	0	0	0	0	0	0	0	0	0	0	0	0	0	0	0.4763	0	0	0	0	0	0.2839
AC000065.1	0	0.5633	0.1663	0.5272	0.2815	0	0.2341	0.7384	0.6807	0.268	0.0319	0.2056	5.3918	0	0.403	0.0211	0.399	0.4267	0.2397	0	0.1404	0.6166	0.3348	0.0421	0.2996	0.0957	0.7809	0.1056	0.454	0.2137	0.2153	0.1527	0.9982	0.1014	0.1014	0.1385	0.0632	0.3024	0.0397	0.0621	1.05	0	0.5369	0.1612	0.1034	0.7398	0.0352	0.0504	0.5067
AC000065.2	0	0.1542	0	1.2986	0.1238	0	0.2097	0.3638	1.1978	0.2889	0	0	3.7415	0.0538	0.0551	0	0.2681	0.0553	0.0454	0	0	1.9408	0.571	0.1554	0.492	0	0.6412	0	0.2237	0.6015	0.1326	0.1881	0.8197	0.1874	0	0	0.0389	0.1242	0	0	0.7846	0	0	0.0496	0.2546	0.2278	0	0	0.0657
AC000067.1	2.5004	0.873	0	0	0	7.0484	0	3.0897	3.391	0.9346	1.4841	1.9116	2.1184	0	5.3083	14.6956	0.7589	0.3133	2.829	2.114	0.8161	3.8222	5.0288	0.5866	0	0.267	2.0745	0.7363	26.9124	0	1.752	1.0652	3.0939	1.4148	2.8274	0.4829	1.3227	0.9373	0.8298	0.6497	0	1.6643	0	1.4051	0.9612	23.7312	1.2263	0.7035	0.7439
AC000068.1	0.8213	4.0024	0.1411	1.2299	1.593	0.2481	0.8936	1.5505	3.6199	6.6834	0.5078	0.0654	2.1745	0.7926	0.1709	0.5632	0.8309	8.3606	0.2816	0.2893	1.1393	2.4194	1.3273	2.6897	0.6672	0.402	2.9103	1.3604	1.1267	1.2527	0.6166	1.4162	2.3289	0.6293	0.5804	1.1235	0.2715	1.3148	1.3628	1.8673	0.4729	0.3579	8.9678	1.2692	0.4166	1.4474	2.5846	1.059	1.0181
AC000068.2	0	0	0	0.5097	0.175	0	0	0.8568	0	0.8747	0.6481	0	0	0.3804	0.2922	0.7335	0.1578	0	0	0	0.5092	0	0.2241	1.281	0	0	3.5594	0.4594	0	0.5312	0.1562	0.5697	0.3217	0.2207	0	0.3013	0.1375	0.2924	1.7258	0.2702	0.2053	0	0	0.8767	0.3998	0	0.7651	0	0.2321
AC000068.3	0	0	0	0	0	0	0	0	0	0	0	0	0	0	0	0	0	0	0	0	0	0	0	0	0	0	0	0	0	0	0	0	0	0	0	0	0	0	0	0	0	0	0	0	0	0	0	0	0
AC000072.1	0	0.3898	0	0	0.0418	0.6595	0	0.511	1.0095	0.2087	0.3535	0	0	0	0.6043	0.4375	0.3766	0.2798	0.0766	0	1.5551	0	0.8555	0.7859	0	0	1.8529	0.1096	0.1885	1.3942	0.4471	0.4077	1.8422	0.2106	0	0.2875	0	0.279	0.5764	0.9671	0.7348	0	0.7432	0.4183	0.5246	0.6912	0.5111	0.1047	1.2181
AC000082.1	0.8201	0	0	1.7864	0	0	0	0.563	0	0.1277	0	0.2613	0	0	0	0.482	0.4149	0	0.9842	0	0.0892	1.8283	0.7855	0.3207	0.7614	0	1.4176	0	0	0	0.5473	0.4991	1.9732	0	0	0.264	0.241	0	0.1512	0	0.1799	0.13	0	0.1536	0	0.282	0.2681	0	0
AC000085.1	2.1545	0.8679	0.427	0.8122	0.3718	3.2703	0.5901	3.982	3.8209	1.9359	0.9837	0.1584	0	0.3031	1.397	1.4611	2.8503	4.4643	0.5114	1.8682	2.6506	1.2667	2.857	1.9442	0	1.6814	0.8594	0.854	0.7345	1.6931	1.3271	1.2104	5.4686	1.9927	0.3514	1.2803	0.5114	1.1648	1.1	0.3589	1.745	0	32.6765	1.6764	1.4865	10.7713	0.2438	2.4479	1.2327
AC000093.1	0.4918	1.1805	0.2851	0.1004	0.0517	0.1238	0.2007	3.0387	0.7087	0.3016	0.1368	0.1175	0.3907	0.0187	0.9405	1.0298	1.1195	0.3659	0.0158	0.4331	1.3946	0.1762	0.1104	1.1179	0.1712	0.755	0.9883	0.2942	0.0584	0.3795	0.0462	0.4677	0.317	0.5001	0.5431	0.3859	0.0271	0.0432	0.4591	0.2662	0.4653	0.0438	0.3836	0.3455	0.0689	0.1744	0.9347	0.0216	0.5945
AC000113.1	0	0	0	0	0	0	0	0.3279	0	0.781	0	0	3.5407	0	0	0	0	0	0	0	0	0	0	0	0	0.3825	0.4953	0	0.3024	0	0	0	0.4925	0	0.1688	0	0	0	0	0	0	0	0	0	0	0	0	0	0
AC000120.1	1.8065	1.2614	4.6081	0.5902	0.2786	0	0.4824	1.7982	3.3073	1.8991	0.2412	0.0863	8.8003	0.7157	0.1974	0.5839	1.0051	0.1132	0.7432	0.6364	1.0908	0.7766	1.2976	2.2781	1.132	0.2411	2.3419	0.8644	0.3431	0.6152	0.1808	2.1164	0.7451	1.1499	1.2767	0.6105	0.5176	0.5079	0.8993	0.1565	1.9615	0.0429	12.3984	1.1167	0.7523	0.8852	0.7974	0.6353	1.4108
AC000120.2	0	0	0	0	0	0	0	0	0	0	0	0	0	0	0	0	0	0	0	0	0	0	0	0	0	0	0	0.0264	0	0.0153	0	0.0218	0	0	0.0254	0	0	0	0	0	0	0	0	0	0	0	0	0	0
AC000120.3	0	0	0	0	0	0	0	0	0	0	0	0	0	0	0	0	0	0	0	0	0	0	0	0	0	0	0	0	0	0	0	0	0	0	0	0	0	0	0	0	0	0	0	0	0	0	0	0	0
AC000123.1	6.6755	0.9711	0.7167	0	4.6799	0.56	0.4952	8.2105	2.2633	2.7291	1.816	2.6581	4.1239	3.0517	0.9552	5.3946	2.9546	1.2197	2.8609	3.1354	6.2643	1.5944	1.9979	13.5411	5.4226	0.297	6.0578	0.819	4.9309	2.1311	3.8978	4.7399	6.023	6.6887	1.7692	3.7602	2.0845	2.7369	8	1.2046	7.047	4.0994	2.0826	2.5009	2.9403	4.0172	5.32	1.5651	4.5514
AC000124.1	0	0.2618	0	0.245	0	0	0	0.2059	0.2034	0.3504	0	0.7166	13.3414	0	0	0.0881	0	0	0	0	0.1469	0	0.2154	0	0.2088	0	2.022	0	0	0	0	0	0	0	0.106	0	0	0	0	0	0	0.0713	0.5614	0	0	0.3868	0.0736	0	0
AC000372.1	0	0	0	0	0.1246	0	0	0	0.3013	0.3114	0	0	13.1762	0	0	0	0	1.5309	0	0.3131	0	0	0.1596	0	0	0.3559	1.1521	0	0	0	0	0.0676	0	0	0	0	0	0	0	0	0	0	1.109	0	0	0.1146	0	0	0
AC000403.1	3.443	2.1315	0.1032	0.5886	3.6149	0.9673	0.3089	0.3848	0.3258	0.7856	2.5781	0.3443	0.0848	0.7565	0.7124	2.9412	2.2073	0.1505	1.0912	0.9026	2.2737	0.8415	0.8627	4.2972	1.561	1.133	2.5742	0.7663	4.3597	2.8629	1.102	0.4995	3.3851	0.6229	1.2166	1.585	1.1118	1.5007	4.4951	1.9245	2.7268	1.6369	0.5495	3.6672	2.2443	3.1182	2.1009	0.1971	0.7146
AC001226.1	1.0651	0	0	0.435	0.1493	0.4289	0.316	0	0	0.2488	0	0	0.564	0.3246	0	0.313	0.5388	0	0	0	0.6953	0.2544	0	1.0933	0	0	1.9331	0.392	0	0.1133	0	0.3241	0	0	0	0	0.1174	0	0.2946	0.1153	0.2628	0	0	0	0.0853	0	0.2612	0.7491	0
AC001226.2	0.2569	0.5708	0.012	0.3816	0.0524	0	0.0277	0.2245	0.0317	0.0327	0.0762	0	2.3746	0.0285	0.0948	0.0824	0.3899	0.0146	0.0841	0.0987	0.0839	0.1562	0.1007	0.548	0.1951	0	0.7509	0.0516	0.1035	0.0994	0.0234	0.064	0.1686	0.2148	0.033	0.0677	0.0206	0.0219	0.2196	0.0607	0.1998	0.0444	0	0.0788	0.1721	0.1084	0.0687	0.3778	0.0869
AC002044.1	2.7251	1.5857	0.4681	0	0.5095	0	2.6954	14.966	4.9276	1.2733	0.8087	0.8681	1.924	0.5537	1.1344	2.6694	5.9733	2.2762	1.8687	0	3.2614	0	14.3544	9.0577	1.2649	122.229	4.7104	0	4.0258	0.7733	5.0009	1.6585	1.8733	17.9893	3.2099	0.8772	5.6062	6.81	9.0438	0	4.1844	0.8637	6.8013	3.0628	17.7499	21.5534	4.455	7.6668	5.4051
AC002056.2	0	0	0	0	0	0	0	0	0	0	0	0	0	0	0	0	0	0	0	0	0	0	0	0.2964	0	0	3.1447	0	0	0	0	0.1538	0	0.3574	0	0	0	0	0	0	0	0	0	0	0.4857	0	0	0	0
AC002057.1	0	0	0	0	0	0	0	0	0	0	0	0	0.8229	0	0	0	0	0	0.04	0.1095	0.1268	0	0.1674	0	0	0	0.9671	0	0	0	0	0.0236	0	0	0	0	0	0.0728	0	0	0	0	3.3939	0	0	0.0802	0	0	0.0578
AC002057.2	0	0	0	0	0.0302	0	0	0	0	0	0	0	4.5576	0	0	0.1265	0	0	0	0	0	0	0.0773	0	0	0	1.4505	0	0	0	0	0.0327	0	0	0	0	0.2371	0.0504	0	0	0.0354	0	0	0	0	0.2775	0	0	0
AC002059.1	1.2036	0	0	0	0.2531	0.8482	0	1.6524	18.3623	0.5623	0.3572	0	8.2849	0	3.006	0.8842	0.761	0.1885	3.2496	0	1.1785	0	1.2967	2.6473	0.838	2.2493	3.7446	1.772	0.1905	2.3054	0.4518	0.5494	1.241	1.4897	0	0.8716	0.2653	0.4229	2.33	2.2152	1.9801	0.4291	5.2566	2.7054	2.6024	0	1.6232	0.6349	0.4476
AC002059.2	0	0	0	0	0	0	0	0	0	0	1.1616	0	0	0	0	0	0.66	0	0	0	0.4259	0	0	0	0	0	0	0	0	0	0	0.397	0	0	0	0	0	0	0	1.1301	0.8586	0	0	0	0	0	0	0	0
AC002064.1	0	0	0	0	0.1098	0	0	0	0.2655	0.0915	0	0	6.2209	0	0	0	0.099	0	0.4028	0	0.1917	0	0	0	0	0	2.8429	0	0	0.1667	0.196	0.0596	0	0	0	0.1891	0.2589	0.0917	0	0.0848	0.0644	0	0.733	0	0.1882	0.303	0	0	0
AC002064.2	0	0.8669	1.0237	0.8113	0.1393	0	0	0.6818	0	1.6242	0	0	0	0	0	0	0.7536	0	1.277	0	0.6484	0	0.3567	0	0.6916	7.1597	0	0	0	0.4228	0.2486	1.8135	0	0	1.7549	0	0.2189	1.8615	0	0.2151	1.3072	0	16.1128	0.5582	1.1136	0.2562	0.4871	0	2.2163
AC002066.1	0.1011	0.4411	0	0.3302	0.1134	0.2035	0	0.2775	0	1.1334	0	0	2.569	0	0.4733	0	0	0	0	0	0.4289	0	0	0	0	0	2.5158	0	0.256	0.3012	0	0.0923	0.3127	0	0.3572	0	0	0.0474	0	0	0.2661	0.1922	0	0.1136	0.0324	0.2607	0	0.1422	0.4511
AC002069.2	0	0	0	0	0.0098	0.0281	0	0.4066	0.0473	0.3744	0	0	4.1329	0	0.0326	0.041	0.0176	0.2401	0.0358	0.0491	0.0114	0	0.0751	0.0613	0	0.0558	1.2287	0.0513	0	0	0.0174	0	0	0	0.1231	0.2692	0.1075	0.0327	0.1735	0.0453	0.0688	0.0497	1.1305	0.1175	0.0335	0.1618	0.0684	0	0.0259
AC002070.1	0.5862	1.1939	0.7049	0.1596	0.411	8.223	0.2319	0.3354	0.265	0.4565	1.4207	0.5602	2.8971	1.727	3.1418	3.9621	1.6803	0.0612	0.7537	1.3767	1.9772	0.6534	2.2457	1.8911	3.2652	0.7304	2.9385	1.5823	0.9279	0.707	1.0269	1.4271	0.806	3.0405	0.2762	1.0378	3.2733	0.9156	1.6752	1.0578	1.1573	1.4864	0.1219	1.9217	0.845	1.3607	0.575	0.8933	0.654
AC002072.1	0	0	0	0	0	0	0.2306	0.0889	0.1757	0	0	0	3.5667	0	0	0	0.0655	0	0.0666	0	0.0846	0.6188	0.093	0	0	0.6225	3.2242	0	0	0	0.1945	0	0	0.4581	0.0915	0	0.3426	0	0	0.0561	0	0.1848	0.3233	0.5096	0	0	0	0	0
AC002074.1	2.2282	1.8304	12.6985	3.6402	16.5399	0	11.0453	6.2985	0	1.286	2.0227	3.2567	4.7195	2.8761	1.1458	3.1584	5.9007	3.1201	5.6623	6.0947	0.6845	3.0054	3.6717	8.3799	7.4833	3.4294	6.253	0.5789	2.7385	6.1929	4.92	16.7918	3.514	2.1322	4.8169	3.0376	3.409	3.3164	2.6099	2.6679	2.5014	0.5608	24.2072	1.2522	2.6871	8.7215	2.057	1.3828	14.2334
AC002074.2	0.6332	0	0	0	0.6511	0	0.2505	0.1449	0	0.8875	0	0	0	0.386	0.0659	0.4962	0	0	0	1.1896	0.0689	0.2016	0.1516	0	0.2939	0	2.6267	0	0	0	1.2676	1.2845	0	0	0	0.8152	0	0.0989	0.2335	0.0914	0.0694	0	0.2634	0	0.1352	2.9395	0	0.1485	0.157
AC002091.1	0.2577	0	0.9295	0	0	0.1038	1.835	3.0071	0	0.4816	1.147	0.2462	11.4611	0.1571	0.4827	1.2115	0.5214	0	2.2528	0.3631	1.3457	0.2462	2.7762	1.3602	0.3588	0.2752	0.5345	1.3278	4.7311	0.2194	1.2896	0.3136	2.1256	1.0935	0.3642	0.2488	0.9087	0.9659	1.1402	3.0129	5.0022	2.3276	0	1.7376	1.2381	3.0569	1.1373	0	1.3416
AC002091.2	0.7141	0.9349	0.184	0	0	0	0.8475	2.696	0	0.3336	0.5298	0	5.2934	0	0.4459	1.259	0.3612	0	1.1017	1.5092	0.6992	0	1.0258	1.0471	0.4972	1.5251	3.3324	0.5256	4.5208	1.2158	0.3574	0.6519	0.7363	2.2726	0	1.7238	0.7869	1.6728	0.9874	0.6185	6.3436	0.5092	3.1187	3.2101	1.3724	4.6039	1.0506	0	1.8588
AC002094.1	0	0	0	0	0	0	0	0	0	0	0	0	0	0	0	0	0	0	0	0	0	0	0	0	0	0	0	0	0	0	0	0	0	0	0	0	0	0	0	0	0	0	0	0	0	0	0	0	0
AC002094.2	0	0	0	0	0	0	0	0	0	0	0	0	0	0	0	0	0	0	0	0	0	0	0	0	0	0	0	0	0	0	0	0	0	0	0	0	0	0	0	0	0	0	0	0	0	0	0	0	0
AC002094.3	0	0	0	0	0	0	0	0	0	0	0	0	0	0	0	0	0	0	0	0	0	0	0	0	0	0	0	0	0	0	0	0	0	0	0	0	0	0	0	0	0	0	0	0	0	0	0	0	0
AC002094.4	1.87	1.6322	1.6864	1.5275	0	0	0	0	1.268	2.8396	0.4162	0.4468	0	1.7098	0.4379	1.0991	8.2768	0.8786	1.4426	0	0.6104	3.5732	0.3358	1.0968	0	0	3.3939	0.6883	0.888	0.597	0.7019	2.2762	0	0	0.3304	0	0	0.6572	0.2586	0.2025	1.2306	0.6668	1.7502	1.839	0.8985	6.752	1.1464	1.9729	0.6954
AC002101.1	0	0	0	0	0.0202	0	0	0	0	0	0	0	0	0	0	0	0	0	0	0	0	0	0.0518	0	0	0	0.1496	0	0	0	0	0	0	0	0.2039	0	0.1272	0	0	0	0.0237	0	0.45	0.0405	0	0.186	0	0.0507	0
AC002115.1	0.2527	1.9849	0	0	0.1417	0.1018	0	0	0	0.2361	0.5249	0	0	0	0	0	0	0	0	0	0.0825	0	0.1815	0	0	0	0	0	0	0.2151	0.2529	0	0.2606	0	0	0	0	0	0	0	0	0	0.3153	0	0	1.3034	0.1239	0.3554	0.1879
AC002116.1	0	0	0	0	0	0	0	0	0	0	0	0	0	0	0	0	0	0	0	0	0	0	0	0	0	0	0	0	0	0	0	0	0	0	0	0	0	0	0	0	0	0	0	0	0	0	0	0	0
AC002116.2	0.6696	1.5586	0.2301	1.0939	1.0641	1.7977	0.3974	1.3791	1.2108	2.9201	0.0662	0.6399	7.5644	1.0884	0.3484	1.443	1.4678	0.1398	0.2296	0.629	0.4371	1.0662	1.9239	1.0474	0.6216	0.5959	0.463	1.6432	0.1413	1.2351	0.2234	0.4075	1.1508	1.4208	0.7887	0.6466	0.8856	0.3138	1.605	0.1933	0.4407	0.5306	5.5708	0.3763	0.3575	0.9211	0.6568	0	2.9883
AC002128.1	1.5539	5.9183	0.4368	1.3847	0	2.3892	0	2.2304	1.5326	0.924	1.048	1.62	1.496	0	2.0287	0.9133	2.2151	1.7698	0.5085	0.9952	1.9366	3.1041	0.8117	1.4914	0.3934	0	3.0766	0.7279	0.4472	1.0823	0.6363	1.0747	0.437	1.6985	0.0998	0	0.4359	0.3971	1.8752	1.2235	2.8353	0.6716	0.8814	0.5557	0.7693	0.7287	0.8314	0.1987	6.8295
AC002128.2	0	0.6081	0	0	0	0	0.2756	0.1594	0	0.5425	0.2068	0	1.9676	0.5662	0.0725	0.1365	0	0	0	0	0.1516	0	0.6673	0.2724	0	0.372	2.1677	0	0	0.0989	0	0.0707	0.7184	0.1643	0.4924	0	0.5119	0	0.1285	0	0.3057	0	0	0	0.0744	0	0	0	0.3455
AC002306.1	0	1.8717	0.6315	0.2502	0.5584	0	0.0909	0	1.4541	0.2863	0.4546	0	8.7597	0.3735	0.0478	0.18	0.5424	0.8636	0.0788	0	0.1	0.5854	0.5501	0.2695	0	0.3272	2.3828	0	0	0.2608	0	0.4195	0	0.1083	0.3248	0.1479	0.135	0.5742	0	1.3267	0.2016	0.0728	14.5268	0.0861	0.2453	0.5531	0.2254	0	0.9114
AC002310.1	1.0185	1.8462	0.1211	2.4317	0.6371	1.4197	1.5342	1.2907	1.4874	6.6619	1.0695	0.6738	3.6506	5.7781	0.7827	2.072	4.0421	2.4048	1.1684	0.8831	5.0631	5.8381	0.9566	4.2275	2.291	3.5139	5.1187	2.3645	1.5872	1.534	1.1371	1.192	1.4541	0.4987	0.7751	3.8581	1.1397	1.2848	4.2032	2.7821	1.4951	1.1919	1.5642	1.4528	1.2297	2.0205	2.459	0.1102	3.3214
AC002310.2	0.1348	0	0	0	0	0.0271	0	0	0	0.0945	0.12	0.0644	0.1428	0.0822	0	0.0792	0.1364	0	0	0	0.066	0	0.0484	0.2372	0	2.1238	0.2097	0.1489	0.0427	0.0574	0.2024	0.1231	0.139	0	0	0.0651	0	0.0316	0.1491	0	0.2218	0	4.3745	0	0.0216	0.1043	0.0661	0	0
AC002310.4	0	0	0	0	0	0	0	0	0	0	0	0	0	0	0	0	0	0	0	0	0	0	0	0	0	0	0	0	0	0	0	0	0	0	0	0	0	0	0	0	0	0	0	0	0	0	0	0	0
AC002331.1	0.0772	0	0	0	0	0	0	0	0	0	0	0	0.6541	0	0	0	0	0	0	0	0.0252	0	0.2218	0.1359	0	0.0824	1.201	0	0	0	0.0386	0	0	0.0546	0	0	0.1021	0	0	0	0.0508	0	0	0	0.0247	0.1195	0.0379	0	0
AC002347.1	1.0612	0.4631	0.1367	0	0.7439	0.1068	0	0.7285	0	1.8593	0.3149	0	3.9334	0.3234	1.3252	0.4678	0.5368	0.1662	1.2279	0	0.5196	1.2673	0.3811	0.4668	0	0.2833	3.0265	0	0.5039	0.5646	0.2656	0.2422	0	0.9382	1.3124	0	0.1169	0.1243	0	0.5744	0.1746	0.1261	0.3311	0	0.2549	0.821	0.5204	0	0
AC002347.2	0.8393	0	0	0	2.3536	0	0.4981	1.1524	0	0.7843	0	0	0	0	0	0	0	0	0	2.3653	0	0	0	0	0	0	0	0	0	0.3573	0	0.7662	0.8655	1.1873	0	0	0	0	0.9285	0	0.5523	0.399	0	0	0	0	0	0	0
AC002351.1	0	0.0503	0	0	0	0	0	0	0	0.4041	0.0171	0.0551	1.7099	0.0703	0	0	0.0583	0	0	0	0.0188	0.0551	0.0414	0.1015	0	0	0.3588	0.0849	0.073	0	0.0289	0	0.1189	0.0408	0	0	0.2288	0.027	0	0	0	0	1.2952	0	0.0185	4.0153	0	0.0406	0.0429
AC002368.1	0	0	0.1906	0	0.1037	0	0.2195	0	0	0	0	0	0.7835	0	0	0.8696	0	0	0	0	0.1207	0	0	0	0	0	5.7545	0	0.2342	0.7873	0.3703	0.1126	0	0	0	0	0	0	0.2046	0	0	0.1759	0	0	0.1185	0	0	0	0
AC002375.1	0	0	0	0	0	0	0	0	0	0.1154	0	0.4721	4.1858	0.1506	0	0	0	0	0	0	0	0	0	0	0	0.2638	0.5124	0	0	0.5258	0	0	0	0	0.3492	0	0	0	0.1366	0	0.0813	0	9.5561	0	0	0	0	0.1737	0
AC002377.1	0	1.3099	0	0	0	0.2747	0	0	0	0.3187	0.081	0.5215	5.2014	0	0.1278	0.0802	0	0	0.5613	0	0.8016	0	0	0.08	0	0.5099	12.7342	0	0.4319	0.1161	0	0	0	0.0965	1.0606	0.2635	0.1203	0	0.0755	0	0.0449	0	8.8529	0.23	0.8304	0.2111	0.3345	0	0.1015
AC002378.1	0	0	0	0	0	0	0.0771	0.1337	0	0.091	0	0.0621	1.1004	0	0	0.1145	0	0	0	0.183	0	0.062	0.0933	0.1143	0.0904	0	0.5388	0.0956	0.0411	0	0.0325	0	0.067	0	0	0	0	0	0	0.225	0	0.0926	0	0.0365	0.1456	0.134	0	0	0.1449
AC002383.1	0	0	0	0	0	0	0	0	0	0.1671	0	0	3.3323	0	0	0	0	0	0	0	0.1167	0	0	0	0	0	1.5575	0	0	0	0	0	0	0	0	0	0.0315	0	0	0	0.0235	0.034	0.0892	0	0	0	0	0	0.0532
AC002386.1	0	0	0	0	0	0	0	0	0	0	0	0	38.1901	0	0	0	0	0	0	0	0	0	0.259	0	0	0	2.6179	0	0	0	0	0	0	0	0	0	0	0	0	0	0	0	0	0	0	0	0	0	0
AC002398.1	1.3445	7.9211	3.2911	0.5491	2.6392	3.79	0.9973	0.4615	0.9117	1.8845	1.2967	0.9636	2.8477	2.6634	0.8395	1.5804	8.8411	0.4211	0	1.4209	2.5233	0	0.9657	1.1829	3.2764	1.7947	1.3944	0.4949	0.8512	1.7169	1.1776	0.716	1.7329	4.0414	0.2375	2.272	0.7409	2.8348	3.3464	2.4746	0.9954	0.9588	2.5166	1.5111	0.7537	2.0805	1.4836	1.4185	4
AC002398.2	0	0	0	0	0	0	0	0	0	0	0	0	0	0	0	0	0	0	0	0	0	0	0	0	0	0	0	0	0	0	0	0	0	0	0	0	0	0	0	0	0	0	0	0	0	0	0	0	0
AC002401.1	0	0	0	0	0.344	0	0	1.2632	0.8318	0.5731	0.091	0.2931	0	0	0.0957	0	0.7756	0	0.4732	0.4321	0.2002	0	0	0.8994	0	0.1638	1.2722	0.2258	0	0	0	0.28	0.3162	0.4338	0	1.1845	0.1352	0	0	0	1.3118	0.2916	0	0	0.0982	0.6327	0.3008	0	0
AC002401.2	0.6676	2.9133	0.344	0	0.6552	0	1.1885	1.1457	1.8106	2.1833	0	0	2.1209	0	0	0.5885	1.8572	0.2091	0	0	0.8716	0.6378	2.8769	2.5451	0.4648	0.7129	1.7308	0.2457	0.2113	0.5683	0	1.2188	0	3.7772	0.4718	0	0.1471	0.3128	0.1846	4.481	0.1098	0.3174	0.4165	0	10.9057	1.2052	1.1459	0	0.7448
AC002401.3	2.2833	8.2565	1.1767	0	1.1891	0	2.7101	1.7914	0.8847	3.0481	3.0976	6.8578	0	0	0.4074	0.1917	1.98	0.4087	0	0	3.0876	2.4931	3.7488	1.9132	0.4542	0.5225	2.0298	2.1611	0	0.5554	0.4898	1.0919	0.6727	4.1527	0.6916	0.315	0.4314	0.4585	0.1804	11.0184	0.2147	1.0856	0	1.4665	25.0774	2.3555	1.9197	0	0.2426
AC002401.4	0	0	0	0.8044	0	0	0	0.338	0	0	0	0	0	0	1.5372	0	0.2491	0	0	0	0.2411	0	0.5305	0	0	0.5258	0	0.1812	2.4938	0	0.1232	0	0.2538	0.6965	0	0	0.3256	2.7684	0	0.1066	0.648	0	3.9937	0	0.1577	0	0	0	0
AC002407.1	0	0	0.0191	0	0	0	0	0	0	0.0174	0	0	0.6295	0	0.0116	0	0.0188	0	0.0191	0	0.0849	0	0.0267	0	0	0.0198	1.1174	0	0.0235	0	0	0	0	0	0	0	0.0328	0	0	0	0	0	0.2318	0.0209	0.0119	0.0575	0	0.0523	0
AC002428.1	0	0	0	0	0	0	0	0	0	0	0	0	0	0	0	0	0	0	0	0	0	0	0	0	0	0.0994	4.2473	0	0	0	0	0	0	0	0	0	0.1641	0	0	0	0	0	0.6969	0	0	0	0	0	0
AC002428.2	0.3467	2.1181	0	0	0	0	0	0	0	0.162	0	0	0	0	0	0	0	0	0	0	0.5658	0	0	0	0	0	5.3931	0	0	0	0	0.3165	0	0	0	0	0	0	0	0	0	0	0	0	0	0	0	0	0
AC002451.1	0.149	0.7804	0.1097	0.1739	0	0.1029	0.2653	0.0146	0.0289	0.7062	0.2401	0.0814	2.0741	0.3893	0.113	0.2127	0.3338	0	0.3065	0.12	0.2988	0.1424	0.1835	0.1124	0.0296	0.3296	1.3688	0.1254	0.2291	0.0453	0.0426	0.0713	0.0878	0.1957	0.2859	0.185	0.3003	0.0798	0.2826	0.0645	0.0911	0.1316	4.2238	0.3589	0.7297	0.8784	0.0731	0.0299	0.38
AC002456.1	1.8094	1.4665	0.2831	0.9501	1.8393	4.0205	1.4189	1.6635	2.0595	4.9516	3.2122	0.1235	4.9274	0.8469	0.2724	2.4117	7.0768	0.3441	0.3988	2.2764	1.487	0.8952	0.6266	3.0133	0.8099	2.7604	4.0546	1.332	0.6546	2.6819	0.8571	2.635	1.9657	0.5942	0.8449	1.6224	2.279	1.2263	2.4305	1.2034	0.5954	0.9678	4.5964	2.7781	1.6146	3.6666	0.7765	0.7045	2.3551
AC002456.2	0	0	0	0	0	0.7381	0	0.755	0	0.1713	0.0544	0	3.1059	0	0	0	0	0	0.7541	0.2583	0	0	0.1317	0	0	0	0	0	0.1161	0	0	0.0558	0	0	0	0	0	0.1718	0.2028	0	0	0.3486	0	0	0	0	0	0	0
AC002458.1	0.3432	0.1198	0.0354	0.2243	0.1347	0	0	0.2356	0	0.0641	0	0	0.8723	0.0418	0	0	0.1389	0	0.0353	0	0	0.1967	0.0493	0.161	0.1912	0	0.783	0	0.0435	0.0877	0	0.188	0.0708	0	0	0.0663	0.0303	0.0643	0.038	1.2782	0.0903	0.0326	0.4283	0	0.1539	0.2124	0.0337	0	0
AC002460.1	0	0.2428	0	0	0	0	0	0	0	0	0	0	5.8913	0	0	0	0	0	0	0	0	0	0.5994	0	0	0	0.2885	0	0	0	0	0	0	0	0.1966	0	0.2452	0	0	0	0	0	0	0	0	0	0	0	0.2069
AC002460.2	0.0358	0	0	0.1169	0	0.7062	0	0.0491	0.0485	0.4348	0.0106	0	0.6065	0	0.0223	0.0631	0	0	0	0	0.0467	0	0.2314	0	0.0498	0	1.4477	0	0	0.1524	0	0	0.0369	0	0	0	0.0473	0.0168	0	0	0.0471	0	0.9826	0.1207	0.0344	0.3138	0.0176	0.1007	0.3195
AC002463.1	0.0839	0.2441	0.0288	0.1371	0.0392	0.2252	0	0.3072	0.1138	0.4181	0.0249	0	3.0802	0.017	0.0175	0	0.0849	0.0175	0.0863	0.0788	1.278	0.0267	0.1607	0.0328	0.1168	0.1941	1.9143	0.0618	0.1062	0.1071	0.098	0.1447	0.0865	0.0791	0.0198	1.4313	0.074	0.0524	0.1856	0.0121	0.1748	0.0266	2.2684	0.0157	0.0627	0.4472	0.1234	0.3344	0.4784
AC002464.1	0	0	0	0	0	0	0	0	0	0.0877	0	0	2.1856	0	0.0879	0	0	0	0.0482	0	0.0612	0	0	0.055	0.1306	0.1503	1.2647	0	0.0594	0	0	0.0285	0.1935	0	0	0	0.0827	0	0	0	0.0309	0	0.4682	0	0.2404	0	0	0	0.1395
AC002465.1	0	0	0	0	0	0	0	0.1811	0	0.2465	0	0	0.5588	0	0	0.1551	0	0	0	0	0	0	0.379	0	0	0	1.0945	0	0	0	0	0	0	0	0	0	0.2326	0	0	0.1143	0	0	0	0	0	0.1361	0	0	0
AC002467.1	2.3225	0.9185	0.1496	1.1264	0.9871	1.666	0.8399	1.2954	0.689	2.5941	1.26	0.4508	8.993	1.2387	0.2379	1.7916	1.3951	1.023	0.6159	0.9715	3.1862	0.7627	1.3033	1.6815	0.7075	0.2519	3.8765	2.057	0.7582	0.4325	0.8173	1.4024	2.4697	0.462	0.9489	1.1213	0.7039	2.3465	1.7061	0.2357	0.9075	1.6045	2.2189	1.4683	0.93	1.6472	1.5128	0.3318	1.2416
AC002470.1	0	5.3914	1.3107	3.5616	0.917	3.8044	2.1563	5.4875	0	15.9581	2.5879	0	4.6176	5.0939	2.9494	3.6304	1.2866	5.0076	2.6161	0.512	4.9811	2.43	2.0879	2.1312	0.506	1.3581	22.2331	9.0943	2.7606	0.7733	1.4548	4.5333	5.9947	1.028	0	6.6663	1.2814	4.086	2.0097	3.9339	1.1956	2.7639	2.7205	3.267	5.4705	1.3119	6.7715	72.0683	7.8374
AC002470.2	0	0	0	0	0	0	0	0	0	0.0779	0	0.0398	0	0.0254	0	0.049	0.0211	0	0	0	0.0953	0	0	0	0	0	0.6054	0	0	0.0177	0	0	0	0	0.0884	0.0403	0	0	0	0	0.0274	0	0	0	0.0534	0	0	0	0
AC002472.1	0	0	0	0.3284	0.1127	0	0.1193	0.552	0.2726	0.0939	0	0	2.5546	0.1225	0.1255	0	0.4067	0	0	0.2832	0.1312	0	0.4332	0.2358	0	0	2.0847	0	0.1273	0.6845	0	0.0612	1.2436	0.1422	0	0.3882	0.0886	0.5651	0	0	0.0661	0	2.0067	0.113	0	0.4147	0	0	0
AC002480.1	0.059	0.0515	0	0	0	0	0.1051	0	0	0	0.035	0.0564	0	0.1799	0.0368	0.0694	0.0299	0.037	0.4553	0.0832	0	0	0	0.0346	0.2465	0	0.9181	0	0.9341	0	0.0591	0.0898	0	0.0835	0.0417	0	0.052	0.083	0.0979	0	0.0388	0.1403	0.5891	0	0.0378	0.1522	0.1158	0	0.0439
AC002480.2	0	0.2926	0	0.1095	0.0564	0.027	0.0796	0	0	0.2506	0.0796	0.3844	3.2657	0	0.0628	0.0788	0.0678	0	0.2758	0.0945	0.0875	0.2562	0.3371	0.0786	0.5601	0.2148	1.1124	0	1.1035	0.0285	0.0336	0.1632	0	0.0474	0.0474	0.0647	0	0.157	0.0371	0.029	0.2867	0.0637	4.6845	0.1884	0.0215	0.0346	0.0658	0.1886	0
AC002511.1	0	0.3758	0.2958	0	0	0	0.4259	0.3941	0	0.1341	0	0	2.4319	0	0	0.0844	0.1452	0	0	0.2022	0.0468	0	0.3093	0	0	0	1.0419	0	0	0	0	0	0	0	0	0	0	0.0672	0	0	0	0	0.7164	0	0	0	0	0	0
AC002511.2	0	0	0	0	0	0	0.5678	0	0	0.149	0	4.2671	4.7288	0	0	0	0.3227	0	0	0	0	0	0.2291	0	0	0	0	0	0	0	0	0.1941	0	0	0.2254	0	0.4218	0.1494	0	0	0.1049	0	2.388	0	0	0.329	0	0	0
AC002519.1	0.1028	0.0449	0	0.084	0.0288	0	0	0.3176	0	0.1201	0.0153	0.0491	5.0085	0.0627	0	0.0302	0.312	0	0.0529	0.1449	0.0168	0.0982	0.2585	0.1206	0	0	0.6931	0	0	0.1313	0.0515	0.0626	0	0.0727	0.218	0.0993	0.0227	0.0241	0.5687	0.3339	0.1184	0.0244	0.5773	0.1156	0.1976	0.1591	0.0252	0.0362	0.2294
AC002529.1	0	0	0	0.2571	0	0	0	0	0	0.2206	0	0	5.3332	0	0	0	0	0	0	0	0.3082	0	0.113	0	0	0.5042	0.3264	0	0	0	0	0	0	0	0	0.4559	0.0694	0	0.087	0	0.1036	0	8.0517	0	0	0	0	0	0
AC002542.6	1.5844	0.8067	0.5443	1.5099	0.9256	0	0.1567	4.532	1.7906	1.0487	0.5878	1.388	15.6611	0.4024	0.2886	0.6208	1.3358	0.3308	3.8026	0.186	1.4222	5.0458	4.6471	1.3166	0.3677	1.3395	2.7387	0.3888	1.4211	2.3043	1.2556	1.0848	0.8169	4.9495	6.6253	0.255	1.6298	4.2069	1.2415	0.2859	1.4771	0.6277	9.8859	1.1872	1.6495	7.1511	0.6475	1.4859	1.4731
AC002546.1	0.4915	0	0	0	0.5513	0	0.5834	0.3374	0	0.1148	0	3.5229	4.1643	0	0	0.1444	0.3729	0	0	0	0.0802	0.7044	0.3531	0.5766	0.3422	0	2.039	0.1809	0	0	0	0.0748	0	0.1738	0.8684	0.4746	0.2167	0.3455	0.2719	0	0	0	3.0668	0.1381	0	2.0282	0.1205	0.6914	0
AC002550.1	0	0.3634	0.0536	0	0.0292	0	0.1235	0.0714	0.2823	0.0973	0	0	3.968	0	0.065	0	0.1579	0.0652	0	0	0.1699	0	0.8223	0.4884	0	1.5005	0.4318	0.2299	0.1977	0	0.1042	0.0633	0.1073	0.4417	0	0	0	0.2438	0	0	0.2055	0.099	0.1299	0.0585	0.1334	0.5905	0	0	0.0774
AC002550.2	3.2785	4.1333	2.4404	3.5706	1.7366	5.1343	4.1073	3.2509	9.3862	6.9781	5.1889	1.0443	16.9742	2.2204	1.251	4.496	4.9751	0.2282	1.4987	3.593	13.5545	8.7005	5.4947	8.9738	2.5363	3.6956	9.4447	2.1453	2.7676	4.0315	4.1932	1.8844	4.1318	8.7598	2.5744	4.221	3.3722	4.7791	10.6787	1.5775	6.7121	2.771	13.1825	5.5271	5.7177	10.3343	5.8955	2.3059	6.2316
AC002551.1	0.4849	0.6348	0.3748	0.7921	0	0	0.4316	0	6.2469	0.2265	0.4317	0.6951	0	0.2955	2.8762	0.285	0.6132	0	0.374	0	0.7913	0	0.5224	0.8532	0.6752	0.3884	1.0057	0.1785	0	0.3096	0.1213	0.5164	0.25	0.3429	0	0.2341	0.3206	0.4544	0.1341	0.21	0.5584	0	15.4292	0.4087	0.233	0.5002	0.1189	0.341	0.1803
AC002553.1	7.1583	3.7487	1.3833	5.5548	2.3586	0.1441	4.4604	50.4917	6.5527	4.4315	1.009	7.6958	6.0647	5.1268	2.5701	0.7362	2.8062	0.6726	3.5893	2.0173	2.4533	14.1907	1.7996	2.8341	5.9808	0.4778	0.7424	15.8087	3.0592	2.4376	3.6722	3.5397	7.1967	9.9992	1.6442	0.864	1.1833	3.354	7.0278	1.86	4.1807	0.1702	1.7865	6.034	7.739	9.0462	5.0904	1.2587	2.2628
AC002553.2	2.6016	6.0554	186.804	2.8335	4.2557	0.8731	5.1464	19.9434	5.8804	6.2803	0	4.1437	8.2657	0.7929	3.249	1.2742	2.1933	2.4446	0.892	3.0549	3.3967	20.7129	0.9344	3.052	5.4343	0.2315	4.4969	8.2992	2.7453	1.292	8.4635	3.5626	4.024	11.9605	1.2258	1.2561	0.5734	3.4538	6.4755	4.1312	3.2814	1.0307	5.4109	5.6044	3.1946	9.3937	3.1898	0.6099	0.9675
AC002558.2	0.4265	0.3723	0	0	0.2392	0	0.1266	0.2928	2.8921	0.3986	0.1899	1.019	4.517	0.26	0.1997	0	0.7551	0.4008	0.2194	0	0.2784	0.6112	0.7659	0.6254	1.4848	0.1139	0.4423	0	0.5401	0.4539	0.3202	1.1032	0	1.6592	0.1507	0	0.094	0.4996	0.2359	0.5541	0.9824	0	1.5967	0.5992	0.4099	1.1	0.5229	0.3	0.9517
AC002558.3	2.5287	3.0766	2.8432	2.3785	2.4281	0.9566	1.5461	7.7853	2.0784	2.0049	2.7288	1.9772	9.5759	0.4671	1.3158	2.2518	4.8063	1.4881	4.6108	1.2957	3.2014	3.0748	6.2746	1.8428	1.2805	0.6547	4.1325	1.5231	2.5713	6.1973	1.7258	2.7515	3.3186	6.883	3.7367	1.0359	3.2091	6.0678	2.3735	0.8628	3.4542	1.4208	11.1878	3.4449	6.7011	10.7114	2.7058	4.5272	4.7305
AC002563.1	0.9547	1.6666	0	0	0.2677	0	0.1889	0.2185	0.4316	0	0.0944	0	1.3481	0.3879	0.0994	0	0.6439	0.1994	0.491	0	0.1039	0	0.4572	0.56	0.4431	0.1699	1.6502	0	0.2015	0.4064	0.3185	0.581	0	0	0	0.3073	0.2806	0.5964	0	1.6538	0.3141	0	0	0.3577	0	0.3283	0.7804	0	0.2367
AC002985.1	0	0	0	0	0	0	0	0	0	0	0	0	0	0	0	0	0	0	0	0	0	0	0	0	0	0	0	0	0	0	0	0	0	0	0	0	0	0	0	0	0	0	0	0	0	0	0	0	0
AC002996.1	0	0	0	0	0	0	0	0	0	0	0	0	0	0	0	0	0	0	0	0	0	0	0	0	0	0	0	0	0	0	0	0	0	0	0	0	0	0	0	0	0	0	0	0	0	0	0	0	0
AC003001.1	0.097	0	1.949	0	0	0	0.1151	0.0666	0.1315	0.1812	0	0	7.5998	0.0591	0	0	0	0.0607	0.0499	0	0.095	0	0.0697	0	0	0.1553	1.5086	0	0	0.1238	0.0485	0.059	0.1	0	0.3427	0	0.3847	0.0454	0	0	0.0957	0	0.4841	0	0	0.7503	0	0	0
AC003002.1	0	0	0	0	0	0	0	0	0	0	0	0	0	0	0	0	0	0	0	0	0	0	0	0	0	0	0	0	0	0	0	0	0	0	0	0	0	0	0	0	0	0	0	0	0	0	0	0	0
AC003002.2	1.6529	1.6831	0.4259	0.9001	0.309	0	0	0.3782	1.1208	0.6435	0.4905	0	4.0844	0	0.9461	0.3238	0.1393	0.1726	0.7084	1.5527	1.6185	0.2632	0.1979	1.4542	0.3836	0.1471	0	0.2028	0.1744	0.7036	0.1379	0.6706	0	0.1948	0.1947	0.532	0.3643	0	0.3047	0	0.7251	0.131	15.4693	0.4644	0.6177	0	0.8106	0.775	0.4098
AC003002.3	0.1186	0.6212	0	0	0.1996	0	0	0.0814	0.3217	0.1663	0.176	0	0	0.0723	0	0.0697	0.3	0	0	0.1671	0.271	0.1133	0.1704	0.4174	0	0	1.1071	0.1746	0	0.4039	0	0	0	0	0	0	0	0.1667	0.1968	0.2055	0.1171	0	0	0.1333	0.076	0.1835	0.5235	0	0.1764
AC003005.1	0	0	0	0	0	0	0	0	0	0	0	0	0	0	0	0	0	0	0	0	0	0	0	0	0	0	0	0	0	0	0	0	0	0	0	0	0	0	0	0	0	0	0	0	0	0	0	0	0
AC003005.2	3.6746	0	0.1114	0	0	0	0.1283	0.4451	0.8794	1.4139	0.2566	0	0.4578	0	0.6073	0	0	0.4062	0.667	2.132	1.5521	0.2065	0	0.7607	0.602	0	2.0175	0.4774	0.2737	0.552	0.6491	0.0658	0.4458	0	0	0	0.1906	0.9115	0.5978	0.3744	0.2845	1.1304	0.5395	0.8503	0	0.669	0.318	1.2162	1.1254
AC003006.1	0	0	0	0	0	0	0	0	0	0	0	0	0	0	0	0	0	0	0	0	0	0	0	0	0	0	0	0	0	0	0	0	0	0	0	0	0	0	0	0	0	0	0	0	0	0	0	0	0
AC003009.1	0	0	0	0	0	0	0	0	0	0	0	0	0	0	0	0	0	0	0	0	0	0	0.1503	0	0	0	0.6509	0	0	0	0	0	0	0	0	0	0.0922	0	0	0	0.1377	0	0	0	0	0	0	0	0
AC003035.1	0	0.6908	0.136	0.862	0.074	1.1687	0	0.7245	0	0.2465	0.2349	0	0.5588	0.4824	0.8237	0	0.9342	0.1653	0.407	0.3718	0.775	0.5041	0.758	0.3095	0	1.4087	2.4626	0	0	2.246	0.132	0.0803	1.0882	0.5598	0.1865	0	0.1163	0.1236	0.2919	0	0.0868	0	1.3169	0.5931	2.7044	0.5443	0.2588	0	0
AC003035.2	0	0	0	0	0	0	0	0	0	0.289	0.1836	0	0	0	0	0	0	0	0.2121	0	0.5385	0.591	0	0.121	0	0	1.0693	0	0.9139	0	0	0	4.8906	0.1458	0	0	0.0909	0	0	0.0893	0	0	1.8013	0	0.0661	0.3191	0	0	0
AC003043.1	0	0	0	0	0.2389	0	1.5164	0	1.7327	0.199	0.1264	0.407	1.8041	0	0	0	0	0	0	0	0.556	0.4069	0	0	0.5931	0	1.3251	0	0	0	0	0.1296	0	0	0	0	0	0	0	0	0.1401	0	3.7202	0	0.2728	0	0.2089	0	0
AC003043.2	0	0.1542	0.0364	0	0.0297	0.0427	0.021	0.0243	0	0.1321	0	0	7.4108	0.0215	0.0662	0.0623	0.0715	0	0.0364	0.0498	0.0461	0	0.1523	0.0415	0	0.1698	1.2462	0	0.0671	0.0752	0.0177	0.0323	0	0	0.3747	0	0.1402	0.2153	0.0195	0.0765	0.0116	0.0168	7.2769	0.0993	0.0226	0.4193	0	0.1243	0.0263
AC003044.1	0	0	0	0	0	0	0.0583	0	0	0.4587	0	0	1.2476	0	0	0.0577	0.6952	0	0	0	0.1282	0	0.3526	0	0	0.1573	3.258	0	0.1243	0.0418	0	0.0299	0	0	0	0	0.0866	0	0	0	0.0323	0.14	24.9907	0	0.0314	0.557	0	0.069	0.073
AC003070.1	0.3141	0	0	0	0	0	0	0.2156	0.4259	0	0.1864	0	0	0.3829	0	0.3692	0	0	0	0	0.41	0	0.2256	1.2895	0	0	0.6514	0	0	0.8021	0	0.7645	0	0	0	0.6065	0.2769	0	0.6948	0	0.8267	0	0	1.0589	0.1006	0.486	0.154	0	0.7008
AC003070.2	0	0.6491	0	0	0	0	0	0	0	0.5212	0.1103	0	5.5128	0	0	0.4371	0.1881	0.2329	0	0	0.1214	0	0.5341	0	0.5178	2.1839	1.1569	0	0	0	0	0	0.3834	0	0	0	0.1639	0	0	0	0	0	8.8158	0	0.2382	0	0	0.2615	0.2766
AC003077.1	0.2779	0.5154	0	0.1135	0.1948	0	0	0.453	0.1413	0.3246	0.1134	0.0664	4.5614	0	0.141	0.1837	0.1406	0	0.0179	0.0489	0.1474	0	0.2994	0.5093	0.4353	0.1669	2.0533	0.0256	0.3739	0.2957	0.1912	0.296	0.1074	0.0983	0.0982	0.0671	0.1378	1.7252	0.1921	0.1354	0.5143	0	0.8669	0.1171	0.2337	0.7525	0.1874	0.2443	0.155
AC003084.1	0	0	0	0	0.0925	0	0	0	0	0	0.0979	0	2.7953	0	0	0	0	0	0	0	0.1077	0	0	0	0	0	3.4218	0	0	0	0.4954	0	0	0	0	0.3186	0.1454	0	0.365	0	0.2171	0	0	0	0	0	0	0.2321	0
AC003086.1	2.571	0.528	0	0.9883	0.2969	1.1572	3.6798	0.3115	0	0.4946	0.1346	0	7.3676	4.7014	0.3777	2.3999	1.4535	0.1895	0.3889	0.6393	0.2468	0.7224	0.6518	1.0645	1.4742	1.1306	1.8822	0.1113	0.6703	0.7081	0.3785	2.8533	1.0916	0.4279	1.1757	0.2921	0.6	0.496	1.1711	0.131	0.7464	0.1438	0.1887	1.7848	1.3565	0.8581	0.445	0.5319	0.5624
AC003087.1	0	0	0	0	0.1613	0	0	0	0	0	0.0854	0	0.6092	0	0.0898	0	0	0	0.2958	0	0	0	0	0	0	0.4607	0	0	0	0	0	0	0	0	0	0	0	0	0	0	0.0946	0	6.4605	0	0	0.4451	0	0	0
AC003092.1	0.2698	0	0	0.8815	2.5344	0	0.4803	0.6482	0	1.0714	0.1201	0	9.9998	0	0	0	0.2047	0.507	0.2775	0.1901	0.2642	0	0.0969	0	0.9392	1.0084	2.0984	0	1.281	0.8613	0.4726	0.4515	0.9736	0.8586	0	0	0.1784	13.4623	0	0	0.2663	0.0641	5.8915	0.2274	0	0.5566	0	0	0.301
AC003092.2	0	0	0	0	0.7219	0	0	0	0	0	0.191	0	0	0	0	0.3783	0.6511	0	0	0	0.105	0	0	0	0	0	1.6687	0.2369	0	0	0	0.1958	0	0	0.2274	0	0	0.3016	0	0	0.2118	0	4.0157	0	0	0	0	0	0
AC003093.1	0.6504	0.5677	0	0.1771	0.1216	0	0.0643	0	0.441	0.8104	5.7262	0	3.444	0.0661	0.2707	18.2849	7.896	0.4074	5.4077	0	0.4246	0.2071	0.7008	0.0636	0	0.2894	1.4615	0.2394	0.0686	0.0461	0	0.3958	0.3353	0	0	0.1047	0.4301	0.6603	0.1199	0	0.4637	0.3092	7.3047	0.3046	0.1042	0.6151	0.5848	0.5337	0.8869
AC003098.1	0	0.2536	0	0	0	0	0	0.7978	0	0.1357	0	0	0	0.1771	0	0	0.147	0	0	0	0	0	0	0	0	0	1.2053	0	0	0	0	0	0.2996	0	0.2053	0	0	0	0	0	0.3824	0	18.1276	0	0	0.1499	0	0.2043	0.2161
AC003101.1	0.3127	1.0917	0	1.0217	0.2631	0.1259	0.1856	2.1465	4.2405	0.1461	0.5568	0.2988	0	0	2.831	0	0.949	0.1959	0.1608	0	0.1021	0.2987	0.2246	0.1834	0.4354	0.167	1.9457	0	0	1.1979	0.4695	1.7127	2.257	2.4327	0	0.3019	0.6892	0.586	0.3459	0	3.4981	0.2973	25.3628	0.8786	0.1002	0.1613	0.7668	0	1.1629
AC003101.2	0.9741	1.7005	0.3347	1.5914	0.2732	2.223	0.1927	1.3375	1.3211	0.6069	1.1564	0.3103	0	1.5834	3.1427	0.5725	1.4783	0.8136	0.668	1.8302	0.318	4.0329	2.0991	0.9523	0.9043	0.3468	0.3368	2.6294	0.4112	0.9675	1.7877	1.4822	0.6697	0.4593	0.9179	1.5678	0.4294	1.2172	1.2572	0	3.6326	2.1613	1.6208	1.4598	0.208	0.1675	0	1.1419	0.483
AC003102.1	2.4967	4.7319	1.6542	1.0488	0.8201	0.5171	1.1853	9.3042	2.9989	3.5662	2.3074	2.1133	6.648	1.4349	2.5611	2.9347	3.1031	0.2234	1.3941	0.9046	6.822	3.4075	3.4842	2.3849	1.788	1.1427	3.773	2.5206	1.4001	1.2449	3.3559	3.2343	1.324	2.1695	2.5711	1.8598	1.2893	3.5095	3.985	2.3478	2.5349	1.2548	21.0078	2.8462	3.5418	3.1644	4.6179	1.0536	1.9631
AC003659.1	0	0	0	0	0	0	0	0	0	0.4326	0	0	15.69	0	0	0	0	0	0	0	0	0	0	0	0	0	0	0.2272	0.1954	0.1314	0.1545	0	0	0	0.2181	0	0	0	0	0	0.1016	0	11.5549	0	0.0989	0.9552	0	0	0
AC003666.1	0	0.205	0	0	0.0659	0	0	0	0	0.2195	0	0	0.4975	0	0	0	0	0	0	0	0.46	0	0	0.5511	0	0.1254	5.1159	0	0	0	0	0	0	0	0	0	0.1036	0	0.1299	0	0.2319	0.335	0.2931	0	0.301	0	0	0	0
AC003681.1	0.297	0.2542	0.2236	0.1237	0.058	0.0551	0.0881	0.5118	0.308	0.3007	0.1504	0.1252	1.5358	0.0905	0.2918	0.1797	0.408	0.228	0.1228	0.1559	0.364	0.1558	0.4246	0.5073	0.1541	0.6795	0.9725	0.1308	0.1881	0.2962	0.1137	0.4448	0.3303	0.3048	0.1214	0.1856	0.104	0.2347	0.9358	0.2156	0.5404	0.0554	1.4535	0.2291	0.3582	0.8186	0.2985	1.1408	0.2837
AC003682.1	4.3492	8.4056	0.1601	2.03	0.5227	1.5012	1.1061	4.052	6.3195	1.016	0.5531	0	19.7398	0.3787	0.7759	0.3652	1.1	1.5569	1.4379	1.3132	0.6084	1.7808	0.6694	4.3731	0.4326	0.1659	0.6444	0	0	1.3223	0.7774	0.5672	0.6407	0	0.2195	0	0.9586	1.31	5.3267	0.5381	2.1466	0.1477	1.9383	2.0949	0.6966	1.1217	1.2188	0.437	3.0038
AC003684.1	0	0.3652	0	0.1367	0	0	0	0.2298	0	0.0391	0	0	1.2408	0	0	0.0492	0.0847	0	0	0	0.0273	0	0	0.0491	0	0	1.6491	0.0616	0.053	0	0	0.0255	0	0.0592	0	0	0	0.0392	0	0.1087	0.0826	0	0.1044	0.047	0.0804	0.3885	0	0	0.3112
AC003685.1	0	0	0	0	0	0	0	0.4229	0	0.1439	0	0	0	0	0	0	0	0	0	0	0.2011	0	0.2212	0	0	0.9867	1.5971	0	0	0	0	0	0	0	0.653	0	0	0	0	0	0	0	2.6903	0	0	0.3177	0	0.4332	0
AC003687.1	0	0	0	0	0.0943	0	0	0	0	0	0	0	4.2716	0	0	0	0	0	0	0	0	0	0	0	0	0	2.4401	0	0	0.1431	0	0	0	0	0	0	0.2963	0	0	0	0	0	0	0	0	0	0	0	0
AC003688.1	0	0	0	0	0	0	0	0	0	0	0	0	0	0	0	0	0	0	0	0	0	0	0	0	0	0	0	0	0	0	0	0	0	0	0	0	0	0	0	0	0	0	0	0	0	0	0	0	0
AC003688.2	0	0	0	0	0	0	0	0	0	0.1616	0	0	0	0	0	0	0	0	0	0	0	0	0	0	0	0	1.076	0	0	0	0	0	0	0	0	0	0	0	0	0	0	0	0	0	0	0	0	0	0
AC003950.1	0	0	0	0	0	0	0	0	0	0	0	0	0.8329	0	0	0	0	0	0	0	0	0	0.1412	0	0	0	0.6117	0	0	0	0	0	0.2027	0	0	0	0	0	0	0	0	0	0.4907	0	0.063	0	0	0	0
AC003956.1	1.2095	2.1113	0	0	0.4522	0	0	0.8303	2.7337	0.9418	0	0	0	0	0.3776	0	1.8354	0	1.0367	0	0.7895	3.0813	0	0.4729	0.5614	0.2153	2.5087	0	0	1.8877	0.2018	1.3495	0	0.5703	0	0.3893	0.7109	0.1889	0.223	0.1746	1.1939	0	0.5031	0.6797	0.2583	0.208	1.5818	0	1.7992
AC003958.2	0.0706	0	0	0	0	0	0	0	0	0.066	0.0105	0	1.1959	0	0.011	0	0	0	0	0	0	0	0	0	0	0.0754	0.366	0	0	0.015	0.0177	0	0	0.025	0.0998	0	0.0311	0.0165	0	0	0.1742	0.0168	0.1761	0	0	0.0182	0.0173	0	0.0262
AC003965.1	0.1689	0.1474	0.087	0	0	0.68	0	0.8114	0	2.8401	0.4009	0	5.7222	0.1029	0.0527	0.4962	0.2562	0.4231	0.1737	0.2379	0.5511	0	0.3638	0.1981	0	0.6311	0.3502	0.4972	0.2138	0.3594	0.0845	0.0514	0.1741	0.1194	0	0	0.8188	0.1582	0	0	0.2222	0.0803	0	0.7591	0.3245	0	0.1656	0	0.7535
AC003965.2	0	0	0	0	0	0	0	0	0	0	0.1607	0	0	0	0	0	0	0	0	0	0	0	0	0	0	0	0	0	0	0	0	0	0	0	0	0	0.2388	0	0	0	0	0	0	0	0	0.2794	0	0	0
AC003973.1	0	0	0	0	0	0	0	0	0.0326	0.0561	0	0	1.3735	0	0.015	0.0423	0	0	0	0	0.0314	0	0.1035	0	13.0431	0.0128	1.4696	0	0.0152	0.0204	0	0.0073	0.0248	0	0.0679	0	0.0529	0	0.0797	0.0104	0	0.0228	1.1089	0.0405	0.0077	0.0867	0	0	0.0179
AC003975.1	0.1715	0	0	0.5603	0	0	0.3053	0	0	0	0	0	0.7264	0	0	0.1008	0	0	0	0	0	0	0	0	0	0	3.5567	0	0	0	0	0	0	0	0	0.1656	0.0756	0	0	0	0	0.8152	0	0.5782	0.2197	0.4422	0	0	0
AC003982.1	0.7001	0.3055	0	0	0	0	0	0	0	0.3271	0	0	9.6388	0	0	0.2057	0	0	0.9001	0	0	0	0.5029	0	0	0.1869	2.5413	0	0.2216	0.447	0	0	0	0	0	0.338	0	0	0	0	0	0	29.7044	0	0	0.1806	0	0	0
AC003984.1	0	0	0	0	0.0188	0	0	0.023	0	0.0157	0	0	0.782	0	0	0	0	0	0	0	0	0	0.0964	0	0	0	0.8703	0.0247	0	0	0.0168	0	0	0	0	0	0.0444	0	0	0.0727	0	0.016	0	0	0	0.0866	0	0	0.0499
AC003985.1	2.4668	0	0	0	0	0	0	0	0	0.1048	0	0	0.95	0	0	0.3954	0.1134	0	0.1153	1.58	0	0	0	7.8922	0	0	5.8144	0	0	0	0	0	0	0	0	0	0.3954	0.1051	0.3721	0	0	0	0.2798	0.5041	0.0718	2.4291	0	0.3155	0
AC003986.1	0	0.2463	0	0	0.0264	0.0379	0.1116	0	0	0.2637	1.6747	0	0	0	0	0	0	0	0	0.5301	0.0307	0	0	0	0.131	0	1.5607	0.0692	0.1191	0.1201	0	0.0572	0	0	0	0	0.2488	3.1729	0	0.1629	0.6808	0.0447	0	0	0.0301	12.2738	0	0	0.1399
AC003986.2	2.6843	0.3661	1.8588	1.3704	3.8812	1.9254	2.8872	1.2669	0.7963	0.6663	0.9211	1.0421	1.9544	0.7158	0.0524	1.0846	1.6972	1.7866	5.8238	1.0638	2.2177	1.3624	0.723	2.1156	0.8177	0.2687	1.7399	1.235	1.3808	0.8569	1.4694	5.3349	5.5357	2.6698	1.3635	2.268	0.4437	3.6159	1.1135	0.3269	1.6008	0.7178	1.3608	0.3771	0.5911	2.6826	2.5506	0.354	2.8076
AC003986.3	0.4148	3.2585	0.5344	0.3388	1.3959	1.3363	0.7385	3.7019	0.2813	2.9071	0.3077	0.1982	1.3179	0.8849	0.1943	0.1219	0.3147	0.7796	0.32	0.5845	1.4893	0	0.2979	1.7031	0	0.3322	1.2906	0.1527	1.8384	1.3243	0.3114	0.2525	2.1386	1.7603	0	2.4033	0.8229	1.2633	0.6883	0.4491	1.0919	0	8.0233	2.9138	2.3918	2.5676	3.5601	0.4376	2.0054
AC003988.1	1.9865	0	3.0711	1.217	0.2785	0	0.7368	0.3409	1.347	0.4641	0	0	2.6297	0.4541	0	1.4594	2.5121	6.8442	0	0.3499	0.4052	0	1.7836	5.5345	0	1.4585	4.8929	0.1828	0.1572	0.4228	0.3728	1.5112	0	0.3512	2.1059	0.2398	0.1095	0	8.5153	0	0	0.1181	4.3381	1.2559	0.5568	13.1924	0.8525	0.1746	2.2163
AC003991.1	0.2373	0.1295	0	0.0485	0.025	0	0.0704	0.1222	0.1609	0.2634	0.2465	0	7.3516	0.1627	0.0648	0.1744	0.09	0	1.0832	0.0418	0.3292	0	0.3836	0.5394	0.2892	5.8926	1.5691	0.0655	0.0939	0.0758	0.0445	0.1354	0.2447	0.042	0.0629	0.3438	0.1177	0.139	0.361	0.167	0.0488	0.1692	1.0736	0.2334	0.3231	0.3826	0.3346	0.1461	0.1324
AC003992.1	0.5153	0.8996	0	0	0	0	0	0	0	0.1204	0	0.2462	0.5458	0	0	0	0	0	0	0	0.4205	0	0	0	0.3588	0	1.8706	0	0	0	0	0	0	0	0	0	0.2272	0	0	0	0	0	0	0	0	0.2658	0	0	0
AC004000.1	7.2922	7.2327	3.5871	2.166	0.4647	2.2692	2.3605	11.6047	6.2932	0.6195	2.6559	6.3352	0	3.6367	5.3812	5.6495	14.4192	0.4153	13.4668	3.2694	6.5996	6.9668	11.9042	4.2772	2.7694	5.1326	6.5315	2.1961	2.5183	12.416	2.9861	4.6398	1.3671	15.4728	12.4154	2.5606	4.8219	5.1252	4.5834	4.1628	6.3257	3.1517	11.1679	6.3332	9.2375	16.9263	5.527	5.5952	4.9307
AC004009.1	0	0	0	0	0	0	0	0	0	0.2027	0	0	1.3787	0	0	0	0	0	0	0	0	0	0.0779	0	0	0.2317	2.0252	0	0	0	0	0	0	0	0	0	0.1435	0	0	0	0.0357	0	0.1354	0	0	0.056	0.0532	0	0.1614
AC004012.1	0.5375	0.9384	0.4155	1.7563	0	0	0.4785	0	0	1.0046	1.2762	0	16.509	0	0.2517	0	0.4079	0	0.8293	0	1.0527	0	0.7722	0	0.3743	0.574	3.9024	0	0	1.1441	0	0	0.8314	0.1901	0	0	0.1185	0.1259	1.0406	0.2328	0.4422	0.7667	5.3663	0	0	0.5545	0	0.5671	0.7996
AC004014.1	0	0	0	0	0	0	0	0	0	0.2493	0	0	18.6464	0	0	0	0	0	0	0	0.1741	0	0	0.1565	0	0	0.2767	0	0	0	0	0	0	0	0	0	0	0	0	0	0	0	0	0	0	0.2752	0	0	0
AC004023.1	0	0.1437	0.0424	0	0	0	0	0	0	0.2307	0	0	1.2202	0	0	0	0.0416	0	0	0	0.0269	0	0	0	0	0	0.8535	0	0	0	0	0	0.0849	0	0	0	0	0	0	0.0356	0	0	0	0	0	0	0	0	0
AC004034.1	1.4071	3.1932	2.6104	0	0	0	0.167	0.5796	1.9082	0.7889	0.5011	1.6136	2.3843	0.6861	0.8786	0.1654	1.4235	0.1763	0.2895	0.3965	1.929	0	0.8086	1.4856	0.7838	0	1.4593	0.6215	0.3563	0.7187	0.1408	0.5995	0.2902	1.9904	0.5967	1.3587	0.8684	0.3956	1.0896	0.2437	1.3889	0.1338	0.3512	0.1581	1.3522	0.5806	1.5182	0	0.6279
AC004039.1	0.0802	0.14	0.1654	0.1311	0.135	0	0.2857	0.9362	0.4352	1.162	0	0.1533	14.4435	0.0978	0.1002	0.1415	0.1623	0.1508	0	0.2261	1.3355	0.0766	0.461	0.5176	0	0.2999	0.9984	0.1181	0.1524	0.6488	0	0.7812	0.1654	0.7376	0.2268	0.5423	0.7073	0.1128	0.0887	0.1042	0.6599	0.1907	4.6051	0.1803	0.2827	0.2483	0.1967	0.5643	0.358
AC004047.1	0	0	0	0	0	0	0	0	0	0.2146	0	0	0	0	0	0	0	0	0	0.3236	0.075	0	0.3299	0	0	1.9619	1.6671	0	0	0	0	0	0	0.1624	0	0	0	0	0	0	0	0	0.5731	0	0	0.1184	0	0	0
AC004052.1	0	0	0	0	0	0	0.1044	0.1207	0	0.2876	0	0.1681	11.735	0	0.0549	0.1034	0	0	0	0.1239	0	0	0.1895	0.1032	0	0.047	1.7329	0.0647	0.0557	0	0.088	0	0	0	0	0	0.2326	0.0824	0.0486	0	0.1157	0.1672	0.3292	0.2471	0.0845	0.3629	0.4744	0.1237	0.0654
AC004053.1	0	0.4357	0	0	0.07	0	0.1481	0	0.677	0.6997	0	0	8.4589	0	0	0	0	0	0	0	0.5703	0	0	0	0	0.3998	2.3298	0.5512	0	0	0.1249	0	0	0	0	0	0.11	0.2339	0	0	0	0	0	0	0	0.2575	0.1224	0	0.557
AC004054.1	0	0	0	0.8684	0	0	0	0	0.7209	0.4967	0	0	38.2806	0	0	0	0	0	0	0	0	0	0.3818	0	0	0	2.7565	0	0	0	0	0	0	0	0	0	0.2343	0	0	0	0	0	0.6633	0	0	0.5484	0.2607	0	0
AC004063.1	0	0	0	0	0	0	0	0	0	0.2452	0	0	7.2247	0	0	0	0	0	0	0	0	0	0.1885	0	0	0.2802	2.4491	0	0	0.2234	0.1313	0	0	0	0	0	0	0	0	0	0.0863	0	0.9823	0	0	0	0	0	0.1952
AC004066.1	0	0	0	0	0	0	0	0	0	0.1172	0	0	0	0	0	0	0	0	0	0	0	0	0	0	0	0	4.1636	0	0	0	0	0	0	0	0	0	0.2212	0	0	0	0	0	0	0	0	0	0	0	0
AC004067.1	0.6151	1.0737	0.2113	2.0097	3.1048	2.5596	0.1217	1.2668	2.7806	1.6285	1.3995	0.5878	2.1714	0.8748	0.4481	2.5306	4.3559	0.3853	0.949	1.4445	6.2238	0.5877	0.5891	0.7216	3.7117	0	1.7011	0.7547	1.2981	0.8727	1.4366	2.3085	4.8626	0.7251	0.2898	0.396	0	3.4585	2.1547	2.3974	1.4167	1.6571	0.7676	1.8435	1.0509	0.6346	3.5194	0	1.0675
AC004069.1	2.8757	1.5973	1.3472	2.9896	3.2256	12.4227	0.9309	3.4098	1.4181	3.0536	2.405	0.9993	3.3223	2.5496	1.714	2.9193	2.2481	1.4739	2.5545	0.7367	3.5839	1.2488	1.69	2.6068	1.4562	0.5584	3.5246	3.6565	0.331	1.0015	0.785	1.9888	1.6174	2.2188	2.2171	1.7671	1.0372	4.8997	2.7474	0.6793	1.5483	2.8586	1.3049	2.6444	2.6798	1.6182	3.0771	1.2871	1.9445
AC004076.1	0	0.1219	0	0	0	0	0.3314	0.0958	0	0.1305	0	0	0.8871	0	0	0	0	0	0.0718	0	0.4101	0	0.1003	0.737	0	0	0	0	0.0884	0	0.0699	0	0.144	0.1975	0	0	0.0615	0.0654	0.2317	0	0.3216	0.0664	0.3484	0	0	0.4321	0.2054	0	0
AC004076.2	3.1961	4.6369	0.089	0.9173	0.8842	0.3653	0.9227	2.1644	2.4015	3.027	0.5383	0.4127	16.1922	0.8161	0.8225	1.3708	0.6773	0.5682	1.8436	1.4606	2.9605	3.8788	1.334	2.7867	2.0449	4.3126	3.2251	0.3497	1.1485	2.0039	0.7133	0.9069	1.1579	1.1303	0.4273	0.2085	0.8187	2.3475	1.8634	1.1971	1.0374	0.6776	5.9826	1.8932	1.01	1.6486	1.4192	2.7948	1.0601
AC004080.1	1.5168	0.1655	0	0.3097	0.1595	0.0764	0	1.9523	0	0.6201	0	0	1.2047	0	0	0.1114	0.0959	0	0.0975	0	0.0619	0	0	0	0	0.1012	3.736	0.5583	0	0.0807	0	0.2308	0	0	0	0	0.0836	0.1777	0	0	0	0	0.2366	7.2451	0.0607	0	0.186	0	0
AC004080.17	0	0	0	0	0.0552	0.1586	0	0.1352	0	0	0	0	0	0.72	0	0.1157	0	0.2467	0	0	0	0	0	0.1155	0	0	3.0627	0	0	0	0.0985	0	0	0	0	0	0	0	0	0	0	0	0	0	0.0631	0.1016	0.4828	0	0.1464
AC004080.2	6.1953	3.1543	0	4.6388	6.8768	1.0395	0.3064	3.3669	2.1004	0.9649	1.1491	0	1.0935	6.1364	0	8.1925	1.0446	0.3234	0.1328	0.3637	0.337	0.4932	0.3708	0	0	1.2405	4.0157	3.9906	0.8172	7.3619	1.0335	1.9638	1.3309	0.3651	4.0135	0.2493	0	10.7646	3.5695	0	0.1699	1.5954	6.1203	3.4815	0.0827	2.663	35.9537	0	0.768
AC004080.3	0	0	0	0	0	0	0	0	0	0	0	0	0	0	0	0	0	0	0	0	0	0	0	0	0	0	0	0	0	0	0	0	0	0	0	0	0	0	0	0	0	0	0	0	0	0	0	0	0
AC004080.4	0.6802	0	0.2337	0	0.0636	0	0	0.7782	0.615	0.1059	0.2691	0.2167	0.9605	0	0	0	0.3441	0.142	0	0	0.222	0.4332	0	0	0	0	2.1163	0	0.4307	0.2895	0.227	0	0	0.4811	0	0	0.1	0.8499	0.2508	0.0982	0.0746	0	0.5659	0	0.7989	0.117	1.2232	0	0
AC004080.5	0	0	0	0	0	0	0	0	0	0	0	0	0	0	0	0	0	0	0	0	0	0	0	0	0	0	0	0	0	0	0	0	0	0	0	0	0	0	0	0	0	0	0	0	0	0	0	0	0
AC004080.6	0	0	0	0	0	0	0	0	0	0	0	0	0	0	0	0	0	0	0	0	0	0	0	0	0	0	0	0	0	0	0	0	0	0	0	0	0	0	0	0	0	0	0	0	0	0	0	0	0
AC004083.1	0.03	0.157	0.0618	0	0.0168	0	0	0.2264	0.0407	1.2885	0	0.1719	2.0952	0	0.0655	0.1057	0.0303	0	0	0.0845	0.1761	0	0.0861	0.0176	0.0417	0.2081	1.8964	0.2207	0.038	0.051	0	0.0547	0.0618	0.0848	0.572	0.0579	0.1057	0.1545	0.0166	0	0.0789	0.0285	3.6658	0.0337	0.1152	0.2319	0.0882	0	0.1115
AC004112.1	0.609	0.3544	0	2.3215	0.6262	0	1.2047	0.2787	1.3765	0.4742	0.241	0.582	3.8698	0.8662	0.0634	0.3579	0.5134	0.1272	1.6704	2.5744	2.5179	0	0.4374	0.4763	2.8269	0.1084	3.158	0	0.6426	2.8516	0.6096	0.3706	1.256	0.2872	0	0.3921	0.2685	0.5707	1.1228	0	1.1355	0.4826	0.5066	0.3422	0.3902	2.3037	1.1947	0.2856	0.453
AC004129.3	0	0.2097	0	0	0.0225	0.7096	0.0475	0.11	0	0	0	0	1.1875	0.0976	0	0.3295	0	0	0	0	0	0	0	0	0	0	1.5782	0.059	0	0	0	0.0975	0	0	0.1132	0	0.0353	0	0.4873	0	0.0264	0.0762	0.0999	0	0.0257	0.0413	0.6677	0	0.0596
AC004130.2	4.6453	1.6777	5.283	0	2.1561	8.7083	1.3308	7.4775	0.8689	3.0685	3.6603	3.5208	5.7677	1.3669	0.05	6.6842	0.5672	0.1003	1.9771	6.7712	3.3984	0.6121	2.3011	2.5368	0.6692	3.8489	8.9708	1.415	5.2736	0.8864	1.8439	0.2925	0.991	0.7931	2.3773	0.6187	4.5192	3.9779	2.3036	0.6243	0.3162	1.5231	13.9922	1.6203	1.4367	2.4787	7.3845	7.3231	2.7402
AC004147.1	0	0	0	0	0	0	0	0	0	0.2243	0	0	0	0	0	0	0	0	0	0	0	0	0.3448	0	0	0	1.9913	0	0	0	0	0	0	0	0	0	0	0	0	0	0	0	0	0	0	0	0	0	0
AC004147.2	0	0	0	0	0.0098	0	0	0	0	0	0	0	0.2959	0.0426	0.0327	0	0.6712	0	0	0	0	0	0.0251	0.0205	0	0	1.3038	0	0	0	0	0	0	0.0494	0	0	0.0308	0	0	0	0	0	0.0872	0	0	0	0	0	0
AC004147.3	0	0.3341	0	0	0	0	0	0	0	0	0.1136	0	0	0	0	0	0	0	0	0	0	0	0	0	0	0	0.7939	0	0	0	0	0	0	0	0	0	0	0	0	0	0	0	0	0	0	0	0	0	0
AC004147.4	0	0	0	0	0	0	0	0	0	0.0364	0	0	0	0	0	0	0	0	0	0	0	0	0	0	0	0	0.2422	0	0	0	0	0	0	0	0	0	0	0	0	0	0	0	0	0	0	0.0401	0	0	0
AC004147.5	0	0	0	0	0	0	0	0	0	0	0	0	0	0	0	0	0.2709	0	0	0	0	0	0	0	0	0	2.4993	0	0	0	0.134	0	0	0	0	0	0	0	0	0	0	0	0	0	0	0	0	0	0
AC004148.1	4.7397	6.1407	0.4961	1.4518	3.1359	3.2805	0.9229	8.1851	3.1134	7.1279	1.978	0.5662	8.6273	7.4031	3.2832	1.741	5.694	4.2217	1.6758	1.3566	9.6448	1.3443	2.7129	7.6017	3.0938	0.1977	4.6851	2.0717	0.4689	3.9719	2.1868	4.5297	6.1091	2.5142	1.2038	1.5733	2.5791	2.5331	4.383	4.5542	4.1912	2.4998	1.2014	3.7456	1.1624	1.91	5.3754	0.9376	1.7626
AC004156.1	0.9514	0.5662	0.0223	1.5542	0.1698	0.6966	1.1805	0.1781	0.5278	1.5961	0.1412	0.6612	1.0075	0.659	0.432	0.7625	0.5687	0.7043	0.7339	0.1828	0.988	1.3633	1.1492	0.3044	0.4215	0.3002	1.5248	0.7958	0.1916	0.7731	0.1082	1.158	0.4459	0.1835	0.3667	0.8351	0.2478	0.385	0.1674	0.5618	0.2561	0.0617	2.4283	0.6075	2.8951	1.4052	0.2121	0.2433	3.9239
AC004158.1	0.082	0.62	0	0.2232	0.069	0.4181	0.0486	0.1876	0.0741	0.217	0.0405	0.3394	4.2245	0.1332	0.1194	0.1445	1.3406	0.0342	0.1967	0	4.459	0.0783	0.4121	0.1122	0.1141	0.2626	0.7367	0.0201	0.2768	0.093	0.506	0.0582	0.0282	0.1159	0.1352	2.3745	0.1084	0.1408	0.9521	0.1657	0.1528	0.1039	1.8411	0.0154	0.3501	0.3805	0.1474	0.5189	0.1829
AC004160.1	0.1268	0.3984	0.3267	0.4557	0.512	0.3268	0.0602	4.2997	1.4787	0.4384	0.3913	0.0485	1.5576	0.2009	0.2217	4.2325	0.9235	0.9213	0.7955	0.6789	0.9187	0.0969	0.9836	0.1487	0.1059	0.4468	1.5253	0.224	0.5137	1.9429	0.8757	2.2686	0.4707	0.5739	0.1254	1.2733	0.2906	1.5565	0.3366	0.7028	0.4589	0.2291	1.2341	2.2372	0.1218	0.4709	2.2634	0.1962	1.5654
AC004160.2	0	0	0	0	0.143	0.1027	0	3.325	0.6914	0.2382	0.8322	0	0	0.1554	0.0796	3.446	0.6448	0.1597	0.3933	0.3592	0.2496	0	0.1831	0.1495	0	0	0.7932	0.1877	0.3228	1.3021	0.1276	2.3272	0	0.1803	0.1802	0.4923	0.5619	0.8361	0	0	0.5033	0.606	0	1.4326	0.245	0	1.5003	0.1793	0.5688
AC004217.1	0	0.834	0.3939	0	0	0	0	0	0	0.0893	0	0.3653	0	0.3495	0	0	0.29	0.1197	0	0	0.0624	0	0.1373	0.2242	0	0	0.1982	0	0	0	0.0956	0.0582	0	0	0	0	0	0	0.3171	0	0.1258	0	0	0	0	0.2957	0.0937	0	0.2843
AC004221.1	0.1701	1.1874	0	0.2778	0.1907	0	0	0.2335	0	1.6685	0.1514	0.1625	1.8009	0.311	0.7433	0.6996	0.2581	0.2131	0.3498	0	0.444	0	0.2443	0.1995	0.2368	1.9068	2.6454	0.8763	0.2153	0.3619	0	0.1552	0.1753	1.8041	0	0.1642	0	0.0797	0.1881	0	0.3357	0.0808	0.8488	0.5734	0.0545	0.4386	0.2502	0	0.3794
AC004223.2	0.2638	0.6908	0.5438	0.431	1.4057	0	0.4697	0.1811	0.7156	0.2465	0	0.2521	8.941	0	0	0.4652	0.9342	0.1653	0.407	0	0.3445	0.2521	0.5685	2.0117	1.1022	0	2.7362	0	0.167	2.8076	1.0563	0.8831	0.272	1.1196	1.1187	0.2548	1.163	0.6181	0.1459	0.457	0.8681	0.1254	0	0.2965	0.2535	0	0.1294	0.1856	0.7849
AC004223.3	0	0	0	0	0	0	0	0	0	0	0	0	0	0	0	0	0	0	0	0	0	0	0	0	0	0	0	0	0	0	0	0	0	0	0	0	0	0	0	0	0	0	0	0	0	0	0	0	0
AC004223.4	0.8646	0	0	2.1187	1.4547	2.7854	0.7696	1.4838	0	1.4139	0.2566	0	0	0.2635	1.7546	0	1.5307	0.5416	0	0	1.9754	0.413	0.3105	1.0143	0.602	0	3.1384	0.6365	0	2.7602	0.2164	2.7625	0	1.5288	1.8331	0.4174	0.3811	0	0.2391	0.3744	1.1379	1.0276	0	2.1864	0.4154	1.1149	1.4841	0.6081	0.6431
AC004224.2	0	0	0	0	0	0	0	0	0	0	0	0	0	0	0	0	0	0	0	0	0	0	0	0	0	0	0	0	0	0	0	0	0	0	0	0	0	0	0	0	0	0	0	0	0	0	0	0	0
AC004231.1	0	0	0	0	0	0	0	0	0	0.2468	0	0	1.492	0	0.2199	0	0.2672	0	0	0	0.1724	0	0.253	0.1033	0	0	0.7305	0	0.1115	0	0	0	0	0	0	0.17	0.0776	0	0	0.1525	0.0579	0	0.879	0	0	0.1817	0.0864	0	0
AC004231.4	0	0	0	0	0	0	0	0	0	0	0	0	0	0	0	0	0	0	0	0	0	0	0.3996	0	0	0	1.7308	0	0	0	0	0	0	0	0	0	0	0	0.3077	0	0.183	0	0	0	0	0	0	0	0
AC004232.1	0	0	0	0	0	0	0	0	0	0	0	0	0	0	0	0	0	0	0	0	0	0	0	0	0	0	0	0	0	0	0	0	0	0	0	0	0	0	0	0	0	0	0	0	0	0	0	0	0
AC004233.1	0	0.6181	0.1216	0	0	0	0	0	0	0.6618	0.0701	0	0	0.2878	0	0.2775	0.1194	0	0	0	0	0	0.5087	0.2769	0.3287	0	0.9793	0	0.1495	0	0	0.1437	0	0	0.3337	0.4559	0.1041	0	0.1306	0.5111	1.3204	0.5611	2.9457	0.398	0.0756	0.1218	0.1158	0	0.1756
AC004233.2	0.3393	0.7897	0	0.1848	0.2854	0.501	0.2685	0.3106	0	3.2763	0.3692	0	0.9582	0.3447	0.0353	1.263	0.1144	1.6295	1.1051	0.4781	0.4799	0.5403	0.5687	2.1892	0.1575	0.7851	0.2346	0.4163	0.1432	0	0.7359	0.1377	0.4665	1.4399	0.1599	1.7474	0.1994	0.106	0.6256	0.4898	1.4886	1.5593	1.1291	0.4449	0.471	0.1167	0.4992	0	0.5047
AC004233.3	0	0	0	0.5623	0.193	0	0.2043	2.1265	0	0.9649	0.1021	2.6313	0.729	0.2098	0.2149	0.8091	0.5223	0.6468	0.354	0	0	2.3018	0.7417	0.6056	0	1.4702	1.4278	0	0.2179	0.879	0.1723	0	0.7098	0.2434	0.4865	0.997	0	0	0	0.4472	1.1325	0.1636	19.3274	0.1934	0.3308	0.3551	0	0	0.512
AC004233.4	0.1974	0.8616	0.2035	0.3225	0	0.0795	0	0.6776	0	0.369	0.0586	0	0	0.9627	0	0.2321	0.2996	0.2473	0.9138	0.2782	0	0.1886	0	0.579	0	0	0.4095	0.2907	0	0	0.0988	0.0601	0	0.9774	0.1395	0.3813	0	0	0.3276	2.5649	1.1692	0	0	0.3328	0.1265	0	0.2905	0.1389	0
AC004241.1	0.369	0.4601	0.1494	0.6459	0.1109	0.138	0.9073	0.6152	0.2145	0.5049	0.1956	0.4786	0.3908	0.2249	0.3785	0.5577	0.4667	0.1816	0.122	0.1857	0.2495	0.3777	0.3976	0.1701	0.3671	0.1126	0.5467	0.7956	0.2336	0.2917	0.4222	0.7139	0.2174	0.1119	0.5402	0.28	0.0349	0.4817	0.3645	0.3425	0.425	0.6391	0.1974	0.7258	0.4391	0.2991	0.2456	0.4635	0.4705
AC004241.2	1.6163	0	0.1666	0.5281	0.0906	0.781	0.7673	0.4438	3.9454	1.6613	1.343	4.3248	0	0.7881	0.2018	0.7599	0.4905	0	1.6624	0.4555	0	0.6177	2.554	1.3272	1.3504	0.6904	1.341	2.8555	0.8186	0.8256	0.8089	2.2624	0.6666	2.0577	2.7414	0.6243	0.4275	1.0602	1.4304	1.6799	1.0636	0.461	18.9588	0.545	1.5532	2.6678	0.3171	0.6821	1.9234
AC004241.3	1.1104	2.423	0.7153	0	0.9342	0.6708	0	1.9057	0.753	3.5021	0.1648	0	0	2.1998	0.6067	0.9789	0.4213	5.2171	2.9982	1.1735	1.0873	0	2.3928	1.1398	0	0	4.8944	0.8174	0.5273	0.3545	1.1115	0.2534	1.4313	0.3927	0	1.0723	1.7133	1.5609	2.9174	0.1202	0.9134	0.9239	2.0785	1.8721	2.5789	3.4366	1.6338	0.3905	1.4454
AC004241.4	0	0.3355	0.1981	0	0	0	0	0	0	0.1197	0	0	0	0.3124	0.08	0.4519	0.1945	0	0	0	0.3346	0	0.092	0	0	0	1.0632	0.283	0	0.0545	0.0641	0.312	0	0	0.1811	0	0.113	0	0.0709	0	0.0422	0	1.5991	0.2881	0.1231	0.0661	0.1257	0.2704	0.0953
AC004253.1	2.0587	2.0536	0.4547	0.9609	1.2371	0.2369	0.5236	5.2494	4.7862	1.0993	0.7855	0.5621	9.344	0.8963	1.01	0.8643	7.1409	1.2897	3.3276	1.6577	3.4559	4.7767	0.845	3.7951	2.4573	0	3.0502	3.2476	0	1.5023	1.472	5.8173	4.549	7.0725	1.0393	1.136	2.7227	1.378	2.9281	0.1274	3.4838	1.8177	1.468	5.4541	1.4132	1.6687	1.4424	1.0343	2.4063
AC004253.2	0	0	0	0	0.1014	0	0	0	0	0	0	0	0	0	0	0	0.1829	0	0	0	0	0	0	0	0	0	1.1248	0.2661	0	0	0	0	0	0	0	0	0.3187	0	0	0	0	0	0.9023	0	0.1158	0	0	0	0
AC004257.1	0	0	0.267	0	0.8718	0	0.3075	0.3557	7.7294	1.4525	0	2.9709	20.8515	0	0.4853	1.2181	0.5242	0	0.7994	1.4602	1.0147	0.495	1.4887	0.9117	0	1.9366	1.6121	0.3814	0.6561	1.1028	0	0.946	0	0.7329	0.7324	0.5003	0	0.4855	0	0	0.5115	0	9.6986	0.8735	1.4938	7.7505	0.2541	0.3644	0.7708
AC004263.1	0.8468	3.8801	0.4364	0.3458	0.2968	0.341	0	1.1626	0.5742	0.2967	0.3141	0	0.4484	0.2581	0.0661	0.2488	0.6425	0.3978	0	0	0.3455	0.6067	0.1521	0.9933	0.2948	0	1.0977	2.4933	0.134	0.2703	0.2119	0.773	0.4366	0.2994	0.1496	0	0.5599	0.1984	0.1171	0.0917	0.7662	0.3019	0	0.5948	0	0.2184	0.7267	0	0.6298
AC004263.2	4.2141	3.1451	0.4406	1.3968	0.7707	0.0984	0.4712	4.7377	3.81	1.4553	1.6493	1.6926	2.7165	1.3402	2.9173	1.7947	4.912	1.3391	5.9992	2.7538	4.4653	2.3923	6.4925	3.2957	6.5486	0.9783	2.1536	0.5395	2.1267	5.0434	2.2008	3.7542	3.9675	6.9114	2.3739	2.1821	1.7769	7.1827	3.3443	3.0416	13.685	1.8873	6.4781	2.5741	3.6389	4.2529	3.0252	0.6443	3.952
AC004264.1	0	0	0	0	0.0507	0.2184	0	1.1168	0	0.4223	0.9119	0.5182	0	0.2204	0.1693	0.425	0.1829	0.1132	0.2789	0.2547	0.118	0	0.1298	0.3181	0.2517	0.193	0.1875	0.3992	0	1.5389	0.4523	0.22	0.3728	0.8949	0.2555	0.1745	0	0.1694	0.3999	0.0783	3.8065	0.3438	23.2334	0	0	0.0932	0.1773	0.2543	0.1344
AC004381.1	0	2.4983	0	0	0	0	0	1.1228	0	0.3821	0.1213	0.7815	0.8661	0	0.5106	0	0.6205	0	0	0.5762	0.8008	0	0.2937	0.2398	0	0	0.4241	0	0	0	0	0.7466	0	0	0.289	0.3948	0.1803	0	0	0	0.9418	0	0.5103	0	0	0.4218	0.2005	0	0
AC004408.1	0	0	0	0	0	0	0	0.1719	0	0.117	0	0	0	0	0	0	0.5068	0.1569	0	0	0.0818	0	0.1799	0	0	0	2.5977	0	0	0	0	0	0	0.1772	0	0	0.1104	0	0	0	0	0	0.3126	0	0	0.1292	0.2457	0	0
AC004415.1	0	0	0	0	0	0	0	0	0	0	0	0	0	0	0	0	0	0	0	0	0	0	0	0	0	0	1.6576	0	0	0	0	0	0	0	0	0	0	0	0	0	0	0	0	0	0	0	0	0	0
AC004448.1	0	0	0	0.8636	0	0	0	0	0	0	0	0	0	0	0.3301	0	0	0	0.1359	0	0.5176	0	0	0.155	0	0	2.7412	0	0	0	0.7937	0	0	0	0.3736	0	0	0	0	0	0	0	0.6597	0	0	0	0	0	0
AC004448.2	0.1188	0.0259	0.0306	0.097	0.025	0	0.1057	0.1019	0	0.0971	0	0.0851	1.6979	0.0181	0.139	0	0.3154	0.372	0.1374	0.0837	5.0393	0	0.0427	0.0697	0.124	0.1902	2.0323	0.0219	0.0376	0.0758	2.3924	0.1175	0.0306	0.021	0.1259	0.0287	0	0.0139	0	0.0257	0.0195	0.0423	2.223	0.1335	0.0285	0.7198	0.0874	0	0.0442
AC004448.3	0	0	0	0	0	0	0	0	0	0	0	0	0	0	0	0	0	0	0	0	0	0	0	0	0	0.1352	0	0	0	0	0	0	0	0	0	0	0	0	0	0	0	0	0	0	0	0	0	0	0
AC004448.5	0	0	0.1476	0	0.0803	0	0.17	0	0	0.1338	0	0	1.2135	0.1746	0.7155	0	0.2898	0	1.7679	0	0	0	0	0	0	0	2.0797	0	0	0	0	0.2615	0	0	0	0	0	0	0	0.2481	0.4713	0	8.5797	0	0	0.7388	0	0.2015	0
AC004449.1	2.3203	3.4717	0	4.332	2.5096	0.6674	3.7374	2.9581	1.7981	0.7743	0.9837	0.6335	0.7021	1.6163	0.3105	4.6754	0.3353	0.4153	0.1705	0	0.5409	0.3167	0.2381	1.9442	1.3847	0	10.6566	1.22	0.6296	0	1.6589	0.2017	2.0507	1.8755	0	0.3201	1.3151	2.9509	3.4834	0.2871	1.3088	0.3152	0	1.1176	0.8494	1.5388	2.4384	0	2.4654
AC004461.2	0.3575	0.156	0.4605	0	0	0	0.3182	1.4724	1.4544	0.0835	0	0	1.1357	0	0.5022	0	1.0849	3.135	0	0.7555	0.35	0.683	0.8987	1.7822	0.2489	0	1.1122	0	0.1132	0.6086	0.4473	1.6317	0.5529	0.5057	0.1263	0.3452	0.1576	0.1675	0.9886	0.8514	0.4705	0	0.223	0.1004	0.2863	0.0922	1.1395	0.2514	0.1329
AC004464.1	0.1735	0.1515	0.1789	0	0.4867	0	0	0	0	0.4865	0.4635	0.1658	5.1462	0	0.3793	0	0.0878	0.1087	0.8033	1.4672	0.2832	0	0.2493	0.509	4.35	1.2047	0.18	0	0.2198	0.2955	0.3474	0.0528	0.3579	0	0	1.8434	0	0.9758	0.5759	0	0	0.4951	1.9491	6.5343	0.1668	0.179	0	0.9765	2.8398
AC004466.1	0.2658	0.232	0	0	0	0	0	0.2737	0	0	0	0.381	0	0	0.1245	0.0781	0	0	0.0683	0	0.1735	0	0.1909	0	0	0	0	0	0.0841	0.0566	0	0.2831	0.2741	0	0	0.385	0	0.0623	0	0.0576	0.481	0.1264	0	0.224	0.0426	0.0685	0.1303	0	0.1977
AC004466.2	0.2781	0.4855	0.1433	0	0.078	0	0	1.9094	0.7544	0.13	0	0.5316	0	0	0	0.4904	0.4221	0.5227	0	1.1758	1.271	4.7832	0.1998	1.142	0.7747	0.1485	0	0	0.1761	0.3552	0.5568	1.4389	0.2868	0.3935	0	0.5372	0	0.782	1.0769	0	1.9219	0.6612	0.3471	0.9378	0.1782	0	0	0	0.4138
AC004466.3	0	0	0	0	0	0.1059	0	0.3609	0	0.1228	0.9361	0	0	0	0.4103	0.4635	0	0	0	0	1.0296	0	0.1888	0.3084	0.366	0	1.0905	0.5805	0	0	0	1.7598	0.2711	0	0.1858	0.7615	0	0.6158	0.1454	0.7969	0.6054	0.2499	0.328	0.4432	0.2526	0.1356	0	0	0
AC004470.1	0	0	0	1.2276	0	0	0	0.2579	0	0.3511	0	0	0	0	0	0	0.19	0	0	0	0	0	0	0	0	0	1.9483	0	0.2379	0	0	0	0.3874	0	0	0	0	0	0	0	0	0.3572	0	0	0	0	0	0	0
AC004470.2	0.2529	0.2207	0	1.6526	0.2482	0	0.2251	0.0868	1.3719	0.2363	0	0.1208	0.2678	0	0	0	0.7676	0	0.065	0.1782	0.8668	0	0.0908	0	0	21.3364	1.3114	0.2793	0	0.4844	0.5063	0.1154	2.6078	0	1.4299	0.1221	0.223	0	0	0.1095	0.3745	0	1.1046	0.1421	0.6481	0.4566	0.062	0	0.0941
AC004471.1	0.4932	1.5067	3.4312	0.8057	0.1383	0.4965	3.3659	1.8622	6.0198	5.5305	1.4637	0.4713	1.0446	2.1044	1.0779	1.0146	1.1227	5.5613	1.3951	2.0849	0.2415	1.178	0.3543	1.5911	0.3434	1.5801	7.6726	4.3569	0.6245	0.4199	3.4558	1.4258	4.0685	1.0465	0	1.905	0.6523	2.542	1.7732	1.1748	0.4868	2.1104	1.2309	0.9701	0	0.636	6.4099	1.2141	2.9347
AC004471.2	0	0.1655	0.0489	0	0.0266	0.0764	0	0	0.2571	0.3986	0.2813	0	1.0039	0.2311	0.0592	0.2229	0.1439	0	0	0	0.0309	0.1811	0	0.1668	0.396	0	0.2949	0	0.06	0.0404	0.0474	0.0865	0.0977	0	0	0	0	0.2221	0.1049	0	0.0312	0	1.3013	0	0	0.2445	0.3254	0	0
AC004477.1	0	0	0	0	0	0	0	0	0	0	0	0	0	0	0	0	0	0	0	0	0	0	0	0	0	0	0	0	0	0	0	0	0	0	0	0	0	0	0	0	0	0	0	0	0	0	0	0	0
AC004477.2	2.4326	11.0408	38.736	6.3585	7.0944	8.9145	1.8767	12.0236	6.2681	7.615	4.2592	26.9664	4.6372	1.9276	3.4176	6.7196	4.0606	8.2289	3.5029	3.4277	13.3392	4.1833	7.8628	4.2805	5.7587	5.0657	3.532	4.1187	6.7767	4.8667	6.6962	3.2571	12.0401	6.366	4.9856	3.0537	3.646	11.9679	8.7458	5.162	5.6029	3.7009	20.6421	4.3745	12.2341	14.8062	5.4879	2.5664	7.5992
AC004485.1	0	0	0	0	0	0	0.6465	0	0	0.1272	0	1.5616	3.461	0	0.085	0	1.1021	0	0	0	0	0	0.1956	0	0	0.1454	0.5649	0	0	0	0	0	0	0	0	0	0.2401	0.1276	0	0	0	0	0	0	0	0	0	0	0.4051
AC004490.1	0.1048	0.183	0.054	0.0856	0.0294	0.0211	0	0.1799	0.5687	0	0.1089	0.0501	0	0.1278	0.0491	0.1232	0.1856	0.0328	0.3235	0	0	0.601	0.113	0.0307	0	0	0.9786	0	0	0.0446	0.0262	0.3988	0.2703	0.1112	0.037	0.0506	0.0924	0.0491	0.058	0.2497	0.1897	0.0249	0.0654	0	0	0.0541	0.0514	0	0.078
AC004492.1	2.3211	5.4025	3.0901	0	0.2712	0	0.8035	0.9295	3.6725	2.6209	1.2054	0.1848	17.6168	1.4148	0.8454	1.0231	0.9784	0.8482	0.199	1.6353	1.8309	0.3696	1.6672	1.5884	2.9629	0.3098	1.003	0.712	1.1022	1.976	1.3553	2.8842	1.3962	0.4104	0.5468	1.1207	0.3411	1.2688	2.6747	0.5026	1.782	0.2759	0.4828	1.087	0.8675	0.9977	0.4743	0.136	3.0212
AC004494.1	0.1457	0.212	0.0501	0.5554	0.0136	0	0.1729	0.2334	0.0659	0.0227	0.0288	0.3713	0.7201	0.1184	0.1668	0.0571	0.344	0.0304	0.05	0.0684	0.2061	0.1856	0.1395	0.1424	0.0676	0.0259	0.9571	0.1073	0.0615	0.0413	0.0729	0.3252	0.2003	0.2061	0.103	0.0469	0.1285	0.0683	0.0806	0.3155	0.1119	0	0.9091	0.1365	0.2956	0.4008	0.0715	0.4441	0.1445
AC004510.2	0	0	0	0	0	0	0	0	0	0	0	0	0	0	0	0	0.0606	0	0	0	0.0391	0	0	0.0703	0	0	0	0	0	0	0	0	0	0	0	0	0	0	0	0	0	0	0	0	0	0	0	0	0
AC004522.3	0.2111	0.1842	0	0.3448	0	0	0	0	0	0.5917	0.0626	0	6.7057	0	0	0	0.1068	0	0.4342	0	0.0689	0	0	0.1238	0	0	1.7512	0	0	0.1797	0	0	0.2176	0	0.1492	0.2038	0	0	0	0	0	0.2007	0	0.1186	0	0	0	0	0.157
AC004522.4	0	0.1437	0	0	0.2769	0	0	0	0	0.1538	0	0	3.1375	0	0	0	0	0.5155	0.0846	0	0	0	0.2364	0	0	0.0879	0.8535	0	0	0	0.0824	0	0	0	0	0.1589	0	0	0	0	0	0.0783	0	0	0	0.2547	0	0.1158	0
AC004522.5	0.6564	0	0	0.3574	0	2.1145	0	2.1027	0	1.84	0.5843	0	0.9268	0.5334	0.2732	0.2572	0.332	0.1371	0	0.3083	0.2142	0.209	1.1001	0.2567	0.6093	0.7009	0.4538	0	0.4156	1.2107	1.4235	0.3995	1.128	1.3927	0	0.4225	0.3858	0.3075	0.363	0.379	0.5759	0	0.546	0.2459	0.4906	0.2257	0.1073	0.3078	0.6509
AC004528.1	0.2239	0	0	0	0.0628	0	0.1329	0.3074	0	0.6277	0	0	0	0	0	0	0	0	0.1152	0	0	0	0.4825	0.1313	0	0.3587	1.6255	0.1648	0	0	0.1121	0.1363	0.2309	0	0.3165	0	0	0.3147	0.1238	0.097	0.1473	0	4.4705	0	0.0717	0	0.2196	0.315	0.1665
AC004528.2	0	0	0	0	0	0	0	0	0	0	0	0	0	0	0	0	0	0	0	0	0	0	0	0	0	0	0	0	0	0	0	0	0	0	0	0	0	0	0	0	0	0	0	0	0	0	0	0	0
AC004540.1	3.1339	0.3289	0.1124	0.6157	0.1891	1.1662	0.5885	1.9743	0.2421	5.5974	0.6769	0.2085	1.7645	0.4957	1.2323	0.2215	0.5418	0.4349	1.3465	0.9223	1.9228	1.5349	0.7978	0.2094	0.3867	1.8322	3.7233	0.7885	0.5149	0.2195	0.8438	0.3018	0.0409	0.1683	0.2944	0.3831	0.5858	1.3104	0.2852	0.1374	0.496	0.2169	5.8661	0.836	1.042	0.2148	1.0311	0.2232	0.9589
AC004540.2	4.7349	2.0441	0	0	0	0.164	0.1209	1.6077	1.7262	8.968	0.6044	0.0973	0.3235	0.031	0.1272	0.1795	0.0515	0.287	0.9688	0	1.3627	0	0.4023	0.1195	0	0.0816	3.3265	1.3493	0.0322	0.0217	0.6625	0.093	0	0.5762	0.7916	0.6391	0.202	1.8607	0.3379	0.2425	1.7422	0.2905	0.5718	0.1144	0.473	0.0263	4.4196	0.1432	0.0757
AC004542.1	0	0	0	0	0	0	0	0	0	0	0	0	0	0	0	0	0	0	0	0	0	0	0	0	0	0	0	0	0	0	0	0	0	0	0	0	0	0	0	0	0	0	0	0	0	0	0	0	0
AC004542.2	0	0	0	0	0	0	0	0	0	0	0	0	0	0	0	0	0	0	0	0	0	0	0	0	0	0	0	0	0	0	0	0	0	0	0	0	0	0	0	0	0	0	0	0	0	0	0	0	0
AC004543.1	1.9448	0.3395	0	1.2708	0	0	0	1.335	0	1.4538	0.4617	0	5.7668	0.2371	0.1214	0.2286	0.1967	0.2437	0.6001	1.6442	0.6348	0.3716	2.5144	0.4563	1.6249	0	2.0169	0.5727	1.4775	0.3311	0.3893	0.5918	0	0.2751	0.5498	0.3756	0	0.3645	2.3665	0	0.128	0	0.9707	0.4372	0.9968	1.605	1.3353	0.2736	0.5786
AC004549.1	0	0.3663	0	0	0.2354	0	0	0	2.8456	0	0	0	0	0	0	0	0	0	0	0	0	0	0	0	0	0.2241	3.4818	0	0.2657	0.1786	0	0.5108	0	0	11.8634	0.4052	0	0.1966	0	0	0	0	0	0	0	0.2165	0	0	0.3121
AC004551.1	0.2496	0	0.6431	0	0	0	0.2963	0	0	0.1166	0.0741	0	0	0	0	0.2934	0	0	0	0	0	0	0	0.2928	0.3476	0	3.1064	0	0.158	0	0.3748	0	0	0	0	0	0.2201	0.3509	0.1381	0.1081	0.3285	0	6.2296	0	0.3998	0.2575	0	0.1756	0
AC004554.1	0.1516	0.1985	0.1563	0	0.2764	0.6717	0	0.052	0	0.5668	0.405	0	1.6059	0.2311	0	0.1782	0.1918	0	0	0.2137	2.252	0.0724	0	0.0445	0.2112	0.2834	1.3367	0.2233	0	0.1291	0.0379	0.0692	0.0782	0.1072	0	0.1464	0.1337	0.0355	0.2097	0.0985	0.0998	0.036	0	0.213	0.17	0.1173	0.5578	0	0.1128
AC004584.1	0.2614	0.2282	0.4042	0.8542	1.2463	0.6317	0.6206	0.3589	0.7091	0.2443	0.6982	0	3.8761	0.3187	0.5713	0	1.1901	2.6203	0	0	0.1707	0.2498	0.5633	0	0	0	0.5423	0.7698	0	0.2226	0.3925	2.7048	0.5391	0.3698	0.5543	0.5049	0.3457	0.49	0.5784	0.5661	0.5161	0	10.7656	0	0.2512	1.2136	0.1282	0	0.5833
AC004584.3	0.3046	0.0532	0.157	0	0	0	0	0.5437	0.4131	0.3131	0.2169	0.9897	9.0321	0.0371	0.2092	0.2148	0.1233	0.0382	0.1253	0.0858	0.2585	0	0.6563	0.1787	0.0848	1.4312	1.9585	0.0448	0.0771	0.0519	0.2439	0.2225	0	1.5511	0.1292	0.3529	0.188	0.1998	0.1011	0.0264	0.461	0.2317	9.8064	0.3423	0.3708	0.6284	0.0299	0.1285	0
AC004585.1	0.1078	0.094	0	0	0.4532	0	0.4476	1.7013	0	0.151	0.0959	5.6634	0.2282	0	0.1682	0.2533	0.1635	0	0.1108	0.3037	0.5979	0	0.4644	0	0.15	0	1.5645	0	1.7055	0.0459	0.2157	0.459	1	0.3048	0	0.104	0.19	0.5049	0.0596	0	1.1345	1.588	10.0845	0.6055	0.1726	0.0556	0.1585	0.4547	0.3206
AC004590.1	0	0	0	0	0	0	0	0	0	0.1315	0	0	0.5961	0	0	0	0	0	0	0	0	0	0	0	0	0	0	0	0	0	0	0	0	0	0	0	0	0	0	0	0	0	0	0	0	0	0	0	0
AC004593.1	3.52	1.437	0.2633	0.742	0	1.5547	0.438	0.7015	0.077	0.0265	1.2636	0.1628	1.443	4.8102	0	1.4014	0.3446	0.9247	0	0.08	0.908	0.1085	0.2447	0.666	0	1.7279	7.0656	0.0836	0.2516	1.1841	0.3694	0.4319	0.0585	0.6425	1.4444	0.2193	0.3754	0.2128	0.7851	0.0983	0.1308	0.108	2.1962	0.7657	1.3822	0.615	3.3969	0	2.0691
AC004593.2	0.0569	0	0	0	0	0.0458	0.0169	0.0195	0	0.0797	0.0084	0.163	0	0.2252	0	0	0.0719	0.0534	0	0.0401	0.0371	0	0.0204	0.0333	0	0.0455	0.2653	0	0.054	0	0	0.0087	0	0	0	0	0.0125	0	0.0157	0.0123	0	0	0.0709	0.016	0.0091	0.0147	0.0279	0	0.0423
AC004594.1	1.3697	0.6158	0.2781	0.0678	0.0698	0.0836	0.0739	0.0285	0.5066	0.1745	0.0862	0.238	6.1537	0.0759	0.1037	0	0.3989	0	0.1708	0.117	0.3116	0.0397	0.5366	0.6816	0.0578	0.0665	2.4966	0	0.0788	0.53	0.0415	0.1894	0.3852	0.1174	0.704	0.2004	0.4757	0.1167	0.1607	0.018	0.5053	0.2565	0.9841	0.1399	0.3457	0.1499	0.1018	0.146	0.4631
AC004596.1	0	0	0	0	0.3811	0	1.4518	3.9187	0.3686	0.889	0.0807	0	0	0.6627	0.3395	0.1598	0.9625	0.5108	0.5592	0.766	2.0406	1.2985	2.9287	0.9566	2.2711	0.1451	0.5638	0	1.2047	0.4628	0.6802	2.0679	0.8409	1.7303	1.3447	1.0499	0.4793	1.401	0	1.0595	1.2522	0.1292	0.3392	0.3055	0.8707	0.4206	0.3999	0.1912	0.2022
AC004597.1	0	0	0	0	0	0	0	0	0	3.9446	0.0759	0	0	0	0	0	0.1294	0	0	0	0	0	0	0	0	0	3.1839	0	0	0	0	0	0	0	0	0	0	0	0	0	0	0	0	0	0	0	0	0.1799	0
AC004637.1	0.5955	1.5594	0.1534	0.9729	0.167	0	0.3534	0.6132	1.6153	0.5565	0	0.2846	1.2614	0	2.3241	0	0.1506	0.9327	0.1531	0	0.0972	0	0.6416	0.524	0.4146	0.159	2.1617	0	0.1885	0.7605	0.2981	1.2686	0	1.6848	0	0	0.1313	0.1395	0.8235	0.5158	1.3717	0	1.1147	0.1673	0.0954	0	0.2921	0.6283	0.8859
AC004672.1	0.4812	0.7199	0.1417	0.2246	0	0.0277	0	0.1887	0.5593	0.0321	0.0408	0.1971	0.8735	0.1257	0	0.0404	0.2434	0.0861	0.1061	0	0	0.1313	0.0494	0.0806	0.8615	0.0367	0.6416	0.1012	0	0.1756	0.1032	0.0837	0	0.0972	1.2145	0.0664	0.1212	0.1932	1.977	0.0298	0.5428	0	0.2573	0.309	0.0661	0.1418	0.1011	0.0483	0.2045
AC004672.2	0.25	0	0.2577	0.4085	0	1.4097	0	0	1.0173	0.4673	0.1484	0.2389	5.8257	0.4572	0.3123	0.4409	0.253	0	1.6717	0.3523	0.2448	0.2389	1.0776	0.2933	0.3482	1.0681	2.0745	0	0.6332	0	0.3754	0.2283	0.5157	0.1768	0.3534	0.2414	0.2205	1.1716	1.383	0	0.2468	0	12.4809	0.1405	1.1213	1.2897	0.4905	0	0.5579
AC004687.1	0.5299	0.5396	0.091	0.1443	0	1.1026	0.6814	7.3364	0.3593	0.0413	1.2581	1.7725	0.9354	0.323	1.2409	2.1802	0.8488	0.166	1.9532	0.8712	1.0955	0.2531	3.1086	1.7614	0.9839	1.0847	2.3816	1.2353	1.7335	0.6391	1.5029	1.9351	1.1839	4.7476	0.5618	0.5117	1.2459	1.2829	2.3449	0	7.2071	1.5537	0.7715	1.9854	1.6975	1.549	1.9925	1.1182	2.8248
AC004687.2	0.0246	0.1075	0.0127	0	0.0069	0	0.0877	0.1183	0	0.0345	0.0877	0	0	0.0901	0.0384	0	0.1495	0.0463	0.0127	0.0694	0.0723	0	0	0.0433	0	0	0.1788	0.0544	0	0.1782	0.0247	0.1124	0.0762	0.1045	0.0348	0.0476	0.0109	0.0462	0.0409	0.0107	0.1053	0.0351	0	0.0554	0.0473	0	0.0966	0.0346	0.0366
AC004687.3	0.1031	0.8773	0	0	0.0145	0	0.1682	0.1238	0	0.8188	0.0076	0.7881	2.0743	0.1257	0.008	0	1.6947	0.0807	0.0265	0.1453	0.4963	0	0.1666	0.0151	0.0359	0.055	1.0691	0	0.0326	0.0549	0.0258	0.102	0	0.0182	0.0182	0.0249	0.0227	0	0.0285	0	0.0085	0.0123	3.5376	0.0724	0.0495	0.452	0	0.0725	0.0192
AC004690.2	0.0695	0	0	0	0	0	0	0	0	0.2924	0	0	5.0076	0	0	0	0	0	0	0	0.1589	0	0.2997	0	0	0	1.3702	0	0.044	0	0	0	0	0.0492	0	0.1343	0.1533	0	0.1154	0.0602	0.0915	0.0661	11.2805	0	0	0.0717	0	0	0
AC004691.1	0.7872	2.0611	0	0	0.1472	0.1057	0	0.3602	1.0675	0.8581	0.3893	0	9.4477	1.1195	0	0	0.7963	0.1644	0	0.3697	0.4282	0	0.3769	0.1539	0	0	1.0885	0	0.3322	0.3351	0.2626	1.038	0	0.5567	0	0.2534	0.4627	0.3688	0.4354	0.2273	0.9497	0	0.9823	0	0.3362	0	0.7721	0	0.3903
AC004691.2	0	0	0	0	0	0	0	0	0	0	0	0	0	0	0	0	0	0	0	0	0	0	0	0	0	0	0	0	0	0	0	0	0	0	0	0	0	0	0	0	0	0	0	0	0	0	0	0	0
AC004692.2	0	0	0	0	0	0.048	0.2827	0	0	0.1113	0	0	1.0091	0.1452	0.0372	0	0.4217	0	0	0	0.1944	0	0.1711	0	0.1659	0	1.4823	0	0	0.0507	0	0.0362	0	0	0	0	0.0525	0	0	0	0	0	0.8918	0	0.0763	0	0	0	0
AC004702.1	0.736	0	0	0	0	0	0.4368	2.0211	0	1.7194	0	0	0	0	0	0	0.3723	0	0.757	0	1.2012	0	0.5287	2.1585	0	0	6.8699	0	0	0	0.3684	0.6719	0.7589	1.5617	1.5605	0	0	0.3449	1.6284	0	1.4531	0.6998	3.6739	0	0	3.4168	1.4439	0	0.5474
AC004704.1	0	0.8595	0	0	0	0	0	0	0	0.3451	0.7306	0	2.6071	0	0	0	0	0	0.1266	1.3875	0.1607	0	0.1768	0	0	0.3944	2.2978	0.3625	0.7793	0	0.2464	0	0	0.5224	0.174	1.4263	0.5426	0	0.2723	0.9595	6.8852	1.8726	0	0	0.0789	0	0.1207	0	0
AC004706.1	0.3266	3.4204	0.0841	1.067	0.3205	1.1836	0.4845	0.1121	0.2214	1.2206	0	0	5.5334	0.7962	0	1.1516	0.8259	1.432	0	0	2.345	0.156	0	2.4901	3.6379	1.1334	2.5401	0.4808	0.3101	0.973	0.3269	2.6831	1.3469	0.1155	0.1154	1.1037	0.2159	0.306	2.3481	1.0607	0.1612	0.621	0.6113	1.1928	0.2092	0.6738	0	0	0.6072
AC004706.3	1.5114	0.8536	0.7483	0.8715	0.6565	0.1193	1.4773	1.2206	1.3665	3.9739	0.0879	0.1982	1.0043	3.8295	0.0833	0.4529	2.1287	5.4394	0.5792	0.9187	0.8222	1.1608	1.2346	1.5644	6.8917	0.3956	3.2579	0.0218	0.5629	0.4037	0.3708	1.3617	1.4057	0.7965	0.5027	0.8871	0.1045	0.5971	1.3769	0.2695	1.1604	0.31	0.4438	0.483	0.4557	0.2752	1.0028	1.1673	0.9919
AC004707.1	0	0.3504	0	0	0	0.97	1.3104	0	0	0.4689	0.1191	0.1918	4.6768	0.2447	0.188	0.236	0.6092	1.509	0.6194	0.2828	0.3276	0.1918	0.5767	0.1177	0	1.179	3.7472	0	0.2542	0.0854	0.3014	0.4276	0	0.142	0.2837	0.5815	0	0.3762	0.111	0	0.1321	1.1452	0	0.1128	0.5787	1.2425	0.0984	0	0.5972
AC004765.1	0.8653	0.7553	0.3185	0.6059	0.0347	0	0.2201	0.5092	1.1735	0.6931	0	0	2.8802	0.3014	0.0772	0.0727	0.6253	0.3872	0	0.1742	0.121	1.6535	0.1776	0.3625	1.0329	0.066	2.1795	0	0.8609	0.5788	0.1237	0.3762	0.6374	1.2241	0.0874	0	0.0545	0.8688	0.3419	0.1071	0.8949	0.1175	1.6969	0.1389	0.3564	0.1913	0.4244	0	1.0114
AC004771.1	0	0	0	0	0.0917	0	0	1.1222	0	0	0	0	0	0.3986	0.5103	0	0.1654	0.2048	0	0	0.747	0	0.2348	1.1506	2.2763	0	1.0172	0	0	0.2783	0	0.7959	1.0113	0	0.2311	0.3157	0	0.1532	0.5425	0	0.9682	0.4663	0	0.1837	0	0	0.1603	0	0.4863
AC004771.2	0.521	0.2274	0.4027	2.1277	0.9496	0	1.8549	1.6093	7.4182	7.7889	0.3092	0.4978	1.6551	3.3342	0.4879	1.5309	4.8751	5.7111	0.9377	0.367	0.6802	3.2351	2.8065	2.1389	4.3527	2.0863	2.1611	0	2.9685	3.8806	0.5215	5.9448	1.6115	1.4738	0	2.5152	0.5741	1.0984	0.7204	0.3384	3.0854	0	0.325	0.4391	0.8344	1.4779	1.1497	0	2.3249
AC004771.3	0	0	0	0	0	0	0	0	0	0	0	0	0	0	0	0	0	0	0	0	0	0	0	0	0	0	0	0	0	0	0	0	0	0	0	0	0	0	0	0	0	0	0	0	0	0	0	0	0
AC004771.4	1.324	2.3113	0	0	0.6683	0	0.1571	1.4543	2.5138	0.8661	0	0	5.6087	2.2597	0.7441	0.1556	0.5358	1.1612	0.2724	0.7463	0.605	0	0	0.9319	1.475	0.1414	2.7463	0	0.1677	0.6763	0.3976	1.3699	0	0.9365	1.4971	0	0.3502	0.1241	0.8788	2.2936	2.6139	0.6295	0	0.5952	0.2545	0.4098	0.3896	1.1175	0.9848
AC004775.1	0	0.1664	0.4911	0	0.0534	0	0	0	0	0	0	0	8.4779	0.3485	0	0	0.0964	0.2388	0	0	0.9332	0	0	0.3354	0.2654	0	1.186	0	0	0	0	0.174	0	0	0.1347	0.1841	0.168	0.0893	0.2108	0.0825	0.0627	0.0906	0.2378	0	0	0.2949	0.187	0	0
AC004784.1	0.0662	0	0	0	0	0	0	0	0	0.464	0	0	5.6087	0	0.0413	0	0.067	0	0	0	0.2809	0	0.2378	0	0	0	0.8925	0	0.0419	0	0	0	0	0	0	0	0.0584	0	0	0	0.1089	0	0	0	0.1484	0	0	0	0
AC004801.3	0.1492	0	0	0	0	0	0	0	0	0.0697	0	0	0.632	0	0	0	0	0	0	0	0	0	0	0.0875	0	0.0797	0.7736	0	0	0	0	0.0908	0	0	0	0	0	0	0	0	0	0	4.8405	0	0	0	0	1.3641	0
AC004801.4	0.0922	0.0403	0	0	0	0.0186	0	0	0	0.0215	0	0	1.1722	0	0	0	0	0.0578	0.2372	0	0	0	0	0.0541	0	0.0246	0.9566	0	0	0.0589	0.0231	0.0281	0	0.0326	0.0326	0	0.0407	0	0	0	0.0455	0	1.7265	0.0259	0	0.0476	0	0.1298	0
AC004801.5	0	0.24	0	0	0	0	0	0	0.1864	0.2569	0	0	3.203	0	0	0.0808	0	0	0	0	0	0	0	0.3225	0	0.0734	1.7109	0	0	0	0.0688	0.0418	0.1418	0	0.4858	0	0	0	0.076	0	0.0452	0	1.8871	0	0	0	0.2023	0.3868	0.1023
AC004801.6	1.9078	0.8966	0	0	2.9218	1.0637	0.8709	1.6119	0.7961	0.6171	1.1323	0.4207	0	1.5207	0.9163	3.5363	1.4104	3.3095	0.9811	0.8271	2.395	1.9629	1.5811	0.6025	1.4305	0.7052	2.4352	0.6482	1.115	0.8745	1.6893	0.9825	1.8159	0.519	0.6223	1.4171	0.5175	2.4066	1.2176	0.5084	0.9657	2.0931	0.9156	0.1649	2.1624	2.3466	2.1592	1.7547	0.8732
AC004803.1	5.5156	4.9507	0.6048	1.1503	2.3475	12.2557	2.3911	2.578	1.9629	6.1045	1.7645	1.271	3.3142	6.0801	1.1724	0.7817	2.8691	2.0584	1.9715	2.315	2.7707	3.3635	1.8826	4.1988	3.1594	0.376	2.5964	1.4974	5.622	3.4634	2.3689	1.0594	3.1059	1.66	0.4976	2.9463	0.5173	2.4927	5.3226	1.423	2.4713	1.5808	7.0781	2.9457	1.8044	2.7038	2.0144	0.6878	9.0195
AC004805.1	0	0	0	0	0	0	0	0	0	0	0	0	0	0	0	0	0.0449	0	0	0	0	0	0	0	0	0	0	0	0	0	0.0445	0	0	0	0	0	0	0.0416	0	0	0	0	0	0	0	0	0	0	0
AC004812.2	1.8506	9.8111	2.9316	1.3437	0.8649	8.7772	2.8066	2.4937	3.7181	10.4718	4.5359	0.5895	3.0486	2.5902	2.1185	3.706	2.2189	5.41	3.9479	0.4829	3.6689	2.0299	2.4123	2.4523	1.9089	3.0742	9.0987	3.7842	3.4716	1.663	4.185	2.7114	4.9472	1.1635	1.1141	4.9638	1.5409	4.5924	2.1988	3.3838	3.676	4.3339	3.2501	2.4266	3.1397	1.9445	3.7312	1.0606	5.7097
AC004816.1	0	2.625	0.0431	0.273	0.2108	0	0.0496	0.2294	0	8.0797	0.7685	0	2.1234	0.5601	0.0522	0	0.5494	0.942	0	0	7.2805	0.0798	0.06	0.294	0	0.4461	0.8664	0	0.4231	0	0.0418	0	0.0861	0	0	0.0807	0.0737	0.1174	0	0	0.0825	0	6.672	0	0	0.0431	0	0.0588	0.3728
AC004816.2	0	0	0	1.6512	1.2754	5.9018	0.2999	6.2446	0	2.5973	0.2999	0.4829	18.1968	0.6161	2.2089	1.1881	1.0225	0.3166	2.0792	2.8484	3.299	0	0	2.0749	0	0.2698	0.5241	0.372	2.8796	0	0.5059	0.3076	0	1.7872	0	1.464	2.005	0.2368	0.2795	0	0.9977	0	10.0902	0.284	0	0.2607	0.2478	0	0
AC004817.1	0	4.6911	0	1.3008	0.1116	0	0	0	0	0	0.2954	0	1.6865	0	0.1243	0.117	0.1007	0	0	0	0	0	1.4298	0	1.6632	0.2126	3.0967	0.8792	0.126	0.1695	0	1.7567	0	0	0	1.3455	0	0	0	0	0.524	0	9.6878	0	0	2.3616	0.1953	0.28	0.2961
AC004817.2	0	1.1546	0	0.7203	0.1855	0	0	0	0	0.412	0.3926	0	0	0	0.2065	0.1296	0.1115	0	0	0	0	0	0.3167	0.1293	2.456	0.4709	1.8292	1.1361	0	0.4692	0	1.4089	0	0	0.1558	1.7031	0	0	0	0	0.5078	0.1048	0.2751	0	0	0.6823	0	0	0
AC004817.3	0	0.1765	0.0347	0.3304	0.0567	0	0	0.1851	0.3657	0.063	0.02	0	2.2846	0.0411	0.3157	0.1585	0.0341	0	0.2774	0	0.198	0	0.2421	0.2768	0.5632	0	1.4682	0	1.7073	0.1148	0.0337	0.3693	0.139	0.2384	0.0476	0.0651	0.0892	0.9792	0.0373	0.0876	0.6876	0.0962	25.1531	0.1137	0.2375	0.3477	0.0992	0.3319	0.351
AC004817.4	0.0396	1.3823	0.0204	0.8409	0.0888	0	0	0	0.1074	0.111	0.0705	0.3027	4.2769	0	0.0618	0	0	0	0	0.0558	0.0388	0	0.711	0.0464	0.8821	0.0423	1.2729	0.1166	0.1504	0.0337	0	0.6988	0	0.084	0.028	0.3441	0.0349	0.0742	0	0	0.3908	0.0188	9.8814	0	0.038	0.1225	0.0388	0	0.1178
AC004817.5	0	3.401	0.0139	1.3262	0.1366	0	0	0	0	0.1517	0.5059	0.0259	3.1523	0.066	0.0422	0.0636	0.1095	0	0.0417	0.0381	0.2473	0	1.1079	0.0317	2.3362	0.1011	0.9542	0.9362	0.1713	0.1728	0.0948	1.5316	0.0558	0.134	0	2.1949	0.0358	0.1014	0.0299	0	0.9527	0.0257	3.8494	0.076	2.3057	1.982	0.0133	0	0.2013
AC004825.2	1.8926	1.6519	0.3251	1.0306	1.2384	2.1594	0.5616	1.0827	1.2833	2.9476	2.9955	7.2346	3.3406	0.1923	1.5757	5.5617	3.1912	1.1856	1.2978	1.3334	7.8249	3.315	1.8126	2.4052	0.8785	1.8527	1.3086	1.8577	6.7902	0.6713	0.9472	1.1519	7.1557	0.8924	2.0063	3.3505	1.1124	3.8428	1.2213	2.1857	1.1417	1.1997	7.8725	3.1907	2.6272	4.3931	4.641	0	2.8154
AC004825.3	0	0.1338	0.0316	0	0.0344	0	0.0182	0.1473	0.1663	0.0716	0	0.0293	3.8949	0.0934	0	0.0721	0.124	0	0.1103	0.0864	0.1	0.0586	0.0881	0.018	0	0.0327	0.89	0.0226	0.0582	0.0261	0.0153	0.0466	0	0.0434	0	0.0888	0.054	0	0.0339	0	0.1008	0.0729	1.6828	0.0689	0.0884	0.2055	0	0.0216	0.0456
AC004828.1	0	0	0	0	0	0	0.1302	0	0	0	0	0	0	0	0	0	0.111	0	0	0	0	0	0	0	0.3056	0	1.8208	0	0	0	0	0	0.6789	0	0	0	0.1935	0	0	0	0	0	0	0	0	0	0	0	0
AC004828.2	0.0622	0.1086	0.032	0	0	0	0	0	0	0.0872	0	0.0594	2.766	0	0	0.1096	0.0315	0.0779	0	0	0	0.0594	0.0447	0.0365	0	8.4339	0.8384	0	0.0394	0	0	0.0189	1.1542	0.044	0	0	0.1371	0.0874	0	0	0.0205	0	9.6224	0	0.0199	0.1604	0.1525	0	0
AC004830.2	0.4726	0.4125	0	0	0	0	0.0935	0	0	0.2208	0.0935	0	0.6674	0.5762	0.0984	0	0.1594	0	0.081	0	0.4628	0	0.1132	0	0	0	1.3071	0.232	0.1995	0.2682	0.0788	0	0	0.78	0	0.6085	0	0	0	0.1365	0.2074	0.2247	0.3932	0	0	0.3251	0.0773	0	0.1172
AC004832.1	0	0.1552	0	0.1936	0.0332	0	0	0.0814	0.0804	0.1661	0.0176	0	3.3889	0	0	0.0348	0.0899	0	0	0	0.1161	0	0.0426	0	0	0.0633	1.1677	0.0436	0	0	0	0.0721	0	0	0.0419	0	0.209	0.0555	0	0.077	0	0	0.3697	0	0.038	0.3974	0.0291	0	0.0441
AC004832.3	0	0	0	0	0	0	0	0	0	0	0	0	0	0	0	0	0	0	0	0	0	0	0	0	0	0	0	0	0	0	0	0	0	0	0	0	0	0	0	0	0	0	0	0	0	0	0	0	0
AC004832.4	0.8672	0.7569	0	0	0.1216	0	0	1.786	0	0.6078	0.1287	0.4144	0	0	0.2707	0.5097	0	0.2716	2.453	0	3.9628	1.2428	0.9344	1.0173	0	0	5.3963	0.3192	1.3726	0.9228	0	1.0556	0	0.6134	0	1.2561	0.1911	0.4063	0.9593	0.1878	0.428	0	0	1.462	1.1112	0.8946	1.2759	0	1.29
AC004832.5	0.7158	0	0	1.7541	0.9033	0	1.2744	6.8797	1.4562	1.1706	0.3186	1.0261	0	0	1.2292	1.6828	2.3536	0	0.3681	1.513	6.8926	0.3419	1.7996	3.7788	1.4952	0.3822	5.1967	0	0.6798	0.7618	0.7165	3.0496	4.0597	2.7846	0.5059	2.7649	0.6311	1.677	2.5736	0.155	2.7086	0.6806	2.6798	1.4079	3.8981	8.1231	1.4043	0	1.5973
AC004832.6	0.4077	0.3559	0	0.3331	0.0572	0	0.121	1.9593	0	0.0953	0.0605	1.5586	0.8636	0	1.6549	0	0.1031	0.3831	0	1.1491	0.1331	0	0.2929	1.1958	0	0.2177	1.9029	0	0	0.0868	0.3061	0.062	1.0511	0.4326	0	0.1969	0.2696	0.2866	0.3383	1.4126	0.4025	0.1938	3.3072	0.4583	0.0653	0.1052	0.8999	0.2868	0.3033
AC004834.1	0.3425	0.2446	0.016	0.2543	0.0524	0.0878	0.1109	0.1924	0.0422	0.3491	0.0462	0.0298	1.5826	0.2087	0.1264	0.1281	0.0315	0.2535	0.064	0.0439	0.2642	0.5056	0.3354	0.2009	0.0867	1.8951	1.4853	0.0458	0.0591	0.3446	0.0312	0.1705	0.1926	0.1101	0.418	0.0601	0.0961	0.0875	0.155	0.0135	0.2151	0.1184	3.8073	0.1575	0.2194	0.3854	0.1069	0.1533	0.1158
AC004835.1	0.5431	0.0431	0	0	0.1108	0.0398	0	0.0678	0	0.1384	0.0293	0.1415	0	0.0903	0.0154	0.1451	0.025	0	0	0	0.0161	0	0.1064	0.2317	0	0.0791	1.4849	0.1817	0.2501	0.063	0	0	0.0509	0.1397	0.0349	0.2384	0.1306	0.0231	0.1092	0.2138	0.0975	0	0.4929	0.0277	0.0158	0.1783	0.7264	0	0.0367
AC004837.2	1.3744	0.1714	0.1012	0.3208	0.4955	0	0.5826	3.6391	0	1.0091	0.3496	0	6.2379	0.2394	0.5517	0.1154	1.2911	0	0.2019	1.1066	1.1535	0	0.4231	0.8061	1.0936	0	2.4435	0	0.4972	1.8386	0.1965	1.3144	1.8221	0.9721	0.2775	0.9479	0.0866	1.1039	0.543	0.085	2.6487	0.0933	0.98	0.2207	0.566	1.7217	0.8666	0.8286	1.0222
AC004837.3	0	0	0	0	0	0	0	0	0	0	0	0	0	0	0	0	0	0	0	0	0	0	0	0	0	0	0	0	0	0	0	0	0	0	0	0	0	0	0	0	0.1672	0	0	0	0	0	0	0	0
AC004837.4	0.5076	0.3323	0	0.2073	0.0712	0	0.0753	0.8711	0.8605	0.9487	0.0753	0.1213	0	0.3094	0.0396	0	0.5135	0	0.3263	0.3576	0.0414	1.0911	0.7292	0.2233	0	0.8131	0.7896	0.6539	0.241	0.108	0.127	0.4248	0.5234	0.0898	0	0.7352	0.2797	0.4162	0.3509	0	0.7933	0	0.4751	0.1426	0.0407	0.0655	0.1245	0	0.5663
AC004839.2	3.4377	1.5002	2.5097	1.872	0.482	1.6151	0.51	3.1466	0.3885	1.0708	1.1902	0	27.3048	0.5238	0.0894	2.6939	0.8694	4.4864	0.7366	1.6146	0.748	0.2737	1.2346	2.3524	1.1968	1.6826	4.4565	3.796	1.2696	0.7316	0.7169	1.2204	0.8862	1.2157	0.6074	1.1065	0.884	2.1477	1.4261	1.3647	0.9426	0.1362	3.9323	1.7709	0.5506	2.0687	1.405	0.403	2.983
AC004846.1	0.8	0.9036	0.485	3.3056	0.2111	0.0568	1.2008	0.3553	0.4467	1.605	0.3072	0.4497	1.5947	0.2008	1.4838	0.2766	4.2369	0.2653	2.2749	0.0663	0.1843	0.8092	2.0618	1.1868	0.4587	3.1911	2.2449	0.7967	0.8342	1.4622	0.3768	1.6181	1.4557	0.4327	1.1972	2.4537	0.6431	0.6615	0.9891	0.8152	1.6567	0.783	0.7634	1.0313	0.2713	0.4854	1.0154	0.1655	12.7401
AC004846.2	0.3694	0.3224	0	1.207	0.1554	0	0	0.1268	0.501	0.3452	0.2741	2.6478	0	0.1126	0.519	0.9771	1.6818	0	0.095	0	1.0249	0.3529	0.2654	0.2167	1.2861	0.0986	3.0651	0.8159	0.3508	0.2359	0.0924	0.5059	0.9523	0.3919	0	0.1784	0	0.952	0.2043	0	0.2431	0.4391	0	0.8304	0	0	1.0871	0	0.9617
AC004847.1	0.1502	0.3278	0	0.3681	0.3791	0	0.5348	0.5671	0.4074	0.0351	0.0669	0.7177	2.2271	0.0916	0.4221	0.6621	0.2279	0	0.4635	0	0.2206	0.1435	0.4316	0.881	0.2092	0	0.7789	0.2764	0.8084	0.032	0.1128	0.7542	0.3098	1.6998	0.0531	0	0.2649	0.7742	0.2908	0.4228	0.9143	0.3214	1.4995	0.7175	0.3849	0.1162	0.1105	0.1585	0.4469
AC004852.2	0.0427	0	0	0.0697	0.0479	0.2579	0.1013	0.1172	0.1158	6.9212	0.1014	0	3.7977	0	0.0133	0.0753	0	0	0.1098	0	0.209	0	0.1533	0.025	0.0594	0.0684	2.2137	0	0.0811	0	0	0	0	0.0302	0	0	0.0188	0.08	0.0236	0	0	0.0812	0.4262	0.096	0	0.022	0	0	0.0953
AC004854.2	0.498	3.0427	0.308	2.6034	1.4803	0	1.0048	12.1705	1.756	2.1406	3.4878	1.5229	2.7425	1.6392	2.3011	4.5074	1.5618	1.6222	0.4098	1.6841	1.4629	0.1903	1.5739	0.9931	1.2483	1.4891	5.0615	3.9593	3.5313	1.1023	3.5392	1.6367	15.6107	1.3385	0.5631	5.3859	0.9659	2.6134	2.1485	0.1294	1.2781	0.6156	0.7457	5.7091	0.7976	2.7742	1.9539	0.2802	6.9636
AC004862.1	16.2353	0.7544	1.8011	5.5256	0.4321	1.468	4.3267	0.774	2.7012	0.1931	0.1561	0.2873	6.4476	3.1612	0	2.9377	2.7564	3.7432	0.3866	3.1773	1.84	0.6822	1.8626	14.6808	0	1.8662	6.2361	0.2767	0	0.7998	1.0909	3.7854	0	0.1595	5.312	0.8347	0.8118	0.088	8.4602	0.944	0.1484	0.5539	1.0786	2.83	1.3604	5.6216	1.8615	2.1146	2.2082
AC004863.1	0.2243	0.9787	0.2311	2.9309	0.5031	1.9868	1.1977	4.0026	3.3454	0.6287	0.1997	0.2143	1.9	0.6835	1.1902	1.318	1.0209	0.9834	1.6146	0.316	0.366	6.6417	0.8054	0.3946	0.3123	0.2395	3.9538	0.1651	0	2.6728	0.7857	2.0472	0.4625	1.1103	0	0	0.1977	0.3152	0.6202	0.5827	1.2544	0.3198	0	0.252	0.431	1.3881	0.22	1.2618	0.3336
AC004869.1	0	0	0	0	0	0	0	0	0	0	0	0	0	0	0	0	0	0	0	0	0	0	0	0	0	0	2.7565	0	0	0	0	0	0	0	0	0	0.3515	0	0	0	0	0	0	0	0	0	0	0	0
AC004869.2	0	0	0	0	0	0	0	0	0	0	0	0	0	0	0	0	0	0	0	0	0	0	0	0	0	0	0.65	0	0	0.2668	0	0	0	0	0	0	0.2763	0	0	0	0	0	0	0	0	0	0	0	0
AC004870.2	0	0.0785	0.0464	0.147	0	0	0	0.2471	0	0.2523	0	1.0319	4.3836	0	0.0281	0.0529	0.091	0	0	0	0.0881	0	0.2585	0	0	0.3844	1.0265	0.1325	0	0	0	0	0.0928	0	0	0	0.0397	0.0422	0.1493	0.039	0	0.0856	0.8983	0.1517	0	0	0	0	0
AC004870.3	0	0	0	0	0	0	0	0	0	0.3796	0	1.0351	0	0	0	0	0	0	0	0	0	0	0	0	0	0	3.9319	0	0.3429	0	0.1355	0	0	0	0	0	0	0	0.1498	0	0	0	0.3379	0	0.0867	0	0	0	0
AC004870.4	0	0	0	0	0.0609	0	0	0	0	0.1014	0	0	2.2995	0	0	0	1.318	0.136	0	0	0.2835	0	0	0	0	0	4.2786	0	0.1375	0	0	0	0.2239	0	0	0	0.1914	0.2035	0	0	0	0	0	0	0	0	0	0	0
AC004875.1	0	1.3388	0	0	0	0	0	0	0	0.2048	0.065	0	0	0	0.1368	0	0.1108	0	0	0	0.0715	0	0	0.5141	0	0	4.9995	0	0	0	0	0	0	0	0	0	0.2898	0	0	1.9928	0	0	0	0.9851	0	0	0.2149	0	0
AC004877.1	0.1052	0.1836	0	0	0.1967	0	0.0416	0.1444	0.3329	0.3768	0.333	0.134	0.0743	0.171	0.0328	0.1237	0.0709	0.022	0	0	0.2289	0.804	0.2519	0.0823	0.4395	0	0.2909	0	0.0888	0.5373	0.0702	0.0427	0.1446	0.0248	0	0.1016	0.0155	0.1314	0.0388	0.0304	0.0923	0.1334	0.9627	0.0788	0.2134	0.5064	0.0344	0	0.1304
AC004879.1	0	0	8.8754	0	0	0	0	0.3814	0	1.3844	0.1099	0	2.7457	0.2258	0	0	0.0937	0	0	0	0	0	0	0.3259	0	0	2.8809	0	0.1173	0	0	0	0	0	0	1.073	0	0.0868	0.1024	0.1604	0	0	1.1555	0.3122	0.2373	0	0	0	0
AC004882.1	0	1.2965	0	0	0	0	0	0.1275	0.2518	0	0	0	1.5731	0	0	0	0	0.2326	0.0955	0	0.0606	0	0.1334	0	0	0.0991	0.9628	0	0	0	0	0.226	0	0	0	0.1793	0.0818	0	0.1027	0	0	0	0	0	0	0	0	0	0
AC004882.2	0	0	0	0	0	0	0	0	0	0	0	0	0	0	0	0	0	0	0	0	0	0	0	0	0	0	0	0	0	0	0	0	0	0	0	0	0	0	0	0	0	0	0	0	0	0	0	0	0
AC004882.3	0.3694	0.3224	0	0	0	0	0.3289	2.2825	0.2505	0.5178	0.0548	0	0	1.0133	0	0.3257	1.2147	0.1157	0	0.5206	1.0249	0.3529	0.1327	1.5168	0.5144	0	0.3831	0	0.2339	0.0786	0.3698	0.7307	2.0951	0	0	0.3567	0.0814	0	0.613	0	0.547	0.3513	0	0.6228	0.2367	1.0481	0.4529	0	0.2748
AC004884.2	1.3143	0.9177	0	0	0.8846	0.2117	0.936	0.5414	1.4259	0.6141	0.156	0	10.0217	0.6409	0.2462	0	0.2659	0.1647	0	0	0.429	0	0.7552	1.3876	0.366	0	1.9083	0.5805	0.3329	0.2238	0.2631	1.1199	0.5421	0	0.7431	0.2538	0.2318	0.1232	0.4362	0.1138	0.8649	0.3749	0	0.8863	0.421	0.5424	0.1289	0.1849	0.391
AC004888.1	1.5743	0.9161	1.0817	0	0	0	0	0	0.7117	0.9807	0.0779	0.2507	15.0051	0.3199	0	0	0.2654	0	1.6193	0	0.0856	0.752	0.7539	0.3078	0	0	1.9048	0	0	0	0	0.1597	0	0	0	0	2.1977	0.3688	0	0	0.6043	0	43.2198	0.4423	0	0.406	0	0	0
AC004893.2	0.4306	0.4593	0.2958	0.1563	0.0402	0.0385	0.142	0.624	0.2595	0.1788	0	0.1372	0.8106	0.2624	0.1643	0.0844	0.2178	0.3896	0.1476	0.4045	0.1405	0.0457	0.2062	0.3929	0.533	0	0.8931	0.1409	0.0303	0.2444	0.1197	0.5095	0.0493	0.1692	0.0676	0.1848	0.1265	0.3362	0.2646	0.2279	0.5352	0	1.0746	0.242	0.0307	0.1481	0.305	0.0673	0.0712
AC004895.1	0.471	1.8498	0.1213	0.3847	0.2311	0.6638	0.1397	1.4549	0.1597	1.3753	0.2795	0	5.9851	0.2871	2.0952	1.1072	0.4764	0.1475	0.0606	0.4977	0.2306	0.3375	0.6766	0.8978	0.164	0.7544	2.9306	0.3467	0.5964	0.0501	0.7071	0.824	0.4856	1.7488	0.3328	0.4548	0.3114	0.4965	0.5861	0	0.155	0.056	13.2232	0.9263	0.4149	0.8502	0.5774	0.4141	0.7006
AC004900.1	0.1725	0.4517	0	0.5636	0.5321	0	0.1024	0.3553	3.0413	0.0806	0.256	0	0.3654	0	0.5924	0.7097	1.4834	0	0.621	0.4861	0.2252	1.1537	0.6195	0.4047	0.2402	0	0.7156	0.6349	0.2184	0.2937	0.1727	0.9449	0.5336	0.61	0.4877	0	0.1521	0.2425	0.0954	0.0747	0.5108	0.164	0.2153	0.1939	0.8841	0.5339	0.1692	1.6986	0.1283
AC004908.1	3.9794	5.5573	0	5.2008	0.4464	2.4572	4.2508	1.8212	2.8782	6.3215	0.0787	2.5352	0.5619	8.0853	1.4909	0.6237	2.9523	1.1633	1.0915	4.4858	1.5587	1.2673	1.9056	2.1785	1.1083	0.2833	3.0265	0.7812	0.3359	3.5007	0.7967	4.1979	3.8298	1.1258	0.75	0.2562	0.7017	2.9833	1.6141	1.3787	4.8883	1.2613	3.3105	2.3854	1.1048	1.7789	2.6022	1.3061	1.5786
AC004908.2	1.7503	4.5831	0.1289	3.2679	0.3506	3.6249	1.929	1.5448	4.4082	9.2292	0.742	3.1063	2.1184	5.6391	1.5613	0.7348	3.162	1.4097	2.3147	2.114	2.6932	1.9111	2.1552	3.0799	4.5264	0	1.8152	0.1841	0.7915	3.2994	1.0011	3.3479	2.8361	1.0611	1.4137	0	1.7636	2.9289	2.6277	0.8663	5.1831	0.5944	2.4962	0.4215	1.2815	0.129	3.3109	7.0346	2.9756
AC004908.3	1.3778	5.2112	3.0768	1.1255	0	0.185	1.0902	1.7341	0.3114	1.824	0.6815	0.4389	0.4864	0.9798	0.2868	0.9447	0.9293	0.2877	0.3543	0.6472	2.0238	0.8776	0.9897	0.8082	0.3198	0	3.3342	0.8452	0.4362	1.564	0.8045	0.6289	2.1311	0.1624	0.1623	0	0.3037	0.7532	1.0161	0.1989	2.1156	1.5285	1.1462	1.0324	0.9563	0.9476	1.1262	0.4845	1.708
AC004917.1	0	0	0.2131	0	0	0.2221	0	0	0.0935	0.2577	0.0409	0	6.1324	0	0.0861	0	0	0.0432	0	0	0.27	0	0.099	0.0404	0.288	0	1.1439	0	0.6983	0.1761	0	0.1049	0.1422	0.1463	0.5359	0.3328	0.0912	0.0646	0.0763	0	0.3856	0.1311	0.8602	0.0387	0.0442	0.2845	0	0	0.0513
AC004918.1	1.1184	0.6508	0	0.3045	0.2091	0	0.2212	1.2796	0.2528	0.6096	0.3872	0.1781	0.3948	0.7953	0.5819	0.8764	1.1314	0.1168	0.1917	0.5253	0.4867	0.3562	0.2678	4.0452	0.2596	0.1991	1.1599	1.2349	0.472	1.5075	0	1.815	0.961	0.5273	0.5269	0	0.2465	0.1747	1.1341	0	1.2879	0.7089	0.2326	1.5712	0.7762	0.673	0.9141	0.9177	0.6932
AC004918.3	18.6194	2.844	18.9503	1.5209	3.3503	3.624	3.9594	9.3733	9.6794	3.6247	3.1311	4.4483	0.9859	6.9986	3.8753	4.4684	3.9243	2.7215	0.798	6.1217	4.5074	4.4471	1.8946	18.5658	5.8337	31.0685	12.8734	1.9418	2.9471	2.7739	4.97	6.7518	5.1198	2.7435	3.6186	4.0453	4.788	4.2894	12.5299	2.5534	4.6969	3.6146	0.1936	3.0518	2.2366	4.2418	11.8709	8.6214	4.7316
AC004920.1	0	0	0	0	0	0	0	0	0	0.1391	0	0	0	0	0	0	0	0.1865	0	0	0	0	0	0	0	0.477	1.5441	0	0	0.1267	0.2981	0	0.307	0	0.2104	0.2875	0	0	0	0	0	0	2.9726	0	0	0	0	0	0
AC004921.1	3.9107	4.608	0	0	0.4935	19.0557	1.9727	1.3423	0.2652	0.3654	27.6792	14.7621	9.5257	4.1715	2.0146	4.9416	4.2531	0	11.9668	14.8783	7.9141	0.7472	10.6742	2.4085	2.1783	3.2367	2.4335	38.7209	3.714	3.1628	26.9123	0.119	1.613	32.6385	3.4548	33.0425	5.4305	1.0078	6.3811	5.0808	42.3989	40.9966	4.8801	2.9669	0.6264	5.749	2.1097	1.6504	0
AC004921.2	0.2953	0.1289	0.0254	0.0804	0.0138	0.3171	0	0.1014	0	0.115	0.0146	0	3.336	0.03	0	0	0.0996	0.1542	0.0506	0.0694	0.0643	0.047	0.2121	0.0289	0.1371	0	0.6636	0.0725	0	0.0629	0.0246	0	0.1523	0	0.0696	0.1426	0.0217	0.0231	0	0.0426	0	0	0.9827	0.0553	0.0473	0.3047	0.0241	0.0346	0.0366
AC004922.1	0.2122	0.1389	0	0	0.0446	0	0	0.3642	0	0.1487	0.1889	0	0	0.0323	0.0828	0	0.0805	0.0665	0.0819	0	0.1039	0.3041	0.0762	0.2178	0.0739	0.085	0.4402	0	0	0.1129	0.0797	0.0323	0	0.1126	0.075	0.1537	0.0702	0.1243	0.1467	0	0.1746	0.0252	0	0.1491	0.051	0.0821	0.026	0	0.0789
AC004923.4	3.4959	0.8476	0.3003	1.5864	0.4357	2.972	2.4203	2.7998	2.3705	1.9056	0.8069	0.928	2.8795	2.0125	1.2733	2.5112	0.9824	1.2166	1.7978	1.9156	2.4723	1.1133	2.9295	4.8983	1.0818	17.6293	4.8341	4.4321	0.4918	1.5707	1.458	1.5366	4.2055	0.9615	3.1569	1.1252	2.1404	1.001	3.4375	1.3457	4.9205	1.662	9.2095	0.9823	2.4885	1.0018	2.286	1.5026	1.589
AC004930.1	0	0	0	0	0	0	0	0	0	0	0	0	0	1.7221	0	1.3284	0	0	0	0	0.3689	0	0	0	0	0	1.172	1.2479	0	0	0.8484	0	0	0	0	0	0.4982	0	0	0	0	0	0	0	0	0.5829	0	0	0
AC004936.1	0.3288	0	0	0	0.0461	0	0	1.0157	1.3377	0	0	0	0.3482	0	0	0.0966	0.2495	0	0	0.695	0	0	0	0.3857	0	0	1.705	0	0.1041	0	0.2468	0.05	0	0	0	0	0.3624	0	0.2728	0	0.1082	0	0.2052	0.2772	0	0.0848	0	0	0
AC004938.2	1.9831	2.8126	0.1277	3.6446	0.5908	0.2995	1.3975	3.7437	1.0085	3.4166	2.2436	0.2369	3.4127	3.3996	1.1608	1.2383	1.5046	2.0963	1.4023	0.5239	2.7509	1.6578	2.6707	1.2358	0.5178	0.9265	1.0283	4.0145	3.3742	2.2158	1.1166	1.9612	3.0672	1.9285	2.6278	1.9149	0.8742	3.8909	2.6736	0.2147	0.4486	0.5303	1.0826	3.8308	4.3275	3.644	1.8235	0.6974	3.7796
AC004941.1	0	0.0803	0	0	0	0	0	0.1579	0.0624	0.1505	0.0683	0	2.5333	0.028	0.0431	0	0.0465	0	0	0.0648	0.1351	0	0.0661	0.054	0	0.1719	1.3835	0	0.0291	0	0	0.028	0	0	0.13	0	0	0.0216	0.0254	0	0.0151	0	1.6073	0	0.0589	0.0712	0	0.0647	0.1026
AC004943.1	0.3383	1.4764	0.1308	0.5527	0.2372	0.7152	0.5521	2.0321	0.6882	1.6201	0.4267	0.1616	2.1496	0.9795	0.5809	0.3977	0.5989	2.0662	0.0435	0.1192	1.4631	2.1008	1.3972	0.7937	1.7666	21.7217	1.4911	0.6226	1.3387	0.324	0.3386	0.7206	1.2209	1.6151	0.6575	1.47	0.261	0.5548	2.3858	0.586	1.1688	0.6031	1.7942	0.5703	1.0024	0.9161	2.5302	1.7251	1.5726
AC004943.2	3.1259	4.672	3.2322	3.5379	6.5541	7.4704	1.9399	2.4263	2.1888	5.6701	2.2251	5.4472	2.9858	2.5778	1.129	1.3448	4.1234	5.3497	0.6409	1.4106	6.5285	2.9473	2.4654	3.6909	1.6785	1.4836	4.0894	2.0755	4.8118	1.3827	3.3641	1.2807	5.9619	1.3294	3.1765	5.0504	0.4953	2.4028	7.2322	3.5656	2.5007	7.2751	2.1161	1.6074	2.6309	4.4155	6.0519	5.0725	4.0573
AC004943.3	0.4784	4.802	0.1233	0	0.0671	0	0	0.3284	0	0.4471	0.4259	0.2286	3.0399	1.0206	0.224	0.5624	1.089	0.2997	16.9767	0.3371	0.2342	0.9141	0.3436	0.8418	0.3331	0.1277	0.7442	0	0.6058	0.8146	0.7183	0.5095	0.74	0	0.1691	0	0	0.1121	0.6615	0.1036	0.4722	1.251	0	0.4033	0.1533	0.7403	0.8212	0.673	1.0675
AC004944.1	0	0	0	0	0	0	0	0	0	0.0877	0	0	3.1801	0	0	0.0276	0.0237	0	0	0	0.4288	0	0.3707	0	0	0	1.5571	0	0	0.02	0	0	0	0.0332	0	0.0453	0.2896	0	0	0	0	0.0446	0.8782	0	0	0.0484	0	0	0
AC004946.1	0	0	0	0	0	0	0	0	0	0.0953	0	0	9.068	0	0	0	0	0	0	0	0	0	0.1464	0	0	0	0.8457	0	0	0	0	0	0	0	0	0	0	0	0	0	0	0	0	0	0	0.1052	0	0	0
AC004946.2	0	0.1409	0.416	0	0	0	0	0	0	0.1509	0	0	4.1034	0	0	0	0	0	0	0	0.0527	0	0	0	0	0	1.3395	0	0.2044	0	0	0	0	0	0	0	0.2135	0	0	0	0	0	0	0	0	0.3331	0	0	0
AC004947.1	0.0421	0.0368	0	0.0688	0.0236	0.0509	0.05	0.0578	0	0.059	0	0	0	0	0.0395	0	0.0426	0	0	0	0.3162	0	0	0.0494	0	0.0225	1.3544	0	0	0.0179	0.0422	0.0385	0	0	0	0.0814	0.0743	0	0.0466	0	0.0139	0.02	0.6834	0	0	0.0217	0.062	0	0
AC004947.3	0.4683	0	0	0	0	0.3771	0	1.768	0	0.2188	0.2084	0	5.455	0.2854	0.0731	0.5504	0.1184	0	0.1204	0.3299	1.9869	0	0.5045	0.5493	0.326	0.125	0.9713	0.1724	0	0.0997	0.1172	0.0712	0.2414	0.6624	0.3309	0.4522	0.1032	0.2194	0.518	1.6223	1.6948	0.1113	0.2922	0.1316	1.125	0	1.0334	0	1.219
AC004948.1	0	0	0	0	0.0599	0	0	1.906	0	0	0.0634	0	0	0	0.0667	0	0	0	0	0	1.3245	0	0.1534	0.6264	0	0	0.2215	0	0.4057	0.4546	0.1069	0.13	0	0	0	0	0.0942	0.1001	0.1181	0.0925	0.2811	0.1015	0	0.7201	0.1368	0	0.5237	0	0
AC004951.1	2.692	1.4769	0.8324	1.8848	0.4961	0.0929	0.2282	2.5872	2.6077	1.15	0.3424	0.441	2.7695	0.6564	0.3842	0.6329	2.2955	5.8301	1.0285	0.867	0.5523	3.7476	2.3204	1.3534	0.8568	0.6982	2.1538	0.7361	0.8279	1.0149	0.8084	1.3107	0.9517	2.992	2.12	0.5199	0.7798	1.0812	2.0846	0.2332	1.6703	0.2194	5.4709	1.2535	0.9116	3.2532	0.2641	1.677	1.7735
AC004951.4	0.4148	0.3017	0.0356	0.4518	0.3684	0	0.1641	0.3797	0.5625	0.6137	0.2462	0.0661	0	0.2528	0.3669	0.3251	0.6994	0.0433	0.1422	0.1948	0.9252	0.1981	0.1986	0.1217	0.1925	0.0369	0.717	0.6616	0.2189	0.7651	0.2422	0.3366	0.7842	0.3423	0.4886	0.2003	0.2133	0.6479	0.3824	0	0.3185	0.3287	0	0.8547	0.1993	0.3566	0.0678	0	0.8742
AC004967.2	0.6763	1.3117	1.4328	0.3683	0.0632	0	0.4013	0.5674	1.8343	1.0533	0.4237	0.2154	0.6366	1.1909	0.5865	0.3533	1.5584	0.1412	0.5797	0.2118	0.5151	0.359	0.5937	1.4545	0.3139	0.0802	1.2469	0.1659	0.0952	0.6397	0.4889	1.3262	0.3874	0.9035	0.478	0.3628	0.1325	0.4577	1.0806	0.1953	0.8406	0.1786	0.6564	0.2956	0.5055	0.2713	0.5528	0.1057	0.6148
AC004969.1	0	0.2167	0	0	0	0	0	0.1705	0	2.0883	0	0	1.5778	0	0	0	0.1256	0	0	0	0.1621	0	0.1784	0.1456	0	0	1.0301	0	0	0.3171	0	0	0	0	0.1755	0	0	0	0.2747	0	0	0	0.9296	0.4186	0.0795	0	0	0	0
AC004973.1	0.452	0	0	0	0	0	0.1341	0.1552	0	0.528	0.1341	0	3.3511	0.1378	0.494	0.3985	0.2287	0	1.0462	0	0.2213	0	0.3247	0.7954	0	0.6034	1.172	0	0	0.0962	0	0.2751	0	0	0	0.2183	0.0996	0.1059	0.25	0.0979	0.0744	0	0	0	0.5068	0.2332	0.1108	0	0.1681
AC004974.1	0	0	0.0717	0.0758	0.1301	0	0	0.0319	0.1259	0	0.0275	0	0	0	0	0	0.0704	0	0	0	0.0303	0.0887	0.0333	0.0272	0.0646	0	0.0481	0	0.0294	0.0198	0	0.0282	0.0478	0	0.0328	0	0	0	0.0257	0.0201	0.0153	0	0	0.1565	0	0.0718	0	0.0326	0
AC004975.2	0.5081	0	0	0.415	0	0	0.9045	2.7901	0	0.1187	0.6031	0.971	3.7663	1.3935	0.1586	2.538	1.0279	0.1591	1.3064	1.4317	0.2487	0.2427	1.4597	0.745	1.0612	0.6782	4.7421	0	0.1608	0.865	0.3814	0.3092	0.5239	0.8983	0.7181	0.4906	0.6719	1.1902	0.7025	0.7701	1.5045	0.4831	6.0228	0.571	2.3598	0.2621	0.1246	0	1.8894
AC004982.1	0.2602	0.6055	0	0.1417	0.3161	0	0	0.2977	0.1176	0.2431	0.5404	0	5.1431	0.3172	0.0541	0.6116	0.1316	0	0	0	0.0849	0	0.2492	0.2543	0	0	0.4497	0	0.0549	0.1107	0.1736	0.1583	0.0894	0.6134	0.4903	0.4187	0.3058	0.1219	0.1919	0.1502	0.0285	0	3.7876	0.7797	0.0833	0.0895	0.7656	0.061	0.387
AC004982.2	0.4978	0	0.0428	0.6777	0.6979	0	0.2954	1.196	0	1.5892	0.6401	0.6343	5.623	0.1517	0.6734	0.5851	1.3009	0.2599	0.2133	0	1.4622	1.4267	1.0726	0.9246	0.1155	4.7399	2.4091	0.6718	0.2101	0.9535	0.4983	0.4292	0.7699	0.5868	1.114	0.8011	0.5486	0.311	0.413	0.3593	0.4641	0.1183	2.174	1.0257	0.2392	0.7275	1.5461	0.1167	0.8022
AC004990.1	0.2498	0.0545	0	0.102	0.1401	0	0	0.0857	1.4399	0.2626	0.0556	0	2.2489	0.1142	0.195	0.1835	0.1896	0	0.0964	0.088	0.0612	0	0.5383	0.1832	0	0.1	2.4614	0.046	3.1634	0.1595	0.3751	0.038	0.322	0.0883	0.1324	0.1809	0.2203	0.0878	0.2073	0.3787	0.0617	0	6.1571	0.1755	0.6802	1.3853	0.0613	0	0.2323
AC004997.1	0	0	0	0	0	0	0	0	0	0	0	0	0	0	0	0	0	0	0	0	0.0228	0	0	0	0	0	0	0	0	0.0891	0	0	0	0	0	0	0	0	0	0	0	0	0	0.1176	0	0	0	0	0
AC005005.3	1.3233	1.688	1.0491	0.4989	0.1427	1.6806	0.9061	2.5854	0.138	0.7609	0.5437	0.8755	0.8624	3.0402	1.875	0.4188	0.4634	0.4464	0.5235	0.1434	1.3954	0.1945	0.8774	0.4179	0.1417	0.3261	1.4779	4.4959	0.0644	0.7366	0.1528	1.4558	0.6298	0.576	0.5755	0.688	0.359	0.4292	0.563	0.2645	0.8038	0.7259	0.7621	0.6864	1.0434	0.6826	1.0983	0.2148	0.8328
AC005005.4	0.043	0.0825	0.0133	0.0562	0.041	0.0692	0.0408	0.059	0.5712	0.1526	0.0179	0.0329	2.4577	0	0.0376	0.0909	0.4	0.0969	0.0884	0.0363	0.0561	0.0082	0.1235	0.0454	0	0.693	1.0875	0.0506	0.0109	0.0439	0.0258	0.3819	0.0266	0.0061	0.0972	0.1494	0.053	0.0524	0.0523	0.0223	0.0311	0.0204	6.1566	0.2415	0.0358	0.1906	0.0337	0.1209	1.138
AC005006.1	1.1528	1.5093	0.297	0.9416	3.3943	0	0.3421	0.7914	0	1.0772	0	0.5508	2.4417	0.7027	0.3599	0.3388	1.1662	0.3611	2.075	0	0.5644	0	2.0701	0	0	0.6155	2.9889	0	1.0948	3.6803	0.2885	0.5262	0.5944	0	0.4074	0	0.2541	1.0803	0.6376	1.997	0.9483	0	5.7542	1.6196	0.7386	2.6758	0.8481	0.8108	0
AC005008.2	0	0	0	0	0.2991	0	0	0	0	0.0712	0	0	0.9681	0	0	0	0	0.1909	0	0	0	0	0.1094	0	0	0.3254	1.1061	0	0	0.0649	0	0	0	0	0.1077	0	0	0	0	0	0	0	0	0	0	0	0	0	0
AC005009.1	0	0	0	0	0	0	0	0	0	0.9971	0.1583	0	0	0	0	0	0	0	0	0	0.6966	0	0	0	0	0	2.2134	0	0	0	0	0	1.1003	0	0	0.5152	0	0	0.2951	0	0	0.2537	0	0	0	0	0	0	0.3968
AC005013.1	0	0	0	0	0.1369	0	0.4346	0.8378	0	0.5702	0	0	1.034	0	0	0	0	0	0	0	0.0797	0	0	0	0	0	1.0126	0	0	0.2078	0	0.1486	0.2517	1.2085	0	0	0	0	0.27	0	0.0803	0	0	0.1372	0	0.7554	0.1197	0	0.7262
AC005014.2	0.9584	3.3461	0	0.7829	1.2094	1.5438	0.4266	3.9476	0.9748	1.1195	2.4887	0.458	11.6725	0.5842	0.2244	0.4225	1.3332	0.1501	0.7393	0.3376	2.5808	0.6867	1.8932	0.9838	0.3337	0.3838	1.988	2.4694	0.1517	1.6318	0.4797	0.4375	3.2119	0.6779	0.3387	1.3882	0.2113	1.5717	0.9277	0	2.444	0.1139	2.691	0.8079	0.8443	1.4831	9.5183	0.5056	0.8911
AC005014.3	0	0	0	1.234	0.2118	2.7378	4.9311	0.5186	1.0244	0.3529	0.6725	0	0	0.9209	0	0.444	1.1463	0	0	0	2.219	0	0.5426	0	0	0	3.9171	0	0.9565	1.2862	0	1.6091	0	0.5343	1.6016	0	0	0	0	0	0.7456	0.7183	0	0.849	1.4518	1.1689	1.4819	0	1.6855
AC005014.4	0.4578	0.999	0	0	0.0642	0	0.4075	1.1	0.6209	0.3209	0.1359	0	3.8787	0.2791	0.1429	0.2691	0.6947	0	0	1.2902	0.523	0.4374	0.6577	0.4028	0	0	4.0358	0	0.1449	0.9744	0.3437	1.1842	0	1.4571	0	0.221	0.4036	0.3218	1.1395	0	1.2051	0.2177	0	0.2573	0.3666	0	0.449	0	0.3405
AC005019.2	0	0	0.1757	0	0.0956	1.0983	0	0	0	0.3186	0	0	1.8052	0	0.1064	0	0.1724	0	0	0	0	0	0	0	0	0	0.8839	0	0.2158	0	0	0.0519	0	0	0	0.1646	0	0.2396	0	0	1.1217	0	0.6381	0.0958	0	0	0	0	0
AC005020.2	0	0	0	0	0	0	0	0	0	0	0	0	0	0	0	0	0	0	0	0	0	0	0	0	0	0	0	0	0	0	0	0	0	0	0	0	0	0	0	0	0	0	0	0	0	0	0	0	0
AC005021.1	0.4043	0	0	0	0.1134	0	0	0.2775	1.0966	0.1889	0	0	0	0	0	0	0	0	0	0.5697	1.7155	0	0.2904	0.7114	0.563	0	0.8386	0	0	0	0.2023	0.8612	0	0	0.2857	0	0.5347	0.1894	1.1181	0	1.0642	0	0	0	0	0	0	0	0.6014
AC005034.2	1.3867	1.5129	0	0	0.5833	0.8376	1.4401	1.1899	1.4104	0.9719	0.3086	0	1.4686	0.4226	0.2165	0.2038	0.3507	0.6515	0	0	1.3579	0.6624	0.249	0.4067	0	0	0.3595	0.5104	0.439	0.1476	0.1735	0.9494	0.7149	1.226	0.245	0.3348	0.3056	0.4873	0.767	0	0.7985	0	0	2.7275	0.2221	0.5365	2.5503	0.4877	0
AC005034.3	0	0	0	0	0	0	0	0	0	0	0	0	0	0	0	0	0.0416	0	0	0	0	0	0	0	0	0	0	0	0	0	0	0	0	0	0	0	0	0	0	0	0	0	0	0	0	0	0	0	0
AC005034.4	0.4789	0.2787	0	0	0.0448	0.0643	0.4737	0.2192	0.2165	2.4615	0.379	0	5.4103	0	0.1495	0.0938	0.8076	0	0.9031	0	0.3127	1.2202	0.4587	0.4682	0	0.0852	1.3246	0.235	1.314	0.2718	0.2397	0.0486	0.3292	0.5646	0	1.8499	0	0.0748	0.1766	0	0.1576	0	5.7774	0.4486	0.5114	0.3294	0.3132	0	0.5937
AC005034.5	1.848	5.3764	1.2697	11.5725	2.8501	0.7442	6.5799	2.5372	9.189	7.195	2.5592	0.5887	5.2188	2.6282	10.0963	1.2671	4.2064	3.4729	1.4255	6.5097	1.91	3.531	6.6367	4.6969	6.4333	1.3156	3.1942	1.8138	5.0699	5.5062	4.0078	5.6233	6.3516	4.7924	1.306	1.1896	1.0862	2.5976	1.7035	2.2675	4.6616	2.7821	5.3807	2.5962	1.9732	2.5418	5.5888	5.199	1.3745
AC005034.6	0.0769	0.0335	0	0	0.0108	0	0.0456	0	0.1043	0.6824	0.057	0.0735	3.9078	0	0.036	0.0904	0.2722	0.0241	0.0791	0.1083	0.0627	0	0.1104	0.1127	0	0.7594	1.4351	0	0.0973	0.0654	0.0385	0.0585	0.0396	0.0272	0.3531	0.2969	0.2542	0.054	0.0425	0.0166	0.0506	0	1.4389	0.1728	0.0246	0.119	0	0.027	0.1715
AC005037.1	0	0	0	0	0	0	0	0	0	0	0	0	0	0	0	0	0	0	0	0	0	0	0	0	0	0	0	0	0	0	0	0	0.1521	0	0	0	0	0	0.0816	0	0	0	0	0	0	0	0	0.1037	0
AC005040.2	0	0.0179	0	0	0.0057	0	0	0	0	0.0191	0.0061	0.1175	1.0851	0.0125	0.032	0	0	0	0.0105	0	0.0535	0	0.103	0.012	0	0.0766	0.8288	0	0.0259	0.0174	0	0	0	0	0.0145	0.0198	0.0632	0.0096	0	0.0089	0	0	0.0256	0	0	0	0	0.0144	0
AC005041.1	0.102	0.0891	0.021	0	0	0.0164	0.0363	0.1541	0	0.0858	0.0061	0.039	1.2535	0.1866	0.1083	0.036	0.0826	0	0.0945	0.0575	0.0333	0.0585	0.1612	0.0239	0.0284	0.0872	0.6561	0	0.0258	0.0695	0.0511	0.0931	0.0631	0.1299	0.0288	0.3153	0.027	0.0574	0.0677	0.0088	0.0806	0.0194	0.3056	0.0459	0.1438	0	0	0.0574	0.0152
AC005041.3	2.8749	1.5442	0.6838	0.3613	0.7442	0.1781	0.5249	1.2145	1.7995	19.2184	1.5751	1.268	7.026	0.9436	2.2094	1.1698	0.783	2.4936	2.0472	1.2464	3.6813	0.6338	2.8592	1.0377	2.1557	1.6532	7.3392	0.1628	3.2203	2.5416	1.8816	2.5572	1.5962	1.2513	0.6252	10.0366	0.6824	5.5954	1.1009	0.4789	2.1102	1.0514	1.3798	2.8583	6.3048	1.9392	1.7353	8.5548	4.2766
AC005041.4	0.3166	0.0921	0	0	0.0296	0	0.0626	0.2173	0.1431	0.0986	0.1566	0	0.2235	0.7719	0	0	0.1601	0	0	0.4461	0.93	0.1008	0.0758	0.1857	0	0	0.1094	0	0.0668	0	0	0.0321	0	0.2986	0	0.3057	0.0465	0.0989	0.2335	0	0	0	0.2634	0.4151	1.2846	0.1633	0.1553	0	0.157
AC005041.5	0	0	0	0	0	0	0.0871	0.2015	0	0	0	0	0	0	0	0	0.2227	0.0919	0	0	0	0	0.2108	0	0.4087	0	0	0	0	0	0	0	0	0.1038	0	0	0	0	0.0812	0	0.0483	0	0	0	0	0.0757	0	0	0.1092
AC005042.1	0	0	0	0	0	0	0.668	0	0.7633	0	0	0	3.5764	0	0	0	0	0	0	0	0	0	0	0	0	0.3005	1.1674	0	0	0	0	0.1713	0.2902	0	0	0	0	0	0.3113	0	0.1852	0	0	0	0.7212	0.2903	0	0	0.2093
AC005046.1	1.8371	8.4182	1.5384	6.3776	3.0266	0.7398	2.1804	13.242	5.2942	6.4376	0.8859	4.8279	10.7006	1.3997	4.3733	1.4846	5.4594	0.2877	9.0936	0.9707	5.3217	1.3163	4.9484	6.3306	7.3548	2.6976	1.9053	1.3524	5.5248	3.1279	3.2181	6.7084	0.9472	3.5732	2.2721	1.1087	2.2271	10.3294	7.3669	1.3923	8.6893	1.3101	10.3162	6.4524	5.2228	21.4394	4.167	2.9073	2.0496
AC005050.1	0	0.0708	0	0.1325	0.0455	0	0	0.0557	0	0.7956	1.1069	0.3874	1.7175	0	0.0759	0.0953	0.041	0	0.1251	0.9141	0.1588	0	0.6407	0.0951	0.4517	0.1299	0.841	0.1194	0.9754	0.3106	0.2029	0.0247	0.1672	0.975	0.4011	0.4698	0.1787	0.038	0.1794	0.2809	2.4546	0.4241	0.6071	0	0.026	0.0418	0.0398	0	0.0603
AC005050.2	0	0.1148	0	0	0	0	0	0.0903	0.3568	0.1229	0	0	1.6718	0	0	0	0.1331	0	0	0	0.1288	0	0	0	0	0.7024	1.6372	0	0.0833	0	0.1317	0.1601	0	0	0.093	0	0.116	0.1233	0.0728	0	0.0433	0	0.6566	0	0.3793	0	0	0	0
AC005050.3	0	0	0	0	0	0	0	0	0	0.1246	0	0	1.6951	0	0	0	0	0	0	0	0	0	0.1916	0	0	0	0	0	0.1689	0	0	0.0812	0	0	0	0	0	0	0	0	0	0	0	0	0	0.1376	0	0	0
AC005052.2	1.2879	1.7485	0.3687	0.9351	0.5016	0.5186	1.1039	0.9823	0.7762	2.6074	0.4034	0.2735	0.4546	1.2211	1.0722	0.4626	1.1219	0.4482	1.803	0.4033	1.0509	0.2051	0.925	0.9652	0.2989	0.191	2.5971	0.632	0.8607	1.4618	0.3939	1.0668	0.8853	1.1133	1.3147	1.1745	0.3154	0.704	0.3562	0.5887	1.1065	0.3402	0.2678	0.9248	1.1459	0.2952	0.9123	0.151	1.2772
AC005062.1	0.9233	0	0	0	0.0259	0.8923	0	0.1585	0.1878	0.0431	0.0137	0.1765	3.4222	0.1407	0.0432	0.814	0	0	0	0.4553	0.1356	0	0.0995	0.9206	0	0.6902	1.3405	0.034	0.1169	0	0.0231	0	0	0.0327	0.0326	0	0.3867	0	2.1959	0.04	0.0911	0.1317	4.8966	0.1557	0.1775	0.3334	0.1132	0.0649	0.3434
AC005064.1	0.1053	0.1379	0	0	0	0	0	0	0	0.3199	0.2345	0	0.6693	0	0	0.031	0.0266	0	0	0	0.3094	0	0.1135	0.0927	0	0.0281	0.874	0	0	0	0.0791	0	0	0	0	0	0.0232	0	0	0.3878	0	0	0	0	0.0337	0	0.0517	0	0
AC005070.3	2.0612	1.657	1.2299	1.595	1.0647	0.5679	0.3541	1.7129	2.1333	2.0021	0.7566	1.3477	3.102	1.058	0.5419	1.5302	1.3444	0.2379	0.5579	1.5286	2.3901	3.472	2.2987	2.8316	2.8702	0.3765	3.8253	0.5989	1.1333	4.6408	0.923	2.872	2.6288	1.4578	4.1017	0.4714	1.9129	1.5503	3.0002	1.1745	1.8383	0.1547	2.166	3.353	2.3804	3.3294	0.9311	2.2127	0.7262
AC005071.1	1.2078	1.4056	0.4149	0.3288	0	0	0.3584	0.4146	0.546	0.2822	0.6571	1.9237	5.969	0	0.3771	0.1183	0.6109	0.1261	0.4141	0.2836	0.1971	0	1.3013	0.4723	0.2803	0	3.3402	0	1.6568	0.6855	0.5037	0.4288	0	1.5661	0	0	0.5324	0.283	0.5567	0.0872	1.8545	0.2871	8.5405	0.3394	1.0962	2.3881	0.4936	0	0.1497
AC005072.1	0.8068	0.845	3.4923	0.3954	0.2262	0.4224	0	0.8307	4.1576	0.3769	0.0718	0	0.5126	0.2459	0.2771	0.2845	0.4897	1.3645	0.8713	0	0.3687	0.6166	2.0862	0.4732	0.5617	0.56	1.9244	0.0594	0.5619	1.4423	0.5249	1.473	0.8319	1.0842	4.3332	0.1558	0.5335	1.323	0.714	0.0699	0.6636	0.1534	2.3155	1.6321	1.0596	1.5813	0.3561	2.7804	0.6001
AC005076.1	3.9517	2.3454	1.2218	3.6152	1.7287	7.1291	1.2194	3.5808	0.6431	10.0439	4.1748	0.7553	3.0131	3.8539	0.7402	1.3935	2.2387	5.8421	3.8207	2.2273	2.9924	0.7551	2.0436	3.8939	2.8614	3.6292	2.295	9.0761	1.301	1.0765	1.9777	2.3088	3.9117	0.6708	1.0054	3.0526	1.1846	2.5181	2.6228	1.506	0.5201	2.2544	0.5917	3.5531	2.7848	5.2181	4.4962	0.5559	2.5865
AC005081.1	0.8369	0.2435	0.1438	0	0.6649	0.2247	0.3311	3.1597	0.7566	1.3685	0.6209	0.1333	1.7726	0.085	0	1.3116	0.9877	0.2621	1.2194	1.1792	1.0471	0	2.1039	5.7267	0.3885	0	4.0503	0.1027	0.7065	2.4342	1.0471	0.1698	0.1438	0.7892	0.69	5.6567	0.3074	0.0654	0.9258	0.1812	2.3865	0.4642	1.5665	0.3919	1.7872	5.6836	0.0684	0.6867	0.415
AC005082.1	19.4415	0.7764	0.131	0	0.196	0.2047	0.1508	0.2617	0.2585	0.0297	2.5642	0.6679	0.2691	4.531	2.4001	0	9.3199	12.6166	4.9339	12.2648	0.8295	0.1214	2.51	0.6335	0.2654	1.8659	19.9651	0.1403	5.3902	9.1138	0.3498	0.2127	2.555	0.4943	0.4939	3.0675	0.1961	11.3718	6.8877	0.4402	2.1532	0.4531	0.1586	1.1425	1.4653	0.2949	0.9971	0	24.9982
AC005082.2	0	0	0	0	0	0	0	0	0	0.0707	0	0	0	0	0	0	0	0	0	0	0	0	0.1087	0	0	0	0	0	0	0	0	0	0	0	0	0	0	0.1419	0	0	0	0	0	0	0	0	0	0	0
AC005083.1	1.2744	0.8342	0	0	0.1787	0	0.2836	2.0777	0	0.3721	0.0945	0	2.3618	0.5826	0.4973	1.7788	0.1612	0	0	0.4489	0.5719	0	0.8009	2.7096	0.2218	0.1701	3.7997	0	1.0085	0	0.2392	0.1939	0.8213	0.676	0	0.1538	4.5644	0.4478	8.5464	0.4829	0.0524	0.9845	0	1.4323	0.051	0.1643	0.3906	0.5602	0.5924
AC005086.2	2.1502	3.2842	0.4617	0.5854	0.3015	0	0.319	3.9361	3.159	2.0929	0.319	0.3425	11.006	1.8567	2.5733	0.8425	2.0846	0.7857	0.9215	0.2525	0.8188	2.9102	1.5444	1.1561	2.4951	0.9567	3.1591	0	1.3613	2.822	1.0761	1.3631	1.1086	1.6475	1.1397	1.0381	0.237	2.6026	0.9911	0.9312	2.5351	0.5111	4.6955	0.6042	0.8036	6.5621	0.3515	0.3781	0.6664
AC005089.1	0.1281	0.7826	0.033	0.1046	0.1078	0.0258	0.076	0.044	0.0869	0.2394	0.076	0.0612	2.4417	0.039	0	0	0.1944	0.0802	0.0329	0	0.0209	0.3671	0.23	0.263	0.0892	0.2394	0.5978	0	0.0811	0.1636	0.0641	0.0585	0	0.0453	0.2716	0	0.0282	0.12	0.0354	0	0.0632	0	3.5964	0.18	0.0821	0.2643	0.0314	0.045	0.0476
AC005090.1	0	0	0	0	0	0	0	0	0	0.0621	0	0	0	0	0	0	0	0	0	0	0	0	0	0	0	0	0.8277	0	0	0	0	0	0	0	0	0	0.0586	0.0623	0	0	0	0.0632	0	0	0	0	0	0	0
AC005096.1	0.923	1.4098	0	0.377	0.1941	0.1858	0	1.2672	2.1905	0.4312	0.137	0.6615	0.4887	0	0	0	0.5836	0.1445	0.1187	0.3251	0.3013	0.6613	0.3315	0.2707	1.2853	0.1232	3.3503	0	0	0.2947	0.1155	1.4043	0.9517	0.9792	0	0.2228	0.2034	0.6487	0.5105	3.2976	0.987	0	0.5759	0.2593	0.0739	0.7141	0.9053	0	1.0297
AC005100.1	4.8452	0.2063	0.1218	0	0.0166	0.1666	0.2104	0	0.3205	0.1104	0.1052	0.0565	4.3803	4.61	0	0.5556	0.269	0	0	12.7385	1.5043	0	0.2971	77.6674	0	2.3978	3.1866	0.8699	0.1496	0	0.0591	0.1079	0.0609	0	0.5429	0.3994	0.9638	0	1.9609	0.3582	0	0	0.2212	0.8965	0.7003	15.4219	0.029	0.5403	0.2637
AC005100.2	41.4232	13.4445	3.5935	0	0.0876	4.8618	0.4324	0	0.2823	0.0486	4.4476	3.5806	29.76	107.593	0.065	26.9145	1.7373	0.0652	1.0705	4.3996	6.1148	0	1.8689	27.593	0	9.8921	27.8484	0.6129	0.1977	0	0.3125	1.2985	0	0.3681	5.1488	4.7235	34.594	0.0488	78.9242	5.4087	0.137	3.7606	0.6494	16.7276	3.7674	4.6706	2.0928	2.7085	3.1739
AC005104.1	5.8449	4.5347	0.1673	0	1.3659	1.3076	1.927	12.0372	4.4036	3.9446	1.3491	0	12.3798	6.9274	3.2441	0.9542	7.5555	0.6102	1.002	0	6.0412	1.2409	1.6327	4.7615	0.9043	0.5202	3.3676	1.4342	0.2056	2.3497	0.9751	8.3001	4.0179	2.9856	1.8359	1.8813	2.1472	1.6736	5.9269	3.5156	5.6626	1.6981	0.8104	1.0949	1.5602	0.1675	1.1147	1.1419	5.7964
AC005104.2	1.3	0	0.268	0.4248	0.5104	0	0.3086	1.9634	2.4683	0.4859	0.3858	0	9.3621	0.7924	0.2435	0.3056	2.2358	0.4886	0.4012	0.3664	2.2914	0	1.3073	1.9826	0	2.6378	3.2358	0	0	0.2213	0.5205	0.8703	0	1.4712	0.1838	0.2511	3.5532	0.1218	0.7191	0.2252	0.5989	0.3708	33.0946	1.0228	1.7491	1.0729	0.1275	15.3615	2.3207
AC005144.1	0	0	0.2104	0	0	0	0.1212	1.5417	0.2769	0.2862	0	0	3.027	0	0.7649	0	0.3098	0.1279	0.42	0	1.1328	0	0	0.1197	0	0	2.3291	0.4509	2.7144	0.6952	0.4087	0.4349	0.2105	0.2888	0	0	0.09	0	0.1129	0	0	0	3.312	0.1147	0	0.7372	0.1001	0	0
AC005153.1	0.228	0.0995	0	0.1862	0	0	0	0	0	0.0533	0	0	0	0	0	0	0.0577	0	0	0	0.0744	0	0.0819	0.4012	0	0	0.5911	0	0.0722	0.0485	0	0.1041	0	0.0806	0	0.1101	0	0.0534	0	0	0.0375	0	0	0	0	0.294	0.0559	0	0
AC005154.3	0	0	0	0	0	0	0	0	0	0	0	0	0	0	0	0	0	0	0	0	0	0	0	0	0	0	0	0	0	0	0	0	0	0	0	0	0	0	0	0	0	0	0	0	0	0	0	0	0
AC005154.4	1.56	0	1.2059	1.9114	0.4375	0	0.6943	4.2838	1.0578	0.7289	0.5787	0.3727	6.6085	0	0.2435	1.3753	1.381	0.4886	0.2006	0.5496	0.3819	0.7452	1.1206	0.915	0	1.8742	6.4717	0	0.9877	1.4941	0.7808	2.3736	0.8043	4.1377	1.1025	0.7532	0.5158	0.731	2.8044	0	2.1816	0.1854	0	0.8767	0.6247	2.8164	0.7651	0	1.4504
AC005154.5	0	0	0	0	0	0	0	0	0	0	0	0	0	0	0	0	0	0	0	0	0	0	0	0	0	0	0	0	0	0	0	0	0	0	0	0	0	0	0	0	0	0	0	0	0	0	0	0	0
AC005160.1	0	0	0	0	0	0	0	0.2586	0	0	0	0	0	0	0	0	0.1905	0.472	0	0	0.123	0.3599	0.8117	0.221	0	0	2.3441	0	0.2385	0.1603	0.3771	0.2293	0	0	0	0	0.1661	0	0	0	0.4958	0	1.8803	0	0.2413	0.1943	0	0	0
AC005162.1	0	0.4335	0	0	0	0	0	0	0	1.2762	0	0	3.1556	0	0	0	0.1256	0	0	0	0.1621	0	0.3567	0	0	2.1214	1.5451	0	0.3144	0	0	0	0	0.3512	0.8774	0	0.2189	0.2327	0.2747	0	0.0817	0	24.1692	0.2791	0.0795	0.6404	0	1.5718	0.3694
AC005162.2	0.1456	0.0508	1.9661	0.0476	0.0082	0	0.0519	0.1	0.0395	0.6123	0.0691	0	1.974	0	0.1273	0.0171	0.1326	0.1277	0.2097	0.041	0.1711	0.1391	0.2301	0.1708	0.0406	0.3888	1.1176	0.1286	0.1844	0.1116	0.1166	0.0975	0.0901	0.0618	0.0617	0	0.1155	0.0409	0.1772	0.1766	0.0575	0.0969	3.1982	0.4419	0.084	0.4657	0.0571	0.1434	0.2166
AC005165.1	0.118	0.206	0	0.1285	0.0441	0.1505	0.0817	0.8643	0.0534	0.7353	0.2277	0.0564	1.3333	0.1079	0	0.1503	0.1095	0.0246	0	0.2217	0.077	0.0752	0.4663	0.75	0.0274	0.2101	1.9381	0.1593	0.2615	0.0419	0.0788	0.0299	0.0203	0.0835	0.0278	0.3799	0.1387	0.3134	1.4471	0.0767	0.0841	0.0655	1.9884	0.1327	0.1134	0.5073	0.193	0.083	0.0293
AC005165.3	0.2111	0.0921	0	0	0	0.085	0	0.0724	0	0.3945	0.2192	0	0	0	0	0.124	0.1601	0	0	0	0	0.1008	0.4548	0.1238	0	0	2.8456	0	0.5345	0	0.0528	0	0	0	0	0.1019	0	0	1.4009	0	0	0	1.4486	0	0.0338	0.1089	0	0.0742	0.157
AC005180.1	0	0	17.388	2.3966	0.3428	0	0.1451	0.5035	2.9843	0.457	0	0	5.1788	0	0	0.2874	0.9894	0.3063	1.1317	0	0.1596	0.2336	0.5269	0.7171	0.681	0	0.5072	0	0.1548	0	0.2447	0.372	0.7564	0	0.5184	0	0.3234	0.3437	0.4057	0	0.3218	0.8137	0.6102	0.2748	0.235	0	0.4796	0	1.0911
AC005180.2	0.7661	0.2229	0.2632	3.7548	0.7161	0.2057	0.1516	1.9285	0.6927	1.3125	0	2.1965	12.9819	0	0.1595	0	1.5502	0.6399	0.394	1.0795	0.5001	1.4639	0	0.8988	0.3556	0.9545	1.5891	0	0.6468	1.4132	0.3834	0.6994	0.2633	1.445	0.7219	0.7398	0.2252	0.718	0.4238	0.3318	0.7563	1.3356	7.011	0	0.1636	0.1317	0.501	0.8981	0.1899
AC005192.1	0	0	0	0	0	0	0	0	0	0	0	0	0	0	0	0	0	0	0	0	0	0	0	0	0	0	0	0	0	0	0	0	0	0	0	0	0	0	0	0	0	0	0	0	0	0	0	0	0
AC005197.1	0	1.8341	0	0	0.0589	0	0	0	0	1.6691	0.0624	0.4016	1.3353	0.5123	0	0.6175	0.1063	0.3949	0	0	1.509	2.8107	0.1509	0.6163	0	0.6732	1.5255	0	0	0	0.1052	0.0639	0	0	0	0	0	0	0.1162	0.091	0.0691	0.0999	6.0312	0.3543	0	0.1084	0.1031	0.4434	0
AC005208.1	0	0	0	0	0	0	0	0.0896	0.1769	0.1219	0.1549	0	10.7779	0	0.0815	0	0.132	0	0	0	0	0	0	0	0	0.1393	3.1123	0	3.1391	0	0	0.0397	0	0.0923	0	0	0.0575	0	0	0	0	0	1.9538	0.1466	0.0418	0.0673	0.064	0	0
AC005209.1	0	0	0	0	0	0	0	0.2861	0	0.0649	0	0	0.5886	0	0.0434	0	0.1406	0	0	0	0	0.1327	0	0	0	0.2226	1.1527	0	0	0.0591	0.0695	0.0423	0	0	0	0	0	0	0	0	0	0	0.1734	0.0781	0	0.0717	0.1363	0	0.1033
AC005220.1	0	0.8503	0	0	0.0911	0	0	0.1115	0	0.0759	0	0	4.4705	0	0.1521	0	0.0821	0	0.2505	0	0	0	0.3499	0	0	1.7338	0.8419	0	0	0	0.0813	0.1482	0.6697	0	0	0.3136	0.1431	0	0	0	0	0	1.6208	0	0	0.2512	0	0	0.1208
AC005224.1	0	0.0665	0.0392	0.3732	1.6013	1.6864	0.723	1.4635	0.2065	0.249	0.4745	0.0728	0.4838	0	0.0238	0	0.3851	1.0493	0.1175	0.1073	0.2982	1.0184	0.1094	0	1.3783	0	0.2369	0.1682	0.3857	0.2593	0	0.139	0.0785	0	0.2152	0.0735	0.0336	0.0357	0	0	0	0.2172	2.7554	0.1284	0.1951	0.6677	0.4481	0	0.7362
AC005224.2	0.2012	1.3464	2.7649	3.1774	4.3256	1.7285	1.0348	5.8011	0.6367	0.1567	0.9155	1.9228	8.9493	0.0818	0.0628	0.2759	3.155	1.9326	1.1382	0.0945	2.9771	5.19	1.4934	0	1.2141	0.0716	2.2953	0.5431	1.3588	2.6835	0.6378	1.1429	0.8299	0.1423	0.8532	0.0648	0.7391	2.3254	0.0742	0.8132	0.1545	0.8928	2.176	3.3543	0.2148	4.4626	2.138	0.3774	0.6984
AC005224.3	0.6082	6.4455	0.8507	3.9741	30.3072	10.111	18.3545	6.6798	6.598	15.8714	1.9079	2.1586	4.9684	0.5296	1.4104	1.5829	1.67	4.7349	0.0447	2.0811	1.985	2.4901	1.5601	0	30.6081	0	1.1713	13.8144	2.2002	1.5532	5.1308	6.0542	6.2709	0.3072	1.3508	1.9295	1.3405	1.3026	0.6247	3.3109	0.1143	4.2956	0.8673	2.1482	0.167	3.8987	95.3992	8.2493	1.9386
AC005225.1	0.1532	0.2674	0.4736	0.5005	0.5154	0.1234	0.1818	0.1052	0.2077	0.7157	0.6818	0.4391	4.5421	0.0934	0.5739	0.3601	0.9298	0.096	0	0	0.6499	1.6097	1.1002	0.4492	0.8532	0.5725	0.1589	0	0.2909	0.5868	0.3066	0.9322	1.8953	0.7584	0.1083	0	0	0.2153	0.4236	0.199	0.6552	0.2185	7.6457	0.8608	1.7173	0.6321	0.3756	0.1077	2.6203
AC005225.2	0.076	0.199	0.0392	0.4345	0.1172	0.0153	0.0902	0.0261	0.2577	0.3906	0.124	0.2179	2.3341	0.139	0.2729	0.1563	0.0384	0.1428	0.0586	0.1606	0.186	0.6172	0.2456	0.0446	0.0529	0.1015	1.1035	0.028	0.1444	0.0647	0.019	0.185	0.3918	0.1881	0	0.1101	0.1005	0.0356	0.1261	0.1152	0.075	0.0542	6.8757	0.3203	0.2434	0.1568	0.0932	0.0535	0.3674
AC005225.3	0	0.2414	0	1.3553	2.3264	0	0.4923	0.5695	0.375	1.2921	0.3283	0	0.5857	0	0.3453	0.4876	0.6994	0.5197	0	0.7793	0	2.9062	0.3973	0.1622	0.3851	0.1477	0	0	0	0.824	0	0.5891	2.5664	0.3912	2.1498	0	0.1219	0	0.9177	0.2395	0	0.1315	11.0428	0.777	1.8603	0.2853	0.2712	0	0.4114
AC005229.4	7.901	6.6682	0.7403	0.2133	5.5665	2.4981	1.4338	3.6309	1.594	2.9898	5.5227	3.5568	5.1173	2.4279	3.0375	4.3366	2.246	4.7858	2.3507	0.7361	6.2874	7.4237	1.7354	1.8384	3.0916	0.6625	2.5056	2.6918	5.9118	4.0858	3.6929	3.0997	7.4064	1.8473	1.569	2.2699	0.6045	5.6295	1.9503	5.5991	1.4825	3.0113	1.6297	1.798	2.4891	2.0882	8.6464	1.2859	3.4968
AC005229.5	0.3492	0	0	0	0.1958	0	0	0	0	0.4895	0	0	2.034	0	0	0.0513	0.1325	0.1641	0	0	0.171	0	0.0627	0.2048	0	0.0466	1.2676	0	0.1105	0	0	0.1328	0.18	0	0.0617	0.0843	0	0.0409	0	0	0	0.1245	0	0.0981	0	0.1351	0	0.0614	0.1299
AC005232.1	0	0	0	0	0	0	0	0.2588	0	0.0587	0	0	1.0648	0	0	0	0.0636	0	0.0646	0	0	0	0.2708	0	0	0.0671	0.391	0	0.0796	0	0	0.0382	0	0	0	0	0.1662	0.1178	0.0695	0	0.0414	0	1.0978	0	0.1208	0.4538	0	0	0.187
AC005234.1	0	0	0	0	0	0	0	0	0	0	0	0	1.4009	0	0	0	0	0.2072	0	0	0	0.3159	0	0.194	0	0.1766	0.343	0	0	0	0	0	0	0	0	0	0.1458	0	0	0	0	0	0.4127	0	0.1059	0	0	0	0
AC005234.2	0	0	0	0	0	0	0	0	0	0.1005	0.0319	0	3.6461	0	0	0	0.0544	0	0	0	0	0	0.0773	0	0	0	0.4463	0	0	0	0	0	0	0	0	0.1039	0	0	0	0	0	0	1.7454	0	0.0345	0	0.0528	0	0
AC005244.2	0.1999	0.1745	0.103	0	0.1121	0.2415	0	0.1372	0	0	0	0	2.5403	0	0	0	0.1011	0	1.3364	0	0	0	0.2872	0	0.2784	0.5337	0.8292	0	0	0.4254	0.1	0.0608	0	0	0	0	0.0881	0	0	0.0866	0	0	0.2494	0	0	0.1031	0.1961	0.1406	0.2974
AC005252.4	0.2683	0	0	0	0	0	0	0	0	0.1253	0.0796	0.2564	8.5232	0	0.0838	0	0	0	0	0	0.0876	0	0.3854	0	0	0.4297	0.8347	0	0	0.2284	0	0.0816	0	0	0	0	0	0	0	0	0	0.3826	23.7684	0	0	0.8303	0	0	0.1995
AC005253.1	1.2911	1.0643	0.1848	0.5859	0.4224	0	0.5533	2.068	1.4591	0.8378	0.447	0.4113	0.9115	1.0055	1.0525	0.4637	1.3061	0.4044	1.4755	0.3032	0.6789	0.4112	0.5667	1.3463	0.8989	0.1149	2.6779	1.2144	0.2271	0.6411	0.4308	1.8552	1.6271	0.558	0	0.5541	0.4743	1.5123	1.0712	0.5902	2.0532	0.9548	1.1636	0.8465	0.3906	0.296	1.1257	0.7063	1.067
AC005253.2	0	0	0	0	0	0	0	0	0	0	0	0	0	0	0	0	0	0	0	0	0	0	0	0	0	0	0	0	0	0	0	0	0	0	0	0	0	0	0	0	0	0	0	0	0	0	0	0	0
AC005256.1	0	0	0	0	0	0	0	0	0	0.1464	0	0	0	0	0	0.1842	0.1585	0	0	0	0	0	0	0	0	0	0.65	0	0	0	0	0	0	0	0	0	0	0	0	0	0	0	0	0	0	0	0	0	0
AC005258.1	0	0	0	0	0	0	0	0	0	0	0	0	0	0	0	0	0	0	0	0	0	0	0	0	0	0	0	0	0	0	0	0	0	0	0	0	0	0	0	0	0	0	0	0	0	0	0	0	0
AC005258.2	0.2343	0	0	0.7656	0	0	0.2781	0.1609	0.3178	0.1095	0.4868	0	0	0	0	0.5509	0.1778	0	0.0603	0	0.1912	0.3358	0	0.481	0	0	1.2151	0	0	0	0.0586	0.0713	0.3624	0	0	0	0.3099	0.1098	0.2592	0.0507	0.0386	0.1114	0.5848	0.0658	0	0.2417	0.3448	0.0824	0.0871
AC005261.1	53.6615	62.0174	7.1739	28.4138	26.655	20.9036	49.8277	52.9423	41.1863	31.4974	32.1093	13.0457	42.0507	22.826	28.2658	23.8517	25.6262	51.7743	27.5277	37.2837	64.6803	35.5197	27.4553	82.2652	62.7554	15.0644	67.9922	6.9725	43.2363	26.5288	32.9635	28.2274	40.8389	30.1816	12.4824	21.9374	21.9615	32.1712	46.1804	39.077	38.4515	34.5019	27.8871	27.0491	25.7409	50.4204	50.3199	35.9169	44.4501
AC005261.2	0.9614	0.3596	0.0708	0.4487	0	0	0.0815	0.0943	0.9313	0.77	0	0	6.109	1.4232	0.2573	0	0.2779	2.409	0.2119	0.1935	0.1793	0	0.296	1.2084	0.5738	0.0733	1.4244	2.1232	0.4348	0	0.3437	0.4597	0.4249	0.2914	0	0.5305	0.4844	1.0296	0.9116	0.1784	0.1808	0	0.1714	0.6946	0.22	0.2834	0.4715	0.2898	0.6129
AC005261.3	0	0	0	0	0	0	0	0	0	0	0	0	0	0	0	0	0	0	0	0	0	0	0	0	0	0	0	0	0	0	0	0	0	0	0	0	0	0	0.0573	0	0	0	0	0	0	0	0	0	0
AC005262.2	0	0	0	0	0	0	0	0	0	0	0	0	0	0	0	0	0	0	0	0	0	0	0	0	0	0	0	0	0	0	0	0	0	0	0	0	0	0	0	0	0	0	0	0	0	0	0	0	0
AC005264.1	0.1857	0	0.1914	0.1011	0.0694	0	0.0367	0.2124	0.0839	0.1446	0.4224	0.1774	1.0487	0.0754	0.0773	0.0727	0.3444	0.0388	0.5093	0.0872	0.2828	0	0.5335	0.1815	0	0.1652	1.5405	0.3189	0.0784	0.1054	0.1859	0.1883	0	0.7879	0.0875	0.1195	0.191	0.29	0.1369	0.1876	1.0182	0.2354	1.6219	0.2435	0.1586	0.6385	0.3035	0.2177	0.4603
AC005277.1	0	0	0	0	0	0	0	0	0	0	0	0	0	0	0	0	0	0	0	0	0	0	0	0	0	0	0	0	0	0	0	0	0	0	0	0	0	0	0	0	0	0	0	0	0	0	0	0	0
AC005277.2	2.9441	0.6424	0	0	0	0	0	0.7579	5.9889	0.1719	0	0	2.3384	0.4486	0.2298	0.2163	0.7446	0	1.1356	1.0371	2.4024	1.0548	0.793	5.6122	0	1.3755	12.2132	0.5418	0	2.0364	0.3684	0.5599	0.3795	2.3426	2.6008	1.7768	0.6489	0.3449	8.3456	0.4781	0	0	0.9185	0.2068	0.8252	0.9491	2.7072	0	0.5474
AC005280.1	0	0	0.1033	0	0.0375	0	0	0	0.0906	0.0936	0.0595	0.0638	1.839	0	0	0	0.0338	0.1255	0	0	0.218	0	0.5757	0.0392	0.093	0.4993	0.3463	0.0983	0.296	0.199	0	0.2845	3.581	0.0945	0.1888	0.258	0	0.0626	0.0739	0	0.2417	0.0318	1.4168	0.0375	0.0428	0.2067	0	0	0.2484
AC005280.2	0	0.1774	0	0	0	0	0	0	0.1378	0.095	0.1508	0.0971	1.0765	0	0.0952	0	0.0514	0	0	0	0.1327	0	0.146	0.1789	0.2831	0.1085	0	0	0.4505	0	0.0509	0.1856	6.6031	0	0.0718	0.4908	0.0896	0.0953	0	0	0.2341	0.145	2.0295	0.3998	0.1954	0	0	0	0.3024
AC005280.3	0	0	0	0	0	0	0	0	0	0	0	0	0	0	0	0	0	0	0	0	0	0	0	0	0	0	0	0	0	0	0	0	0	0	0	0	0	0	0	0	0	0	0	0	0	0	0	0	0
AC005281.1	0.1575	0	0.0812	0	0	0.1269	0	0.1082	0.4273	0.2208	0.187	0	2.3358	2.7848	0.0492	0.9259	0.0797	0	0	0	0.2057	0	0	0.0924	0.4388	0	0.817	0.116	0	0.0671	0.1577	0.0479	0	0.2229	0	0.1521	0.0695	0	0	0	0	0	0	0.3541	0.0505	0	0.3091	0.1108	0.1172
AC005288.1	0.4089	0.4759	0	0	0	0.1098	0.1618	1.0292	0.7394	0.3184	0.0809	0	0	0.0831	0.0426	0	0.0689	0.0854	0	0.1921	0.089	1.5626	0.1958	0.1599	0.1898	0.2911	1.2722	0.301	0.2589	0.2901	0.0682	0.2074	0.1405	0	0.1927	0.1316	0.0601	0.1916	0.2262	0.4132	0.3139	0.2592	0	0	0.3056	0	0.2674	0.0959	0.2028
AC005291.1	0.2239	0	0	0	0.0628	0	0	0	0	7.5322	0	0	0	0	0.1398	0	0	0	0	0	0.0731	0	0.1608	0	0	0	1.8577	3.2966	1.1341	0	0.1121	0	0	0	0	1.7297	0	0.3147	0	0	0	0.2129	8.3822	0.2517	0	0.9239	0.1098	0	0
AC005291.2	0	0	0	0	0	0.1105	0.1629	0	0	18.3351	0	0	5.8125	0	0	0	0	0	0.2823	0.3867	0.8061	0	0.1971	0	0	0	0.8538	3.2323	3.4749	0	0.1373	0.6681	0.8489	0	0	1.5899	0	0.9001	0	0	0.0903	0	3.082	0	0	0	0	0	0
AC005293.1	0	0.081	0	0	0.1041	0	0	0.1275	0	0.1301	0	0	0.5899	0	0.1159	0	0.047	0	0.191	0	0.4242	0.7095	0.0667	0.1089	0.1293	0.2974	1.5405	0	0.4114	0.3556	0.2323	0.0565	0	0.7879	0.0656	0.0896	0.0409	0.5655	0	0	0.3666	0	0	0.4174	0.119	0.3831	0.0455	0	0.1381
AC005301.1	0	0	0	0	0	0	0	0	0	0	0	0	0	0	0	0	0	0	0	0	0	0	0	0	0	0	0	0	0	0	0	0	0	0	0	0	0	0	0	0	0	0	0	0	0	0	0	0	0
AC005301.2	0	0	0	0	0	0	0	0	0	0.0667	0	0	0	0	0	0	0	0	0	0	0	0.1364	0	0	0	0	0.1481	0	0	0	0	0	0.1473	0.101	0.2019	0	0	0	0	0	0	0	0	0	0	0	0	0	0
AC005303.1	0	0	0.065	1.6483	64.1549	0.4571	0	0.2597	0.171	0.2946	0	85.2108	1.6028	0	0	0	1.1483	31.1282	0	0	0	3.7352	0	0	0	0	1.962	0.4642	0	1.5032	0	1.0362	0	0	0.4457	0	0	0	0	0.0546	0	0	0.1574	0.7087	0	0	1.3608	0	3.377
AC005304.1	0	0	0.1826	0.5789	0	0	0	1.4597	0	0.3311	0	0	0	0	0	0	0.1793	0	0	0	0	3.0471	0	0	0	0	0.7351	0.5218	0	0.3017	0	0	0	0	0	0.3422	0	0	0	0	0.1166	0.1685	0	0.1991	0	0.7312	0.1738	0.2493	0.2636
AC005304.2	0	0.316	0.112	0	0.6295	0.1458	0	2.3861	0.2946	0.1015	0.1504	0	2.454	0.0883	0	0.1277	0	0	0.2979	1.6326	0.1655	0.2075	0.3641	0.0425	0.7059	0.0387	7.2847	0.693	0.1375	0.524	0.0362	0.1763	0.1493	0	0.4606	0.2797	0.1596	0.7804	0.1602	0.1254	0.2383	0.1721	1.0844	0.8139	0	1.4941	0.2131	0.3565	0
AC005304.3	0	0.2451	0.7237	1.8354	0.6301	0	0	0.1928	0.7618	0.2625	0.0834	0	0	0	0	0	0	0.5278	0	0	0	0	0	0.1647	0	0	0.2913	1.0338	0.1778	0.1196	0	0.0855	0	0	0.1985	0.5424	0	0.2632	0	0	0	0	0.701	0	0	0.2897	0.6887	0	0.4178
AC005306.1	0	0.268	0	0	0	0	0	0	0	0	0	0	0	0	0	0.0902	0.0776	0	0	0	0.0501	0	0	0.09	0	0	0.1592	0.791	0	0	0	0.1401	0	0	0	0	0	0.0719	0	0	0.0505	0.073	0	0.1725	0	0	0.0753	0	0.3425
AC005307.1	0.1828	0.6383	0	0.5974	2.3841	1.0308	0.2713	0.0628	0.124	0	0	0	1.3554	0	0	0	0.185	0.3436	0	0	0	0	0	0	0	12.0079	1.4221	1.3459	0	0	0.0458	0	0	0.0647	0.0646	0	0.0806	0.0857	0	0	0	0.0869	0.2282	0	0	0	0.1793	0	3.3317
AC005323.1	0.0974	0	0	0	0	0	0	0	0	0.273	0	0	0	0	0	0	0	0	0	0	0	0	0	0.0571	0	0	1.7167	0.6451	0	0	0.1462	0	0.3012	0	0	0	0	0	0	0	0	0	0.729	0	0.0312	0.1004	0	0	0
AC005323.2	0	0	0	0	0	0	0	0	0	0	0	0	0	0	0	0	0	0	0	0	0	0	0	0	0.2599	0	0	0	0	0	0	0	0	0	0	0	0	0	0	0	0	0	0	0	0	0	0	0	0
AC005324.1	0	0	0	0	0	0	0	0.2374	0.469	0	0	0	0	0	0	0	0	0	0	0	0	0	0	0	0	0	1.7934	0	0	0	0.1731	0	0	0.7338	0	0	0	0	0	0	0	0	1.2947	0	0	1.7839	0	0	0
AC005324.2	0.0521	0.0227	0.0134	0.1276	0.0438	0.1048	0.2008	0.7683	0.0706	0.2432	0	0	2.2052	0	0.1056	0.0153	0	0.0163	0	0.11	0.034	0	0.2804	0	0.0362	0	0.4589	0	0.0165	0.0776	0.0912	0.0713	0.1879	0.1657	0	0.0251	0.1033	0.0488	0.0432	0.0113	0.0257	0.0124	2.1437	0.0731	0.0834	0.2685	0.0255	0.0915	0.0194
AC005324.3	0	0	0	0	0	0	0	0	0	0	0	0	0	0	0	0	0	0	0	0	0	0	0	0	0	0	0	0	0	0	0	0	0	0	0	0	0	0	0	0	0	0	0	0	0	0	0	0	0
AC005324.4	0	0.4388	10.1034	2.0531	1.9736	0	3.1325	5.6942	0	1.5267	0	4.8041	0.5324	1.2257	0	0.2955	1.9072	0.1575	2.5853	0	0.9025	8.1647	3.7914	0.2949	0.7	0.2684	1.8248	5.551	1.4323	1.1769	2.3902	1.0708	0.5184	1.7778	6.395	0	2.2161	1.8844	0.9732	0.1089	0.4962	0.5975	4.0776	1.5538	2.335	16.0768	0.1233	3.5358	0.9348
AC005329.1	0.6431	1.298	0.0207	0.1313	0.2592	0	0.0477	0.3863	0.4906	0.1314	0	0.2305	0.3405	0.049	0.0753	0.6142	0.061	0.2266	0.3927	0.1133	0	0.1152	0.1155	0.1179	0	0.0644	0.2084	0.1775	0.0509	0.0513	0.0201	0.0734	0	0.1706	0	0.0388	0.0354	0.0188	0.0445	0	0.1719	0.0191	0.1003	0.0903	0.0257	0.0829	0.0197	0	0
AC005329.2	0	0	0	0	0	0	0	0	0	0	0	0	0	0	0	0	0	0	0	0	0	0	0	0	0	0	0	0	0	0	0	0	0	0	0	0	0	0	0	0	0	0	0	0	0	0	0	0	0
AC005329.3	0.3706	0.4159	0.2455	0.6054	0.1188	0	0.0943	0.5451	0.8616	0.1484	0.0314	0.253	0.2243	0.0645	0.1653	0.1556	0.5624	0.1658	0	0.1492	0.1728	0.2023	0.1901	0.3105	0.1474	0	0.604	0.039	0.067	0.4282	0.0795	0.3866	0.3275	0.6366	0.0374	0.3067	0.1167	0.3225	0.2343	0.1834	0.7142	0.0755	0.9249	0.3273	0.1526	0.355	0.4674	0	0.2756
AC005330.1	2.7824	4.5534	0.1195	0.1894	1.3329	0.5602	0.9632	3.7405	0.9433	4.7666	0.0344	2.3266	1.7189	0.848	0.5429	1.8397	0.2346	11.6198	0.1789	1.3068	0.1892	1.2183	1.4156	1.904	9.6863	0.0619	11.1817	0.7681	3.67	0.5922	0.4642	3.7395	0	1.3119	0	0.2239	0.9199	0.4889	1.2825	4.1671	0.2289	0.0551	4.9187	0.3909	5.0506	2.5714	0.1706	1.5493	0.3449
AC005332.1	0.6574	3.5382	1.7502	1.9688	0.3072	1.456	0.7802	1.5794	3.4174	0.7166	1.203	4.0833	2.0885	0.4675	0.6841	0.7727	2.383	0.2745	1.803	1.8525	1.3231	1.2561	4.2495	1.6708	0.7628	3.042	2.9542	1.3711	1.3873	1.0726	0.8773	1.9003	0.7908	3.952	3.5617	0.6348	0.6762	3.2341	0.606	0.6168	4.0014	0.6251	9.8437	2.278	3.5096	7.7987	0.4299	3.1594	1.4668
AC005332.2	0.0492	1.4591	0.0253	0.0803	0.193	0.3564	0	0.3038	0.0667	0.5284	0.073	0	1.2497	0.03	0.0921	0.2023	0.3233	0.1232	0	0	0.2568	0.3758	0.2119	0.1442	0.0685	0	0.7139	0.0362	0.0623	0.0837	0.0246	0.2992	0.3549	0.1043	0	0	0.065	0.0461	0.136	0.0426	0.2589	0.0468	0.1227	0.1105	0.1418	0.1522	0.2411	0.1037	0.1463
AC005332.3	14.4811	23.3126	11.1109	13.6686	21.5674	5.3132	4.9652	17.0102	20.5115	16.6893	14.4203	1.5376	9.5424	13.3381	6.6309	10.4022	6.8367	9.0715	3.9719	9.5223	17.7511	12.6052	15.0244	17.7426	53.3258	2.0619	22.0269	8.0544	18.5405	12.739	11.274	8.9112	7.9638	10.0146	5.6856	5.9041	7.3767	17.6414	21.1811	5.1564	14.2943	24.7848	19.2754	11.0313	12.5762	8.6314	24.3045	4.7531	12.4462
AC005332.5	6.6121	4.2597	2.1093	7.9728	2.899	2.4936	2.5536	8.0694	14.8738	6.0315	2.8499	2.6579	3.3345	3.9983	2.8671	4.9347	3.2384	6.9691	4.7229	1.4049	2.7234	1.8049	7.3879	3.9398	20.6802	1.7092	8.0003	3.8631	7.6416	5.2269	4.3598	3.593	2.1103	4.0827	2.151	1.1655	1.2723	13.4251	4.1506	1.5681	3.0389	5.5137	15.5853	1.9463	2.1853	2.7339	5.945	1.5871	5.3083
AC005332.6	28.4493	31.9073	15.7749	23.5192	36.9127	31.5005	15.8333	26.6807	28.3865	24.128	13.4587	8.2172	17.484	10.4524	16.8895	17.0669	12.7999	27.7328	17.3348	17.5164	18.8603	9.2477	21.9169	27.0331	30.8582	11.3078	26.7021	19.7131	23.8916	13.8875	18.0747	15.1762	9.7784	14.8392	14.5498	8.6352	13.8409	28.4787	23.6986	15.9804	19.0772	30.2279	5.3957	14.3031	18.5097	13.6607	41.0378	15.6898	15.7147
AC005332.7	0	1.2143	0.1195	0	1.0403	0	0	0.7959	0	0.4333	0	0.2216	4.4199	0.1413	0	0.9539	0.4691	0.4357	0	0	0.227	0	0.3331	0.408	0	0	1.6833	0	0	0.4935	0.4642	0.3528	0	0	0	0	0	0.3259	0.1282	0.1004	0.3815	0.2205	3.1827	0	0.0743	0.2392	0.796	0	0
AC005339.1	0	0	0	0	0	0	0	0	0	0	0	0	0	0	0	0	0	0	0	0	0	0	0	0	0	0	0	0	0	0	0	0	0	0	0	0	0	0	0	0	0	0	0	0	0	0	0	0	0
AC005342.1	0.2282	0	0	0	0	1.5621	0	0	0	0.2132	0.1354	0	4.833	0.6954	0	0.1341	0.1154	0.1429	0.352	0	0.2979	0.654	0.3278	0	0.3177	0.4873	1.8931	0.168	0	0	0.3426	0	0	0.1614	0	0.2203	0.1006	0.1069	0	0	0.3754	0	25.9112	0	0	0.3531	0	0	0
AC005342.2	0	0	0	0	0	0	0	1.5639	0	0	0	0	0	1.1109	0.2845	0	0.2305	0	1.6403	0	0	0	0	1.069	0	0	1.8901	0	0.2885	0.1939	0	0.1386	0.4698	0	0	0	0.2009	0.2135	0	0.1973	1.9489	0.6499	2.8429	0	0	0	0.4469	0	0
AC005343.4	0.4136	2.7798	0.1279	0.2027	0.116	0.3498	0.0982	0.7098	0.617	0.4058	0.2578	1.8973	5.8696	0.2269	0.6844	0.316	0.7741	0.4923	0.2127	0.2331	0.1755	0.5532	0.4753	0.5095	0.1152	7.5531	0.8579	0.0609	0.3928	0.7923	0.1656	0.2391	0.2559	0.9361	0.9062	0.1997	0.3282	1.2985	0.5262	0.0537	0.3947	0.0197	6.813	0.5346	0.318	1.3014	0.6491	1.1055	0.5537
AC005343.7	0.2089	0.1823	0	0	0.1758	1.6826	0.124	0.8605	0	0.1952	0	0	0.4425	1.7828	0	0.1228	0.5284	0	0	0.8831	0.6137	0	0.3001	0.1225	0	0	0.65	3.691	0.2645	0.5336	0.2091	0.1907	0.2154	0.7388	0	0.8069	0.0921	0.2937	0	0	0.6874	0.0993	0.2607	0.1174	0.3346	0.431	0.2049	6.3184	0.6215
AC005344.1	0	0	0	0	0	0	0	0	0	0	0	0	0	0	0.0976	0	0.1582	0	0	0	0	0	0.4492	0	0	0	3.5672	0	0	0	0	0.2855	0	0	0	0	0	0	0	0	0.3087	0	0	0	0	0	0.3067	0	0.2326
AC005355.1	0.201	0	0	0	0.0564	0.0809	0	0	0	0.2818	0.1193	0.1921	0.8515	0	0	0	0.1017	0	0.2068	0	0.5249	0	0.4332	0	0	0	5.2118	0.148	0.1273	0.4278	0	0	0.2073	0	0.7103	0	0	0.0942	0.8895	0.1741	0.463	0.0956	0	0	0	0.2074	0.0986	0	0.1495
AC005358.1	0.039	0.0681	0.0201	0	0.1203	0	0	0.1071	0.0529	0.0547	0.0579	0.0373	1.4873	0	0	0.0229	0	0.0244	0	0	0.0764	0.0745	0.028	0.0915	0	0.0208	1.2542	0.0287	0	0	0	0.0356	0	0	0.0827	0.0377	0.086	0	0.0432	0	0	0	0.0487	0.0877	0	0	0.0574	0.0274	0.2031
AC005363.2	0	0	0	0	0.1663	0	2.8156	0.4071	2.4129	2.771	0.176	1.7003	2.5123	0.3615	0	0	1.8	0	0.305	2.507	1.7422	0	0.852	1.0436	0	0	0.6151	3.0561	0.751	0.2524	0.2968	0.9024	0.6115	0	0.4191	1.7181	1.3072	1.3894	0	0	0.1951	0.282	4.4405	1.3331	0.9499	3.9769	0.2909	0.4171	0.8822
AC005379.1	1.7503	3.0554	0	0.7148	0.1227	0	0.5193	0.9012	1.7803	0.4089	0	0	0	0.2667	0.1366	0	0	1.0964	1.5753	0	0	0	0.6286	1.0266	0.6093	0.7009	1.3614	0	0	0	0	0.2663	0	1.5474	0.9277	0	0.1929	0	0.4841	0.379	0.8639	0	0	0.2459	0	0	0.4292	0	0
AC005381.1	0	0.0986	0	0	0.0317	0	0.1341	0	0	0.0528	0	0.54	5.9841	0	0	0	0.1715	0	0	0	0.0738	0	0.0812	0	0	0	0.586	0.2496	0.0716	0	0.0566	0	0	0	0	0	0	0.1059	0	0	0	0.0537	0.8461	0	0	0	0	0	0
AC005383.1	0.8063	0.2346	0	0.8782	0	0	0	0	0	0.2512	0	0	1.1386	0.6553	0.4196	0.3159	0.2719	0	0	0	0.7895	1.2839	2.7028	0	0	0.7176	0	0	0.3403	0	0.1345	0.1636	0	0	0.3799	0.2595	0.1185	0.2519	0.2973	0	0.3537	0	0.6708	0.4531	0.3444	0.4159	0.1318	0	0.1999
AC005387.1	0.4077	0.3559	0	1.3322	1.029	0.1642	0.242	0.2799	1.6589	0.5715	0.242	0	0	0.7456	2.8005	1.4378	0.825	14.0482	0.8388	0.5745	0.3993	0	1.1715	1.4349	0	0.2177	4.2287	2.1011	0.2582	1.2149	0.2041	0.8685	0	0.8652	0	0	1.6177	1.9105	0.9021	0.3532	1.0733	2.3262	0.5088	1.8331	0.9143	0.8413	0.3999	1.7207	1.2131
AC005387.2	0.6524	3.7012	0.1681	2.6644	0.2744	0	0	2.2392	0.4424	0.762	0.968	0	0.6909	0.9941	1.0184	1.5337	0.825	0.8173	0	0.4596	0.7453	0	0.4686	0.574	0	0.3483	2.0298	2.4012	0	0.8331	0.1633	1.1911	0.6727	0.9228	0.4611	1.2599	0.1438	0.6113	0.5413	0.8476	0.966	0.4652	20.3523	1.2831	0.7314	0	1.4398	0.4588	0.4852
AC005391.1	0.4209	1.4694	0.4338	2.0628	0.7082	0	0.4995	2.0225	10.2743	0.7866	0	6.0333	0	0	0.7884	0.9895	1.2774	0.791	0	0.5931	0	3.2169	1.5116	0.9875	0	2.4721	1.3095	0.9295	0	3.7623	0.2106	1.665	0.868	5.9537	0	0.4064	0.5566	1.1833	0.9312	1.6405	3.4622	0	8.9288	0	3.3706	0.6513	2.8898	0.5921	1.8783
AC005392.1	0	0.2505	0	0	0	0	0	0	0	0.6706	0	0	2.4319	0	0	0	0.1452	0	0	0	0.0937	0	0.6185	0	0	0	5.3586	0	0	0.1222	0.1437	0	0.296	0	0	0	0.2531	0	0.1588	0.1243	0	0	5.373	0	0.8276	0.1481	0	0	0
AC005392.2	0.4768	0	0	0	0	0	0	0	0	0.2228	0	0	0	0	0	0	0	0	1.4713	0	0	0	0	0	0	0	2.9671	0	0	0	0	0	0	0	0	0	0.4204	0.2234	0	0	0.1569	0	0	0	0	0	0	0	0
AC005392.3	0	0	0	0	0	0	0	0	0	0.1461	0	0	0	0	0	0	0	0	0	0	0.3062	0	0	0.1834	0	0	1.9457	0	0	0	0	0	0	0	0	0	0.1378	0	0	0	0	0	26.5334	0	0	0	0	0	0
AC005393.1	2.4576	5.1481	1.3931	3.2119	1.654	1.1876	1.3126	1.8558	4.3328	3.7892	0.8023	0	5.2054	2.3968	1.0742	1.0111	5.3455	1.2316	1.1375	0	6.7381	3.5219	0.5296	2.4505	1.0267	0	3.0585	21.1671	0.4668	1.0461	1.845	0.8974	1.7739	3.1288	0	0.7119	0.2167	0.1152	0.6797	0.6386	0.8086	0.8179	0.6134	3.0384	3.2277	0.3803	2.1695	1.9014	1.6451
AC005394.1	0	0.4936	0.1166	0	0	0	0	0	0	0.0528	0	0	0.7187	0	0	0	0.0572	0	0	0	0.0738	0	0.0812	0.1327	0.1575	0.0604	3.167	11.9892	0	0	0	0	0	0	0	0	0.1496	0.106	0	0	0	0.1075	0.2823	0	0	0.525	0	0	0
AC005394.2	0	1.2877	0.0475	0.0753	0.2198	0	0.0547	0	0	0	0	0	0.3906	0.0281	0	0	0.2099	0.0289	0	0	0	0	0	0	0	0	0.7172	1.3237	0	0	0	0	0	0	0	0	0.1219	0.8857	0	0.0799	0.0455	0.263	0	0	0	0	0.0904	0	42.0418
AC005400.1	0.3338	1.311	0.258	0.5453	0.3276	0.1344	0.1981	1.3748	1.1316	0.7797	0	0.319	14.1392	0.2034	0.1563	0.4904	0.8442	0.2091	0.7724	0.2352	1.035	0.1594	1.0789	0.5873	0.4648	0.4456	3.8078	0.4914	0.951	0.3552	0.4176	0.6094	1.5488	0.5902	0.2359	1.6115	0.6621	0.391	0.7385	0	0.9335	0.0793	5.6229	1.313	0.5881	1.3773	2.0462	0.4695	0.4965
AC005410.2	0.31	1.6234	7.8275	1.0128	2.0862	0	0.3679	0.2128	2.9427	0.869	0	1.1849	1.9697	0	1.2581	1.0931	0.3136	0	0	0	0.2024	0	0.2227	0.5455	0	0.1655	2.2504	0	1.1776	1.4514	1.5514	0.566	0.9589	1.3155	1.0954	0.5987	0	0	0.8573	2.2822	0.306	0	3.4814	0	0.2979	3.5177	0.152	0	0.9223
AC005414.1	0	0.1178	0.0232	0.147	0	0	0.0267	0.0309	0.061	0	0.1068	0	0.8574	0	0.1966	0	0.182	0	0	0.1268	0.0587	0.0859	0.0323	0	0.3758	0	2.4723	0.1324	0.0854	0.0191	0.2026	0.0821	0.5102	0	0.1589	0	0.0991	0	0	0.0195	0.2516	0	3.087	0.0506	0	0.0928	0.0221	0	0.1338
AC005476.2	0.7436	0.7572	0.1277	0.8099	9.3493	1.9964	0.7355	0.8508	29.7508	0.5212	7.0252	2.132	3.4127	0.6799	2.2056	4.4434	1.3793	1.4752	1.2748	0.3493	0.9709	8.5256	1.5134	0.6543	0.3452	9.9931	3.7276	1.916	1.8048	3.2709	0.8684	1.2069	3.7062	0.526	0.438	0.9574	0.4917	2.381	1.5082	0.4831	1.7128	2.2981	9.5891	1.8109	2.4218	1.1507	0.851	0.8717	1.014
AC005479.1	0	0.2127	0	0.7962	0.3417	0.0981	0	1.0037	0	0.9108	0.2893	0.4657	0	0	0.5325	0	0.2465	0	0.376	0	0.6363	0	0	0.4288	0.3393	0	1.2636	0	0.1543	0.6223	0.3659	0.8898	0	0.8617	0.1722	0.7059	0.3223	0	0.5391	1.1608	4.4097	0.4634	0	0.1369	0.5464	0.2514	0.239	0	0.1812
AC005479.2	0.666	0.2907	0	1.088	0.2801	0.2682	0.1976	0	0	1.0891	1.1859	3.1823	0	0	0.2079	1.1743	0.6738	0.2086	0	1.8769	0.4348	0	0.7176	0.7813	0.4637	0	1.7268	1.2257	1.0542	0.1417	1	0.2027	0	1.6487	0	0	0.2936	1.0922	0.5526	0.2884	4.0541	1.2665	0	1.1228	0.8534	0.5153	0.1633	0	0.9907
AC005480.1	0.7988	1.3627	0.1684	0.2373	0.2851	0.0146	0.1508	0.5733	1.034	0.3393	0.0539	0.1735	4.3834	0.1107	0.6915	0.3841	0.5142	0.0682	6.5913	0.2046	0.2015	0.7978	0.5737	0.6602	0.455	0.4459	1.0543	0.2405	0.2988	0.6027	0.1817	0.5414	0.4493	0.2825	2.9252	0.3155	0.112	0.1531	0.482	0.3145	0.7168	0.1036	8.0647	0.3673	0.3722	0.206	0.5876	0.1277	0.9182
AC005481.1	0.0415	0	0.0856	0.0678	0.0466	0.0167	0.0493	0	0.4506	0.0194	0	0	1.1435	0.1772	0.1815	0	0.4621	0.052	0.2136	0	0.2575	1.1506	0.1193	0.7308	0.1735	0.0887	4.9099	0	0.1315	0.0177	0	0.8467	0	0.0294	0.675	0	0.3661	0.0778	0.3675	0.2518	0.0137	0.3159	0.0518	0.0467	0	0	0	0.0292	0.0618
AC005482.1	0	0.2179	0.1286	0	0	0	0	0	0	0.1166	0	0	24.8481	0	0	0	0	0	0	0	0	0.4769	0.3586	0.1464	0	0	4.6596	0	0	0	0	0	0	0	0.1764	0	0.2201	0	0	0	11.4981	0	2.1804	0	0.08	0	0	0	0
AC005486.1	0	0.58	0.3424	0	0.3727	0	0.7886	3.6491	0.9011	2.7941	0	0	0	2.0251	0.4149	1.5621	1.0083	0	0.3417	0	0.4338	15.2355	0	0	1.8506	2.4836	2.0673	2.4457	0	2.2627	0	0.8088	0	1.4099	0	0.6416	0.5858	0.6227	1.1026	1.151	0.8745	0	0	0.3734	0.6385	0.6855	0.3259	0	0
AC005487.1	0.149	0.0434	0.0256	0.0812	0	0	0	0	0	0.325	0.0147	0	14.7314	0	0	0	0.0251	0	0	0.14	0.0324	0.2848	0.1784	0.0874	0	0.2653	1.5972	0	0	0	0.0249	0	0.0512	0	0	0.9594	0.0876	0	0.0275	0	0	0	1.9218	0	0.1432	0.0513	0.0244	0.7687	0
AC005495.1	0.2809	0.9806	0.579	0	0.0788	0	0	0.3856	1.5236	0.3937	0.4168	0	1.1898	0	0	0.3301	0.1421	0.5278	0	0	0	0	0	0.8237	0	0	1.1652	0.2068	0	0	0.2811	0.4273	0	0.7946	0.1985	0	0	0.1316	0	0	0.0924	0	0.3505	1.7362	0	0.1449	0.2755	0	0.6267
AC005498.1	0	1.0776	0	0.5042	0.6059	0	0.1832	0.4238	0.4186	0.1442	0.3664	0	0.6537	0.9407	0.0964	0.1814	0.6245	0	0.4762	0	1.1082	2.0642	1.5519	0	0.8596	0	1.6005	0.6816	0.5863	0.6569	0.309	0.0939	0	2.183	0	0	0	0.4339	0	0.2673	0.4062	0	0	0.5204	0.2966	0	0.4541	0	0
AC005498.2	1.4287	0.7936	0	0	0.5099	1.1507	0.2312	0.1783	1.0569	1.8206	0	0	2.476	0.7125	0.1622	0.229	0.5256	0.1627	0.0668	0.183	0.4239	1.2409	0.3732	0.3809	0.3617	0.7629	1.0776	2.5816	0.1645	0	0.065	0.1581	0.4018	0.5512	0.9179	0	0.0573	0.1826	0.5747	0.0562	0.1709	0.3088	0.4862	0.073	0.1664	0.134	0.3822	0.0914	0.5796
AC005498.3	1.1301	2.9011	0.5824	1.7376	0.5592	2.8109	2.1698	2.0079	1.7129	4.8453	1.1639	0.5082	2.5344	1.6208	0.7679	1.4065	1.1097	1.3326	0.9231	1.124	5.2943	1.2067	1.91	1.4037	1.3886	0.1775	3.2403	1.2724	2.7778	2.0091	0.732	1.1531	0.5484	0.9874	1.0336	0.0642	0.3224	2.4607	2.6474	2.1016	0.8312	2.56	0.4977	1.7558	2.3424	1.4059	1.4019	0.6078	2.0767
AC005515.1	0	0	0	0	0	0	0	0	0	0	0	0	0	0	0	0	0	0	0	0	0	0	0	0	0	0	0	0	0	0	0	0	0	0	0	0	0	0	0	0	0	0	0	0	0	0	0	0	0
AC005518.1	0.3858	0	0	0	0	0	0	0	0	0.0601	0	0	0.5448	0	0	0.0756	0	0	0	0	0.1259	0	0.0924	0	0	0	2.5342	0	0.0814	0	0	0	0	0	0	0	0.2268	0	0.0711	0	0.0846	0	0.1605	0.0723	0	0	0	0	0
AC005519.1	1.6799	6.3231	0.1623	0.6861	0.1178	0.0423	0.6854	2.0902	1.7086	2.3056	0.9036	0.2007	0.8895	0.64	4.294	0.6788	2.2837	0.1973	0.54	0.4438	4.455	0.3009	0.9804	2.648	0.731	0.4485	2.6133	0.7729	0.3988	1.0726	0.8933	1.5655	1.4074	1.6337	1.7066	0.8111	0.4628	0.3444	1.8583	1.2276	2.7982	0.3494	16.2461	1.77	1.6143	1.5164	1.7507	0.4431	1.5618
AC005520.1	0.0388	0.1017	0	0.0635	0.0109	0	0	0.0533	0.0527	0	0	0	0	0.071	0	0	0	0	0	0	0	0	0	0.0911	0	0	0.0403	0	0	0.0165	0	0.0473	0.0401	0	0	0.0375	0	0	0.0215	0.0168	0.0128	0.0185	0.0485	0	0.0124	0	0.019	0	0.0289
AC005520.2	2.1087	1.4954	0.4075	3.0143	3.2153	5.5727	3.0894	4.8856	1.1618	3.202	1.7209	4.849	7.2579	1.1247	2.119	2.866	14.4998	0.8256	3.1517	6.4069	6.6032	4.1551	2.3666	1.5847	2.4776	3.4834	2.0503	3.2017	3.6297	4.6843	4.7822	7.9809	3.6693	3.915	3.9585	1.2726	0.8134	4.8784	1.1299	1.0844	1.366	0.7206	5.0161	3.2218	3.2086	2.9232	2.4238	0.3708	9.6066
AC005520.3	0.7758	1.0157	4.7975	0	0.5439	0	0	0	0.5261	0.3625	0	0	28.7561	0.4729	0.4844	0.228	0.3924	7.0469	0.798	0.5466	0.2532	0	0.8359	1.1376	0.5402	0	5.2298	0	0	1.1558	0	0	0	0.5487	0	0.7491	0	0.5453	0.2146	0.168	0.6382	0	0.9681	0.436	0.2485	0.4002	0.3805	0	0.2885
AC005520.5	0.4701	0.2931	0	0	0.0565	0.3516	0.558	0.4611	0.5465	0.4393	0.279	0	0.569	0.2866	0.1048	0.1579	0.3058	0.0421	0.3454	0.0946	0.0658	1.0266	0.193	0.2364	0.0935	0.1793	0.4179	0.1483	0.1701	0.3145	0.1345	0.3883	0.277	0.19	0.1424	0.0649	0.0296	0.0944	0.3715	0	0.4199	0.3512	1.8438	0.3774	0.3657	0.4157	0.4611	0.0945	0.3996
AC005522.1	0.3168	0.8296	0	0.5176	0.4442	0	0	0.87	0.8593	0.148	0.3761	3.3305	0.6711	0	0	0.1862	0.4808	0.1985	0.8147	0	0.5171	0.3027	1.1379	0.7433	0	1.015	1.3143	0	0.8024	0.2697	0.4757	0	0	1.1204	0.2239	0	0.1397	0.4454	0.1752	0.1372	1.3552	0	11.8609	0.178	0	0.8171	0.1554	0	0.707
AC005523.1	2.4035	0	0	0	0.0963	1.1062	0.4075	0.4714	1.3969	0.3209	0.4076	0	4.3635	0	2.0368	0.4036	1.3895	0	0.8829	0.4838	0.5604	0	0.4933	0	0.4781	0	1.0683	1.5166	0.4348	0	0	2.1942	0	0	0.4853	1.9893	0.9082	0.3218	0.1899	0	0.113	0.3265	0.8569	0.9648	0.22	0.3542	0.5052	0	4.0861
AC005523.2	0	0	0	0	0	0	0	0	0	0	0	0	0	0	0	0	0	0	0	0	0	0	0	0	0	0	0	0	0	0	0	0	0	0	0	0	0	0	0	0	0	0	0	0	0	0	0	0	0
AC005529.1	0	1.7338	0.5118	0	0.2785	0	0	1.0228	0.6735	2.3203	0.4421	0.4746	3.1556	0	0.4651	0.5838	1.5072	0	0	0.6998	0.3242	0	2.1403	1.4565	0	0.2652	4.1204	0	0.3144	0.8456	0.2486	0.7556	1.0242	2.81	0.351	0.9591	1.0946	0.2327	1.6481	1.0754	0.817	0	54.5357	0.8372	1.2727	1.537	0.7307	0.3493	1.8469
AC005532.1	17.0358	0.963	0.1365	1.5141	1.4851	6.8781	7.7787	3.3327	6.4042	0.5361	9.0502	0.5483	1.8696	6.6984	0.0276	5.8621	2.2994	0.5529	0.5901	38.1211	1.9879	1.1806	4.2479	5.7209	0	10.9816	8.1473	5.1008	0.6147	2.4422	0.4197	44.2117	0.6371	1.3422	0.6238	12.4867	8.9106	0.579	18.943	0.4396	0.4792	2.329	2.4783	0.8185	11.4655	39.5197	3.3549	12.8822	0.7878
AC005537.1	0	0.0487	0.0144	0	0.0078	0.0112	0	0.1341	0.0757	6.2586	0.0083	0.0267	3.5465	0.1701	0.0871	0.0492	0.0423	0.0175	0	0	1.2843	0	0.1403	0.1309	0.0389	0.0298	1.4182	0.1233	0.2474	0	0.014	0.0255	0	0.1184	0.1183	0.0269	0.1353	0.0392	0.0309	0	0.0367	0.0796	0.2786	0.0157	0.0268	0.072	0	0	0
AC005538.1	0	0.4218	0	0	0	0	0	0	0	0	0	0	7.6766	0	0	0	0	0	0.1243	0	0	0	0	0	0	0	1.2529	0	0	0	0	0	0	0	0	0	0	0	0	0	0	0	0	0	0	0.1246	0	0	0
AC005538.3	0	0.0758	0	0	0	0	0	0	0	0.1623	0.0515	0	0.3678	0	0	0	0	0	0	0	0	0	0.2495	0.1019	0	0.6491	2.5213	0.0639	0	0	0.0435	0.0264	0	0	0	0	0.1148	0.1627	0.048	0	0	0	1.3002	0	0	0	0	0	0
AC005540.1	0	0	0.0805	0.7654	0	0.0629	0	0.2144	0	0	0	0	0	0.0952	0.0975	0	0.079	0	0	0	0.051	0.1492	0	0.0916	0.435	0	0	0	0	0.2659	0	0.5228	0	0	0.1104	0.6032	0	0	0	0.0676	0.2055	0	0.3898	0.2633	0.1001	0	0	0.1098	0
AC005544.1	0.312	0	0	0	0	0	0	0	0	0.1458	0	0	1.3217	0	0	0	0.6313	0	0	0	0	1.4904	0	4.9412	0	0	2.9123	0	0	0	0.1562	0	0	0	0	0	0.1375	0	0.1726	0	0	0	0	0	0.0999	0.3219	0.306	0	0
AC005544.2	0	0	0	0	0	0	0	0	0	0	0	0	0	0	0	0	0	0	0	0	0	0	0	0	0	0	0	0	0	0	0	0	0	0	0	0	0	0	0	0	0	0	0	0	0	0	0	0	0
AC005546.1	1.4683	2.8835	1.135	2.3987	0.1029	0	0.2178	2.2679	12.9429	0.1715	0.5447	8.068	0.7775	0.2237	0.9168	2.8046	8.9124	1.3797	1.8878	0	2.7557	18.2359	6.5915	2.7989	8.1784	1.96	3.0455	0.2702	0	1.875	0.9186	4.3563	1.514	5.452	2.5942	1.4178	4.2072	2.0639	1.8273	1.7486	3.3818	0.349	10.9934	5.9821	0.4703	2.2721	4.5005	1.8072	1.0921
AC005548.1	0	0.0657	0	0	0	0	0	0.0517	0	0.0352	0.0223	0.072	0.4785	0	0	0	0	0	0.1162	0	0.0492	0	0.0541	0	0	0	1.4838	0	0	0	0	0	0	0	0	0.0727	0.0996	0.0353	0.0833	0	0	0	1.1276	0	0	0	0	0	0
AC005549.1	0	0	0	0	0	0	0	0	0	0.0412	0	0	1.4929	0	0	0	0.0446	0	0	0	0.0288	0	0.0633	0	0	0	0.4569	0	0	0	0	0	0	0	0	0	0	0.0413	0	0	0	0.0419	0	0	0	0	0	0	0
AC005550.1	3.2201	0	0.2371	0	0	2.4082	0	0.6316	0	5.3732	0	0.4396	0	0	0	0	0	0	0	0.6482	0.3003	0	0.3304	2.6982	0	0	2.8625	0.3386	5.2424	0	1.1511	0.14	0	0.3254	0	1.3326	0	0	3.3077	0	1.0595	0	0.574	0.2585	0.2947	0.2373	1.128	0.6471	2.0529
AC005550.2	0.1534	0	0	0	0	0.2007	0.0228	0.0263	0.052	1.4153	0.0683	0.1466	3.9796	0	0	0	0.0194	0.024	0	0.1081	0.1252	0.0366	0.0551	0.5173	0	0.0409	1.2726	0.1129	0.1942	0.0816	0.1343	0.035	0.0395	0.1085	0	0.1481	0.1521	0.0359	0.6363	0.0498	0.1009	0.0365	0.5263	0.1077	0.0246	0.3165	0.1692	0.027	0.3137
AC005551.1	0.2911	0	0	0	0	0	0	0	0	0	0	0	0	0	0	0.1711	0.1473	0	0	0	0.095	0	0	0	0	0	1.2077	0	0	0	0	0.0886	0	0	0	0	0.2567	0	0	0.1261	0	0	0.3633	0	0	0	0.1428	0	0
AC005552.1	0	0	0	0	0	0	0	0	0	0	0	0	0	0	0	0	0	0	0	0	0	0	0	0	0	0	2.0236	0	0	0	0	0	0	0	0	0	0.0956	0	0	0	0	0	2.1644	0	0	0	0	0	0
AC005562.1	0.1649	0.4751	0.0765	0.4581	0.1665	0.1793	0.1077	0.385	0.3802	0.709	0.0734	0.0473	0.5589	0.2011	0.2523	0.0969	0.3754	0.093	0.0254	0.3951	0.2153	0.2521	0.4383	0.2128	0.2297	0.2026	0.821	0.0728	0.1253	0.3019	0.2064	0.2108	0.3231	0.1283	0.3497	0.0478	0.2181	0.2087	0.374	0.1	0.3039	0.1411	4.281	0.3244	0.4174	0.2127	0.4044	0.1276	0.5275
AC005580.1	0.1243	0	0.1281	0	0	0	0	0	0	0.1161	0	0	5.7903	0	0	0	0.1257	0	0	0	0	0	0.2678	0.0729	0.173	0.2654	2.7063	0.4574	0	0	0	0	0	0	0.0878	0	0.2191	0	0.2062	0	0	0	0.7753	0.2095	0	0.1282	0	0.0874	0.0924
AC005586.1	1.526	0	0.0437	0	0	0	0	0	0	0.3565	0.478	0	3.2321	0.3617	0.1588	0.0996	0.0429	0.1062	0	0	0.7194	0	0.2436	0	0.1181	0.0453	1.143	0.1248	0.1073	0	0.0424	0.0258	0	0	0	0	0.0747	2.2244	0	0.0734	0.3068	0.3224	0	0	0.2172	0	0.1663	0	0.0631
AC005592.1	0.3501	0	0	0	0	0.6344	0	0.0601	0	0.2453	0.0779	0	2.4097	0	0.082	0	0.0443	0	0	0	0	0	0	0	0	0	1.6337	0	0	0	0	0.0266	0	0.0619	0	0.0845	0.0386	0	0	0	0.1728	0	0.9829	0.0492	0	0	0	0	0
AC005592.2	0	0	0	0	0	0	0	0	0	0.0766	0.1947	0	0	0	0	0	0.083	0	0	0	0.1071	0	0	0	0	0	1.7011	0.1207	0	0	0	0.0499	0	0	0	0.1584	0.1446	0.0769	0	0	0.054	0.078	0	0	0.0525	0	0	0	0
AC005594.1	0.0765	0.3341	0.4734	1.3756	0.0859	0	0.0454	0.1051	0.1038	0.1073	0.0681	0.0732	1.1349	0.1866	0.2629	0.3149	0.3872	0.3357	0.8267	0.3236	0.1749	0	0.2749	0.1796	0.4264	0.0409	1.1114	0	0.0969	0.391	0.0766	1.0016	0.1579	0.0541	0	0	0.135	0.2869	0.2117	0.0994	0.68	0.0364	0.4776	0	0.2452	0.2764	0.6382	0.2154	0.3985
AC005597.1	0	0	0	0	0	0	0	0	0	0.958	0	0.6531	5.7903	0	0.2134	0	0	0	0	0	0	0	0	0	0	1.6422	0.7088	14.5904	0	0	0	0	0	0	0	0	0	0	0	0	0	0	31.5558	0	0	0	0	0	0
AC005599.1	0	0.4283	1.1379	0	0	0	0	0	1.9963	0.3439	0.4368	0	0	0.1495	0	0.4326	0.1241	0.3074	1.3879	0	0.2402	0.4688	0.5287	0	0.3416	1.572	2.29	0.5418	0	0	0.3684	0	0	0.1735	0.6936	0	0.3245	0.2299	0.1357	0	0.1615	0	1.2246	0	0	0	0	0	0.7299
AC005606.1	0	0	0	0	0	0	0	0	0	0	0	0	0	0	0	0	0	0	0	0	0	0	0	0	0	0	0	0	0	0	0	0	0	0	0	0	0	0	0	0	0	0	0	0	0	0	0	0	0
AC005606.2	0.3759	0.7108	0.0646	0.2047	0.0351	0.1766	0.1859	0.6451	0.1699	0.4391	0.2045	0	0.2654	0.1909	0.0391	0.0736	0.1584	0.1177	0	0.0883	0.3681	0.3591	0.09	0.5144	0	0	0.5198	0.5073	0.0397	0.16	0.1881	0.3241	0.1938	0.3102	0.1328	0.242	0.0552	0.2642	0.1386	0.0814	0.6184	0.0596	0.0782	0.176	0.1405	0.2262	0.338	0	0.3262
AC005609.1	0	0	0	0	0	0	0	0	0	0	0	0	0.9854	0	0	0	0	0	0	0	0	0	0	0	0	0	1.2062	0	0	0	0	0	0	0	0	0	0	0	0	0	0	0	0	0	0	0	0	0	0
AC005609.2	0	0	0	0	0	0	0	0	0	0	0	0	0	0	0	0	0	0	0	0	0	0	0	0	0	0	0	0	0	0	0	0	0	0	0	0	0	0	0	0	0	0	0	0	0	0	0	0	0
AC005609.3	0	0	0	0	0	0	0	0	0	0	0	0	0	0	0	0	0	0	0	0	0	0	0	0	0	0	0	0	0	0	0	0	0	0	0	0	0	0	0	0	0	0	0	0	0	0	0	0	0
AC005609.4	0	0	0	0	0	0	0	0	0	0	0	0	0	0	0	0	0	0	0	0	0	0	0	0	0	0	0	0	0	0	0	0	0	0	0	0	0	0	0	0	0	0	0	0	0	0	0	0	0
AC005609.5	0	0.0248	0.0587	0	0	0	0	0	0	0.1995	0.0169	0	0.8439	0	0	0	0	0	0	0	0.0186	0	0	0	0	0	0.1771	0	0.1442	0	0	0	0	0	0	0	0	0	0	0.0123	0.0094	0	0	0	0.0273	0.0147	0.014	0.02	0
AC005614.1	0	0.0686	0	0	0	0	0	0.027	0	0.0551	0.0117	0	1.3315	0	0	0	0	0	0	0	0.0769	0	0.0847	0.0691	0	0.0839	0.9372	0.0868	0	0	0	0.012	0	0	0	0.0379	0.0173	0	0.0435	0.017	0	0	0.2451	0.0221	0	0.0608	0.0771	0	0.0584
AC005614.2	0	0	0	0	0	0	0	0	0	0	0	0	0	0	0	0	0	0	0	0	0	0	0	0	0	0	0	0	0	0	0	0	0	0	0	0	0	0	0	0	0	0	0	0	0	0	0	0	0
AC005616.1	0.2479	0.2164	0	0	0	0	0.4413	0	0	0.2316	0	0	3.6752	0.1511	0	0	0	0	0	0	0.1618	2.1314	0	0.8724	0	0	1.0283	0.365	0	0	0	0	0	0	0	0	0.2185	0.4646	0	0	0.0816	0	9.2798	0	0	0	0	0	0
AC005618.1	2.5532	2.4672	1.6681	1.1917	0.2173	3.47	0.5952	1.5649	3.0297	11.3964	0.7441	0.1743	1.8348	0.2501	0.1139	0.5359	0.1384	0.714	0.5627	0.6424	2.0834	0.6098	1.0479	3.5834	9.0153	0.3895	5.3903	4.2289	4.7917	2.3094	1.4375	0.6798	1.4104	0.2902	1.1922	0.8365	0.5025	1.9867	1.4626	1.5203	1.6351	0.6069	3.0722	0.4612	0.8617	0.5644	3.8459	0.3527	1.3903
AC005618.2	0	0	0	0	0	0	0	0	0	0	0	0	0	0	0	0	0	0	0	0	0	0	0	0	0	0	0	0	0	0	0	0	0	0	0	0	0	0	0	0	0	0	0	0	0	0	0	0	0
AC005618.3	0	0	0	0	0	0	0	0	0	0	0	0	0	0	0	0	0	0	0	0	0	0	0	0	0	0	0	0	0	0	0	0	0	0	0	0	0	0	0	0	0	0	0	0	0	0	0	0	0
AC005618.4	0.8566	0.6646	1.3733	2.0213	0.4537	1.878	0.5083	0.784	0.2581	2.8904	0.0847	0.1819	5.0397	0.6381	0.2971	0.1119	0.1926	0.1192	0.0489	0.4023	0.3107	0.2728	0.9571	1.3398	0.2651	0.1016	1.678	0.3503	1.5667	0.2836	0.2382	0.2317	0.5888	0	0.0673	0.4595	0.0839	0.2676	0.0526	0.0824	0.0626	0.181	4.9882	0.4814	1.0976	0.3927	0.6068	0.0669	0.2832
AC005625.1	0	0	0	0	0	0	0	0	0	0.1421	0	0	3.2203	0.1853	0	0.1787	0	0	0	0	0.0993	0	0	0	0	0	0	0	0	0	0	0	0	0	0	0	0	0	0	0	0	0	0.3794	0	0	0	0	0	0
AC005632.3	0.3467	1.9668	1.2506	0.2832	0.4861	2.1639	0.4115	1.7849	1.6455	1.1338	0.5144	0	0.7343	0.4226	0.9741	1.0188	1.1398	0.1086	0.2674	1.2212	1.2447	0.6624	1.1206	1.7284	0	0.5553	3.5954	0.8932	0.6585	0.4427	1.6483	0.6857	1.6086	0.9808	0	0.5021	1.0698	0.8122	1.534	0.9759	2.5095	0.6593	1.5141	2.0456	1.2771	0.447	2.0402	0	2.5785
AC005632.5	0	0.2907	0.1716	0	0	0	0.3952	0.4572	0	0.1556	0	0	0	0	0	0	0.5053	0.2086	0	0	0.1087	0	0.2392	0	0	0.3556	3.7989	0	0.2108	0	0.5	0	0.3434	0.7066	0	0	0.2936	0.156	0	0	0.5478	0	19.1151	0	0.2133	0	0	0	0.4954
AC005632.6	0.8369	1.0957	0.345	0.957	0.0469	0	0.3973	1.0341	4.4262	0.5083	0.2484	0.1599	0.1773	0.204	0.3919	0.2459	0.8466	0.8912	0.4304	0.3538	0.5463	1.8389	0.4809	0.4418	0.5827	1.3853	3.2981	0.1232	0.053	0.7124	0.7539	1.477	1.3807	0.5919	0.5323	0.2424	0.6641	0.3921	1.1109	0.2537	1.9826	0.0796	1.8798	0.7525	0.0804	0.3885	0.6977	0.4709	1.5561
AC005670.1	0.3634	0.3171	0.5617	0	0.1019	0	0.2156	1.4966	0.4928	0.8488	0.1078	0	0.7696	0.6644	0.2269	0.4271	0.7352	0.2276	0.1869	0	0.8302	0.3471	0.261	1.705	0	0	3.3915	1.6049	0.23	0.1547	0.3637	0.774	0.7493	0	0.2568	0.3509	0.1602	0.1702	0.4019	0	0.1196	0.3455	6.3479	0.4084	0.3492	0.9371	0.7128	0.7667	0
AC005670.2	0	0	0	0	0	0	0	0	0	0	0	0	0	0	0	0	0	0	0	0	0	0	0	0	0	0	0	0	0	0	0	0	0	0	0	0	0	0	0	0	0	0	0	0	0	0	0	0	0
AC005670.3	3.3446	6.6833	5.1663	4.4756	4.1805	2.6381	2.9234	5.9032	6.036	9.7677	1.5901	4.7902	6.297	4.2353	3.3862	2.1028	7.1781	6.8052	3.6357	2.7765	3.9351	4.9375	3.9915	2.4889	5.7405	3.0872	3.1371	2.1186	3.8028	4.0208	3.5468	8.1605	4.9637	3.8692	3.2127	2.7122	2.1525	3.8712	4.7563	3.1065	3.4522	2.683	4.659	2.6226	1.9213	4.0031	2.5643	4.1273	6.1324
AC005674.1	0.5316	1.8915	0.1264	0.6012	0.837	0.8069	0.1941	1.6842	1.22	0.363	0.8373	1.6803	2.0786	0.5483	0.6128	0.7931	0.9308	1.5625	0.7781	0.6338	2.002	0.6641	0.6755	2.7341	0.8541	0.1965	2.5868	0.4214	0.0518	0.4873	0.3274	1.095	2.6985	2.3136	0.578	0.4343	0.4506	0.3065	0.5202	0.6729	2.3948	0.6804	0.7144	1.6774	0.406	0.5695	2.0254	0.604	0.6083
AC005682.2	0.2377	0.2075	0.0306	0	0	0.3351	0.0353	0	0	0.4165	0.0176	0.0568	4.1539	0	0	0	0.0301	0	0	0.0837	0.0194	0	0.0427	0.1743	0.2483	0.2856	1.2327	0	0	0.0759	0	0.0181	0.1838	0.0841	0.042	0	0	0.0278	0	0.1029	0.0196	0.0283	0.2966	0.0334	0.1333	0.3372	0.0874	0	0
AC005692.1	0	0	0	0.1629	0	0	0	0	0	0.0466	0	0	1.2675	0	0	0	0	0	0	0.1405	0	0	0	0	0	0	0.7241	0	0	0.1698	0	0	0	0	0	0	0	0	0	0	0	0	0.7468	0	0	0.0514	0	0	0.0742
AC005692.2	0	1.0509	0	0	0	0	0	0	0	0	0	0	3.0603	0	0	0	0	0	0	0	0	0	0	0.2825	0	0	0.4995	0	0	0	0	0	0	0	0	0	0	0.1128	0	0	0	0	0.3005	0	0.0771	0	0	0.1694	0
AC005692.3	0	0	0	0.0681	0.0117	0	0	0	0	0	0	0	0.0882	0	0	0	0	0	0	0	0.0136	0	0.0598	0.0244	0.058	0	1.2098	0	0.0264	0.0177	0.0209	0.0254	0	0	0	0	0	0.0195	0	0	0	0	1.0398	0	0	0.0215	0	0.0293	0
AC005695.1	0.0506	0.1325	0.0391	0	0.0213	0	0	0	0	0.1419	0.0075	0.0242	2.0902	0	0	0.0149	0.0128	0.0634	0	0.0357	0.0083	0.0483	0.0545	0.0297	0.2467	0.054	1.0235	0.0373	0.032	0.5601	0.038	0.0077	0	0	0.0715	0	0.0446	0.0237	0	0.1425	0.2165	0.012	2.3682	0.0711	0.0081	0.1175	0.0993	0.0178	0
AC005695.2	0.5541	0.9673	1.1423	0	0	0.4463	0	1.9021	0.7515	0.2589	0	1.5887	14.0846	0	4.4982	1.9541	1.4015	0	0.285	0	0.9044	0.5294	1.9902	0.325	2.315	77.2274	6.3218	4.8952	1.0525	0.7076	0	0.5059	1.1428	7.8387	0.3916	0	0.2443	0.2596	0.9195	0	1.094	0.5269	1.383	1.2456	3.0177	5.4309	2.1742	1.1693	1.6487
AC005695.3	0	0	0	0	0	2.2421	0	0.4247	0	0.5781	0	0	1.3103	0	0	0.3636	0.6259	0	0	0	0	0.591	0	0	0	0	0.6416	0	1.9584	0.5267	0	0.1883	0	0.8751	0	1.1947	0.2727	0	0	0	0	0	0	0	0	0.6382	0.9102	0	0.4601
AC005696.1	0.324	4.2417	0.8348	1.5878	0.3634	0.7828	1.9226	4.2257	1.7575	4.5412	0.4807	0.3096	5.4897	3.3571	0.1011	1.9041	2.4582	23.5426	0.1666	1.3695	5.7104	1.8572	2.7925	1.5202	3.6092	0.692	1.68	0.954	1.4359	4.9646	0.4864	2.1689	3.3407	2.0623	4.1214	4.3798	0.1428	1.9734	2.1504	2.1046	2.8782	1.8483	1.6172	4.5516	2.2832	6.3503	0.9533	0	1.6868
AC005696.2	0	0	0	0	0	0	0	0	0	0	0	0	0	0	0	0	0	0	0	0	0	0	0	0	0	0	0	0	0	0	0	0	0	0	0	0	0	0	0	0	0	0	0	0	0	0	0	0	0
AC005696.3	1.421	0.4134	0	1.5477	0.2657	0	0.2811	1.6258	0.6424	0.4426	0.4217	0	0	0	0.2958	0	0.9584	4.1542	0.2436	0.6674	0.3092	1.8102	0.3402	6.9458	1.3192	0	2.9475	1.0461	0	0.2016	0.9483	1.8738	1.9537	0.335	0.6695	0	0.2088	0	0	1.6411	1.5586	0.4504	18.9149	0.5324	0	0	1.1615	0	0.7046
AC005696.4	0.0456	1.1942	0.094	0	0.0639	0	0.0812	0.0939	0	1.4064	0.2436	0.0872	2.0286	0.1112	0.0285	0.0268	0.3691	0.4571	0.0235	0.0643	0.2084	0.305	0.131	0.0803	0.0635	0	0.5203	0.0336	0.0289	0.0971	0.0457	0.2637	0	0.0645	0.1934	0	0.1809	0.1923	0	0.1778	0.12	0.0217	1.0244	0.205	0.0292	0.2352	0.0447	6.9928	0.1696
AC005697.1	0	0	0	0	0	0	0	0	0	0	0	0	0	0	0	0	0	0	0	0	0	0	0	0	0	0	0	0	0	0	0	0	0	0.1744	0	0	0	0	0	0	0	0	0	0	0	0	0	0	0
AC005697.2	0	0.0553	0.1632	0.1035	0	0	0	0	0	0.0888	0	0	1.6098	0	0	0.0372	0.0641	0.0397	0	0	0	0	0	0	0	0	0.4598	0	0	0.027	0	0.0578	0	0	0	0	0	0	0	0	0	0	2.3711	0.0712	0.0203	0.098	0	0	0
AC005697.3	0	0	0	0	0	0	0	0	0	0	0	0	0	0	0	0	0	0	0	0	0	0	0	0	0	0	1.0248	0	0	0.3155	0	0	0	0	0	0	0	0	0	0	0	0	0.6165	0	0	0	0	0	0
AC005699.1	0.0322	0	0	0.3155	0.009	0	0	0.0221	0	0.0602	0	0	1.3635	0	0.0201	0.0189	0.3256	0	0	0	0.1786	0	0.1156	0	0	0.0687	1.402	0	0.0204	0.0411	0.0805	0.0098	0	0.0228	0.0682	0.0932	0.1419	0	0.0178	0.0139	0.0106	0.0153	1.1648	0.0181	0.0206	0.0332	0.0316	0	0.0239
AC005702.1	0	0	0	0	0	0	0	0	0	0	0	0	0	0	0	0	0	0	0	0	0	0	0	0	0	0	0	0	0	0	0	0	0	0	0	0	0	0	0	0	0	0	0	0	0	0	0	0	0
AC005702.5	0	0	0	0	0	0	0.2124	0	2.9123	0	0.1062	0	0.7581	0	0	0	0.181	0	0	0.5043	0.1168	0	0	0	0	0	2.5984	0	0	0	0	0.2178	0	0	0	0	0.4733	0.1677	0	0.31	0	0	0.8933	0	0	0	0	0	0
AC005703.1	0	0.3652	0	0	0	0	0.4966	3.7342	0	0	0	0	7.9765	0	0.1306	0	0	0	0	0	2.0487	0	2.4044	0	1.748	0	3.9057	0	1.0597	0	0.2094	0	0	0	0	0	0.5534	0.1961	0.4629	1.8121	0	0.5968	1.5665	0.2351	0.5362	0.2158	0	1.1772	0
AC005703.2	0	0	0	1.2572	0.1079	0	0	0.5283	0	0	0	0	0	0	0.2403	0	0	0	0	0	0.1256	0	0	0	0.5358	0	1.9953	1.6995	0	0	0	0.4684	0	0.8164	0.5439	0	0	0.1803	0.4257	0.3333	0.1266	0	0	0	0	0.5954	0.5661	0	0
AC005703.3	0	0.9314	0	0	0.2244	1.8263	1.1082	0.3663	0.3618	1.3711	0.1583	0	2.8252	0.1626	0.2499	0	0.1349	0	0	0	0.3483	3.823	0	0.1565	0	0.8547	0.83	0.9819	0.1689	0.1136	0.1335	0.2435	0	0	0	0.5152	0.1176	0.125	0.2951	0.1155	0.0878	0	3.329	0.2998	0.2564	1.5136	0.3925	0	0.3968
AC005703.6	0	0	0.0916	0	0.1246	0	0.0527	2.1352	0	0.083	0	0.0849	0	0	0	0	0.045	0	0	0.1252	0.087	0.1698	0.0638	0.0521	0.2475	0	1.0138	0.7196	0	0	0.1779	0.0541	0	0	0	0.1716	0	0.0833	0	0.1155	0.0292	0.0423	0.1109	0.2497	0.0854	0.1834	0.0436	0	0.1322
AC005722.3	0.0426	0.223	0.0439	0	0.3822	0.0172	0.1264	0.0585	0.0578	0.0597	0	0	0	0.0779	0.0266	0	0.4955	0.0267	0	0.06	0	0.0407	0.0612	0	0.0593	0	1.2367	0	0	0	0	0.0389	0	0	0	0	0.0751	0	0.0471	0.5349	0.042	0	0.4252	0	0.0409	0.022	0.4177	0	0.1267
AC005722.4	0	0	0	0	0.7219	0.1296	0	0	0	0	0	0	0	0	0	0	0	0	0.1655	0	0	0	0	0	0	0	0.3337	0	0	0	0	0	0	0	0	0	0	0	0	0	0	0	0	0	0	0	0	0	0
AC005725.1	0	0.1442	2.3831	0.3598	0	0	0	0	0	0.2315	0	0	3.4982	0	0.0516	0.0324	0.0278	0.0345	0.0283	0	0	0	0.0791	0	0	0.3821	0.5139	0	0	0	0.0551	0	0	0	0	0	0.0243	0	0	0	0	0.1047	3.0228	0.0928	0.0353	0	0	0	0
AC005726.1	0	0.0477	0	0	0.0307	0	0.0324	0	0.2224	0.1022	0.0162	0.209	0.4632	0.1333	0.0341	0.0321	0.1383	0.0343	0	0	0.0892	0.3134	0.0785	0.0321	0.0761	0.1168	0.1134	0	0.0346	0.0465	0.0821	0.0499	0	0.6187	0.0773	0.0528	0.0723	0.1025	0	0.0947	0.054	0.026	0.5458	0.0307	0.035	0.0564	0.0804	0.0769	0.244
AC005726.2	0.0947	0.0827	0.0488	0.6191	0.0531	0.3433	0	0	0.1285	0.2656	0.1968	0	0	0	0.0887	0	0.0958	0	0.8283	0.1335	0	0	0	0.3334	0	0	0.0982	0.0697	0.06	0.2419	0.0474	0.2306	0.2931	0.134	0	0.183	0	0	0.1572	0.2051	0.4052	0	0	0	0	0.0489	0	0	0.0705
AC005726.3	0	0	0	0	0	0	0	0	0	0	0	0	0	0	0	0	0	0	0	0	0	0	0	0	0	0	0	0	0	0	0	0	0	0	0	0	0	0	0	0	0	0	0	0	0	0	0	0	0
AC005726.4	0	0	0	0	0	0	0	0	0	0	0	0	0	0	0	0	0	0	0	0	0	0	0	0	0	0	0	0	0	0	0	0	0	0	0	0	0	0	0	0	0	0	0	0	0	0	0	0	0
AC005730.2	3.3942	0.529	0.8746	0.198	0.7818	0.3905	5.6111	3.079	0.4932	0.4531	0.5396	1.1584	4.3648	1.8472	0.5298	0.9262	0.4905	0.7594	0.8104	0.6832	1.4244	0.6949	0.1741	2.844	0	0.9709	4.0229	0.7139	1.228	0.3096	1.092	0.332	0	0.5144	0.1713	1.1705	0.6412	0.6248	2.2796	0.5775	0.5584	1.2102	0.7563	0.2044	0.6601	4.0017	2.0213	0.0853	0.2705
AC005730.3	0.3921	0.6845	2.0208	0.6406	0.6598	0	7.9123	9.6911	6.9135	1.649	0.3491	31.8533	8.3058	0.7171	1.1018	0.2305	1.9836	0.9826	2.2184	0.5526	0.64	9.3661	3.38	4.8302	2.7303	0.2094	3.2535	2.3094	3.9724	1.1684	4.3177	1.5513	3.2348	3.3282	4.9884	0.3787	0.3457	0.5512	3.2535	1.6982	2.8386	0.3729	3.9148	0.2204	0.2512	1.6182	2.5001	0	2.9167
AC005736.1	1.1764	1.0268	0.3031	0.9609	0	0	0	0	0.7977	0.8245	0	1.1242	0	0	0	0	0	0	1.21	0	0.192	0	0.845	0.69	1.6382	0.3141	1.2201	0	0	0	0.2944	0.716	0	0	0	0	0	0.5512	0.3253	0	0.1935	0	0	0	0.7537	0	0.2885	0.4137	0.4375
AC005740.3	0.4172	0	0.86	1.3632	0.117	0	0.7428	1.7185	0	0	0.2476	0.3987	16.7903	0.5086	0.1303	0.9808	1.6883	0.2614	3.4331	0.5879	0.8171	0.7972	3.5962	0	0	0.2228	0.4327	0	0	0.1776	0.2088	1.7775	0	2.9509	0	0.4029	0.5518	1.1729	0.9231	0.1807	1.9219	0	7.289	1.6412	1.8711	4.5193	1.0231	2.641	0.3103
AC005740.4	0.4499	1.0472	0.1546	0.245	0.4626	0	0.267	0.5148	0.2034	0.3504	0	2.0065	2.2236	0.2742	0.6087	0.617	0.9862	0.8455	0.9255	0.8453	1.4196	1.003	0.7541	1.9352	0.2088	0.3203	1.5554	1.2144	0.2849	0.7022	0.4504	1.2778	1.0825	0.4243	0.7419	0.1448	1.5867	0.2108	0.8295	0.1299	1.6284	0.4991	0.3743	1.7699	0.4324	0.0774	0.2942	3.7974	0.8924
AC005740.5	0.0347	0.0303	0.0179	0.1702	0.0195	0	0	0.0238	0.0471	0.0324	0.0206	0	1.7648	0.0212	0.0217	0.0204	0.0351	0.0217	0	0	0	0	0.0249	0.0204	0	0.0371	1.5483	0	0.022	0.0296	0.0174	0	0	0	0.0736	0.067	0.0153	0.0163	0.0576	0	0	0	0.4332	0.0195	0.0445	0.0537	0	0	0
AC005746.1	3.2398	1.7909	10.9079	0.1764	0.2423	0.7828	0.6409	1.112	1.9039	0.2523	0.0641	0.4128	1.8299	0.9216	0.708	0.6347	1.0379	0.203	0.6665	0.6087	0.1762	3.1984	0.6981	2.027	0.6015	0	2.128	0.0795	0.1367	1.425	0.5405	0.8544	0.6681	0.4583	0.5343	0.8343	0.3809	0.3036	0.6571	0.2338	0.6751	0.3594	1.8867	0.5462	0.3113	0.1114	0.5826	0.076	0.6426
AC005746.2	3.9698	0.5331	0.1574	0	0.3425	0	0	0.4193	2.0706	0.7134	1.0875	0	0.6468	0.7445	0	0	0.9268	0	1.5705	0.4303	0.299	4.0844	0.2193	1.4329	0.4252	1.4675	9.1843	0.4496	1.9334	3.8995	0.4585	0.4646	0.3149	0	0.4316	3.5385	0.1346	0.2862	2.3647	0	1.9091	0.5807	2.2864	3.2605	1.3695	1.7326	0	0	1.817
AC005746.3	0.7304	0	0.3764	0	0	0	0	0.5014	0	0.3413	0.4335	0	0	0.2226	0.114	0.2146	0.1847	0	0	0	0	0.6978	0	0.8568	0	0.78	3.4087	1.8819	0.6937	1.0882	1.0967	0.2223	0	0	0	1.4106	0.161	0	1.212	0.3163	0.2403	0.3473	0.4557	0.4105	0.4679	0.3767	0	0	0
AC005753.1	0.2322	0.6081	0	0	0	0	0	0	0	0.434	0	0.2219	3.9352	0	0.2175	0.546	0.2349	0	0	0	0	0	0.6673	0.1362	0.3234	0.248	0.7226	0	0.147	0.2966	0	0.212	0.2395	0.3285	0	0	0.5119	0	0.2569	0	0.3821	0.8833	0	0.1305	0	0.2396	0	0	0.5182
AC005753.2	0	0	0	0	0	0	0	0	0	0.154	0	0	2.7921	0	0	0	0	0	0	0	0.1614	0	0	0.0967	0	0	0.8545	0	0	0	0	0.0501	0	0	0	0	0	0	0	0	0	0	3.7013	0	0	0	0	0	0.4902
AC005753.3	0.1374	0	0.0354	0	0.0578	0	0	0	0	0.0642	0.1019	0	0.5821	0.0419	0	0.0404	0.417	0	0.0707	0.0968	0.1121	0.0656	0.148	0	0	0	1.5676	0	0.087	0.0585	0.1375	0.1463	0.6376	0.3402	0	0	0.1211	0.0966	0	0.0595	0.2713	0.2286	0.2572	0.5791	0.11	0.2835	0.0337	0.3383	0.1533
AC005757.1	0.6082	3.4502	0	0.9935	0	0	0	2.5049	0.4124	0.1421	0	0	7.0846	0.1853	0.1899	0	1.0767	0.1905	0	0.8569	1.0918	0	0.6552	0.7134	0.4234	1.6236	2.8382	0	0	1.1649	0.1522	0.4627	0.6271	0.2151	0	1.1745	0.9383	0.1425	0.3364	0.5267	1.0005	0.1446	0.7589	0	0.0974	0.6274	0.1491	0	0.4523
AC005759.1	0.1184	0.1034	0	0	0	0.0477	0.2108	0	0.803	0.9959	0	0.9053	1.5049	0.3609	0.2218	0.0696	0.1797	0.1484	0	0	0.1933	0.2263	0	0	0	0.0632	1.7194	0.1743	0.075	0.0504	0.2963	0.2883	0.1221	0.2513	0.0837	0.5717	0.1566	0.111	0.131	0	0.3117	0.1126	2.0688	0.7986	0.3414	0.1222	0.0581	0.1666	0.2642
AC005772.1	0	0.2567	0.1516	0	0	0	0.0873	0.1009	0	0.0687	0	0.1405	10.2785	0	0	0	0.0744	0	0.4538	0	0.336	0	0.4225	0	0	0	0.9151	0	0	0	0	0	0.1516	0	0.6236	0	0.0648	0	0	0	0.0484	0	1.101	0.4132	0	0.9102	0.0721	0	0
AC005772.2	0.0648	0.0283	0.4509	0	0.0454	0	0.0577	0.1335	0.0879	0.4845	0	0.0619	7.1382	0.079	0.0101	0	0.0328	0.0203	0.0167	0	0.0635	0	0.3724	0.057	0.0451	0.1211	0.7058	0	0.041	0.0276	0.0324	0	0	0.0229	0.2519	0	0.0714	0.0152	0.0538	0.014	0.0213	0.0462	3.5586	0.0182	0.0104	0.5516	0.0477	0.7521	0.0241
AC005774.2	0	0.2209	0	0	0	0	0	0	0	0	0	0	0.5361	0	0	0	0	0	0	0	0	0	0	0	0	0	4.9879	0	0	0	0.1267	0	0	0	0	0	0	0	0	0	0	0	0	0.2845	0	0	0	0	0
AC005775.1	0.8443	0	0.174	2.2068	0.2841	1.0879	0.2004	1.0432	1.1449	0.71	0.0501	0.1614	0.3576	0.9263	0.1054	0.5954	0.5125	1.1635	0	0.4758	0.3858	0.3226	0.3638	0.099	0.2351	0.0902	1.0507	0.7458	0.2138	1.0781	0.338	0.4111	0	0.1194	0.5967	0.9783	0.4466	0.5538	0.0934	0.1462	0.1667	0.4014	0.8428	0.6642	0.9195	0.2613	0.4969	0.2375	1.6327
AC005776.2	1.6227	7.3647	2.9267	4.3739	0.7735	0.2287	1.3481	3.6759	5.1713	2.3882	2.3355	1.9383	8.2485	1.1374	2.153	2.3842	11.8194	7.3187	4.6315	1.0289	2.8865	0.8526	4.6038	3.7594	3.5023	3.2491	5.0486	2.2696	2.1574	5.7673	0.8933	2.9627	4.5176	2.9266	2.2935	1.0968	1.4306	6.2725	2.6477	1.4406	6.7539	1.7743	16.0978	5.2433	2.1311	11.6341	2.1487	2.5679	5.5517
AC005785.1	0.6759	2.2943	0.0387	1.8404	0.6739	2.8732	0.4011	1.753	2.2408	0.5614	0.5795	0.2871	0	0.9156	0.6331	1.5891	5.8125	0.4234	1.3519	0.635	1.0541	0.861	1.025	2.0704	0.7321	0.3609	2.1809	0.6082	0.3804	1.3107	0.3007	1.4627	1.3165	1.2217	0.5839	0.5802	0.5628	1.3724	1.3709	0.5204	1.3591	0.9641	0.4686	2.2369	0.7217	1.7045	1.547	0.6867	2.1786
AC005786.2	0.7779	1.3579	0.2004	0	0	0	0	0.267	3.1649	0.3635	0.5771	0.3717	1.6477	0.9483	0.1214	0.6858	0	0.2437	2.8004	1.0961	0	2.2296	0	0	0	0.2077	0	0	0.2463	0.3311	0	0.1184	0	0	0	0	0	0.5467	0	0.3369	0.128	0.1849	0	0.2186	0.1246	0.2006	0.1908	0	0.2893
AC005786.3	0	0	0	0	0	0	0	0	0	0	0	0	0	0	0	0	0	0	0	0	0	0	0	0	0	0	0	0	0	0	0	0	0	0	0	0	0	0	0	0	0	0	0	0	0	0	0	0	0
AC005789.1	0	0	0	0	0	0	0	0	0	0	0	0	0	0	0	0	0	0	0	0	0	0	0	0	0	0	0	0	0	0	0	0	0	0	0	0	0	0	0	0	0	0	0	0	0	0	0	0	0
AC005790.1	3.5084	6.1243	0	1.0421	0.6261	1.5413	2.082	0.8758	1.7301	1.0431	0	0.9144	0.6755	0.5832	0.0996	0.5624	1.2906	0.5994	0.3281	0.4494	0.7287	2.7424	1.6036	0.7483	0.4441	0.5109	2.6462	2.1131	0.4039	0.6788	0.1596	0.2912	0.3289	0.4512	0.4508	1.2319	0.703	0.8966	0.1764	2.21	0.1049	0.3033	0	1.6131	1.839	0.6581	1.2513	0	1.1861
AC005803.1	1.201	0.4368	1.9599	0.327	0	0	0.0594	0.0687	0.6787	0.2806	0.0297	0	0	0.061	0.2187	0	0.1519	0.0627	0.0515	0	0.0327	0	0.2876	0.4696	0	0	0.7266	0.0737	0.0634	0.1704	0	0.1827	0.1032	0.0708	0.2829	0	0.0882	0.1407	0.2214	0.0867	0.2964	0	7.9933	0.1687	0.0962	0.1033	0.0491	0	0.0744
AC005808.1	0	0	1.9413	0	0	0	0	0	0	0.704	0	0	23.1386	0	0	0	0	0	0.5812	0	0	0	0.2706	0	1.5737	0.6034	0.7814	0.2773	0	0	0	0	0	0	0	0	0	0	0	0	0	0	3.7606	0.2117	0	0.1943	0	0	0
AC005821.1	0.2066	0.0515	0.0456	0.1929	0.1573	0.7846	0.1226	0.2634	1.0809	0.0828	0.0701	0.0564	0.3126	0.072	1.0506	0.1214	0.4032	0.0185	0.1366	0.0416	0.0578	0.1692	0.1696	0.4848	0.2055	0.1734	2.143	0	0.1869	0.6283	0.0886	0.0359	0	0.4593	0.0626	0.171	0.1301	0.3043	0.1143	0.3324	0.0291	0.0421	1.584	0.2322	0.0378	0.0914	0.1448	0.5191	0.2854
AC005821.2	0	0	0	0	0	0	0	0	0	0.0482	0.1226	0	2.6244	0	0.7414	0	0	0	0	0	0	0.2959	0.1483	0	0.1438	0	0.8567	0	0	0	0	0	0	0	0.073	0	0.091	0	0	0	0	0	0.3865	0	0	0	0.0506	0.0726	0.0768
AC005823.1	0	0	0.2529	0	0	0	0	0.1684	0	0.1146	0	0	2.0786	0	0	0	0.1241	0	0	0	0	0	0	0	0	0	2.0355	0	0	0	0	0	0	0	0.3468	0	0.3245	0	0	0	0	0	0.6123	0	0	0	0	0	0
AC005823.2	0	0.1927	0	0	0	0	0	0	0	0	0	0	0.4677	0	0	0	0	0	0	0	0	0	0.1586	0	0	0	0	0	0	0	0	0	0	0	0	0	0	0	0	0	0	0	0	0	0	0	0	0	0
AC005828.1	0.3869	2.5324	0	0.632	0.217	0	0	0.9295	2.6232	0.0904	0.0574	0	12.2908	0.1179	0.3623	0.5684	0.5871	0	0	0	0.1263	0.1848	0.1389	0.6807	0.2694	0.1033	3.4103	0	0.2449	0.5763	0.0968	0.5886	0.5984	0.4104	0.2734	0.5603	0.2558	0.3625	0.6419	0.3351	0.3819	0.092	2.4138	0	0.1239	0.5986	0.5692	0	0.1439
AC005828.2	0.2554	2.4519	0	0	0.0716	0	0	0.1753	0	0	0.1516	0	4.3273	0	0	0	0	0	0	0.3598	0	0	0	0	0	0	0.5297	0.188	0	0	0.1278	0	0.2633	0.1806	0	0	0	0.1197	0	0	0.1681	0	0	0.1435	0	0	0.2505	0.1796	0
AC005828.3	0.4857	0	9.2609	0	0	0	0	0.3334	2.3054	0.1135	0.0721	0	0	0	0	0	0.6142	0	0.1249	0	0.2378	0	0.3489	0.2849	0.3382	0	0	0	0	0	0.1215	0.4434	0	0.5153	0.1716	0	0.1071	0.6827	0.1343	0.1052	0.1598	0	4.8487	0	0.1556	0.3758	0.4764	0.1708	0.1806
AC005828.4	1.56	1.5886	0.6699	0.4248	0.5104	0	0.6172	1.4279	28.914	0.3644	0.463	0.9939	0	0	0.3247	0.7641	2.2358	0.8144	0.936	2.5646	1.3579	0.2484	1.6808	1.6776	1.0862	1.5272	3.2358	0.1914	0.6585	3.6523	1.041	2.1363	2.4129	0.9195	1.8375	6.0256	0.9169	1.9492	1.2943	0.9008	0.5133	0.9889	0.9734	1.1689	1.7491	4.5599	0.6376	0.1829	0.5802
AC005828.5	0	0	0	0	0.2267	0	0.2399	0.8326	0	0.3778	0	0	0	0	0	0.2376	0.409	0	0	0	0.3959	0	0	0.2371	0	0	2.5158	0	0.256	0.3442	0.2023	0.6151	0.4169	1.4297	0.2857	2.7328	0.1782	1.8943	0.2236	0	0.3991	0.5766	1.5135	0.2272	0.1295	0.2085	0.3966	0.2844	0.3007
AC005832.1	0	0.876	0	0	0	0.5052	0.1489	0	0	0.5862	0	0	0.5315	0	0.1567	0	0.2538	0.1572	0	0.7071	0.0819	0	0	0	0	0	4.1636	0.1847	0	0	0	0.1527	0	0	0	0	0	0.3527	0.2776	0.326	0.0826	0	0	0.282	0	0.6471	0.1231	0	0.3733
AC005832.4	0	0.4594	0	0	0	0	0	0	0	0	0	0	0	0	0	0	0	0	0	0	0	0	0	0	0	0	0.5459	0	0	0	0	0	0	0	0	0	0	0	0	0	0	0	0	0	0	0	0	0	0
AC005833.1	0	0.0949	0	0.0592	0.1016	0	0	0	0.0491	0.6264	0.0968	0.1039	0.307	0	0	0.0426	0.0367	0	0	0	0.5322	0	0.0521	0.0213	0.0505	0	0.0376	0	0	0.0463	0	0.011	0	0	0	0	0.016	0	0	0	0.0119	0	0	0.0204	0.0232	0	0.0355	0.0765	0.0539
AC005833.2	0	1.1158	0	0.7338	0.0194	0	0.1025	0	0.1874	0.3713	0.2563	0.1981	1.6832	0	0.1079	0	1.7302	0.303	0.0178	0	0.1128	2.0466	0.0248	0	0	0.1107	1.8991	0.0254	0	0.0294	0.0173	0.0315	0	0.1955	0	0.0334	0.0762	0.0162	0.0191	0.015	0.0114	0	0.0862	0.0388	0.0221	0	0.0508	0	0
AC005837.1	0.5851	0.6566	0.0862	0.1366	0.1875	0	0.5457	0	0.4534	0.6639	0.0248	0.2396	0.177	0.4076	0.2871	0	0.8034	0.1571	1.4186	0	1.0368	0.559	0.1201	1.0786	0.8148	0.3124	0.7802	1.1076	0.1058	0.2491	0.251	0.2798	0.6034	0	0.4135	0.1614	0.0737	0.6267	0.3699	0.1448	0.165	0.4371	8.6577	0.1879	0.482	0.2587	0.7789	0.0588	0.1243
AC005837.2	0	0	0	0	0	0	0	0	0	0	0	0	0	0	0	0	0	0	0	0	0	0	0	0	0	0	0	0	0	0	0	0	0	0	0	0	0	0	0	0	0	0	0	0	0	0	0	0	0
AC005837.4	1.5055	0	0.5172	0	0.7036	0	0.5956	1.0335	1.3611	0.2345	0	0	0	0.3059	1.8801	0.2949	2.0307	0	0.5162	0	0.1638	0.9589	0.3605	1.1774	4.8917	0.268	3.1227	0	0.6354	1.7089	0.5023	2.2906	2.0698	1.0648	0.3547	3.8766	0.2212	1.4108	0	2.1733	3.4675	0	9.3934	0	0.4823	0	0.2461	0	0.3733
AC005838.2	8.6024	4.3469	13.0658	3.6983	2.4123	0	1.3434	41.3376	2.456	4.0192	0.8062	6.9227	14.3845	0.5519	0.9895	0.2661	0.9161	0.8509	3.4927	2.5519	2.2167	9.5162	8.1302	2.1245	3.1524	0	5.6346	0	4.2998	1.5418	4.532	4.8221	6.0691	5.4438	0.6399	2.186	1.7963	4.0307	7.5128	0.5882	5.363	0.2153	19.2095	3.3076	6.6715	27.0902	2.6645	16.5591	2.694
AC005840.2	2.6506	1.9733	0.4821	4.0755	1.6615	8.2253	1.2954	6.2616	2.326	0.0728	1.0642	0.9685	4.9537	1.0929	2.1419	1.9244	2.7604	1.9046	1.0023	5.0531	2.0611	1.7131	4.0318	4.2069	3.9082	0.5412	3.0724	3.2138	1.234	3.5507	1.9509	4.1278	2.2508	3.5289	0.9917	3.237	0.5499	3.0684	1.7679	1.7556	2.5138	0.8895	1.7511	5.3449	1.7981	3.4985	2.1411	1.5901	3.943
AC005840.4	1.198	5.6466	0.1235	1.9572	0.336	1.4473	0.4266	2.6318	1.2998	0.3358	1.4221	0.9159	1.015	0.8763	0	0.5633	2.5452	0.3002	1.8484	1.0129	2.0334	0	1.721	3.2324	1.6683	0.5118	0.2485	1.0583	1.0619	2.5498	1.1992	1.5312	1.7295	0.3389	0	1.1568	0.7394	2.8067	1.4578	0.2075	2.1286	0.4557	0	1.0772	1.0745	0.7415	0.47	0.6741	2.6732
AC005841.1	0	0	0	0	0	0	0	0	0	0	0	0	0	0	0	0	0	0	0	0	0	0	0	0	0	0	0	0	0	0	0	0	0	0	0	0	0	0	0	0	0	0	0	0	0	0	0.2453	0	0
AC005845.1	0.8792	1.151	0.5663	0	0.4314	0	0.1304	2.565	0	0.1027	0	0	0	0.134	0.3431	0	0.3335	0.1377	0.2261	0	0.1435	0	0.1579	0.6446	0	0.1174	2.5074	0	0.9741	0.1871	0.11	0.3344	0.2266	0.3109	0	0.2122	0.4845	0.309	0.3647	3.617	0.6509	0.1045	1.0971	0.9881	0.352	0	0.3234	0	0.6539
AC005856.1	2.5162	0.3561	0.035	0.2777	0.1812	0.0958	0.3229	0.2568	0.7839	0.1748	0.0303	0.26	1.7285	0.1451	0.1698	0.3197	0.4988	0.4047	0.1224	0.1437	0.3995	0.6822	0.1954	0.718	0.142	0.0726	2.6801	0.0501	0.0646	0.4487	0.2042	0.3518	0.2104	0.024	2.9798	0.2627	0.4647	0.0637	0.3009	0.2798	0.358	0.3233	1.4426	0.2484	0.1852	0.1228	0.2668	0.7653	1.4415
AC005863.1	0.0417	0	0.0215	0	0.0819	0	0	0.0286	0.1696	0.1364	0.0124	0.0398	2.5612	0	0	0	0	0.0261	0.0214	0	0.1089	0	0.1797	0	0.0581	13.0249	1.8163	0.1535	0.0528	0	0	0.0127	0	0	0.1179	0	0.1287	0.0195	0	0	0.0274	0.0198	1.4049	0.1875	0.0267	0.1936	0	0	0
AC005865.2	0.2285	1.3963	0	0	0.0641	0.092	0	0	0.3099	0.3203	0.2374	0	0	0	0.0357	0	0.6358	1.2885	0.2351	0	0.4849	0	0.0821	0.067	0	0.061	0.1185	0	0.1447	0.4378	0	0.3477	0.1178	0	0	0.6621	0	0.2677	0	0	0.2256	0.1087	0.5704	0	0.0366	0	0.056	0.3215	0.255
AC005871.1	0	0	0	0	0	0	0	0.6223	0	0.1412	0	0	0	0	0	0	0.1528	0	0	0	0.0986	0	0	0	0	0	0.3134	0	0.1913	0	0	0	0	0	0	0.2918	0	0	0	0	0	0	0	0	0	0	0	0	0
AC005871.2	0	0	0	0	0	0	0	0	0	0.1275	0	0	4.0455	0	0	0	0	0	0	0	0	0	0	0	0	0	1.9809	0	0	0	0	0	0	0	0	0	0	0	0	0	0.0898	0	0	0	0	0.1407	0	0	0
AC005884.1	0.3346	0	0	0	0.0938	0	0	0	0	0	0	0	0	0.6118	0	0.5899	0.1692	0.2096	0	0	0	0	0	0.3925	0.4659	0	0.6939	0	0	0	0.1674	0	0	0	0.2364	0	0.295	0	0	0	0.1101	0	0	0	0	0	0.1641	0	0.4977
AC005884.2	0	1.0143	0	0	0.1629	0	0	0	0	0	0.1724	0	0	0	0	0	0	0	0	0	0	1.1103	0.4174	0	0	0	0	0	0	0	0	0	0	0	0	0	0	0	0	0	0	0	9.4263	0	0.1861	0.5994	0	0	0
AC005888.1	0.0746	0	0.0769	0	0	0	0	0	0	0.2441	0	0	3.0036	0	0	0	0	0	0	0	0	0	0	0	0.1039	0.0797	0.8514	0	0	0	0	0.0227	0	0	0	0	0.0987	0	0	0.0323	0	0	5.8676	0	0	0.0385	0.0366	0.6299	0
AC005899.1	1.0197	0	0	1.2494	0.9293	0.1027	0.1513	4.0251	1.3829	0.2382	0.3783	0	5.3995	0	1.751	0	0.7737	0.7985	0	0.3592	0.1664	4.871	0.3662	0.5981	0	0	2.1151	0.563	0	1.3021	1.0207	0.8533	1.0515	0.9015	0	0.2462	0.2248	0	0.141	0.2208	1.5098	0.1212	2.8631	0	0.49	0.789	0.25	0.3586	3.9818
AC005899.3	0	0	0	0	0	0	0	0	0	0	0	0	0	0	0	0	0	0	0	0	0	0	0	0	0	0	0	0	0	0	0	0	0	0	0	0	0	0	0	0	0	0	0	0	0	0	0	0	0
AC005899.4	0	0	0	0	0	0	0	0	0	0	0	0	0	0	0	0	0	0	0	0	0	0	0	0	0	0	0	0	0	0	0	0	0	0	0	0	0	0	0	0	0	0	0	0	0	0	0	0	0
AC005899.5	0.26	0.4539	1.0719	2.5486	0.2916	0	0.3086	4.2838	0.3526	0.9719	0	0.2485	0	0	1.9482	0.6113	2.3674	1.1401	1.872	0	0.0849	0	2.9881	1.0675	0	0.4165	2.1572	0.5742	0.3292	0.5534	2.6026	3.0857	0.5362	5.333	3.3076	0.7532	0.8023	0.4873	0.5753	0	4.192	0.2472	4.2179	0.8767	3.4148	3.6211	0.1275	2.0116	5.4149
AC005899.6	1.4497	1.6871	0	3.9473	0.542	0	0.2868	14.5965	1.3107	4.7415	0	0.9236	1.0235	1.4728	1.9613	0.284	5.1333	0.6054	4.2249	0.6809	2.6814	1.385	7.6363	1.7007	0.6729	0.5161	4.0094	1.0672	0.6119	6.9937	5.3209	5.1468	4.9829	12.6462	5.1228	0.4666	1.7042	1.1321	2.1383	2.9299	7.3142	1.6082	1.2061	2.7157	12.0743	5.733	1.422	2.0393	8.9857
AC005899.7	0.4882	1.7044	0.1258	3.5888	0.8214	0	0.4346	6.0322	0.662	0.4562	0	0	1.551	0	4.0389	0.1435	1.9755	0.1529	0.5021	0.3439	1.1951	0.9328	2.6299	0.4295	0	0.2607	0.2531	0	0.1545	3.0131	1.9546	1.4113	0.5034	4.1433	0.1725	0.4714	0.6456	0	0.81	0.4228	3.6944	0.4642	0.3046	0.1372	1.8765	1.259	0.1197	0.515	3.8125
AC005899.8	0.2081	0.4358	0.0214	0.4079	0.0934	0.0168	0.0247	0.9427	0.3386	0.2916	0.0123	0.0398	0.8814	0.0254	0.6106	0.0978	0.4631	0.0261	0.0856	0.1173	0.1222	0.159	0.8668	0.122	0.1159	0.1555	0.6905	0.0613	0.1054	0.496	0.3541	0.6711	0.2145	0.7652	0.2647	0	0.1468	0.156	0.2302	0.0541	0.6572	0.1978	2.3368	0.0935	0.1866	0.4937	0.0612	0.4976	1.6404
AC005901.1	0	0	0.134	0.8495	0.1458	0	0	0.357	0.7052	0.1215	0	0	2.7536	0.1585	0.9741	0	0.5261	0.1629	0	0	0.1697	2.4841	0	0.305	0	0.1388	0.5393	0	0	0.2213	0	0.633	0	0.1839	0.1838	0	0	0	0.2876	0	0	0	0	0	0.0833	0	0	0	0
AC005906.2	0.0297	0.4671	0.0766	0	0.0042	0	0	0	0	0.0972	0.0706	0.0284	0.6612	0	0.0464	0.0175	0.5414	0	0.0917	0.0209	0.0388	0.0142	0.0961	0.0174	0.0207	0.0159	1.3567	0	0.0471	0.0316	0.1637	0.1131	0.0153	0.2628	1.0611	0.3158	0.1442	0.0139	0.0658	0.0258	0.2397	0.1625	1.2243	0.0418	0.0095	0.092	0.0146	0.0209	0
AC005906.3	0.0494	0.0431	0	0	0.083	0	0	1.2536	1.8741	0.0692	0.2197	0	0.8363	0	0.1849	0	0	3.9884	0	0	0.0644	0.1415	0.1418	0.1737	0.1375	1.344	1.382	0.218	0.3125	0.042	0.2717	3.5895	0	0.1396	0.0349	0.0477	0.1523	0.0694	0	0.2992	0.0487	0	6.8364	0.1109	0	0.3055	0.4599	0.2083	0.2203
AC005908.2	0	0.7091	0	0	0	0	0	0	0	0	0.0804	0	0	0	0	0	0	0	0	0	0	0	0	0.1588	0	0.1446	0	0	0	0.9221	0.1355	0	0	0	0	0.2615	0	0.3807	0	2.1109	0.4455	0.1287	1.0138	0	0	0.419	0	0	2.2156
AC005909.1	0	0	0	0	0	0	0	0	0	0.3553	0	0	4.0264	0	0	0	0.0962	0	0	0	0.1241	0	0.1365	0	0	0.1015	2.3658	0	0	0	0	0	5.0965	0	0	0	0.1676	0.2672	0	0	0	0	0.2372	0	0.0609	0	0	0	0
AC005909.2	0.0427	0.1118	0.044	0	0	0.0172	0	0.0586	0.1158	0.5586	0.1394	0.1224	10.9441	0	0.0133	0.0251	0	0	0.1318	0	0.1115	0	0.5214	0	0	0.2736	1.55	0	0	0	0.0214	0	1.8934	0	3.199	0.0412	0.6777	0.1401	0	0.0185	0.0843	0.0203	5.1689	0.072	0.0274	0.2863	0	0	0.127
AC005911.1	3.4622	6.3185	5.0281	1.0284	0.353	12.1678	0.3736	3.0249	3.4147	3.5294	0.934	2.4063	2	1.3429	0.7861	1.1099	0.796	2.9575	0.1619	1.774	2.1574	0	3.8433	2.7692	1.7532	1.1764	3.2642	1.8536	4.1847	1.3397	1.5753	0.9578	1.2982	0.8904	0.2224	4.5589	0.2775	2.3596	0.8704	0.9541	2.2784	1.9453	6.677	1.5919	1.8148	2.9223	3.3959	0	7.4913
AC005912.2	0	0.0522	0.0308	0	0.0168	0.3371	0	0.0411	0	0	0	0.1143	0.8866	0	0.0934	0	0.363	0	0	0	0.0195	0.1714	0.2577	0.2105	0.0833	0	1.6125	0	0.1514	0.1527	0.0299	0.0728	0.0617	0.0423	0.1268	0.1155	0	0.1401	0.0662	0.1295	0.3345	0	0.2239	0.2352	0.0766	0	0	0.2103	0.1334
AC005914.1	0	0.0821	0.1455	0.3075	0.0264	0	0.1676	0.5169	0.1276	0.9234	0.1396	0.5396	7.5749	0	0.1469	0.1106	0.0952	0	0.2904	0	0.1536	0.0899	0.2704	0.0552	0	39.6998	0.5856	0.3464	0.6554	0.1202	0.1413	0.0286	1.0675	0.6656	0.1995	0	0.166	0.2646	0.2082	0	0.0929	0	11.0396	0.0529	0.0904	0.4854	1.2001	0	0.35
AC005920.1	0.0699	0.3049	0	0	0.0392	0	0	0.048	0.0948	0.0653	0	0	0.148	0.1278	0	0	0.0707	0	0.0359	0	0.0912	0.0668	0.1004	0.041	0	0	0.6522	0	0	0	0.035	0	0	0.0494	0.0494	0.0675	0	0.131	0.0386	0	0.046	0	0.1744	0.0785	0.1791	0.036	0	0.0491	0
AC005920.2	0.4323	3.3959	1.3367	0	0.1212	0	0.5131	3.5612	0	0.202	0.1283	0.4131	12.819	0	6.2084	0.2541	1.968	0	0.4446	1.8274	0.8466	0.413	1.2421	1.7749	0	0.2308	3.5867	0	0.8211	3.1282	0.4327	1.5786	0.8915	1.8345	0.3055	0.4174	1.334	1.4179	1.1956	0.5616	0.9957	0.6166	0	0.9717	3.6005	2.4528	2.3321	0.6081	0.3215
AC005920.3	0	0	0	0	0	0	0	0.1603	0	0	0	0	0	0	0	0	0	0	0	0	0	0	0	0.0685	0	0	1.9378	0	0	0	0	0.0355	0.1204	0	0.5777	0.1128	0	0	0	0.0506	0	0.0555	0.1457	0	0	0	0.1145	0	0.0869
AC005920.4	0	0	0	0	0	0	0	0	0	0	0	0	0	0	0	0	0	0	0	0	0	0	0	0	0	0	0	0	0	0	0	0	0	0	0	0	0	0	0	0	0	0	0	0	0	0	0	0	0
AC005921.2	0	0	0	0	0	0	0	0	0	0	0	0	0	0	0	0	0	0	0	0	0	0	0	0	0	0	0	0	0	0	0	0	0	0	0	0	0	0	0	0	0	0	0	0	0	0	0	0	0
AC005921.4	0	0.0662	0	0	0.0213	0	0	0.1041	0.1028	0.3188	0.0225	0	0.6424	0	0	0	0.3068	0	0	0.1068	1.0394	0	0.5446	0.0445	0	0.081	0.4718	0.0558	0	0.0968	0.0759	0.0231	0	0	0.1607	0	0.0334	0.0355	0.2516	0	0	0.036	0.6623	0.0426	0.0486	0	0	0	0
AC005943.1	0	0	0	0	0	0	0	0	0	0	0	0	0	0	0	0	0	0	0	0	0	0	0	0	0	0	0	0	0	0	0	0	0	0	0	0	0	0	0	0	0	0	0	0	0	0	0	0	0
AC005944.1	0	0	0	0	0	0	0	0	0	0	0	0	0	0	0	0	0	0	0	0	0	0	0	0	0	0	0	0	0	0	0	0	0	0	0	0	0	0	0	0	0	0	0	0	0	0	0	0	0
AC005954.1	0.4259	2.9738	0	0.6958	0.1194	1.715	0.5055	0.5847	2.3103	0.597	0.1264	0	0.9021	0	0.133	0	2.1543	0	0	0	0.417	0	0.6118	0.2498	1.1861	0	0.4417	0	0	0.1813	0.4263	1.0368	0.4391	0	0	0	0	0	0.4711	0.7377	1.2612	0	0.5315	0.4787	0.4093	0	1.4621	0.2995	0.3168
AC005954.2	0	0	2.9266	0	0	0	0	0	0	0	0	0	0.5468	0.3147	0.1612	0	0.5223	0	0	0	0	0	0	0.4542	0	0	0	0	0	0.1099	0	0.0786	0	0	0.3649	0	0	0	0	0	0	0	0	0	0.0827	0	0	0.1816	0.192
AC005962.1	0	0.9607	0.2269	0.3596	1.4815	0	0.2613	0.4533	0	1.0285	0.8492	0.2104	5.1287	0.1342	0.8934	0.2588	0.8908	0.1379	0.2264	0	0.3592	1.6825	0.1581	0	0.3065	0	1.5981	0.3241	0.2787	0.6559	0.1102	1.2057	1.1349	0.4671	0	0	0.1941	0.8251	0.2435	0.0953	0.4346	0.1047	0	0.3711	0.141	0.6813	0.2159	1.0838	1.1461
AC005962.2	0.1907	0.6659	0.0491	0.1558	0.2407	0.7297	0.1132	0	0.1293	0.7129	0.3113	0.1823	0.808	0.2906	0.1489	0	0.4341	0	0.049	0.6719	0.7159	0.1822	0.3425	0	0	0.0509	0.4945	0.702	0.0604	0.2842	0.0477	0.2902	0.0983	0.4047	0	0.4604	0.042	0.4021	0.211	0.2478	0.2196	0.5894	0	0.1608	0.5804	0.1968	0.0468	0	0
AC005972.3	0.5756	1.0048	4.1035	0.0784	1.2106	0	0.1139	0.3622	12.4253	0.7172	0.6121	0.1375	5.5881	0.1754	0.4044	0.3101	0.5581	3.4857	0.3454	0.2028	0.5793	0.6416	0.1378	0.8722	0.4676	0.8965	1.7412	0.1412	0.4859	1.3885	0.3601	0.2336	0.6925	0.8482	0.1356	0.2779	0.2326	0.6743	0.2653	1.0595	0.4893	0.5473	3.1726	0.2696	0.0307	0.8165	1.1998	0.0337	0.9633
AC005993.1	0	0	0	0	0	0	0	0.0849	0	0.0289	0	0	3.2744	0	0.0193	0	0	0	0	0.0871	0.0807	0	0.0444	0	0	0.4953	1.3468	0.0455	0	0.0263	0.0619	0.0188	0	0	0.0437	0.1194	0.0818	0.029	0.0684	0.1875	0.3866	0.0294	0.3087	0.0695	0.0198	0.0638	0	0	0
AC005996.1	0.7634	0	1.0491	0	0.1427	0	0.302	0.6988	0	0	0.2266	0	0	0.3102	0.2383	0.1496	0	0	0.5235	0.3586	0.8306	0	1.2795	0.1493	0	0.4076	5.0144	0	3.2223	0.2166	0	1.7811	0	2.3398	0.1798	0	0	1.3116	0.7038	0	0.0837	0.363	3.8106	1.5731	3.6682	0.3938	0.1248	0.179	0.5678
AC005998.1	0	0	0	0	0	0	0	0	0	0.076	0	0	2.068	0	0.0254	0	0	0	0	0.1146	0.239	0	0	0	0	0	0.5063	0	0	0.1732	0	0	0	0	0	0.0786	0.0717	0	0	0.0352	0.0803	0.116	2.6398	0	0.0261	0.2098	0	0	0
AC005999.1	0	0	0	0.3988	0	0	0	0	0	0	0	0	0	0	0.1524	0	0	0	0	0	0	0	0	0	0	0	0	0	0	0	0	0	0	0	0	0.7071	0.1076	0.2287	0.27	0.2114	0.0803	0	0	0	0	0	0	0	0
AC005999.2	0	0	0	0	0	0	0	0	0	0.2573	0.0545	0	2.3324	0.0559	0.0573	0.0539	0	0	0	0	0.0599	0	0.3955	0	0	0	1.0469	0	0	0	0.0459	0.0279	0	0	0	0.4431	0.1618	0.129	1.0659	0.0397	0	0.0436	2.6338	0	0	0.0473	0	0.1291	0.0683
AC006001.2	1.983	4.3971	5.4132	4.0275	1.3676	6.8847	1.3994	6.1073	12.2831	8.0379	2.2107	23.6618	15.211	3.5934	1.0207	1.5749	10.5998	1.7794	5.2093	5.2107	4.8456	27.7004	7.0832	3.1121	3.7315	2.318	5.6138	2.7222	2.5788	8.7144	3.9698	1.6146	2.8184	11.637	5.2269	7.4004	1.6774	3.5156	3.5572	2.0657	9.2403	2.5989	5.8184	3.6743	3.073	4.2572	1.3405	3.8449	2.2323
AC006003.1	0	0	0	0	0	0	0	0	0	0	0	0	0	0	0.1462	0	0	0	0	0	0	0	0	1.648	0	0	3.3995	0	0	0	0	0	0	0	0.1655	0	0.1032	0	1.1655	0	0	0	0.2922	0	0	0	0	0	0
AC006007.1	0	0	0	0	0	0	0	0	0	0.0677	0	0	1.8424	0	0	0	0	0	0	0	0	0	0	0	0	0	1.2028	0	0.0918	0.2468	0.0726	0	0	0	0	0	0	0	0	0	0	0	0	0	0	0	0	0	0
AC006008.1	0.2579	0.3377	0	0	0	0	0.1531	0	0	0.5422	0.0765	0.1232	2.4582	1.179	0.4026	0	0.0652	0	0.1326	0.1817	0.2525	0	0.4631	0.0756	0	0.0689	0.9362	0.1899	0	0.3842	0	0.0785	0	0.1824	0	0	0.0568	0.3625	0	0	0.4667	0	0.3218	0	0.0413	0.133	0.0632	0.0907	0
AC006013.1	0	0	0	0	0	0.0762	0	0	0	0.1769	0	0	1.2031	0	0	0	0	0	0	0.2668	0	0	0	0	0	0.1011	2.9456	0	0	0	0	0	0	0	0	0	0	0	0	0.082	0	0	0.7088	0	0	0	0	0	0
AC006017.1	2.9856	0.9307	0	0.6968	0.4186	0	0	0.732	1.1569	0.4982	0.3164	0	0	1.1699	0.5992	0.376	0.4315	0.5344	0.2194	0.601	0.6265	0	1.5318	1.1258	0.297	0.7971	0.8847	0.157	0	0.4539	0.1067	1.4277	0	2.4133	0.4521	0.6178	0.282	1.1991	1.5334	0.7388	1.4736	0.3042	1.0645	0.5992	1.4346	0.44	1.5688	0.45	0.1586
AC006019.1	0	0.339	0	0	0.0099	0	0	0	0	0	0	0	0.2991	0	0	0	0	0	0	0	0	0	0	0	0	0	0.952	0	0	0.0601	0	0	0	0	0	0	0	0.0331	0	0	0.0465	0	0.1762	0	0	0	0	0	0
AC006019.2	0	0.4938	0	0	0	0	0	0	0	0.022	0	0.0451	0.7989	0	0	0	0	0	0	0	0	0	0	0	0	0	1.0269	0	0	0.0201	0	0	0	0	0	0	0.0208	0	0	0	0.1551	0.0224	0.0588	0	0.0151	0	0	0	0
AC006019.3	0	0	0	0	0	0	0	0	0	0	0	0	0	0	0	0	0	0	0	0	0	0	0	0	0	0	0.2133	0	0	0	0	0	0	0	0	0	0	0	0	0	0	0	0	0	0	0	0	0	0
AC006026.3	5.0183	0.876	0	1.6396	0.2814	3.6376	0	2.067	0	4.6894	0	0	0	3.6706	0.94	0.5899	1.0154	0	0	7.0711	5.2415	0.9589	0.7209	1.1774	0	3.7514	1.0409	0.7388	0.6354	0	0.5023	0.3054	3.1048	2.1296	2.1279	0	5.7518	0	0	0	1.321	0.9543	0	4.5122	0	0.5177	2.4611	0.7059	1.493
AC006027.1	0	0	0	0	0	0	0	0	0	0	0	0	0	0	0	0	0	0	0	0	0	0	0	0	0	0	0	0	0	0	0	0	0	0	0	0	0	0	0	0	0	0	0	0	0	0	0	0	0
AC006030.1	0	0	0	0	0.0477	0	0	0	0	0.0133	0.0589	0	0.3004	0.0692	0	0	0	0	0	0.04	0	0	0.0408	0.0666	0	0	0.1765	0	0	0.0242	0.0568	0.0432	0.117	0.0602	0.02	0	0.0125	0.0266	0.0471	0	0.0373	0	0	0.0638	0.0727	0.1024	0.0417	0	0
AC006033.2	0.5105	1.4004	0.0376	0	0.2045	0.3524	0.8656	0.6008	0	0.2385	1.7963	1.0454	1.8536	0.2223	0.3871	0.8572	0.332	0	2.6254	1.2331	0.4761	0.2787	1.3096	0.9838	0.914	0.1558	0.2269	0	2.6319	1.2728	1.679	0.3773	0.6768	1.7022	0.2062	1.6901	0.6108	0.9568	1.2101	1.4212	8.1827	2.8431	1.6381	0.9016	1.5419	0.8276	0.8226	0	0.8136
AC006037.1	0	0	0	0	0	0	0	0	0.6782	0	0	0	0	0	0	0	0	0	0	0	0	0	0	0	0	0	0	0	0	0	0	0	0	0	0	0	0.2205	0	0	0	0	0	0	0	0	0	0	0	0
AC006040.1	0.1247	0	0	0	0.035	0	0.148	0	0.1691	0	0	0	0	0	0	0	0.6938	0	0	0	0.2035	0	0.1791	0	0	0	0.2586	0	0	0.3715	0	0	0	0.0882	0	0.2408	0	0.1169	0.069	0.108	0.041	0	5.4461	0	0	0	0.0612	0	0.2782
AC006041.1	0	0	0	0	0	0	0	0.3004	0	0.4089	0	0	0	0	0.1366	0	0	0	0	0	0	0	0.6286	0	0	0	5.8995	0	0	0	0	0	0.9024	0	0	0	0	0	0.242	0	0.288	0	0	0	0	0	0	0	0.3255
AC006041.2	0.1271	0.037	0.0218	0	0	0	0	0.0872	0	0.3563	0	0	3.948	0.1033	0.0265	0	0	0	0.0436	0.1194	0.0691	0	0.1217	0.0745	0	0	1.2741	0	0.0268	0	0.0424	0	0	0.3895	0.1198	0.1227	0	0.0397	0.0234	0	0.1673	0.0403	0	0.0238	0.0136	0.1967	0.2078	0	0.0315
AC006042.1	2.4651	2.3907	0	0.4475	2.0738	7.1695	0	0	0	0.6399	5.1208	0	6.3815	1.3356	0.5986	0	1.8011	4.2895	1.6903	0	9.9235	0	0.5902	1.2852	1.1442	0.1463	2.8406	0	0.5202	3.8474	0.6854	2.1671	1.1297	2.9059	0.3871	1.5869	0.6037	1.925	2.5755	0.1186	4.6864	0.6511	0	2.6167	0.9651	0.8477	6.3135	0.5779	1.0186
AC006042.3	0.2074	0.3621	0	0.3388	0.4653	0.167	0.2462	0.4271	0	0.7752	0.2462	0	1.7572	1.2642	0	0.4876	0.4196	0	0	0.2922	0.2031	0.1981	0.2979	0.2433	0.2888	0	1.2906	0	0.6566	0.2649	0.519	0.1262	1.7109	0.2934	0	0.4005	0.2743	0.5831	0.3442	0.2695	0.1365	0.5916	0	0.4662	0.2658	0.214	0.3052	0	0
AC006043.1	1.0661	0	0.0687	0	0	0	0	0.4574	0	0	0	0	0	0.4874	0	0.1566	0.1348	0	0	0	0.3045	0	0.0957	0.0782	0	0	1.6585	0	0	0.0567	0	0.0406	0.1374	0.0943	0	0.1287	0.1762	0	0	0.1154	0	0	0.3326	0	0.0854	0	0.0654	0	0.0991
AC006055.1	0	0	0	0	0	0	0	0	0	0	0	0	4.4379	0	0	0	0	0	0	0	0	0	0.2508	0	0	0	1.4486	0	0	0	0	0	0	0	0	0	0.6158	0	0	0	0	0	0	0	0	0	0	0	0
AC006058.1	1.8695	1.0631	0.0146	0.3702	0.0079	14.7145	0.3362	11.3946	0.4225	2.4616	1.0087	0.2707	4.4396	1.4157	0.8666	1.0155	5.5162	0.763	1.0634	5.0688	5.6674	2.4626	6.8971	10.6662	5.246	4.0836	24.7347	3.3154	0.1973	0	3.8276	0.2155	0	12.5411	3.4832	9.7918	1.3236	2.2031	2.9611	4.0971	10.3452	0.1212	0.6362	12.4317	0.372	0.7305	4.3064	3.9845	0.3371
AC006058.2	0	0	0	0	0	4.4297	0.6217	0.5394	0	0.7342	0.6218	0	1.6642	1.756	0	0.4618	0.6624	0	0.1347	0	0.5984	0	1.1287	0.9217	0.7294	0.4195	21.7297	3.4704	0.4975	0	1.3108	0	0	2.0376	0.1851	3.0348	0.3464	0.4909	0.1449	1.2476	0	0	0	0.8831	0	0.2702	1.2845	0	0.5844
AC006058.3	1.3426	1.0547	0	0	0.0753	26.9251	3.426	3.871	0	11.605	0.5578	0	3.9812	6.0559	0.5449	1.5782	2.7844	3.5324	2.2786	2.4594	2.2349	3.5915	5.1111	2.5987	5.7957	13.6209	32.5824	7.6103	2.4651	0.1143	2.2174	0.2043	0	4.9379	0.6642	20.7431	0.4143	4.2148	1.1139	10.2332	0.3092	0.383	0.1675	11.2419	0.9462	2.0776	8.0989	0.8499	1.0985
AC006059.1	1.0176	1.9378	0.1192	0.8312	0.0908	0.0186	0.7137	0.508	1.0664	1.1238	0.3981	0.1326	0.7837	0.5639	1.704	0.3806	0.8891	0.5215	0.4757	0.6517	0.5737	0.707	0.3322	1.3836	1.417	0.3952	1.8228	0.3745	0.9078	0.7482	0.2546	0.6897	1.4308	1.2104	0.3269	0.8486	0.0408	0.2384	1.3047	0.5809	1.9785	0.2199	0.5772	0.4939	0.3704	0.2147	0.4764	1.1386	1.0665
AC006059.2	0	0	0	0	0	0	0	0	0	0	0	0	0	0	0	0	0	0	0	0	0	0	0	0	0	0	0	0	0	0	0	0	0	0	0	0	0	0	0	0	0	0	0	0	0	0	0	0	0
AC006059.3	0	0	0	0	0	0	0	0	0	0	0	0	0	0	0	0	0	0	0	0	0	0	0	0	0	0	0	0	0	0	0	0	0	0	0	0	0	0	0	0	0	0	0	0	0	0	0	0	0
AC006059.4	0	0	0	0	0	0	0	0.0733	0	0.0998	0.0317	0	1.3571	0	0.0333	0.0628	0.1621	0	0	0.1505	0.0697	0	0.2301	0.0626	0	0.3421	1.4398	0	0	0	0	0	0	0.0755	0	0	0	0	0	0.0462	0.3162	0	4.9306	0.12	0.0684	0.1652	0	0	0
AC006059.5	0.0583	0.1017	0.06	0.3807	0.049	0.0117	0.2939	0.02	0.2765	0.1633	0	0.0835	0.1851	0	0.5548	0.0342	0.0884	0.073	0	0.1231	0.0761	0.1392	0.0628	0.0683	0.0811	0.5288	0.4834	0	0.2398	0.2356	0.0292	0.2571	0.0601	0.0412	0.0412	0	0.077	0.1092	0.0967	0.0126	0.0383	0.0138	2.8717	0.1964	0.028	0.1352	0.1143	0.8605	0.2383
AC006062.1	0	0.0307	0	0	0	0	0	0	0	0.1316	0.0104	0.0336	2.9087	0	0.3958	0	0	0	0	0.0496	0.0345	0.0336	0.1012	0.0207	0	0.0188	1.0955	0	0.7357	0.015	0	0.075	0	0	0.1742	0	0.0621	0.033	0.0195	0	0.0348	0	0.5712	0.0198	0	0.0908	0.0173	0	0.0786
AC006063.1	0	0.4474	0	0.4187	0	0	0	0.1759	0	0.479	0.4563	0	3.7999	0	0	0	1.4261	0.1606	0.2636	0	0	0.9794	0	0	0	0	4.5186	0	0	0	0	0.234	0	0	0	0	0.113	0	0	0	0	0.2437	0	0	0	0.1322	0	0	0
AC006063.2	0	0.1477	0	0	0	0.0341	0	0	0	0	0	0	0	0	0	0	0	0	0	0	0	0	0.0608	0	0	0	1.2287	0	0.0536	0.1801	0	0	0	0	0	0.0817	0.0373	0.0397	0	0	0.0557	0.0805	0.4224	0	0	0	0	0	0
AC006063.3	0	0.2648	6.9323	0	0	0	0	0	0	0.0945	0	0	1.0712	0	0.0632	0	0	0.0634	0.052	0	0	0	0.0727	0.1187	0	0.4321	0.3147	0	0.064	0	0	0	0	0.0715	1.0722	0	0.0892	0.0474	0	0	0	0	3.0292	0	0	0	0	0.0711	0
AC006063.4	0	0	0	0	0	0	0	0	0	0.0718	0	0	0	0	0	0	0.0777	0	0	0	0	0	0	0	0	0	0.6371	0	0	0	0	0.0234	0	0	0	0	0.0339	0.036	0	0	0	0.073	0.1917	0	0.0246	0.0396	0	0	0
AC006064.1	1.0252	1.3422	2.2453	0.4187	0.1437	1.8578	0.4563	3.6947	0.6951	1.437	1.5212	0.9797	1.0857	1.0935	0.8002	0.4519	1.815	1.7661	0	1.0834	1.5894	3.1831	1.2886	2.4052	0.7138	0.1368	1.8606	0.7547	0.3245	2.7273	0.7696	1.4818	2.3785	2.719	0.5434	0.9899	0.3389	0.7205	0.567	0.9989	4.3851	0.1218	4.4775	3.0246	0	0.661	1.1312	2.8842	1.7156
AC006064.2	1.1764	0.5704	0.6062	0.2135	0.0733	0.9475	0.0776	0.9422	0.4432	0.3664	0.2133	0.8119	0.6922	0.3585	0.1632	0.0768	0.3967	4.1351	0.0336	0.1842	0.0427	0.2498	0.2347	0.46	0.5461	0.0698	0.3389	0.2406	0.2483	0.5564	0.1636	0.358	0.0674	0.1387	0	1.0098	0	0.3675	0.6145	0.5095	0.6451	0.1864	0.2447	0.2571	0.1256	0.236	0.1923	0	0.7778
AC006064.3	2.4071	0	0	1.4746	0.3375	0	0.1786	1.2393	2.0403	2.5305	0.8929	0	0	1.1004	0.3758	0	0.9132	0.377	0	0.424	0.3928	0	0.6484	2.4708	1.257	0	1.8723	1.5505	0.5715	0.3842	0.753	1.0072	2.1718	0.6384	0	3.7771	0	2.1147	0.6657	0.1303	1.188	0.4291	0	0.3382	0.1928	0	1.3281	1.2698	1.5666
AC006064.4	0	0	0	0	0	0	0	0	0	0	0	0	0	0	0	0	0	0	0	0	0	0	0	0	0	0	0	0	0	0	0	0	0	0	0	0	0	0	0	0	0	0	0	0	0	0	0	0	0
AC006064.5	0	0	0	0	0	0	0	0	0	0	0	0	0	0	0	0	0	0	0	0	0	0	0	0	0	0	0	0	0	0	0	0	0	0	0	0	0	0	0	0	0	0	0	0	0	0	0	0	0
AC006064.6	0	0	0	0	0	0	0	0	0	0	0	0	0	0	0	0	0	0	0	0	0	0	0	0	0	0	0	0	0	0	0	0	0	0	0	0	0	0	0	0	0	0	0	0	0	0	0	0	0
AC006065.3	0	0	0	0	0	0	0	0	0	0	0	0	8.7062	0	0	0	0	0	0	0	0.1118	0	0	0	0	0	1.0657	0	0	0	0	0	0	0	0	0	0.151	0	0	0	0	0	2.5647	0	0	0	0	0	0
AC006065.4	0.602	0.4204	0.4964	0	0.1013	0.5334	0	0	0.3266	0	0	0.1151	6.1207	0	0	0.2123	0	0	0	0.1697	1.1397	0	0	2.6837	0	0	14.6101	4.875	0.3049	0.205	0.8437	0	0	0.0852	0	0.4651	0.5839	0	0.9324	0	0.0396	0	1.0518	0.1353	0.1157	0.2484	0	0	0
AC006076.1	0	0.7494	0	0	0	0	0	0.1965	0.5822	0.3343	0	0	21.2159	0	0	0	0	0	0.6623	0	0.0467	0	0.7195	0	0	9.8564	0.2968	0	0	0.1218	0	0	0	0	0	0	0.2523	0.067	0	0.1239	0.0471	0	7.1426	0.1608	0.0458	0.369	0	0	0
AC006111.1	0	0	0	0	0	0	0	0	0	0	0	0	0	0	0	0	0	0	0	0	0	0	0	0	0	0	0	0	0	0	0	0	0	0	0	0	0	0	0	0	0	0	0	0	0	0	0	0	0
AC006111.2	1.2095	2.3459	3.1164	0.8782	0.4145	0.8659	0.7178	1.0148	2.916	2.1976	1.5952	2.1832	0	1.2287	0.5454	0.4739	1.9713	0.4209	0.6911	0.1894	0.965	1.7974	2.9923	1.8129	0.3743	10.6917	0.6969	1.9786	0.4254	1.4301	0.6053	0.6952	1.8014	2.4712	1.3296	0	1.0071	1.7001	0.892	0.3492	1.1497	1.4056	7.7141	4.8333	1.4206	3.7431	0.5273	0.4726	2.7987
AC006111.3	0.7495	1.3083	0.5793	1.8366	0.2102	0	0	0.2572	1.5246	0.5253	0.2224	0.3581	0.7937	0	0.351	0	1.1373	0	0.1927	0.528	0.7339	0	0.5383	0.2198	0	0.2001	6.9955	1.931	0	0.638	0	0.4561	1.1592	6.8911	0.7945	0	0.3304	0.3512	0.6218	0.1623	1.9728	0.1782	0	0	0	0.1933	0	0	0.2787
AC006112.1	0.301	0.0438	0	0	0.2251	0	0	0	0.068	0.0469	0	0	1.9126	0	0	0	0.3806	0	0	0	0	0	0.1081	0.0294	0	0	0.9365	0.0369	0	0.1068	0.0251	0	0	0	0	0	0	0	0	0	0	0	0.313	0.0564	0	0	0.0984	0	0
AC006115.2	0.0371	0.2722	0.0191	0.0121	0.0062	0.009	0.0308	0.0051	0.0604	0.2255	0.0397	0.0071	1.1168	0.1675	0.0139	0.0655	0.139	0.1954	0.1489	0	0.1188	0.0284	0.0693	0.0218	0.0414	0.0753	0.7702	0.1093	0.0188	0.0379	0	0.009	0	0.0053	0.1155	0.0072	0.0557	0.0104	0.1561	0.0096	0.0122	0.0035	2.2611	0.0459	0.0071	0.0843	0.0146	0.1254	0.0718
AC006116.4	0.9526	3.6029	0.1636	0.5187	0.3562	0	0	0.218	0.8612	0.2967	0.8481	1.2138	2.0177	0.3871	0.6939	0.1866	0.8031	0.5967	0.8165	1.7897	2.591	0	0.4562	0.9312	0	0	2.6345	0	1.2062	0.1352	0.1589	0	0.6548	0.8983	0.2244	0	0.9798	0.8927	1.5807	0.55	0.9403	1.2077	3.5662	0.8922	0.3051	0.6551	1.8687	1.7867	0.4723
AC006116.5	0.2568	0.8964	0	0	0	0	0	0.705	0	0.12	0	0	0	0	0.1603	0	0.2597	1.2867	0	0.3618	0.1676	0.7359	0	0.4518	0	0	0	0.189	0	0.2186	0	0.3125	0	0.1816	0	0.2479	0.2264	0	0.142	0.2224	0.4224	0	0	0	0.2467	0	0.2518	0.3612	0
AC006116.6	0	0.5679	0.0671	0	0.1824	1.1528	0.0772	0.0893	0	0.7296	1.004	0	2.2048	0.3173	1.7062	0.0765	0.3291	0.4891	0	0	0	0	0.2804	0.3053	0.1812	0.0695	1.6194	0.0958	0.0824	0.0554	0.1302	0.0396	0	0	0	0.1256	0	0.1829	0.2159	0.2818	0	0.3712	5.5208	0	0.125	0.5369	0.0638	0.0915	0
AC006116.7	0.1805	0.0525	0.0155	0.0492	0	0.412	0.0179	0.0826	0.1224	0.4639	0.0179	0.0288	2.8679	0.1467	0.0658	0.0531	0.0761	0.0942	0.0774	0.1696	0.0982	0	0.0216	0.1412	0.0419	0.0482	0.6865	0.155	0.1143	0.1921	0.0151	0.0366	0.0621	0.0426	0	0.0581	0.0398	0.0705	0.0499	0.0782	0.0396	0.0572	0.0751	0.0169	0.0771	0.1862	0	0.1481	0.0448
AC006116.8	0.138	0.4818	0	0.4509	0	0	0.0819	0.0947	0.1872	0.2579	0.1638	0	3.2153	0	0	0.2433	0.2792	0.2594	0.5678	0	0.1802	0	0	0.0809	0.1922	0	2.29	0	0	0.235	0	0.084	0	0	0.0975	0	0.1825	0.0647	0.229	0	0.0908	0	0.3444	0	0.0442	0.2136	0.0677	0	0
AC006116.9	0.7749	2.1417	0.1553	1.0549	0.3742	0.6414	0.3577	0.7979	0.5254	1.0057	0.2044	0.1234	0.4559	0.2886	1.0349	0.4807	0.7186	0.0809	0.4871	0.4246	1.5878	0.5758	0.6184	1.3635	0.5995	0.6666	1.6519	0.0634	0.4361	0.4581	0.4309	0.0786	0.3551	0.274	0.1217	0.0831	0.3606	0.6656	1.4048	0.9881	0.5524	0.2865	1.5579	0.3871	0.1517	0.5107	0.7178	0.8781	0.1921
AC006130.1	0	0	0	0.4225	0	0	0	0.7101	0.3507	0.1208	0	0	2.1909	0	0	0	0.1308	0	0	0.3644	0.0844	0	0.3715	0.1517	0	0	1.6092	0	0	0	0	0.0787	0.5333	0.5487	0	0	0	0.1212	0.2861	0.6719	0.0851	0	0.6454	0.1453	0	0.6669	0.2537	0	0
AC006130.3	1.1087	2.0233	0.1039	0	0.3674	0.0406	0.1196	0.4843	0.4101	1.4598	0.4187	1.0595	6.4043	0.6143	0.6608	0.7108	5.1492	0.0631	0.1037	0.4261	1.7765	1.8295	1.4479	0.1182	1.2632	4.9512	0.9408	0.0742	0.7019	0.3003	0.3027	1.2882	2.4943	0.2851	0.0712	0.5839	0.2666	0.1417	0.7247	0.2619	2.3546	0.8146	1.2577	0.7363	1.8726	2.5474	1.6806	0	1.3494
AC006141.1	0.7937	1.27	0.2727	0.2161	0.3338	0.5327	0.0393	0.5903	0.9867	0.3399	0.0589	7.5847	6.4441	0.4031	0.4543	0.2332	1.7397	0.8286	1.0545	0.0932	0.8419	1.4533	0.9026	0.3879	0.3684	0.1059	2.7438	0.1461	0.2094	0.6194	0.5296	0.8654	0.4774	1.2163	0.9349	0.2555	0.2333	0.9607	0.3292	0.3151	1.0881	0.0629	3.3839	0.1487	0.9534	1.8422	1.4597	0.3722	0.8363
AC006144.2	0.2518	0	0.9083	0.8227	0	0.2028	0.1494	0	0	0.2353	0	0	5.8665	0	0.1572	0	0.5095	0	0	0	1.1506	0	0.5426	0.1477	0	0	0.7834	0.7414	0.3188	0.1072	0.5041	0	0	0	0	0	0	0.118	0.1393	0	0.3314	0	0.3142	0	0.4839	0	0	0	0.1873
AC006146.1	0	0	0	0	0	0	0	0	0	0	0	0	0	0	0	0	0	0	0	0	0	0	0	0	0	0	0	0	0	0	0	0	0	0	0	0	0	0	0	0	0	0	0	0	0	0	0	0	0
AC006148.1	0.0414	0.0662	0.0036	0.2367	0.0019	0	0	0.0284	0.0094	0.0709	0	0.0066	3.6971	0.143	0.0129	0.0608	0.014	0	0.0106	0.0194	0.0293	0	0.0644	0.0364	0	0.1584	1.0733	0.0508	0.0175	0.0352	0.0242	0.0021	0.0071	0.0049	0	0.02	0.0547	0.0032	0.0153	0.003	0.0204	0.023	1.4033	0	0.0464	0.1174	0.0305	0	0.0257
AC006148.2	0	0	0	0	0	0	0	0	0	0.062	0	0	0	0	0	0	0	0	0	0	0	0	0.0954	0	0	0	0.4131	0	0	0	0	0	0	0	0	0	0.0585	0	0	0	0	0	0	0	0	0	0	0	0
AC006150.1	0	0	0	0	0	0	0	0	0	0	0	0	0	0	0	0	0	0	0	0	0	0	0	0	0	0	1.6979	0	0	0	0.2731	0	0	0	0	0	0	0	0	0	0	0	0	0	0	0.8445	0	0	0
AC006153.1	0	0	0	0	0	0	0	0	0	0	0	0	0	0	0	0	0	0	0	0	0	0	0	0	0	0	0	0	0	0	0	0	0	0	0	0	0	0	0	0	0	0	0	0	0	0	0	0	0
AC006157.1	0.7843	0.6845	0	0	0	0	3.0253	6.4607	1.0636	0.1832	1.862	1.8737	0	0.239	0.4897	1.1524	0.5951	0.2457	0	0	2.3039	7.8675	1.4083	0	0	0	0	0.5773	0	1.6692	0.9813	0	0.8087	0	0	1.8933	0	0	0	0.1698	1.0322	0	0	0	0	0	1.9232	0	6.4167
AC006159.1	0	1.9472	0	0	0.1043	0	0	0.5105	0.5043	0.3475	0	0	0	0	0	0	0	0.2329	0.3824	0	0	0	1.3354	0.4362	0.5178	0	5.013	0	0.2354	0	0.3722	0.2263	1.5336	0	0	1.0771	0	0	0	0	0.6117	0	0	1.0448	0	0	0	0	0.2766
AC006159.2	0	0	0	0	0	0	0	0	0	0	0	0	0	0	0	0	0	0	0	0	0	0	0	0	0	0	0	0	0	0	0	0	0	0	0	0	0	0	0	0	0	0	0	0	0	0	0	0	0
AC006160.1	0.6745	1.5306	0.6604	0.8815	0.8322	0.2444	1.3208	1.2501	1.4635	1.355	0.3002	0.1289	5.5713	1.8911	0.3369	0.436	1.1941	0.1268	0.2428	0.4752	2.4436	0.0644	0.7751	1.1868	0.6574	0.9363	1.9585	1.0426	0.3416	0.9474	0.4051	0.9441	1.2518	1.0495	0.572	0.2605	0.5054	0.474	0.3357	0.5842	0.8877	0.481	13.887	0.8338	0.7562	0.7306	1.1908	1.4706	1.4046
AC006197.2	0.1362	0.0594	0	0	0.0573	0	0	0.0935	0.1847	0.2227	0	0	2.0189	0	0.1275	0.2801	0.1033	0	0	0.0959	0.2	0	0.1956	0	0	1.1633	2.7538	0.1002	0.2155	0.029	0.1022	0.0207	0.2808	0.2889	0.2406	0.0657	0	0.0319	0.0377	0.0295	0.0224	0.0971	18.2669	0	0.0218	0.2458	0.4675	0.0958	0.1013
AC006205.1	0.369	0	0	0	0	0	0	0	1.5011	0	0	0	0	0	0	0	0	0.2311	0	0	0.4817	0	0	0	0	0	2.2959	0	0	0.157	0.1847	0.1123	0	0	0	0.3563	0	0	0	0	0.2428	0	0	0	0	0	0	0	0
AC006205.2	0	0	0	0	0	1.3946	0.2283	0	0.5218	0	0.1142	0	0	0	0	0.9046	0	0	0.5937	0	0	1.1028	0	0.2257	0	0	0	0	0	0	0	0.1171	0.3968	0.5443	0	0	0	0	0	0	0.1266	0	1.4405	0	0.1233	0	0	0	0.2862
AC006206.1	0	0.1479	0	0.2769	0	0	0	0.0873	0.0575	0.2574	0	0	4.4876	0.0517	0.0661	0	0.0429	0	0.0872	0.0597	0.1936	0	0.0609	0.0249	0	0.0453	1.3624	0	0.0537	0	0.0424	0	0	0.03	0	0	0.0747	0.0199	0	0	0	0	0.1586	0	0.1357	0.0874	0.0416	0.0298	0.0315
AC006206.2	0	0.0781	15.1705	2.0465	0	0.3243	0	0.5528	0	6.1874	0.0266	0	2.0847	0	0.447	0	0.0453	0.0561	0.1381	0	0.1168	0	0.0643	0	0.1246	2.0067	1.0208	2.503	0.3399	0.1524	1.2987	0.0272	0.0923	0.3797	0	0.0864	0.1578	0	0	0	0.4711	0	0.4466	0	2.6083	0.0462	1.8431	0.0629	0.3993
AC006207.1	0.2013	0.3514	0	1.3154	0.4516	3.1614	1.4335	0.1382	1.3649	0.0941	0.4779	0.3847	0	0.7362	0.2514	0.1183	1.3237	0.1261	0	1.4182	0.5256	0.1923	1.3013	0	0.5606	0	1.8789	5.9273	0.1274	0.1714	0.403	0.1225	0	0	0	0.3888	0.6212	0	0.5567	0.1743	0.5961	1.2441	3.0143	1.2443	0.4514	1.246	0.0987	2.8316	1.1978
AC006213.1	0.5535	1.2263	0	0.2087	0.1791	2.0403	0.3032	0.4092	0.1732	0.6167	0.5812	0.1627	0.3607	0.1557	0.2658	0.1501	0.3877	0.24	0.2846	0.3	0.5837	0.2441	0.6728	0.2997	0.4743	0	0.4857	0.4701	0.2696	0.29	0.4901	0.298	0.3512	0.3011	0.0301	0.0822	0.1877	0.2194	0.6123	0.4794	0.3642	0.6882	0	0.7178	0.4228	0.5051	0.4594	0.0599	0.3167
AC006213.2	0.7199	0.2285	0.1349	0.9623	0.8809	0.817	1.5147	0.9435	1.7751	1.0397	1.0876	0.3127	0.8317	0.0798	0.143	0.5	1.4566	7.7486	1.0097	0.6455	0.3845	0.6878	0.8462	0.4223	1.0025	0.2097	0.543	0.3372	1.8646	0.6686	0.4586	0.5775	0.5399	0.3703	0.2775	0.0632	0.3174	1.5333	0.724	0.085	0.4953	0.4356	0.0817	1.0298	0.587	2.3293	1.0592	0.4603	0.8275
AC006213.3	1.6461	2.8051	0.4847	0.6403	0.3737	1.1364	1.6281	0.7533	1.9135	5.6034	0.6513	7.7904	2.4904	0.0478	0.5384	0.3686	0.8723	2.2588	1.6528	1.215	1.2025	1.8722	1.4076	1.1034	4.0387	0.6278	2.3575	3.2314	1.737	0.9342	0.9415	0.3578	1.3741	0.499	0.2216	0.4541	0.3455	1.4691	2.7748	0.4413	0.9801	1.0435	0.3913	1.6298	0.4771	1.1725	2.2297	0.3308	1.8657
AC006213.4	6.565	12.2504	2.7998	5.9172	3.6184	7.6576	6.3141	7.9256	3.9911	13.4327	3.8293	4.9757	7.6717	0	2.9684	2.2618	3.7788	4.8216	5.7047	3.1898	9.9751	2.8116	6.0163	4.7801	19.2294	0.2418	4.6955	2.4997	8.3129	7.7088	12.4629	1.9288	7.2363	4.1629	0.6399	2.186	1.4969	4.2428	5.5094	4.8038	4.8416	5.0584	1.4125	4.5798	3.0457	4.7875	9.881	3.3437	5.388
AC006213.5	6.4785	5.2196	0.5136	0.8141	1.5372	0	3.8446	2.0526	2.0275	6.2867	2.8099	0.4762	4.2221	0	2.6449	1.4645	1.0083	1.5609	0.7689	2.8088	1.6266	3.3328	2.5057	3.2153	11.1033	0	3.6178	0	3.4707	1.697	3.9906	1.2132	6.1664	3.5247	0	2.4061	0.4394	2.335	1.1026	4.3163	1.1478	1.6585	0	1.9604	2.2349	1.2853	2.444	0.3505	6.3012
AC006213.7	1.1548	2.0158	0	1.617	0.0925	3.7867	2.2517	3.3975	1.1186	1.6186	1.6645	0	7.3378	0	0.7211	0.7757	0.2503	0.6201	0.5939	0.4649	0.7538	1.4185	1.6589	1.1611	0.6892	0.8809	3.4218	0.2429	0.6267	1.9662	0.578	0.9036	0.5103	0.8168	1.0493	0.4779	0.8	0.5411	1.4599	1.0002	0.7056	0.6274	1.2352	0.7417	0.7398	0.4255	1.4563	0.4641	3.3129
AC006230.1	0.1018	0.2518	0	0.0554	0.0048	0.3212	0.1914	0.233	0.2762	0.0476	0.3425	0.0324	1.8692	0.0517	0.1854	0.4289	0.309	0.0319	0.192	0.0957	0.288	0.0162	0.3901	0.3185	0.0236	0.0453	1.6545	0.1624	0.2794	0.0722	0.1784	0.2014	0.0875	0.5041	0.1559	0.1967	0.2394	0.1908	0.4318	0.1837	1.0945	0.2663	0.8683	0.4864	0.125	0.3502	0.1748	0.1432	0.101
AC006237.1	0	0	0	0	0.3354	0	0	0	0	0.1397	0	0	0	0	0.2801	0	0	0	0	0.4213	0	1.4283	0	0.1754	0	0	0.6202	0	0	0	0	0.182	0	0	0	0	0.1318	0.2802	0	0	0.3935	0	1.1194	0	0	0	0	0	0
AC006238.1	0	0.4692	0	0.4391	0.2261	0.1082	0	0	0	0.3767	0.6381	0.2568	2.8464	0.1638	0	0.6319	0	0	0	0	0.4386	0	0	0	0	1.4351	2.2299	0.1979	0.3403	0.1144	0.1345	0.2454	0.8314	0.1901	0	0.2595	0.7109	1.5112	0.1487	0	0.2653	0.3833	5.7017	0.151	0	0.5545	0.6591	0	0.3998
AC006238.2	1.3934	0.6081	0.359	0.6829	0.1563	0	0.0827	3.2523	0.9449	0	0.3722	4.5275	1.7708	0	0.435	0.9827	1.9031	0.0873	1.2899	0.7854	1.2735	1.3313	3.7033	1.1442	0.3881	0.2232	2.0232	0.8206	0.7058	1.3049	1.2553	1.5689	0.5747	2.0696	3.5452	0.5382	0.5528	1.3058	0.6166	0.5431	1.6047	0.6625	4.3471	1.018	2.7228	3.8094	0.4784	2.7442	0.3109
AC006249.1	3.3519	0.266	0	0	0.1709	0	1.2658	0	0	0.2847	0	0	0.6454	0	0	0.8955	0	0.7636	0	0.4294	0.2984	0	0.4378	2.5023	0	0	1.2641	0	0	0	0.1525	0	0	0.2155	0	0	0.6716	0	3.5394	0.6598	0.3008	0.4346	0	0.3425	0.3904	0	0.1494	0	0.9066
AC006252.1	1.5643	1.4791	0.1344	1.4907	0.4387	0.4725	5.2605	1.2528	0.7071	4.4462	1.0445	1.8686	2.7611	2.3043	0.6105	0.4597	1.7144	0.4083	2.2794	0.3674	2.0849	0.6227	1.03	3.8995	1.0892	1.8793	1.3519	2.2071	1.7332	0.8323	1.2396	1.2297	3.6293	1.0142	0.0921	1.6364	0.2873	1.4048	2.0189	1.863	1.5012	0.3719	0.8134	3.443	1.0022	1.2776	0.895	0.0917	3.5874
AC006254.1	0.1813	0.6527	0.0701	0.1851	0.0699	0.0182	0.0269	0.1089	0.0307	0.1482	0.1345	0.9744	0.4319	0.0414	0.3466	0.1332	0.1949	0.1136	0.1398	0.1596	0.1183	0.0216	0.2116	0.5848	0.0631	0	0.893	0.0834	0.0287	0.2701	0.1134	0.3999	0.0935	0.4007	0.0801	0.0219	0.0899	0.1486	0.1629	0.1472	1.1482	0.097	0.1697	0.5093	0.1379	0.1052	0.1667	0.1594	0.2191
AC006262.1	0.0402	0.1932	0.0104	0.0986	0.0621	0.154	0.4179	1.8923	0.1637	0.7897	0.0358	0.0192	2.4718	0.0245	0	0.0473	0.2239	0.0126	0.0103	0	0.0131	0.0961	0.2891	0.0472	0	0.5264	1.8781	0.1037	0.0127	0.591	0.0403	1.6654	0.0207	0.2562	0.0142	0.1749	0.0443	0	0.0111	0.0174	0.0728	0	5.1975	0.0226	1.0957	0	0.4046	0.0425	0.0898
AC006262.2	0	0	0	0	0.9007	0.6127	0.2006	0.5802	0	0.3159	0.1505	0	7.1612	0	0	0	0	0	0.0869	0	0.0552	1.7766	0.1214	0	0	0	2.4545	0	0.107	0.2159	0	0.5144	0	0.1196	0	0	0	0.0792	0	0.0732	0.6119	0.3215	0.8438	0	0.1083	0	0	0	0.1257
AC006262.3	0	0	0	0	0	0	0	0	0	0	0	0	7.0696	0	0	0	0	0	0	0	0	0	0	0	0	0	0.5769	0	0	0	0	0	0	0	0	0	0	0	0	0	0	0	0	0	0	0	0	0	0
AC006270.1	1.201	3.4069	6.4988	0	1.0104	0	0.3564	1.649	3.2576	0.7014	1.1584	0.5739	7.6316	0	0.2812	0.1765	2.582	0.9405	2.7795	0.4231	1.1761	4.8766	2.5881	2.2895	1.2544	1.2826	6.228	3.0945	1.3307	1.0225	0.6011	1.5533	1.8577	1.6989	2.122	0.2899	0.5295	3.3765	1.1625	0.9102	0.8892	0.7138	6.7444	1.0124	1.8275	6.1951	4.1232	0.2112	2.6799
AC006272.1	0	0	6.5655	0	0	0	0.4629	0.8924	0	0	1.0802	0.4969	2.7536	0	0.0812	1.2225	0.1315	0	0.1337	0	0.1697	0.2484	0.5603	1.5251	0.7241	0	0.5393	0.1914	0.9877	0.664	0.5205	0.3956	0	0.9195	0	0.2511	0.5731	0.8528	0.5753	1.0134	1.0266	1.3597	0	0.5845	0.1666	0.2682	0.6376	0.1829	0.9669
AC006273.1	0.6668	0.4365	0.2577	0.817	0.2805	4.4976	0.0989	0.3433	1.1303	0.1558	0.0495	2.7081	0.3531	0.508	0	10.3849	0.5902	0	1.4574	0.7047	0.0544	0	3.8315	0.3911	0.4643	0.356	3.2847	0.6136	0.3166	0.7805	0.3337	1.2681	0.1719	1.5327	0.8246	0.3219	7.4953	0.1562	1.383	1.4438	0.5485	0.317	4.3683	1.0304	9.0776	4.2132	0.1635	3.9863	1.1159
AC006288.1	0	0	0	0	0	0	0	0	0	0.0458	0	0	0.4156	0	0	0	0	0	0	0	0.064	0	0	0	0	0	2.2383	0	0	0	0	0	0	0	0	0	0.0432	0	0	0	0	0	0	0	0	0	0	0	0
AC006296.1	0	0	0	0	0	0	0	0	0	0	0	0	0	0	0	0	0.1228	0	0	0	0	0	0	0	0	0	0	0	0	0	0	0	0	0	0	0	0.1071	0	0.1343	0	0	0	0	0	0	0	0	0	0
AC006296.2	0	0	0	0	0	0	0	0	0	0	0.0557	0	0.3979	0	0	0	0	0	0	0	0	0	0	0	0	0.1003	1.3638	0	0	0	0	0	0	0	0	0	0.0828	0	0	0	0	0	0.7033	0	0	0	0.0921	0	0
AC006296.3	0	0	0	0	0	0	0	0	0	0.1978	0.2513	0	10.985	0	0	0	0	0	0	0	0	0	0	0.3725	0	0.3956	1.6466	0	0.067	0	0	0	0	0.3743	0	0	0	0.0992	0	0.0458	0.0348	0	2.5095	0	0	0.546	0	0	0.2362
AC006299.1	0.0269	0.4693	0.9282	0.3074	0.7237	0.1191	0	0.0554	0.3646	0.4145	0.4627	0.0514	7.8005	0	0.0504	0.079	0.2176	0.5052	0.4286	0.0758	0.5001	0.2825	0.3089	0.0788	0	0.6029	0.6133	0.1187	0.1702	0.3318	0.148	0.18	0.5267	0.057	0.114	0.1817	0.2963	0.2393	0.0446	0.0116	0.0088	0.2428	2.7172	0.423	0.0086	0.2773	0.0264	0.3214	0.1999
AC006305.1	0	0.0392	0	0	0	0	0	0.0309	0	0.084	0.1067	0	3.0466	0	0	0.0264	0.1137	0.0282	0	0	0	0	0.0646	0	0	0.072	1.8647	0	0.0285	0	0.0225	0	0.0463	0	0	0	0.0793	0	0.0994	0.0389	0.0296	0	1.0096	0	0	0.0696	0	0	0
AC006305.2	0	0	0	0	0	0	0	0	0	0	0	0.2485	0	0	0	0	0	0	0	0	0	0	0	0	0	0	1.6179	0	0	0	0	0	0	0	0	0	0	0	0	0	0	0	0	0	0.0833	0	0	0	0
AC006305.3	0	0	0	0	0	0	0	0	0	0.0855	0	0	0.5816	0	0	0	0	0	0	0	0	0	0	0	0	0.1466	3.7022	0	0	0	0.0458	0	0.0944	0	0	0	0.0404	0	0	0	0.0904	0	0.6853	0	0	0	0	0	0
AC006348.1	0	0	0	0.1251	0.0215	0	0	0	0	0.3576	0.0681	0	4.2154	0	0	0.09	0.0774	0	0	0	0.025	0.2925	0.2199	0.0898	0.1066	0.0409	1.5083	0	0	0.0326	0	0.0466	0	0	0.1623	0	0	0	0.0423	0	0.1007	0.0364	12.3221	0.129	0.049	0.3553	0.0751	0.4307	0
AC006355.2	0	0	0	0	0	0	0.2687	0.3108	0	0	0	0.4327	8.6307	0	0	0	0.6871	0	0	0.638	0	0	0	0	0	0	0	0	0.2867	0	0.2266	0.2755	0	0	0	0	0.1996	0.2121	0.5009	0	0	0	0	0	0.4351	1.6348	0.222	0.3184	0
AC006357.1	0.5406	0.4718	0	0	0	0	0	0	0	0	0	0	1.145	0	0.7595	0	0	0	0	0	0.6176	0.7747	0	0.1585	0.3764	0	0	0	0	0.2301	0	0	0	0	0.191	0	0.1192	0.1266	0	0	0.0889	0.1285	3.0356	0	0	0.2788	0	0	0.4021
AC006364.1	0.3826	0.0371	0	0	0.1907	0	0.0505	0.2335	0.173	0.2384	0.0505	0	3.4217	0	0.0398	0.025	0.086	0	0.1312	0	0.3192	0.4874	0.1527	0.0748	0	0.0454	1.3227	0	0.0269	0.0362	0.0851	0.2199	0.0438	0.0601	0.0601	0.1232	0.0187	0.0996	0.0235	0.0368	0.014	0.0202	0.3714	0.215	0.0272	0.3289	0.0625	0	0.0949
AC006369.1	0	0.0719	0	0.6726	0.5311	0.0663	0.0977	0.3392	0.5583	0.1539	0	0.7869	1.2209	0	0.0771	0	0.7081	0	0.0423	0.116	0.0538	0	0.3549	0.0966	0.1147	0.1759	1.0248	0	0.1043	0.1052	0	0.0752	0.5944	0	0.0582	0	0.1089	0.1929	0	0.1783	0.0813	0.0391	0	0.0463	0.1846	0.3398	0.0404	0	0.49
AC006369.2	0	0.3262	0	1.8318	0	0	0	0	0	0.8731	0	0	4.7499	0	0.4668	0	0.1891	0	0	0	0	0	0.2685	0	0	0.1996	2.3258	0	0	0	0	0	0	0	0.2641	0	0.1648	0	0	0	0	0	4.1977	0	0	0	0.1833	0	0
AC006372.1	0	0	0	0	0	0	0	0	0	0.0347	0.0441	0	0.315	0	0	0	0.0376	0	0	0.1048	0.0243	0	0.0534	0.0436	0	0	1.0026	0	0	0	0	0	0	0	0.0526	0	0	0	0	0	0	0	0.0928	0	0	0	0.0365	0	0
AC006372.2	0	0	0.0468	0.1482	0	0	0	0	0	0.0424	0	0	1.9216	0	0	0	0.1377	0	0	0	0.1481	0	0.1303	0.1596	0	0	2.07	0	0	0.1545	0	0	0	0	0	0.0876	0.08	0	0	0	0.0896	0.0863	5.3209	0.102	0.0872	0	0	0.0638	0
AC006372.3	0	0	0	0	0	0	0	0	0	0.0497	0	0	0.5255	0	0	0	0	0.0444	0	0	0.0116	0	0.0509	0.1247	0	0.0379	0.6985	0	0	0.0905	0.0177	0.0216	0.0731	0	0	0	0.0781	0.0166	0	0	0	0	0.0442	0.0398	0.0114	0.2194	0	0	0
AC006398.1	0	0	0	0	0	0	0	0	0	0.1574	0	0	3.568	0	0	0	0.0852	0	0	0	1.6495	0	0	0.0988	0	0	1.7471	0	0	0	0	0	0	0	0	0	0.0743	0	0	0	0	0	0	0.0947	0	0	0	0	0
AC006427.2	0	0.2813	0	0	0	0	0	0.2212	0	0.2008	0	0.1027	0	0	0	0.1894	0.0543	0	0	0	0	0	0.0772	0.126	0.1496	0.631	0.8913	0	0.068	0	0	0	0	0	0.0759	0	0.0947	0	0	0	0.3181	0	0.1341	0	0	0	0	0	0
AC006435.1	0	0	0	0	0	0	0	0	0	0	0	0	0	0	0	0	0	0	0	0	0	0	0	0	0	0	0	0	0	0	0	0	0	0	0	0	0	0	0	0	0	0	0	0	0	0	0	0	0
AC006435.2	1.2794	3.8576	0.5994	1.14	0.4566	0.5152	0.069	2.8744	2.8392	2.0106	0.6558	0.6669	0.2463	0.2127	0.8715	0.5469	3.9418	2.1858	0.1794	0.4917	4.6315	0.3334	1.5038	4.0932	2.5914	0.4968	1.8093	0.1712	0.2946	2.7229	0.6985	3.9286	2.2787	2.7969	0.411	0.7862	0.2564	2.0164	1.8013	2.1155	3.7121	1.3824	11.1756	2.8759	0.4843	0.4199	0.7986	0.409	1.0381
AC006435.3	0	0	0	0	0	0	0	0	0	0	0	0	0	0	0	0	0	0	0	0	0	0	0	0	0	0	0	0	0	0	0	0	0	0	0	0	0	0	0	0	0	0	0	0	0	0	0	0	0
AC006441.1	1.9706	2.5799	6.77	1.6096	0.5526	2.5129	3.7032	7.2148	8.0172	0.7673	0.5848	7.5326	9.0433	1.0009	2.666	1.3512	4.1533	1.8517	1.5202	0.9256	2.5728	0.6276	20.2879	3.8528	1.8294	1.4029	4.428	0	1.4556	3.6348	2.1369	5.7966	4.7412	10.2208	8.588	1.2686	3.33	2.6161	1.9982	0.5689	6.4839	1.093	8.1968	6.2752	8.2061	10.6727	1.6107	91.9377	1.9542
AC006441.3	0	0	0	0	0	0	0	0	0	0	0	0	0	0	0	0	0	0	0	0	0	0	0	0	0	0	0	0	0	0	0	0	0	0	0	0	0	0	0	0	0	0	0	0	0	0	0	0	0
AC006441.4	0.146	0.3823	0	0.2385	0	0	0	0.2005	0.198	0.4093	0.0433	0	4.0203	0	0.2279	0	0	0	0	0	0.5242	0	0	0	0	0	1.3628	0	0.1849	0.1243	0	0	0	0	0.1032	0.141	0	0.2052	0	0.0632	0	0.0694	0.1822	0.082	0.0935	0.0753	0	0	0.1086
AC006445.3	0.1826	0.7969	0	0	0.0512	0	0	0	0	0	0	0	8.5087	0	0.114	0	0.1847	0	0	0	1.3708	0	0.6558	0	0	0.195	1.3256	0.2688	0	0	0	0.1111	0	0	0	0	0.161	0	0.101	0	0.0601	0.2604	0	0	0	0.1884	0.1791	0	0
AC006449.1	0	0	0	0	0.141	0.1012	0	0	0	0	0.0746	0	0	0	0	0	0.1271	0	0	0	0.082	0	0	0	0	0	0.2607	0	0	0	0	0	0	0	0	0	0	0	0	0	0.1654	0	0	0.2825	0	0	0.1233	0	0
AC006449.2	3.5438	1.8043	0.7609	2.4122	8.7782	3.9245	3.5051	7.9064	15.6193	16.0056	2.9797	0.2822	8.757	4.5001	2.5816	2.777	2.8382	1.48	1.8225	3.7451	2.4098	8.182	2.3333	3.4643	3.2899	45.0984	3.9815	5.0001	3.3655	3.7711	3.1038	5.6615	8.8309	11.0702	7.3048	6.2736	5.7281	0.5535	7.0238	0	11.9518	5.8968	0.3685	3.817	0.7568	0.3047	2.8966	3.7388	3.5144
AC006449.3	0.2549	0.445	0	0	0	0	0.1513	0.175	1.0372	0.4764	0	0	0	0	0.0796	0	0	0	0	0	0	0	0	0.2991	0	0.2722	1.0575	0	0	0.1085	0	0.543	0.2629	0.3606	0	0	0	0	0.705	0	0.7549	0.1212	0	0	0.0817	0	0.125	2.1516	0
AC006449.5	1.4366	4.0005	0.3173	0.447	2.0526	0.854	0.5278	0.9862	0.4639	3.7396	0.4872	0	2.0286	1.0425	1.3455	0.6835	0.5191	0.2143	0.6685	0.6748	1.9203	0.915	1.1793	1.0834	0.4763	2.5204	2.9089	0.554	0.4331	0.7862	0.7875	0.3539	5.2905	0.2903	3.1425	0.8588	0.6333	1.5706	1.2487	0.9777	0.4727	0.683	0.8537	0.5382	0.0438	0.8116	1.3756	0.6736	1.0176
AC006449.6	2.688	2.237	0.2899	0.5106	12.2354	10.5978	1.2613	5.7502	6.9515	4.381	5.0458	2.9869	3.5748	2.9339	2.7713	3.5637	4.0789	2.1146	2.5718	1.8497	3.2645	2.7472	1.6613	2.5666	3.9171	5.1402	4.4084	10.998	2.6121	4.1775	4.8493	1.693	15.792	4.7749	5.5664	4.2253	3.3068	3.0754	3.7341	2.1115	8.0421	6.9245	6.2404	5.9718	1.2415	4.7076	6.9285	5.0122	2.7432
AC006450.1	0	2.9956	0	0.5097	0.0875	0	0	0	0	0	0.0926	0	0	0	0.2922	0	0	0.1955	0	0	0	0	0	0.549	0	0	0.3236	0	0.1975	0.1328	0.1562	0.0949	0	0	0	0	0	0.2924	0.1726	0	0	0	0	0.1753	0	0	0.306	0	0
AC006450.2	0	3.2342	0.1273	0.4036	0.6927	0	0.1466	1.3566	0.335	0.6925	0.2199	0	3.1393	0	0.1542	0.5807	1.6244	0.619	0.3811	0	0.0806	0.472	0	1.304	0	0	3.0743	0	0.1564	0.4206	0.2473	0.3759	1.2736	0	1.9204	0	0	0.5787	0.2733	0.214	0.0813	0.2349	7.3983	0.4165	0	0.5097	1.0904	1.0425	0.5512
AC006450.3	0	0.0584	0	0.1093	0	0	0.0397	0.4132	0	0.3125	0	0	0	0	0	0.0786	0	0	0.0344	0	0.0437	0	0	0.0392	0.0931	0.0357	1.8727	0.0492	0	0	0	0.0814	0	0	0	0	0	0.1253	0.037	0	0.022	0	1.1684	0.2631	0.0214	0.069	0	0	0
AC006452.1	0.1763	0.2154	0	0	0.0989	0.2272	0	0.121	0.1434	0.3459	0	0.0674	1.1201	0.4728	0.077	0.1243	0.0178	0.2871	0	0.0994	0.0345	0	0.1266	0.641	0.0982	0.3388	1.17	0.1038	0.067	0.1351	0.0176	0.0966	0.0727	0.0997	0.0747	0	0.1088	0.0165	0.039	0.1985	0.0232	0	1.4518	0.1189	0.6776	0.1637	0.0173	0.0992	0.0262
AC006455.1	0	0	0	0	0	0	0	0	0	0	0	0	0	0	0	0	0	0	0	0	0	0	0	0	0	0	0	0	0	0	0	0	0	0	0	0	0	0	0	0	0	0	0	0	0	0	0	0	0
AC006455.4	0	0	0	0	0	0	0	0	0	0	0	0	0	0	0	0	0	0	0	0	0	0	0	0	0	0	0	0	0	0	0	0	0	0	0	0	0	0	0	0	0	0	0.3392	0	0	0	0	0	0
AC006455.5	0	0	0	0	0.0138	0	0	0	0	0	0.0146	0	0	0	0	0	0.0249	0	0	0	0	0	0	0	0	0.0263	0.4597	0	0	0.021	0	0	0	0	0.1392	0	0	0	0	0	0	0.0234	0.0615	0	0	0	0	0	0
AC006455.8	0	0	0	0	0	0	0	0	0	0	0	0	0	0	0	0	0	0	0	0	0	0	0	0	0	0	0	0	0	0	0	0	0	0	0	0	0	0	0	0	0	0	0	0	0	0	0	0	0
AC006458.1	0	0	0	0	0	0	0	0	0	0	0	0	0	0	0.0686	0	0	0	0	0	0.0717	0	0.1579	0	0	0	1.3677	0	0	0	0	0	0	0	0	0.2122	0.0969	0	0	0	0	0	0	0	0	0	0.1078	0	0
AC006459.1	0	0.0691	0.0408	0	0	0	0	0	0.1074	0.2219	0	0	3.5212	0	0	0	0	0	0.0814	0	0.0258	0	0.0569	0	0.1102	0	0.6568	0	0	0	0	0	0	0.056	0.3357	0.1529	0.1047	0	0	0	0.0521	0.1505	0.6915	0.0445	0	0	0	0.0557	0
AC006460.1	0.1245	0.4782	0.077	0.3255	0.426	0.1103	0.1626	0.0684	0.2026	0.5934	0.2882	0.0476	2.11	0.3188	0.7775	0.0293	0.3905	0.0156	1.6266	0.2106	0.8617	0.2379	0.3935	0.1899	16.7504	0.133	1.2139	0.0367	1.0564	0.1484	0.3989	0.2349	2.491	0.229	0.0704	2.1643	0.3623	1.8204	0.5372	0.1294	0.7457	0.367	0.5905	0.056	1.2126	0.0514	0.4519	0.0525	1.0744
AC006460.2	0.4226	0.3528	0.5113	0.2401	0.0824	0.555	0.1636	0.6938	0.3239	0.7727	0.2563	0.2634	5.8378	0.224	0.1778	0.1944	0.7529	0.0345	0.4158	0.233	0.7437	0.5442	0.3563	0.8083	0.6397	0.4709	2.0581	0.2029	0.6282	0.1486	0.2575	0.3355	0.2842	0.2209	0.4155	0.3371	0.1863	0.3616	0.4167	0.1194	0.4897	0.131	2.7056	0.4234	0.3885	0.7393	0.1622	0.2068	0.738
AC006478.1	0	0	0	0	0	0	0	0	0	0	0	0	0	0	0	0	0	0	0	0	0	0	0	0	0	0	0	0	0	0	0	0	0	0	0	0	0.2054	0	0	0	0	0	0	0	0	0	0	0	0
AC006478.2	0	0	0.0179	0	0	0	0	0	0	0.0162	0.0206	0	0.221	0	0	0	0.0176	0	0	0	0	0	0.025	0.0612	0	0	1.0099	0	0	0.0148	0	0.0106	0	0.0246	0	0	0.0767	0	0	0	0.0114	0	0.0434	0	0	0.0538	0	0	0
AC006480.2	3.9719	8.1515	106.213	0.8768	0.6021	2.9396	2.803	10.0221	8.0069	2.3072	1.115	0.4103	32.9686	0.3926	2.5136	0.7571	4.5069	2.3536	6.128	1.3613	2.9082	6.3586	6.7082	6.1705	0.4485	0.2293	2.3379	0.3161	1.6991	2.1476	0.9671	3.8546	2.9886	3.1888	5.0071	0.9329	0.9464	2.5149	2.9688	1.1622	4.1679	0.5614	13.1278	4.2831	5.1236	6.0354	1.8953	4.7567	3.6728
AC006482.1	0	0	0	0	0.4423	0	0	0	0	0	0	0	6.6812	0	0	0	0	0	0	0	0.1716	0	0	0	0	0	1.0905	0	0	0	0	0.16	0	0	0	0	0.4635	0	0	0	0	0	0	0	0	0	0	0	0
AC006483.2	0.2787	0	0	0	0	0	0	1.5305	0	0.5208	0	0	0	0.3397	0.261	0	0.141	0.6983	0	0	0	0.5325	0.2002	0.1635	0.3881	0	0.289	0	0	0.1186	0.5579	0.0848	0.2874	0	0.197	0.2691	0.2457	0.2612	0.1541	0	0	0.1325	0.3478	0.4698	0	0	0.1367	0	0.8291
AC006486.1	0	0	0	0	0	0	0	0	0	0	0	0	0	0	0	0	0	0	0	0	0	0	0	0	0	0	0	0	0	0	0	0	0	0	0	0	0	0	0	0	0	0	0	0	0	0	0	0	0
AC006486.3	0	0	0	0	0	0	0	0	0	0	0	0	0	0	0	0	0	0	0	0	0	0	0	0	0	0	0	0	0	0	0	0	0	0	0	0	0	0	0	0	0	0	0	0	0	0	0	0	0
AC006487.1	0	0.2052	0	0.192	0.0989	0	0	0	0.3188	0.9886	0.1395	0	2.7387	0	0.0734	0	0.7135	0.2209	0	0.1656	0.4988	0	0.0844	0.3447	0.1637	0.0628	1.4629	0	0	0	0.1765	0.2862	0.1212	0.1663	0.4154	0.1135	0.2073	0	0.065	0	0.0774	0	3.0803	0.0661	0.113	0.3032	0.1153	0.1654	0.0874
AC006487.2	0	0.5611	0	0	0	0	0	0.1103	0.4359	1.1264	0.0477	0	2.3829	0	0.2007	0	0.1626	0	0	0	0.2098	0	0.1154	0.2828	0.4476	0	1.3335	0	0.3053	0	0.0804	0.1956	0	0	0	0	0.0709	0	0.3556	0	0.0529	0	0	0	0.0515	0.829	0	0	0
AC006504.1	12.254	2.4603	9.6639	8.5703	1.0869	18.9819	0.4879	3.5476	4.9377	0.2927	0.5925	1.4217	2.4047	0.5727	0.4767	2.0708	2.4952	1.4715	3.906	6.6198	0.5623	0.8603	3.7682	22.3661	1.7445	0.7317	20.017	9.77	1.1154	0.8832	1.5283	1.096	0.2018	0.8307	2.0198	0.1134	6.9379	1.119	15.1147	4.3912	0.4637	1.8799	1.3191	4.2682	1.6679	0.5654	3.5905	8.3434	0.6697
AC006504.2	0.1614	0	0.0832	0.2637	0	0	0	0.4433	0.4379	0.0754	0	0.1543	6.839	0.0984	0.0504	0.2847	0.245	0	0.083	0	0	0	0.116	0	0	0	1.8418	0.1188	0	0	0.0808	0.0491	0	0	0	0	0.1423	0.1513	0.3572	0.0699	0.0531	0.0768	0	0.2722	0	0.0833	0	0.1136	0
AC006504.5	2.5436	3.6353	4.1778	4.1388	1.4606	9.1615	1.6237	6.3862	3.5732	2.017	1.3142	2.7212	7.2548	1.186	1.2434	2.1441	7.5967	0.9459	1.3342	3.4841	1.2768	2.0331	3.2537	7.311	3.1892	0.7305	9.8896	34.2858	1.3089	1.2294	2.825	0.7524	1.3793	1.2615	1.1029	0.5382	1.9209	1.7853	24.0738	4.9722	1.3004	2.2933	2.3521	6.0364	1.2628	1.3381	3.8566	1.9173	2.231
AC006504.7	6.7807	6.9047	3.0284	14.4005	3.0423	50.5155	8.3161	20.7914	13.1804	8.0258	2.7501	4.7519	17.713	3.4442	1.8347	3.0553	20.6936	3.3981	1.2786	1.9109	5.1641	3.0231	8.6044	23.4652	15.1075	1.8103	20.3934	63.5592	7.0119	3.4635	7.9184	2.9575	4.6612	5.1155	1.9168	3.492	10.9601	1.9063	64.2579	16.4442	4.0903	13.5395	1.6923	10.2883	5.5749	1.2824	12.0824	7.4716	7.9012
AC006511.4	0	0.2233	0	0	0	0	0	0	0	0.3586	0	0	8.67	0.1559	0	0.4511	0.2588	0	0	0	0	0	0	0.1501	0	2.1857	0.5307	0	0	0	0	0.0779	0	0	0	0	0	0	0	0	0	0	3.831	0	0	0	0	0	0
AC006511.5	0.065	0.2837	0	0	0.0729	0.1832	0.0386	0	0	0.1519	0	0	0.9637	0	0	0	0.0329	0	0	0	0.0212	0	0.0467	0	0	0	0.3371	0	0	0	0	0.0989	0	0	0	0.1255	0	0.0609	0.036	0	0.1711	0	0.0811	0.0731	0	0	0	0	0
AC006511.6	0	0.1151	0	0	0.037	0.2125	0	0.6339	0	0.2465	0	0.1261	2.2352	0.1608	0	0.0775	0	0	0	0.5576	0.0861	0	0.0948	0.1547	0	0.3522	0	0	0	0	0.066	0	0.136	0	0.3729	0.2548	0.1745	0.309	0	0	0.0868	0.1881	14.6507	0	0.0423	0.6124	0.3235	0	0.1962
AC006517.2	0.0991	0.2595	0	0	0	0.0399	0.1176	0	0	0	0	0.1894	1.8895	0.1208	0.0309	0	0	0.0621	0.3568	0.1397	0.0971	0	0.356	0.0581	0.138	0.0529	0.2056	0.2189	0	0.0422	0.3473	0.0302	0.1022	0.1402	0	1.34	0.2185	0.2787	0.1096	0.0429	0.1631	0.1414	0.8658	0.3342	0.0953	0.4601	0.0486	0.2091	0
AC006525.1	0.0556	0	0.0573	0	0.0935	0	0.3629	0	0	0.4675	0.4289	0	11.8913	0	0.1215	0.196	0.0281	0	0.0286	0	0.1996	0.0531	0.0799	0.1304	0	0.5046	2.7095	0.0818	0	0.0237	0.0835	0.2368	0	0	0.0393	0.0537	0.196	0	0.0615	0.0481	0.0732	0.0264	0.9017	0.1874	0.0178	0.2867	0	0.0391	0.2481
AC006538.1	7.1536	4.9002	1.0266	9.3196	1.9044	2.5161	3.9765	1.6784	4.2981	1.9039	1.4242	0.1731	7.8635	2.4285	2.403	3.9914	6.4583	2.4392	5.402	2.0415	0.6798	10.1218	2.6017	1.6465	2.0175	0.0484	5.5407	4.1995	6.1344	3.2762	0.8611	0.8818	1.2138	2.2416	1.4719	0.9618	0.5189	8.4007	1.152	1.4902	0.7151	5.2952	1.582	5.2413	2.8716	14.1056	2.7978	2.3565	7.8127
AC006538.2	0	0	0	0	0	0	0	0	0	0	0	0	0	0.1611	0	0	0	0	0	0	0	0	0	0	0	0	0	0	0	0	0	0	0	0	0	0	0	0	0	0	0	0	0	0	0	0	0	0	0
AC006538.3	0	0	0.2559	0	0.1393	0	0	0.3409	0	0.4641	0	0	2.1038	0	0.2326	0	0.5024	0	0	0	0.1621	0	0	0	0	0	1.2876	0	0.1572	0.3171	0.1243	0.3022	0.256	0.3512	0	0	0.1095	0.1163	0.1373	0	0.0817	0	0.3099	0	0	0.6404	0.2436	1.5718	0
AC006538.4	0.6265	0.1988	0.0587	0.1861	0	0	0.0676	0	0.309	0.0798	0.0507	0	2.0507	0.0694	0.1422	0.1004	0.0864	0.107	0	0	0	1.0338	0.0409	0.0668	0.1586	0.0912	2.4217	0	0	0.1939	0	0.1213	0	0	0	0	0.1255	0.0534	0.0315	0	0	0	0.3554	0	0.0547	0.0294	0	0.0401	0.0847
AC006547.1	2.4058	1.3262	1.5334	0.6206	0.213	1.0453	0.6011	3.9115	3.2626	0.6212	0.7891	0.968	10.9958	0.5017	0.9685	2.493	2.9462	0.9122	2.7675	1.695	5.0008	0.7863	3.1377	5.273	1.9395	1.048	9.0609	0.8855	0.8818	2.7757	1.9645	1.9073	2.6113	5.1047	2.6846	1.5895	1.1443	3.8267	3.5018	0.9048	3.7288	0.4816	16.5117	2.1702	3.7924	5.6821	1.3041	5.2544	3.0137
AC006547.2	0	0	0	0	0	0	0	0	0	0	0	0	0	0	0	0	0	0	0	0	0	0	0	0	0	0	0	0	0	0	0	0	0	0	0	0	0	0	0	0	0	0	0	0	0	0	0	0	0
AC006547.3	0	0	0	0	0	0	0	0	0	0	0	0	0	0	0	0	0	0	0	0	0	0	0	0	0	0	0	0	0	0	0	0	0	0	0	0	0	0	0	0	0	0	0	0	0	0	0	0	0
AC006557.1	0.1323	1.1546	0	0.6483	0.1484	0.2663	0.628	0.6357	0	0.1854	0.1178	0	0	0.2419	0.413	0.0777	0.6691	0.0829	0.8164	0.3728	0.0432	0	0.6651	0.0776	0	0	3.2925	0.2921	0.0838	0.1126	0.0662	0.161	0	0.1871	0	0.2555	0.3499	0.2479	0.439	1.3176	0.3047	0.0629	0.1651	0.223	0.3814	0	0.4541	0	0.4919
AC006557.3	0	0	0	0	0	0	0	0	0	0	0	0	0	0	0	0	0	0	0	0	0	0	0	0	0	0	0	0	0	0	0	0	0	0	0	0	0	0	0	0	0	0	0	0	0	0	0	0	0
AC006566.1	1.9584	0.9768	0.1442	0.4571	0	0	0.3321	1.9206	0.3794	1.1765	0.6642	0	0	0	0.0873	0.4933	0.4246	0	1.0072	0	2.1003	0.2673	0.6029	0.9846	2.3375	0	2.0311	0	0	0.3573	0.9802	3.4906	0	0.7915	0.3954	0	2.22	0.1311	0.4642	2.1809	1.2888	0.7981	4.1895	1.1006	0.5377	0.5772	0.2744	0.1968	0.6243
AC006566.2	0.1294	0	0.0333	0	0	0	0.0768	0	0	0.0605	0.0192	0	1.0965	0	0	0	0.0982	0	0	0	0.0845	0	0.093	0.0759	0	0	1.812	0	0.041	0	0.0324	0.0985	0	0	0	0	0.0285	0.0303	0	0	0.0426	0	0	0	0.0415	0.0334	0	0	0.0481
AC006581.1	0.2894	0.2526	0	0	0	0	0	0	0.7848	0.5408	0	0	3.0644	0	0.1807	0	0	0	0	0	0.2833	0	0.6235	0	0	0.1545	0.3001	0	0.1832	0.1232	0	0	0	0	25.7669	0	0	0	0	0	0.2856	0	0	0	0	0.1493	0	0	0
AC006581.2	0	1.1013	0.3251	0	0	0	0	0.2165	0.4278	0.1474	0	0	0	0	0	0	0.3191	0	0	0	0	0	0.4531	0	0	0	1.3086	0.2322	0.1997	0.9399	0	0	0	0.6693	0	0.9138	0	0.2956	0	0	0.1038	0.2999	0.3936	0	0.101	0.1627	0.1547	0	0
AC006942.1	0.552	0	1.7068	0	0	0	0	0.7579	0	1.4185	0.4095	0	0	0.3365	0.1723	0	0	0.1729	0	0	0.5405	0	0.3965	0.1619	0	0	1.4312	0	0	0.5874	0	0.252	0.2846	0	0	0.2665	0.1217	0	0	0.2391	0.4541	0.1312	0.6888	0.3102	0.2652	0	0	0	0
AC006946.2	0.2011	7.6786	0	1.971	0	0	1.2232	0.0345	1.568	1.2449	1.7156	3.6031	6.1757	0.4596	0.0157	1.1227	1.068	0.2834	0.4395	0	4.8077	0.0961	1.1194	0.0295	0	0.4832	0.8863	0	0.0955	2.0756	0.0503	0.0765	0.1037	0.6044	0	0.4369	0.0443	0	5.9504	1.6763	1.1909	0.0239	2.8857	2.147	0.0644	0.0519	0.074	2.369	4.5617
AC006946.3	0	3.4797	0	2.171	0	0	0.676	0	0.5149	0.7983	0.6761	0.7257	0.4021	0	0.1185	0.5579	1.0563	0	0	0	0.9915	0	1.0909	0	0	0.1014	0.3938	0.2795	0	1.3738	0	0.2311	0.1958	0	0	0.1833	0.1674	0	1.7851	0.2466	0.937	0.0903	1.1845	1.3869	0	0.0979	0.0931	0.2671	2.1181
AC006947.1	0.2965	1.0353	0	0	0.2495	0	0.176	0.8143	1.6086	0.2771	0.176	0.2834	3.1404	0.1807	0.2777	0.1743	0.6	0.1858	0	0	0.1936	0.2833	0.426	3.8265	0	0.95	2.4603	0	1.3142	0	0.1484	0.6317	0.3058	0.4195	0	0	0.2614	0.4168	0.6561	0	0.4879	0	6.2907	1.3331	0.6649	0.153	0.2909	3.9628	0.6617
AC006960.2	0	1.1796	0.6964	0	0	0	0	0.3711	0	0.7577	0.1604	0	5.7249	0.4943	0	0	0	0	0	0	0.4411	1.0329	0.1941	0	0	2.0205	3.6441	0	0.1711	0	0	0.1645	0.2787	0	0	0.261	0.1192	0	0.7475	0	0.4447	0.3855	1.0119	0	0	0	0	0	0
AC006960.3	0.2036	0.5331	0	0	0.3425	0	0.1208	0.8385	0	1.9975	0.1208	0	0	0	0.1907	0.3589	0.3089	0	0.2094	0.2869	0.7974	0	1.3161	0.3582	0	0	1.4779	0	0.2578	0.26	0	0.4956	0.2099	0.576	0.2877	0.1966	0	0.4769	0	0	0.134	0.4839	7.6213	0.2288	2.5433	0.21	0.2995	0.1432	0.1514
AC006967.2	0	0	0	0	0	0	0	0	0	0	0	0	0	0	0	0	0	0	0	0	0	0	0	0	0	0	2.4119	0	0	0	0	0	0	0	0	0	0.1465	0	0	0	0	0	0	0	0	0.1714	0	0	0
AC006967.3	0.2626	1.1461	0.2707	0	0.0368	0.6874	0.0779	0.1803	0	0.3068	0.8183	0	3.0594	0.4002	0.082	0.3859	0.1993	0.0823	2.3636	1.1102	0.0429	0	0	0.077	0.1829	0.2805	1.3618	0.0967	0.1663	0.1118	0.7886	0.04	0	1.8575	0	6.9739	1.0998	0.1231	1.1621	0.3412	8.7276	7.0545	12.945	0	0.0421	0.2032	0.2576	0	0
AC006970.2	0	0	0	0	0	0.0761	0	0	0	0.0884	0	0	2.0026	0	0	0	0	0	0	0	0	0	0	0	0	0	1.3728	0	0	0	0	0	0	0	0	0	0.0834	0.1772	0	0	0	0	12.0344	0.1063	0.0606	0.3902	0	0	0
AC006972.1	0	0	0	0	0	0	0	0.3412	0	0	0.0738	0	0	0	0	0	0.1886	0	0	0	0.1217	0	0.0893	0.0729	0	0.1327	2.3197	0	0	0.2116	0	0	0	0	0.0878	0	0	0	0	0	0.0818	0	0.4652	0.0698	0.0398	0.1282	0.0609	0	0
AC006974.1	0	0.4173	0	0	0	0.6546	0	0	0	0.134	0	0	4.2531	0	0	0	0	0	0.0492	0	0	0	0	0.3926	0.1332	0	1.2892	0.2816	0	0.6105	0	0	0	0	0	0	0.1686	0	0	0.4141	0	0	1.1932	0.4836	0	0.2959	0.0469	0	0.0711
AC006974.2	0.117	0.1021	0	0	0	0	0	0	0	0.7651	0	0	5.4506	0.0713	0	0.0687	0	0	0.1203	0	0	0	0.2521	0.4117	0	0.9369	2.9115	0	0.4443	0.0996	0	0.0712	0	0	0	0	0	0	0	0.152	0.0385	0	0.8758	0.1315	0	0.0603	0	11.6002	0
AC006978.2	0.2155	0	0	0	0.0604	0	0	0	0	0	0.064	0	0	0	0.2018	0	0.109	0	0	0	0.211	0	0	0	0	0.1151	0.6705	0	0	0	0	0.0656	0	0	0	0.2081	0	0.101	0.2384	0.0933	0	0.1025	0	0	0.1381	0	0.5284	0	0
AC006994.1	0.0322	0.2527	0.4311	0	0	0.1814	0.0191	0.265	0	0.932	0.1528	0	0.477	0.0784	0.0201	0	0.0651	0	0.1324	0	0.042	0.1537	0.0924	0.0755	0	1.5633	1.0344	0.1184	0.0204	0	0.0161	0	0	0	0	0	0.0284	0.0151	0.0178	0.0697	0	0	0.0803	0	0.0618	0.0664	0.0631	0	0.0239
AC007000.3	0	0	0	0	0	0	0	0	0	0	0	0	0	0	0	0	0	0	0	0	0	0	0	0	0	0	0	0	0	0	0	0	0	0	0	0	0	0	0	0	0	0	0	0	0	0	0	0	0
AC007001.1	0	0	6.2923	0	0	0	0	0	0	0.8007	0	0	9.5281	0	0	0	0.2167	0	0	0	0.4195	0	0.1539	0	0	0	2.2216	0	0	0	0	0.0652	0	0	0.757	0	0.1889	0	3.673	0	0.141	0	1.0693	0	0.0686	1.7679	0.1051	0	0.1593
AC007003.1	0	0	0	0	0	0	0	0	0	0	0	0	3.4461	0	0	0	0	0	0	0	0	0	0	0	0	0	1.0847	0	0	0	0	0	0	0	0.2464	0	0.0512	0	0.0643	0	0	0	0	0.0653	0	0.1798	0	0	0
AC007009.1	0	0	0	0	0	0	0	0	0	0	0	0	0	0	0	0	0	0	0	0	0	0	0	0	0	0	0	0	0	0	0	0	0	0	0	0	0	0	0	0	0	0	0	0	0	0	0	0	0
AC007014.1	0.7059	2.0536	0	0	0.066	0.4737	0	0.4846	0	0.3298	0.3491	1.3491	11.462	0.2868	0.0735	0	0.357	1.6213	0.726	0	0.3072	0.4496	0.676	0.552	0.3276	0	2.1961	0	0	0.2003	0.1178	0.1432	0.9704	0.1664	0.3326	0.2272	0.2074	0.1102	0	0.1019	0.3871	0	0	0.9255	0	1.0923	0.2308	0	0.7
AC007014.2	0.5993	1.5691	2.9338	0	0.8402	0.8446	1.0669	2.2626	26.4126	1.6799	1.4227	0.2863	1.2693	0.5479	0.3742	0.3522	1.3641	0.3754	0.9246	0.8444	0.5868	5.439	1.937	1.7575	0.4172	0.32	1.8645	0	1.1382	0.3826	1.3497	0.0912	3.0896	1.6954	0	0	1.453	0.5616	0.6629	2.3357	0.6901	0.7123	0	0.1684	0.3839	0	0.5878	0	3.1201
AC007029.1	1.8342	0	1.6541	0.7491	0	3.1391	0.2721	2.5182	1.2437	0.4285	0	3.0674	2.9137	0	0	1.3475	0	4.596	0.7075	3.2306	0.898	0	0.9881	0.269	0	5.3865	6.1822	1.0127	0.2903	0	0.2295	0.4186	0	0	0	2.6567	1.0107	0.2149	1.0145	0	0.1509	0.436	0.5722	1.5461	2.3502	0	0.8995	0	0.3411
AC007032.1	1.1862	0	0	0.2768	0	0.2047	0.3017	0.349	0.6894	0.7125	0	0.1619	0	0	0.1587	0.1992	0.1714	0	0	0	0.1106	0	0	0.0994	0.236	1.2667	0	0.1247	0	0.0721	0.1696	0.0516	0	0	0	0.3272	0	0.0794	0.1874	0	0.0558	0.0806	0	0.1904	0.3257	0	0	0.1192	0.126
AC007036.1	0.2129	0.1859	0	0.3479	0.418	0.0858	0.1264	0.1462	0	0.199	0.2528	0	0	0.1298	0.3989	0.1252	1.0771	0.667	0.3285	0	0.3475	1.0172	0.153	0.3747	0.2965	0	1.3251	0	0.6741	0.1813	0	0	0.2196	0.1506	0.1505	0.2056	0	0.2993	0.4711	0.0922	0.3503	0.7087	0.2657	0	1.0914	0	0.3133	0.2995	0
AC007036.2	0.9853	1.1466	1.8617	2.1462	1.2894	1.7194	0	3.6074	3.5632	0.9207	2.4366	2.197	0	2.0019	0	1.9303	8.1404	1.2344	0.6756	0.4628	1.5008	15.0612	1.1795	0.5779	0	0.1754	4.7686	0.2418	1.8714	3.0756	1.315	2.6984	0	2.7875	2.3211	0	1.1583	1.2311	1.9982	0.2845	0.4323	0.1561	2.0492	2.0302	3.6822	5.5904	1.4496	1.155	1.4657
AC007036.3	0	0	0	0	0	0	0	0	0	0	0	0	0	0	0	0	0	0	0	0	0	0	0	0	0	0	0	0	0	0	0	0	0	0	0	0	0	0	0	0	0	0	0	0	0	0	0	0	0
AC007036.5	0.0644	0.0563	0	0	0	0.0779	0	0	0	0.1807	0.0383	0	1.5015	0	0	0.0758	0.0652	0	0	0	0.0421	0	0.0463	0.1134	0	0	0.2005	0.0474	0.1632	0.0274	0	0.0588	0	0	0	0	0.0852	0.0302	0.0713	0.1116	0	0.0306	0.9651	0	0.0413	0.1662	0.0948	0	0
AC007038.1	1.5516	4.74	2.1989	2.218	0.5983	0.9372	1.3812	2.5297	1.3151	3.1717	0.6907	0	1.2324	0.3547	0.1817	1.3679	2.8451	0.1215	0.6982	0.8199	2.0891	1.1118	2.0897	3.1853	0.5402	1.3463	1.2069	0	0.614	1.1558	1.9414	2.951	1.9999	2.0577	0.9595	2.2474	1.368	1.3631	4.3983	0.336	2.8717	1.2909	0.7261	2.6158	1.3047	1.2005	1.9975	1.7734	2.5966
AC007040.1	0.6018	1.0505	0	0	0	0	0.3571	0	0	0.8435	0.0893	0	0	0	0.0939	0	0.4566	0	1.7022	0.424	0	0	0	0.1765	0.419	0	1.2482	0.2215	0.1905	0.1281	0.1506	0.2747	0	0.2128	0	0.2905	0	0	0	0.2606	0	0.2861	0	0	0	0	0	0	0.2238
AC007040.2	0.3869	0.8162	0.0332	0.3161	0.0181	0.026	0.2488	0.2435	0.3498	0.7834	0.1531	0.0924	2.1172	0.2752	0.4329	0.1706	0.1142	0.101	0.5141	0.0909	0.5999	0.6161	0.5559	0.227	0.449	1.9628	1.2708	0.2136	0.2246	0.0824	0.113	0.5397	0.2992	0.3421	0.0912	0.3425	0.0711	0.4835	0.1248	0.1536	0.1698	0.3373	2.4143	0.6342	0.5268	0.2994	0.1265	0.1588	0.0959
AC007064.2	0	0	0	0	0	0	0	0	0	0	0	0	6.0799	0.175	0	0	0	0	0	0	0	0	0.2062	0.3367	0	0	0.8931	0	0	0.1222	0	0	0	0	0	0	0	0	0	0	0	0	0	0.6452	0	0	0	0	0
AC007066.2	2.0396	3.1388	1.1894	4.8227	0.4515	2.7234	1.1785	5.1216	2.766	4.0124	1.3221	0.7181	5.6842	3.5988	3.1168	2.2713	2.3349	2.1519	1.5734	1.9664	3.241	1.4358	2.8915	2.676	2.9149	0.7738	5.3439	1.0668	1.2913	1.1195	1.9341	3.4953	3.4868	1.8981	0.6449	2.3323	1.183	2.3892	3.0281	1.7898	1.5541	1.378	2.6122	2.775	1.2207	1.2458	2.0006	2.0763	6.3076
AC007066.3	0	0.3854	0	0	0	0.3557	0.2621	0	0	0.8253	0	0	4.6768	0	0	0.7786	0.4468	0	0.2271	0	0.4324	0.4219	0.6344	0.259	0.615	0	3.206	1.9505	0.2796	0.376	0	0.1344	0.4554	0	0.6242	0.8529	0	0.4138	0.2443	0.1912	0.1453	0.21	0.5511	0.2482	0.7073	1.3667	0	1.2424	0
AC007091.1	0	0	0.4325	0	0.3138	0.1878	0.1107	0.064	0	0.2614	0.0277	0.0891	2.5678	0	0	0.1644	0.0472	0	0	0.1314	0.0609	0	0.2679	0	0	0	1.5475	0	0.5314	0.6351	0.28	0	0.6731	0.1319	0	0.0901	0.0411	0.0874	0.0516	0.2827	0.5216	0.399	0.1164	0.0524	0.1494	1.4431	0.3659	0	0.6936
AC007092.1	0	0	3.7653	0	0	0	0	0	0	0	0	0	0	0	0	0	0	0	0	0	0	0	0	0	0	0	0	0	0	0	0	0	0	0	0	0	0	0	0	0	0.0286	0	0	0	0	0	0	0.0612	0.0647
AC007098.1	1.3859	0.6804	0.067	0.4953	0.4858	0.2267	0.514	0.7433	2.7017	0.5666	0.2056	0.0414	3.5775	0.264	0.8518	0.2291	0.9858	0.6782	0.4677	0.122	0.5937	2.3998	0.5599	1.2447	0.3618	1.5725	1.3025	0.2232	0.521	0.4977	0.5636	1.2124	0.8931	0.9189	0.2142	0.6691	0.42	0.6494	0.4551	0.2813	0.741	0.3088	7.7823	0.3407	0.8324	0.2904	0.8708	0.1523	0.9986
AC007099.1	0.1211	0.1057	0	0	0	0	0	0.0831	0.3285	0.1132	0.0719	0.1157	2.8219	0	0.1134	0.4271	0.0613	0	0	0	0.1977	0	0.174	0.2842	0.3373	0	2.6378	0	0.3834	0	0	0.1106	0	0.257	0.0856	0	0.0534	0.0567	0	0.0525	1.1158	0.1727	0	0.0681	0	0.1874	0.0594	0	0.0901
AC007099.2	0	0.3728	0	0	0	2.0642	0	0.8797	0	0.3992	0.5071	0	3.619	0.7811	0	0	0	0	0	0	0	0	0.6136	0.7516	0	0	3.101	0	0.2704	0	0	0	0	0.9063	0.3019	0.4125	0	0	0	0	0	0	0.533	0	0.1368	0.661	0	0	0
AC007100.1	0.239	0	0	0	0	0.0481	0.0709	0	0	0.1675	0	0	0.2531	0	0.1119	0	0	0	0	0	0.039	0	0.1717	0	0	1.2762	3.0984	0	0	0.2543	0	0.0727	0	0	0	0	0.2107	0.056	0	0	0	0.0568	4.3247	0	0	0.2466	0	0	0.0889
AC007100.2	0	0	0	0	0	0	0	0	0	0.1728	0	0	0	0	0.231	0	0	0	0	0	0	0	0	0	0	0	2.3018	0	0	0	0	0	0	0	0	0	0.3261	0	0.2046	0	0	0	2.308	0	0	0	0	0	0
AC007106.1	0	0.0646	0.0191	0	0.3841	0	0.9007	0.2287	0.1506	0.0173	0.0769	0.0354	2.9796	0.0226	0.0693	0.0218	0.0562	0	0	0	0.0967	0	0	0.1303	0	0.0198	0.5375	0.3543	0.1172	0.0788	0	0	0.5344	0.0524	0.0262	0.286	0.049	0.0347	0.041	0.0321	0	0	1.4321	0.104	0.0119	0.2673	0.345	0	0.1927
AC007106.2	0.1201	0	0.0619	0.0654	0	0.0323	0	0.055	0.0543	0.0374	0.107	0	3.6472	0	0.175	0.0235	0	0	0.103	0	0.0523	0	0.1151	0	0	1.8389	0.2077	0	0	0	0.0401	0.0122	0	0	0.0566	0	0.0706	0	0.0221	0.0173	0.0395	0	3.1482	0.1125	0.0257	0.1652	0	0	0
AC007114.1	1.7708	1.8709	0.3362	0	3.3452	5.1042	2.157	2.3672	1.0111	9.7974	6.3335	2.6719	11.6465	1.8746	1.1348	0.6025	3.2528	1.0509	0.4314	1.9698	4.6238	1.0685	4.0165	0.8746	0.3893	1.891	2.3197	4.0478	1.8882	3.0943	1.2127	5.4451	3.2674	2.7026	1.9101	9.7193	1.3147	2.7947	0.4639	1.0897	1.9932	2.3926	4.0705	1.0998	15.8823	2.4998	1.6911	0.721	0.7625
AC007114.2	0.1006	0.3511	0.2073	0.0548	0.0188	0	0	0.1151	0.3637	0.2506	0.0298	3.8126	4.2606	0.0613	0.0837	0.0197	0.1696	0.21	0.2069	0.0472	0.0875	0.1922	0.0722	0.059	0.0934	0.0716	1.5646	0	0.0425	0.0285	0	0.1224	0.0346	0.166	0.0948	0.0324	0.0591	0.0785	0.0927	0.1162	0.1986	0	6.0662	0.0188	0.0644	0.1383	0.148	0	0.0499
AC007126.1	0	0.1048	0	0.049	0	0	0	0.0618	0.0407	0.0281	0	0.0861	2.0347	0	0	0.0176	0.0456	0	0	0.0423	0	0.086	0.0431	0.0528	0.0418	0	0.6849	0	0	0	0.015	0	0.031	0	0	0.029	0.0926	0	0.0166	0.013	0.0691	0.0143	0.2248	0.0169	0.0288	0.0465	0	0	0
AC007128.1	0.0775	0	0	0	0	0	0	0	0	4.2703	0	0	1.1484	0	0	0	0	0.1456	0	0	0.0758	0	0	0.0454	0	0.7858	0.482	0.057	0.2452	0	0.1163	0	0	0.4383	0	0.0748	0	0	0.9425	0.1006	0.1019	0	0.6766	0	0	0	0.3039	0	0.288
AC007128.2	0	0	0.0807	0	0	0	0	0	0	2.9283	0	0	0.3319	0	0	0	0.0793	0.3926	0	0	0	0	0	0.0919	0	0.753	1.3	0	0.2976	0	0	0	0.1616	0.1108	0	0.1513	0	0	0.6067	0	0.1031	0	0	0	0	0	0.0768	0	0.1165
AC007130.1	0.2935	0.5124	0	0	0.2469	0.1182	0	0.2015	1.1941	1.3713	0	0	6.8383	0	0	0	0.1485	0	0	0	0.479	0	1.4757	0	0.4087	0	1.8264	0	0	0.3748	0	0.4466	0.6053	0	0	0	0	0	0.487	0.2542	0.2897	0	5.1276	0.4948	0	1.3625	0.1439	0	0.2183
AC007132.1	0	0	0	0	0	0	0	0	0.1555	0.2142	0	0	3.1565	0	0	0	0.116	0	0	0	0.1123	0	0	0	0	0.2448	2.2589	0	0	0	0	0	0	0	1.4583	0	0.1011	0.0537	0	0	0	0	0.5722	0	0	0	0	0	0
AC007159.1	0.0305	0	0	0	0.0086	0	0	0	0.1241	0	0	0	0.8398	0	0	0	0	0	0	0	0.0398	0	0.0219	0	0	0.0163	1.0438	0	0.0193	0	0	0	0	0	0.0216	0	0.0134	0	0	0	0	0	0.1903	0	0	0	0	0.0858	0.0227
AC007161.3	0	0	0	0	0	0	0	0	0	0	0	0	0	0	0	0	0	0	0	0	0	0	0	0	0	0	0	0	0	0	0	0	0	0	0	0	0	0	0	0	0	0	0	0	0	0	0	0	0
AC007179.1	0	0	0	0	0	0	0	0	0	0.0568	0	0	0	0	0	0	0	0	0	0	0	0	0.0874	0	0	0	2.0183	0	0	0.3106	0	0	0	0	0	0	0	0.057	0	0	0.04	0	0	0	0	0.0627	0	0	0
AC007179.2	0	0	0.0143	0	0.0078	0.112	0	0	0	0.0779	0	0.1329	1.8845	0	0	0.1144	0.0844	0	0	0	0.0363	0	0.1997	0.7339	0	0	8.1316	0.8801	0.0528	0.1184	0.654	0.0169	0	0	0.0196	0.0268	0.1103	0.1433	0.2768	0.3974	0	0	0.1388	0.0625	0.1069	0.4733	0.4909	0.0391	0.0207
AC007182.1	0.2659	0	0.0343	0.1086	0	0	0	0.0456	0	0.0932	0.0395	0	3.9425	0.0405	0.0208	0.0781	0	0.0416	0.1368	0.281	0.6075	0	0.3342	0.3119	0	0.1065	1.3099	0	0	0.1698	0.0333	0.0405	0	0.047	0.047	0.1284	0.0879	0	0.5515	0.2591	0.0219	0	1.7421	0.4483	0.575	0.3429	0.1304	3.1794	0
AC007182.3	0	0	0	0	0	0	0	0	0	0	0	0	0	0	0	0	0	0	0	0	0	0	0	0	0	0	0	0	0	0	0	0	0	0	0	0	0	0	0	0	0	0	0	0	0	0	0	0	0
AC007192.1	0	0.0487	0	0	0	0	0.0497	0.0192	0	0	0	0	0.1182	0	0	0	0.0141	0.0175	0	0	0	0	0	0	0	0.0149	0.0868	0	0	0.0119	0	0	0	0	0.0986	0	0	0	0	0.0121	0	0	0	0	0.0089	0.0288	0	0	0
AC007192.2	0	0	0	0	0	0	0	0	0	0	0	0	0	0	0	0	0	0	0	0	0	0	0	0	0	0	0	0	0	0	0	0	0	0	0	0	0	0	0	0	0	0	0	0	0	0	0	0	0
AC007193.1	0	0	0	0	0	0	0	0	0	0	0	0	0	0	0	0	0	0	0	0	0	0	0	0	0	0	0	0	0	0	0	0	0	0	0	0	0	0	0	0	0	0	0	0	0	0	0	0	0
AC007193.2	0	7.9621	0	0	0	0.2449	0	0.4175	0	2.1311	0	0	0	0.556	0	0	0	0	0	0	0	0	0	0	0	0	0.6307	0	0	0	0	0	0	0	0	0	0	0	0	0	0	0	3.7945	0	0	0	0	0	0
AC007193.3	0	0	0	0	0	0	0	0	0	0	0	0	0	0	0	0	0	0	0	0	0	0	0	0	0	0	0	0	0	0	0	0	0	0	0	0	0	0	0	0	0	0	0	0	0	0	0	0	0
AC007216.1	0	0.2084	0	0	0.4018	0	0	0.3279	2.267	0.2232	0.4252	0.2282	1.0116	0	0.2982	0.2807	0.7248	0.2992	0.1228	0	0.2338	0	0.6861	0.4202	0.9976	0	0.743	0.1758	0.1512	0.5083	0.3586	0	0.985	1.5201	0.1688	0	0	0.3357	0.1321	0.9308	0.7858	0	12.5162	0.2684	0.3825	0	0	0	0.3552
AC007216.2	1.1213	1.9573	1.9261	1.8318	0.2096	1.9567	0.4436	3.3355	3.0413	1.0478	0.8873	0.7144	3.1666	1.3669	1.2836	0.2197	1.5125	1.8731	0.1922	1.0533	0.488	4.6421	1.3423	2.4115	1.5614	5.9872	3.8763	1.6509	0.4733	2.0682	1.4965	1.9335	2.3124	3.4366	0.5283	0.7218	1.1533	1.401	1.4471	0.1619	3.6894	0.8885	9.7945	1.4703	0.7184	0.9639	2.0163	6.5721	1.39
AC007216.3	2.1121	2.5976	1.4347	1.5684	0.35	0.232	0.6267	2.4384	1.8227	1.0765	1.3105	2.2936	3.8635	0.6437	1.079	0.9028	2.768	1.9245	0.1481	0.5411	1.0027	0.9172	3.1031	3.5475	0.6684	0.7689	3.1861	0.7067	0.547	1.0625	1.5375	1.3146	2.3758	1.9012	1.2891	0.8343	1.1003	1.3495	1.9116	2.453	2.148	0.4108	7.5474	2.9672	0.5228	3.0702	1.4596	1.0804	2.4992
AC007216.4	1.7877	1.3374	0.3948	5.0065	0.2865	0	1.364	5.0841	4.8487	2.1478	0.3031	0.4881	1.6227	0.7783	0.3987	0.6004	3.1003	11.9984	1.182	2.1591	0.4168	7.8075	1.6509	3.2954	0.7112	0.5454	4.2377	0.752	0.8084	1.1958	0.6391	1.3988	0.79	2.5287	1.4439	1.9728	0.3377	0.8376	1.13	0.1106	2.1007	0.2428	8.9231	0.5741	0.8181	0.9221	0.7515	0	3.0392
AC007218.1	0	0.1898	0.5603	0	0	0	1.0324	0	0	0.1016	0	0.2078	3.2242	0	0	0.5112	1.32	0	0	0	0	0	0	0	0	0.5806	0.4511	0.4802	0.1377	0	0	0	0	0	0	0	0.1917	0.1019	0	0	0.0716	0	6.7841	0.8554	0.1393	0.3365	0	0	0
AC007218.2	0	0	4.5452	0	0	0	0.4758	0	0	0	0	0	0	0	0	0	2.4335	0	0	0	0	0	0.5759	0	0	0	5.8209	1.1805	0	1.0239	0	0	0	0	0	0	0.3535	0	0	0	0	0	1.0006	0	0.2568	0	0	0	0
AC007218.3	0	0	0.2881	0	0	0.0322	0.2844	0.0548	0	0.0746	0	0.0763	0.8458	0	0	0.0939	0.4444	0	0.3286	0	0.1043	0	0.1147	0	0	0	1.0768	0.0588	0.0506	0	0	0	0	0	0.2258	0	0	0.0374	0	0	0.0788	0	0.299	0	0.1023	0.1648	0.0392	0.1124	0.1782
AC007220.1	0	2.2561	0.2103	1.3335	0.0763	1.6983	0.2422	0.0934	0.369	0.5721	0	0.91	4.6103	0	0.1274	0.2399	0.4129	0	0.8396	0.9585	0.2664	0.3899	0.3909	0	0.3789	0.2179	1.552	0.2003	0	0.1158	0.4766	0.828	0.2806	0.0962	0.9614	0.2627	0.2999	0.1275	0.0752	0	0.3133	0.3234	0.6791	0.9939	0.4794	1.1929	0.1334	0.1914	1.113
AC007220.2	0	0.6253	0	1.1704	0.067	0	0	0.6557	0.3239	0.4463	0.1417	0	0	0	0.5965	0	0.1208	0.1496	0	0	0.1559	0	0	0	0	0	1.486	0	0.1512	0	0.1195	0.1453	0.7387	0	0	0	0	0.1119	0.2642	0	0.6286	0	0.596	0	0.0765	0	0.1171	0	0.5329
AC007221.1	0	0	0	0	0	0	0	0	0	0	0	0	0.6967	0	0	0	0.0555	0	0	0	0	0	0	0	0	0	2.5017	0	0	0	0.0549	0	0	0	0	0	0.0483	0	0	0	0	0	1.6419	0	0	0	0	0	0
AC007222.2	0.4869	0	0	0	0	0	0	0	0	0	0	0	0.5157	0	0	0	0	0	0	0	0.0795	0	0.0874	0.0714	0	0.065	0.8837	0	0	0	0	0	0	0	0	0	0.0537	0	0	0	0.0401	0	7.5954	0.2052	0	0.0628	0	0	0
AC007223.1	0	0	0	0	0	0	0	0	0	0	0	0	5.846	0	0	0	0	0	0	0	0	0	0.3605	0	0	0	3.6431	0	0	0	0	0	0	0	0.1773	0	0.1106	0	0	0	0	0	0	0	0	0.3883	0	0	0
AC007240.3	7.5176	2.4103	17.1563	1.6291	2.2371	4.541	2.9135	1.5271	4.9935	1.1469	0.6374	1.7594	3.2495	2.5716	0.455	1.1271	3.7638	1.6338	1.2624	3.675	2.604	0.4397	1.4326	3.4195	0.4273	1.3107	5.9667	2.0329	1.6513	1.8612	1.5741	1.8207	1.3447	1.3021	1.6806	1.7037	1.0145	0.8626	1.0183	0.6976	0.4038	0.8388	2.2017	2.6296	1.7201	3.0467	3.1601	0.5935	4.5644
AC007250.1	0	0	0	0	0	0	0	0.583	0	1.1904	0.126	0	0	0.5176	0	0	0	0	0	0	0.2772	0	0.61	0	0	0	0.4404	0.9378	0	0.1807	0.425	0	0.4379	0	0	0	0	0.199	0	0	0	0.4038	0	0	0	0	0.6247	0	0.3158
AC007255.1	0.6972	1.5648	0.0513	0	0.1117	0.4813	0	0.8205	0	0.1861	0	0	3.3754	1.3356	0.0622	0.1171	0.3023	0	0.0512	0	1.1703	0	0.2862	0.2337	0	0.2127	1.5494	0	0	0	0.0997	0.1212	0	0	0	0.8656	0.5269	0	1.9282	0.0431	0.0328	0.3315	0.1243	0.2799	0.3191	0.0514	0.8304	0	0.0741
AC007262.2	0.2837	0.2622	0.0258	1.3905	0.1076	0.4301	0.1981	0.0687	3.2138	0.1637	0.0792	0.1914	2.333	0.0916	0.0782	0.2256	0.8104	0.0732	0.3519	0.4938	0.9696	0.1116	0.4435	0.3328	0.2556	0.5525	1.2462	0.172	0.1585	0.3055	0.0919	0.4621	0.5335	0.0708	0.2595	0.3706	0.0662	0.0626	0.3323	0.0578	0.2636	0.1666	2.8115	0.5252	0.5453	1.3773	0.0737	0.3521	0.7448
AC007269.1	0	0	0	0	0	0	0	0	0	0.0921	0	0	0	0	0	0	0	0	0	0	0	0	0	0	0	0	1.4312	0	0	0	0	0	0	0	0	0	0	0	0	0	0.0324	0	0	0	0	0	0	0.1387	0
AC007271.1	0	0.0799	0	0.1495	0.0513	0	0	0	0.1241	0.0428	0	0.1749	4.8468	0	0	0.2152	0.5093	0.1147	0	0.129	0	0.1749	0.263	0.1611	0.5098	2.4926	2.0884	0	1.5068	0.039	0.1832	0.5014	0.5663	0	0.1941	0.5303	0.2421	0.0429	0	2.5766	0.0602	0	0	0.2572	0.6157	0.2833	0.0449	0	0.2723
AC007272.1	0	0.0987	0	0	0.1269	0	0.3356	0.9317	0	0.3171	0	0	4.312	0	0.0706	0	0.9726	0	0.2327	0	0.0369	0	0.9749	0.4644	0.1575	0.2416	0.4692	0.0833	0.0716	0	0.0566	0.1032	0.2332	0.7199	0.3197	0.3276	0.1496	0.318	0.3753	1.6653	0.7071	0	4.5163	0.2542	1.4854	0.7001	0	0.6364	0.1682
AC007277.1	0	0.6867	0.0338	0	0.0368	0.132	0.2335	0	0.6224	1.0109	0.3308	0	3.8884	0	0	0	0.4975	0	0	0	0.107	0.1879	0.1413	0	0	0.3151	0.408	0.0965	0	0.1395	0	0.1995	0	0	0	0.0633	0.0578	0.0922	0.2176	0	0.0647	0.0312	2.9455	0.0737	0.021	0.1353	0.0322	0	0.3901
AC007278.1	0.1082	0	0	0	0	0	0.0642	0.0742	0	0.0505	0	0	0.9163	0.0659	0.6753	0	0.3283	0	0	0.1524	0	0	0.1554	0	0	0.1155	0.4487	0	0.0685	0	0	0.0987	0	0	0.0764	0	0	0	0	0	0	0	0.8098	0.0608	0.3118	0.0558	0	0	0
AC007278.2	0	0.1044	0	0	0	0	0	0	3.8928	0.1676	0	0	1.7733	0	0	0	0	0	0	0	0	0	0	0	0	0.0639	0	0	0	0	0	0	0.1233	0	0	0	0	0	0	0	0	0	0.2985	0	0.1533	0	0	0	0
AC007279.1	0.0614	0.1608	0	0	0	0	0.328	0.1686	0	3.5581	0	0.0587	1.4309	0.0374	0.0192	0.1444	0.0621	0	0.0316	0.0865	0.0601	0.1173	0	0.1081	0	0.6886	0.4458	0.0904	0	0	0	0.0561	0.0633	0.1737	0.0868	0.0593	0.0541	0.1151	0.1359	0.0532	0.0404	0	0.5365	0.2071	0.0787	0	0.0301	0.4751	0.3654
AC007283.1	0	0	0	0	0	0	0	0	0	0	0	0	0	0	0	0	0	0	0	0	0	0	0	0	0	0	0	0	0	0	0	0	0	0	0	0	0	0	0	0	0	0	0	0	0	0	0	0	0
AC007285.1	0	0	1.7134	0	0.5439	4.4631	0	0.7608	0	1.6829	1.3156	0.5296	3.5212	0.6755	0.2595	0	0.5606	0	0	0.3904	0	2.6471	0.5971	1.6252	1.9291	0.2959	2.5862	0	1.0525	0.7076	0.6934	0.3373	0.5714	1.9597	0.1958	1.3377	1.2214	0.3895	0.613	0.12	1.094	0.3952	0	0	0.5325	0.2858	1.7665	0	1.4426
AC007292.1	0.7696	0.3358	0	0.6286	0.1079	1.627	0.2283	0.9245	2.0873	2.8765	0.3426	1.6547	0.4075	0.3518	1.3815	1.583	2.0437	0.7231	0.1979	0.2711	1.3815	0.3676	0.8291	1.5798	0.2679	0.7191	1.5962	4.1072	0.7308	1.3922	1.348	1.1124	2.579	0.8164	0.136	0.9289	0.4241	1.4423	1.5962	0.3333	1.5826	0.7317	2.1607	0.8649	0.493	1.5878	2.925	3.3829	3.1481
AC007292.2	1.1881	2.2814	1.3062	2.1998	0.5331	2.488	0.188	1.305	3.5448	1.4063	0.5876	0.3028	0	0.4345	0.6429	1.6293	1.8831	2.5801	2.0775	0.558	1.06	3.6323	0.3414	1.0221	0.5515	0.3383	2.5465	0.8746	0.5516	1.8206	0.7532	0.9159	1.3885	0.5042	0.2239	1.4532	1.3967	1.2247	0.701	0.7889	1.2249	0.9038	1.0873	1.2463	0.4313	1.3482	2.0977	0.4457	1.1193
AC007292.3	0.8041	0.7018	0.2072	0	0	0.8095	0	0.552	1.6356	0	0.1193	0.7684	0.8515	0	0.6276	0.4726	1.6269	0.2518	0	0	0.2624	0	0.2888	0.4716	0.5598	0.4293	0	0	0	0.6845	0	0.734	0.4145	0.2843	2.273	0	0.7089	0.5651	0	0	1.0582	0	26.5891	0.4518	0.1288	0.8295	0.7887	0.2828	1.1961
AC007298.1	0	0.191	0	0	0	0	0	0	0	0.1022	0	0	0.9268	0	0	0	0.1107	0	0	0	0.1428	0	0	0	0	0	1.5883	0	0.1385	0.0931	0.219	0	0	0	0	0	0	0	0	0.0947	0	0	1.9111	0	0	0	0	0	0
AC007298.2	0	0.1453	0	0	0	0	0	0	0.2258	0	0	0	1.4106	0	0	0	0	0	0	0	0	0	0	0.0977	0	0	0	0	0	0	0	0.0507	0.1717	0	0	0	0	0	0.0921	0	0.1644	0	7.2721	0.0936	0	0	0	0	0
AC007308.1	0	0	0	0	0	0	0	0	0	0	0	0	0	0	0	0	0	0	0	0	0	0	0	0	0	0	0	0	0	0	0	0	0	0	0	0	0	0	0	0	0	0	0	0	0	0	0	0	0
AC007314.1	1.0161	0	0.1309	0	0.1425	0	0.1507	0	0.3445	3.0858	0	0	4.3043	0	0	0	0	0	0.5226	0	0.2487	0	0	0.447	0	0	1.5807	0.561	0	0.4325	0.2543	0.4638	0.5239	0	0.1795	0	0.112	0	0.562	1.3201	0.4179	0	0	0	0.2441	0.131	0.3737	0.8933	0
AC007317.1	0	0	0	0	0.31	0	0	0	0	0.598	0.0173	0	3.0806	0.0355	0	0	0.0294	0	0	0	0.038	0	0.0418	0.0341	0	0	1.9911	0	0	0.0248	0.0291	0	0.2999	0.1234	0	0	0	0	0	0	0	0.083	0	0.0327	0	0	0.0571	0	0
AC007317.2	0	0	0	0	0	0	0	0	0	0.9186	0	0	2.9745	0	0.0877	0	0	0.1759	0	0	0.3667	0	0.4035	0	0	0	2.039	0	0	0.2391	0	0.1709	0.8688	0	0	0	0	0	0.3107	0	0	0	0	0	0.1799	0	0	0	0
AC007319.1	0.0786	0.0686	0.2025	0.2568	0.022	0.2216	0.0466	0.054	0.6396	1.0283	0.5365	0.1502	4.495	0.527	0.8589	0.1386	0.4771	0	2.1828	1.5505	1.3597	0.0751	0.6775	0.0461	0.3284	0.1679	0.8967	0	0.0995	0.0335	0.236	0.1913	0.8915	1.3898	0.2222	1.3662	0.0346	0	0.6086	0.0681	0.5172	0.2616	0	0.1325	0.2518	0.2027	0.0771	0.1106	0.6431
AC007326.2	0	0.0165	0.0195	0	0.0319	0	0.0225	0	0	0.0265	0.0056	0	0.5615	0	0	0.0111	0.0096	0	0	0	0.0309	0	0.0816	0.0222	0.0264	0.1112	0.9427	0	0	0.0725	0.019	0	0	0.0134	0	0	0.0835	0.0177	0	0	0.0062	0	4.1827	0	0.0182	0.0293	0	0.04	0.0423
AC007326.4	0	0	0	0	0	0	0	0	0	0	0	0	0	0	0	0	0	0	0	0	0	0	0	0	0	0	0	0	0	0	0	0	0	0	0	0	0	0	0	0	0	0	0	0	0	0	0	0	0
AC007326.5	0	0	0	0	0.0242	0	0	0	0	0	0	0	0	0	0	0	0	0	0	0	0	0	0.062	0.1012	0	0	0	0	0	0	0	0	0	0	0	0	0	0.0404	0	0	0	0	0.1076	0	0	0	0	0	0
AC007327.2	0	0	0	0	0.1761	0	0	0.2156	0	0.4402	0	0	0	0	0.1961	0	0	0	0	0	0.205	0	0	0.1842	0	0	3.2571	0	0	0	0	0.1911	0	0.2221	0	0	0	0	0	0	0.2067	0	0	0	0	0.162	0	0	0
AC007333.1	0	0	0	0	0	0	0.0394	0	0	0.062	0	0	0.281	0	0	0	0	0	0	0	0	0	0	0.0389	0.0924	0	3.0265	0	0	0	0.0332	0	0	0	0	0	0	0	0	0	0	0	0	0	0.0212	0.0342	0	0	0
AC007333.2	0	0	0	0	0	0	0	0	0	0	0	0	7.0696	0	0	0	0	0	0	0	0	0	0	0	0	0	1.8639	0	0	0	0	0	0	0	0	0	0	0.1203	0	0	0	0	0	0	0	0	0	0	0
AC007336.1	0.075	0.0982	0.058	0.1838	0.0105	0	0.0668	0.2574	0.9661	0.1577	0.0334	0	2.6206	0.0229	0.1639	0.1542	0.1517	0	0.2507	0	0.1346	0.1791	0.1077	0.3519	0.0522	0.2603	0.4666	0.0276	0.1424	0.1117	0.0751	0.3765	0.0773	0.2917	0.4505	0.6155	0.1157	0.0878	0.0622	0.0325	0.148	0.0357	0.5614	0.1686	0.6005	0.2901	0.1287	0.0264	0.2789
AC007336.2	0	0	0	0	0	0	0	0.3538	0	0	0	0	5.4577	0.3141	0	0.1514	0	0	0	0	0.1682	0	0.7403	0	0	0	0.8017	0	0.1631	0	0	0.0784	0.2657	0.5467	0	0	0.3408	0	0.1425	0	0.1696	0	0	0.2896	0.3302	0	0.2527	0	0.1917
AC007342.1	0.4066	0.7097	0	0	0	0	0.2413	0	0	0.3799	0.1207	1.9427	2.5835	0	0	0.239	0.8227	0	0.1045	0	1.0617	0.1942	2.9204	0.1192	0.2831	0.2171	1.265	0.449	0.3861	0.2596	0.1017	0.3093	0.2096	1.7254	0.2873	0.1963	0.7169	0.6668	0.5622	0	0.4682	0	3.2979	1.2567	2.8002	1.9923	0.2991	0.143	0.3024
AC007342.4	0	0.2696	0.1061	0	0	0	0	0	0	0.4329	0	0	3.4892	0	0.1286	0.0605	0	0.0645	0.0529	0	0.0672	0	0.3698	0.0604	0	0.11	1.2813	0	0	0	0	0	0.1062	0.1456	0.2183	0	0.3631	0	0.1139	0	0.0678	0.0979	0.1285	0	0.033	0.0531	0	0	0
AC007342.5	0.067	0.1754	0	0	0	0	0	0	0	0.0939	0	0	5.5349	0	0	0	0.0339	0	0	0	0	0	0.2406	0	0	0.0716	0.9729	0	0.0424	0	0	0.0612	0	0	0.0947	0	0.1182	0	0.0371	0.029	0	0	2.4248	0	0	0	0	0	0
AC007343.1	0	0	0	0	0	0	0	0	0	0.0649	0	0	0	0	0	0	0	0	0	0	0	0	0	0	0	0	0.144	0	0	0	0.0695	0	0	0	0	0	0	0	0	0	0	0	0	0	0	0	0	0	0
AC007344.1	0	0	0	0	0	0.0218	0	0.1117	0	0.0253	0	0	0.8039	0	0	0.0637	0.0274	0	0	0	0	0	0.0389	0	0	0	0.7873	0	0	0	0.0271	0	0	0.0383	0	0.0524	0.0717	0.0254	0.03	0.0235	0	0	0	0	0	0	0	0	0
AC007347.1	3.0646	2.229	14.2133	0.8344	0.4297	0	0.6062	0.7013	3.4634	0.4773	0.7579	0	9.7364	0.934	2.2325	1.2007	1.5502	0	0.5254	0	1.167	6.3436	1.4675	2.9958	0	0.8182	7.9457	0	0.6468	3.696	0.5113	1.088	0.5267	2.5287	0	0.9864	0.2252	0.9573	1.4125	0.8848	2.1848	0.2428	4.4616	0.5741	0.3272	0.5269	1.503	0.7185	0.3799
AC007349.1	0	0	0	0	0.3428	0	0	0.3357	0	0	0	0.2337	3.6251	0	0	0	0	0	0	0	0.0798	0	0	0.1434	0	0	2.5358	0	0	0.5204	0.6119	0	0	0	0	0	0	0.1146	0.1352	0	0	0	0	0	0.235	0	0.1199	0	0.5456
AC007349.2	0	0.2265	0	0	0	1.7768	0	0.1782	0	0	0	0	0	1.8984	0	0	0	0	0	0	0.1694	0	0	0	0	0	4.845	0	0	0	0.2598	0.2369	0.2676	0	0	0.2506	0	0	0.4307	0	0.2562	0	0	0	0.0831	0.2677	0.5091	0	0
AC007349.3	0	0.2873	0	0	0	0	0	0.113	0	0	0	0	1.7431	0	0	0	0.1665	0	0	0	0	0	0.1182	0	0.2292	0.1758	1.3656	0	0	0	0	0	0	0	0.2326	0	0	0	0.1821	0	0	0	0.2054	0	0	0	0	0	0.1224
AC007349.4	0	0.2355	0	0	0.4539	0.1086	0	0	0	0.126	0.4003	0	0	0	0	0	0.4094	0	0	0	0.0881	0	0.1938	0	0	0	0.2798	0	0	0.4593	0.135	0	0	0	0	0	0	0.3792	0	0	0.2663	0	0	0	0.1728	0.4175	0.1323	0	0.2007
AC007350.1	0.148	0	0.0381	0	0.083	0.6256	0	0.0508	0	0.0346	0.022	0	2.3505	0.0451	0	0	0.0748	0	0.038	0	0	0	0	0.0434	0	0.1975	0.9974	0	0	0.126	0.1111	0.045	0	0	0	0	0.0652	0.0693	0	0	0.0243	0	0	0	0.0474	0.229	0.1088	0	0
AC007359.1	0	0	0	0	0	0	0	0	0	0	0	0	0	0	0.0141	0	0	0	0	0	0	0	0	0	0	0	0	0	0	0	0	0	0	0	0	0	0	0	0	0	0	0	0	0	0	0	0	0	0
AC007362.1	0.7959	0.6175	0	0	0.0248	0	0.2099	0.3035	0	0	0	0.2535	2.0603	0.539	0.2761	0	0.2684	0.1108	0.1364	0	0.4041	0	0.1906	0.5706	0.3694	0.1889	2.2011	0.0651	0.056	0.0753	0.1328	0.2422	0.0912	1.0007	0	0.3416	0.1169	0.1657	0.3424	0	1.3094	0.042	0.4414	0	0.2833	0.1368	0.2168	0	0.1973
AC007365.1	0.9156	0.1998	0.4718	1.1219	0.4493	4.4247	1.3584	0.6286	1.5522	3.7433	0.2038	0.875	4.3635	1.1162	0.2859	0.2691	5.9052	0.717	0.5886	0.6451	2.9139	1.5308	3.9461	4.1622	0	0.4889	0.7122	0.5055	0.2899	0.4872	0.5728	2.7863	2.8324	0.6476	0.1618	0.4421	0.3027	0.5363	0.8863	1.2887	0.3766	0	3.4278	1.1577	3.2997	0.1181	0.5613	0	3.2349
AC007368.1	0.1562	0.1364	0.0115	0.0365	0.025	0	0	0	0.0303	0.0938	0	0	3.2144	0	0.0139	0.0525	0.079	0.014	0.0459	0	0.3132	0	0.0962	0.0262	0	0.0119	1.7359	0	0.0283	0.0475	0.0223	0.0068	0	0	0.0473	0	0.0885	0.0105	0.037	0	0.0294	0	1.2254	0	0	0.1497	0	0.2982	0.0166
AC007370.1	0	0	0	0	0.1274	0	0	0.3118	1.2319	0	0	0	0	0.2768	0	0	0	0	0.2336	0	0.593	0	0.3262	0.2664	0.6325	0.7276	0.471	0	0	0.58	0	0	0	0.3212	0	0	0.8009	0	0	0	0.2989	0.2159	10.2019	0	0.1455	0.4686	0.2227	0	0.3378
AC007370.2	0.1598	0.093	0	0	0	0	0	0.2926	0	0.0498	0	0	2.9339	0	0	0.1252	0.1617	0	0.0274	0	0.0869	0	0.0383	0	0.0742	0	0.884	0	0.0337	0.1134	0.08	0.0811	0	0.113	0.0377	0	0.1879	0.0998	0.0295	0.0231	0.1227	0.0253	0.133	0.0898	0.3584	0.5496	0.2613	2.8478	0.0793
AC007375.2	0	0	0	0	0	0	0	0	0	0	0	0	0	0	0	0	0	0	0	0	0	0	0	0	0	0	0	0	0	0	0	0	0	0	0	0	0	0	0	0	0	0	0	0	0	0	0	0	0
AC007375.3	0	0.1624	0	0	0.0174	0	0.0368	0.0852	0	0.029	0.0368	0.0593	0.7882	0	0.6197	0	0.0314	0	0	0.0874	0.0405	0	0	0	0	0	0.9006	0	0	0	0	0	0	0	0.0438	0	0.0547	0.0872	0	0	0.0204	0	0.1548	0	0	0.032	0	0.0436	0
AC007376.2	1.8605	1.1599	0.4109	1.3026	0.3727	0.7492	0.1577	0.1825	2.5231	1.4902	9.0706	1.524	1.1259	0.972	1.1617	1.8745	2.1511	0.333	3.964	3.7451	3.1231	0.2539	1.9091	1.7148	0.3701	1.703	6.6155	2.5435	1.3462	2.2627	1.5963	1.5367	2.4666	7.3314	0.7513	7.1861	5.3896	0	6.4684	0.6906	48.9733	11.8779	4.975	1.4936	2.1285	2.3306	1.3035	2.0563	1.1861
AC007378.1	0	0	0	0	0	0	0	0	0	0	0	0	0	0	0.1875	0	0	0	0	0	0	0	0.4313	0	0	0	0.6228	0	0	0	0	0	0	0	0	0	0	0	0	0	0	0	0	0	0	0	0	0	0
AC007381.1	0	0.1281	0.0378	0.1199	0	0	0	0	0	0.0686	0.0218	0	1.865	0	0	0	0	0	0	0	0	0	0	0	0	0.2351	1.1415	0	0	0	0.0367	0.0223	0	0	0	0	0	0.1031	0	0	0	0	1.465	0	0.047	0	0	0	0
AC007383.1	3.1925	7.6325	43.991	2.4944	1.1677	3.5215	7.9078	16.5799	6.4002	13.6191	2.5951	6.2344	14.9939	5.0764	2.2968	2.2026	6.0382	6.5214	5.9963	2.1514	4.2587	4.1109	3.0907	7.7344	1.9329	13.2667	14.1075	2.1458	2.9001	1.6543	3.3345	5.2376	1.4313	4.6141	3.1391	2.6807	2.9371	2.3413	6.7562	0.7814	5.2979	1.2538	6.9284	3.0421	3.4681	0.9308	3.8121	8.6888	7.0203
AC007383.2	0	0	0	0	0	0	0	0	0	0	0	0	0	0	0	0	0	0	0	0	0	0	0	0	0	0	0	0	0	0	0	0	0	0	0	0	0	0	0	0	0	0	0	0	0	0	0	0	0
AC007384.1	0.5613	1.2738	0.2025	1.0087	0.3463	0.7459	3.1977	1.1174	0.9134	4.6156	0.7329	0.1073	0.8322	0.6158	1.1741	0.7917	2.0726	0.0703	0.4619	4.9036	0.4214	0.6971	0.4838	0.9218	0.6253	0.2997	3.7256	0.2066	1.1727	1.6725	0.3933	0.7003	1.1576	1.588	0.238	0.6504	0.3464	0.4997	1.1487	2.6739	1.8099	0.5604	0.9106	0.2523	0.4135	1.5345	0.8534	0.1579	1.9622
AC007387.1	0.0996	0.0869	0.0513	0	0	0.0401	0	0.1367	0	0.3257	0	0	2.9534	0	0.0311	0	0.0504	0	0	0.1403	0.0975	0	0.0715	0	0	0.2127	0.5165	0	0.0631	0.0424	0.0498	0.0606	0	0	0.1408	0	0.0439	0	0	0	0	0.1421	10.5646	0	0.0957	0.1541	0	0.1401	0.0741
AC007387.2	0.0756	0.33	0.2728	0	0.2545	0	0.0898	0.2596	0	1.4839	0.0224	0	5.1253	0.3226	0.0236	0.0444	0.0383	0.0474	0	0	0.5183	0	0.0543	0.1774	0	0.2423	1.4901	0.334	0.1436	0.0322	0.1892	0.2761	0	0.0535	0.5879	0.073	0.0667	0.1772	0.0837	0.0327	0.0746	0.0719	1.038	0.34	0.3391	0.117	0	0.1064	0
AC007389.1	0.1512	0.1624	0.006	0.019	0.0163	0	0.0828	0.0639	0.0158	0.3422	0.0897	0	2.7828	0.0496	0.1996	0.0273	0.0412	0.0073	0.0897	0.0491	0.0987	0	0.1253	0.075	0.1943	0.2235	1.4349	0.0342	0.0883	0.0445	0.0756	0.0354	0.024	0.1891	0.0082	0.1909	0.0769	0.0545	0.0514	0.1208	0.1224	0.0995	1.1752	0.0719	0.0447	0.066	0.0228	0.1717	0.0173
AC007389.2	0.1733	0.1513	0.0893	0.1416	0.0243	0.0349	0.1543	0.0595	0.5877	0.081	0.0257	0.3313	13.2171	0	0.0541	0.0509	0.3507	0	0.312	0	0.2546	0.0828	0.249	0.1017	0.1207	0.6479	1.8876	0.2552	0.1097	0.0369	0.0434	0.1319	0.0894	0	1.1025	0	0.0764	0.0812	0.0479	0.0375	0.2281	0.0824	1.406	0.3896	0.0278	0.2682	0.0425	0.1829	0.3223
AC007389.3	0.1929	1.5154	0.1988	0	0	0	0	0.2649	0	1.2618	0.8587	0	0	0	0.4818	0	0.2927	0	0	0	0.2519	0	0.2771	0	0.8059	0.206	3.6012	0	0.9771	0.0821	0.0965	0.1761	0	0.9551	0	0.3726	0.2551	0.8135	0.3201	0	1.079	0.7337	2.8887	0	0	0.199	0.0946	0	0
AC007390.1	1.019	2.7999	0.7585	0.7398	0.3492	0.7903	0.6943	1.9172	2.2008	1.199	0.6832	2.4164	10.1518	1.0582	2.1562	0.7763	0.8018	0.4255	0.4852	1.0636	2.439	0.3245	1.3554	2.0144	1.8394	0.6448	2.6615	0.3889	0.4062	1.3333	0.51	1.8604	1.9068	1.0677	2.8805	0.2551	0.2662	0.8488	1.3777	0.2942	1.13	0.4665	3.9088	1.9299	0.3627	0.7008	0.9995	0.1858	1.0105
AC007391.1	0.2848	0.7457	0.1468	0.9304	0.0799	4.8164	0.845	0.782	0.3862	0.9314	0	1.0885	1.8095	0	0.0889	0.8368	0.7202	0	0.2929	0	0.6506	0.5441	0.8182	0.3341	0	0	1.4767	0.8385	0.5409	0.6061	0.5701	0.6066	0.5873	0	0	0.55	0.2511	0.4003	0.1575	0.1233	0.1874	0.6769	0	0.9602	0.821	0	0.5586	0	1.4826
AC007391.2	4.0958	0	0	0	1.2921	1.5119	0	0.3515	3.703	0.2392	0.5064	0	5.7835	0.9362	0	1.003	0.4316	2.245	0.7021	0.4809	1.3369	0.6522	0.9806	1.3013	0.2376	0.4556	4.0708	0	0.8644	3.1236	1.1958	0.4674	0.176	0.6035	0.1206	0.1648	0.3762	1.5193	0	1.2564	0	0.2434	0.6389	0.0959	1.5307	0.3521	2.4272	0.12	4.3157
AC007391.3	0	0	0.0677	1.0726	0.8469	0	0	0.1803	0.5342	0.0614	0	0	0	0	0	0	0.3321	0.0823	0.1351	0	0	0	0.3773	0	0	0.0701	2.996	0	0.1663	0	0	0.04	0	0	0.3712	0	0.3473	0	0	0.0569	0.0432	0	0	0.2214	0.0421	0	0	0	0.0977
AC007402.1	0.1093	0	0	0	0	0	0	0	0.0494	0.3575	0.0108	0	6.174	0.0222	0.0228	0	0	0	0.0375	0	0	0	0.1047	0.0427	0.0507	0.0389	1.8894	0.0268	0.0231	0.0465	0	0	0	0	0.0258	0	0.3212	0	0.1411	0.0158	0.012	0.0693	2.3189	0.0819	0	0.0564	0.0715	0.1025	0.0542
AC007402.2	0	0	0.0237	0	0	0	0	0.0315	0	0.0644	0.0341	0	2.3848	0.028	0	0.0135	0	0	0.0118	0	0.03	0	0.0165	0.0404	0	0.1227	1.7397	0.0338	0.0145	0	0.0575	0.014	0.0474	0.0325	0	0	0.0912	0	0.6482	0.0199	0.0605	0	0.0287	0.142	0.0147	0	0.0113	0.0485	0.0513
AC007403.1	0	0	0	0	0	0	0	0	0	0.2365	0	0	0	0	0.3161	0	0	0	0	0	0	0	0	0	0	0	1.0501	0	0	0	0	0	0	0	0	0	0	0	0	0	0	0.1203	0	0	0	0	0	0	0
AC007405.1	0.0423	0.1659	0.196	0.0345	0.0296	0.6891	0.2257	0.2465	0.0859	1.0956	0.0878	0	4.206	0.1288	0.033	0.0497	0.4061	0.2779	0.0217	0.1488	0.3586	0.3229	0.2428	0.1859	0.0294	0.3948	1.1393	0.4665	0.1337	0.2158	0.3383	0.3664	0	0.0598	0.1493	0.816	0.149	0.0594	0.444	0	0.1877	0.0301	1.9771	0.3087	0.2707	0.2179	0.1243	0.0891	0.4714
AC007405.2	0	0.3568	0.0602	0.0954	0.1965	0.4232	0.0347	0.1603	0	0.3547	0.0347	0	0	0	0	0	0.0295	0	0.03	0.1646	0.1525	0	0.0839	0.2055	0	0	0.6056	0.3439	0	0.0497	0.2046	0.1244	0	0.0413	0.0413	1.1277	0	0.0274	1.1627	0.0253	0.0192	0	0.1457	0	0.0374	0	0.0573	0.2875	0.4777
AC007405.3	2.5691	2.7598	2.8261	1.4528	0.2494	6.0284	10.9068	13.0238	1.9431	5.4477	2.2432	0.8499	3.4533	1.4756	0.1851	1.9164	5.7729	4.4877	3.7351	4.7339	6.273	2.8793	1.384	2.0575	0.0688	1.8994	1.6396	3.8916	1.9394	1.4511	4.4756	9.2611	0.0509	2.5159	0.5936	10.9727	0.0871	1.5047	1.585	0.8558	1.2517	0.7281	1.6646	1.9435	2.7538	0.5352	1.9626	2.3977	12.0531
AC007405.4	0	0.2278	0	0	0	0	0	0.3583	0	0.7315	0.2323	0	0	0	0	0	0.66	0.3269	0	0	0.7666	1.2465	0	0	0.3634	0	3.5182	0	0	0.1111	0	0.3176	0	0	0	0.252	0.2301	0	0	0	0.0859	0	0.3256	0	0	0	0	0	0.1941
AC007406.1	0	0.3977	0	0	0	0	0	0	0	0	0	0	0	0	0.569	0	0	6.5647	0	0	0	0	0	0	0	0	1.8901	0	0	0	0	0.1386	0	0.3223	0	0	0.2009	0	0.252	0	0	0	0	0	0	0	0	0	0
AC007406.2	0	1.2452	0.147	0	0	0.1149	0	0	0.387	0.2666	0	0	4.2305	0	0	0	0.1443	4.1111	0.587	0	0	0	0	0.3347	0	0	1.1837	0	0	0	0.1428	0	0	0	0	0	0.2516	0	0	0	0	0	0.3561	0.3207	0	0.8831	0	0	0
AC007406.3	0.8485	2.1161	0.0625	4.5547	0.136	0.9275	0.2158	0.4161	8.5484	1.4726	0.6115	0.5792	2.054	1.1822	2.7627	0.9262	2.4527	0.3797	1.6209	0.6832	1.8992	3.7059	6.8785	1.0665	1.0128	0.1295	3.0172	0.6246	9.5934	1.0836	0.8494	1.1435	0.5	1.5432	0.4283	0.8194	1.3359	1.3063	0.6705	2.0473	1.7151	1.4408	20.8749	0.9537	3.2229	2.8762	1.0701	0.9378	2.5245
AC007406.4	10.7756	21.6951	0.63	9.0237	4.7865	8.7698	6.8783	6.4648	4.6665	20.7097	3.6949	4.1969	4.2195	4.5535	6.4315	4.3108	6.527	12.0539	1.8395	7.0176	4.4629	5.5799	7.0245	4.9129	11.979	7.0834	6.7146	1.6665	8.3129	4.9529	6.5034	4.1195	10.4109	4.259	1.2159	3.7161	2.415	4.2852	5.3341	6.5489	9.3853	3.853	3.4464	5.6993	4.2929	5.8618	9.2149	3.3755	21.1817
AC007422.1	0	0	0	0	0	0	0	0	0	1.2046	0	0	21.8438	0	0.5366	0	0	0	0	0	0	0	0	0.5041	0	2.7534	3.5652	0	0	0	0	0	0	0	0	0	0	0	0	0	0	0	45.0432	0	0	0.8866	0	0	0
AC007423.1	0.2289	0	0.7078	1.4958	5.392	0	0	0	8.0712	0.3209	5.0948	0.2188	2.4242	0	0.0715	0.2691	0.2316	13.0489	0.1177	0	0.1494	3.0617	0.6577	0	0	0.2445	0	3.7072	1.7391	0.5846	0.5728	19.8521	0.9441	1.2952	0	1.1052	0.3027	17.6969	0	3.2713	0	4.7884	0.8569	1.415	0	0.5904	1.9085	0.644	3.5754
AC007431.1	0	0.4436	0	0	0.0285	0	0	0	1.1028	0.19	0	0	0.2153	0	0	0	0.1028	0.3184	0	0	0.0664	0	0	0.0596	0	0.1085	1.4758	0	0	0.0433	0	0.2784	0.1048	0	0	0	0	0.0476	0	0.088	0.0334	0	2.1563	0	0	0.1573	0.2991	0	0
AC007431.2	0	0	0	0	0.0715	0	0	0.175	0	0.1191	0	0	0	0.1554	0	0	0.129	0.7985	0	0	0.0832	0.2436	0.1831	0	0	2.314	1.8507	0	0	0.1085	0.1276	0.1551	0.2629	0	0.1802	0.2462	0	0	0.564	0	0.1678	0	3.1812	0.1433	0.0817	0	0	0	0
AC007432.1	0	0.0573	0	0	0	0	0	0.045	0	0.0613	0	0	0.1389	0	0	0	0	0	0	0	0.0214	0	0	0	0	0	0.5442	0	0.2492	0	0	0.02	0	0.0928	0	0	0.1157	0.0922	0.0363	0	0.0216	0	0.2456	0	0	0.0677	0	0	0
AC007448.3	0.3777	0.3297	0	0	0	0.1521	0	0	0.5122	0.3529	0.4483	0	0.8	0	0	0.222	0	0	0	0.5322	0.2466	0	0.5426	0.6646	0	0	3.5254	0.5561	0	0	0.5671	0.4597	0.3895	0	0.2669	0	0.666	0.177	0.2089	0.1636	1.4913	0.1796	1.4139	0	0	0	0.5557	0	0.2809
AC007448.4	0.8332	1.8181	0.322	0.6806	0.1168	1.0066	0.9889	2.431	2.26	1.1679	0.4945	5.5739	2.206	0.127	1.821	0.3673	0.4215	0.3915	2.5711	0.8806	0.5439	0.398	0.5985	1.5884	0	1.1123	1.9443	0.9201	0.9232	0	0.417	0.4437	0.4296	3.094	0.5889	1.408	0.6428	1.9521	0.2304	0.0902	1.3023	0	0.7798	0.1171	0.6005	0.6447	1.5324	0.293	1.8592
AC007448.5	0.9145	1.8958	0.0295	1.0271	0.6572	2.1406	1.0854	0.9809	0.9302	1.629	0.3901	0	8.1113	0.4529	0.1784	0.8062	0.3469	0.179	0.3527	0.0805	0.7836	0.9829	0.8622	0.6705	0.2388	1.2513	1.7191	0.2104	1.3028	0.8759	0.7438	1.1654	0.3536	1.7788	0.3636	0.7175	0.5543	2.7585	0.4742	0.1485	0.489	0.163	8.4878	0.4176	0.3296	1.9753	1.1773	1.7689	0.7652
AC007450.1	0	0	0	0	0	0	0	0	0	0	0	0	0	0	0	0	0	0	0	0	0	0	0	0	0	0	0	0	0	0	0	0	0	0	0	0	0	0	0	0	0	0	0	0	0	0	0	0	0
AC007461.1	0.1978	0	0	0	0	0	0	0.1358	0.3576	0.0924	0	0.189	1.1171	0	0	0	0.1334	0.3304	0	0	0.0215	0.126	0.0474	0	0	0.1408	0.7521	0	0	0	0	0.1204	0	0	0.3727	0.1273	0.1163	0	0	0	0	0	8.2269	0.037	0	0	0	0.0464	0.049
AC007463.1	0	0	0	0	0	0	0	0	0	0.1521	0	0	1.7233	0	0	0	0	0	0	0	0	0	0.1169	0	0.2266	0	2.0252	0	0	0	0	0	0	0	0	0	0.0717	0	0	0	0	0	0	0	0	0	0	0	0
AC007463.2	0	0	0	0	0	0	0	0	0	0	0	0	0.7581	0	0	0	0	0	0	0	0	0	0	0.105	0	0	0.3712	0	0	0	0	0	0	0	0	0	0	0	0	0	0	0	0	0	0	0.0923	0	0	0
AC007483.1	0	0	0	0	0	0	0	0	0	0.0941	0	0	9.8062	0	0	0	0	0	0	0	0.5913	0	0.2892	0	0	0	1.0438	0	0	0	0	0	0	0	0	0	0.0887	0	0	0	0	0.0957	0.2512	0	0	0	0.0987	0	0
AC007485.1	0.6967	1.2162	0	0	0.5861	0	0	0.4783	0	0	0.2068	0	1.4757	0	0	0	0.3524	0	0	0.9817	1.137	0	0	0.8173	0	0	1.4451	0	0	0.5931	0	0	1.4368	1.4783	0.4924	0.6728	0	0.3264	0.7707	0	0.6877	1.6562	0	0	0.6695	0	0.6834	0	0.5182
AC007491.1	0	0.0956	0.0282	0	0.0307	0	0.0325	0.0376	0.0742	0.0767	0	0	0.4638	0	0.0171	0.0643	0	0	0	0	0	0.0523	0.0393	0.0963	0	0.7307	1.5328	0.0403	0.0693	0	0.0274	0	0	0	0	0.4229	0.1207	0	0.0303	0	0	0	1.8443	0	0.0175	0.1129	0.0268	0	0.0814
AC007493.1	0.1128	0.1477	0	0	0	0	0.1004	0.0775	0	0.0923	0.0084	0	2.8679	0	0	0.0166	0.0143	0	0	0	0.046	0	0.1418	0	0	0	1.4042	0.0208	0	0	0	0.0172	0	0	0.0199	0.0545	0.0622	0.0264	0	0.0122	0	0.0402	2.2528	0	0	0.1601	0	0.0397	0
AC007493.2	0	0	0	0	0	1.451	0	0	0	0.1403	0	0	0.636	0	0	0	0	0	0	0	0	0	0	0	0	0	2.1798	0	0	0	0	0	0	0	0	0	0	0	0	0	0	0	0	0	0.1924	0	0.2945	0	0
AC007494.2	0.5636	0.4919	15.3926	0.6138	0	0.7565	0	0.5158	1.0191	0.3511	0	0.5386	2.3874	0.1145	0.1173	0.1104	0.5701	0.1177	0	0	0.0613	0	1.2144	0.1102	0	0.2006	1.3638	0	0.2379	0.3998	0.188	0.4002	0.7748	0.7972	0	0.3628	0.0828	0.2641	1.8703	0.4068	0.989	0	4.2196	0	0.5416	1.0659	0.5528	1.5856	0.8384
AC007495.1	0	0	0	0	0	0	0	0	0	0	0	0	2.916	0	0	0	0	0	0	0	0	0	0	0	0	0	1.7848	0	0	0	0	0	0	0	0	0	0.0759	0	0	0	0	0	0.2147	0	0	0	0	0	0
AC007496.1	0	0.5085	0.2002	0.9518	0.1089	0	0.2305	0.1333	0.2634	0	0	1.1136	0.8227	0.2368	0	0.6849	0.5894	0	0.0999	0.2737	0.0634	4.2676	0.6975	0.2278	0.2704	0.2074	4.6326	0.143	0.6148	0.5787	0	0.2364	0	0.1374	0	0.5626	0.3425	0.273	0.3223	0	0.1917	0	0.4847	0	0.2489	0.3005	0.381	0	0.8667
AC007496.2	1.5743	0.458	2.0282	0	2.3545	0.7396	0.6228	3.6024	2.4908	0.2452	1.2458	1.003	7.7804	0.9596	0.1638	0.9253	4.3798	0.8218	8.3662	0	1.4559	5.0135	5.4655	1.3851	0	3.0822	4.626	2.1247	2.658	2.6805	2.2324	1.6767	0.2706	6.1241	9.4571	0.7601	2.8917	3.8112	2.9026	0.4545	3.7123	0.499	9.1678	4.5709	4.4546	9.2031	1.9302	2.03	3.5128
AC007497.1	2.0467	1.1165	3.6915	0	1.0044	1.0302	0.1518	2.4588	1.3878	0.3586	1.6703	0.489	5.9606	0.4678	0	0.1504	0.3882	0	0.6579	1.442	1.1691	0	1.2863	2.7011	0	0.683	1.8573	0.9417	0.6479	2.178	0.5122	1.8684	0.7914	0.1809	0.7232	1.2352	2.5939	0.4795	1.6981	0.1108	0.1684	0.8514	2.8733	0.4313	0.8195	0	0.7528	0	1.1417
AC007497.2	0	0	0.1442	0	0.0392	0	0	0	0	0.1307	0	0	9.185	0	0	0	0	0	0.0719	0	0	0	0	0	0	1.6433	2.1762	0	0.0886	0	0	0.0426	0	0	0	0	0.185	0.0655	0.0774	0	0.0921	0	6.9825	0.3144	0.0448	0	0	0.4919	0.104
AC007511.1	0	0.2138	0.1262	0	0	0	0	0	0	2.0598	0	0	3.6313	0	0.0765	0	0.1239	0	0	0	0.9593	0	0.1759	0	0	0	2.0321	0	0	0	0	0	0	0	0	0	0.2159	0	0	0	0	0	0.3056	0	0	0.1263	0	0	0
AC007513.1	0	0	0	0.6187	0	4.27	0	0	0.5136	0.1769	0.2248	0	11.2293	0	0	0	0	0	0	0	0.1236	0.7236	0.272	0	1.582	0	3.1419	0	0	0	0	0.1152	0.3905	0	2.6763	0	0	0	0	0.164	0.2492	0	0.9451	0	0	0	0	0	0.2817
AC007527.1	6.9527	0.8669	0.2559	4.4622	1.5319	2.0999	1.7683	0	0.3367	0	0	0	0	0.6054	0	0	2.8889	0	0.2554	1.0497	0.4052	0.4745	0.3567	1.0195	0	0.3978	1.8027	0	0	0.2114	0	0.0756	0	0	0.702	4.0762	0.9852	0	0.2747	0.6452	0	0	0	2.3722	0.3977	0	0.4871	0	0
AC007527.2	0	0	0	0	0	0	0	0	0	0	0	0	0	0	0	0	0	0	0	0	0	0	0	0	0	0	0	0	0	0	0	0	0	0	0	0	0	0	0	0	0	0	0	0	0	0	0	0	0
AC007528.1	0	0.3652	0	0	0	0.1685	0	0	0.5675	0	0	0	0	0	0	0	0	0	0	0	0	0	0.3006	0.2454	0	0	3.0377	0	0	0	0	0	0	0.296	0	0.4041	0	0	0	0	0	0	0	0	0	0.4317	0	0	0.3112
AC007529.1	0	0	0	0	0	0	0	0	0.0894	0.0616	0	0	0.2791	0	0	0	0	0	0	0	0.0645	0	0	0	0	0	1.2985	0	0	0	0	0	0	0	0	0	0.029	0	0	0	0.0217	0	0.2467	0	0	0.034	0	0	0
AC007529.2	0	0	0.338	0	0	0	0	0.0901	0.1779	0.1226	0	0	5.8353	0	0	0	0.0664	0	0	0	0.5139	0	0.0942	0	0	0.1401	1.9048	0	0	0.0558	0.197	0	0	0.2784	0	0.38	0.1157	0	0	0	0	0	0	0	0	0	0	0	0.4879
AC007533.1	1.6497	1.2959	1.4452	0.8085	0.879	0	0.1958	1.1325	0.8949	1.2332	0.049	0.3153	10.8319	1.1061	0.412	0.7757	1.502	0.31	1.1878	0.4649	0.7	1.5761	1.5404	0.9676	0.6892	1.3213	5.1327	0.4858	1.9845	2.5982	0.0826	1.0542	0.8505	1.0501	0.8161	0.9558	0.3636	0.8503	2.1899	0.2858	1.9541	0.0784	0.2059	0.1854	1.4797	2.3826	0.8091	0.8122	0.4908
AC007535.1	0.9156	1.3986	0	0.7479	0.5135	0	0.5434	0	0	0	0	0.2188	0	0.4186	0.1429	0	0.8105	0	0	0	0.0747	0	0.6577	0.2685	0	0.2445	1.8992	0	0.1449	0.1949	0	0	0	0	0	0.4421	0.1009	0	0	0	0	0	0.2856	0.3859	0.0733	0	0.3368	0	0.1703
AC007540.1	0	0.2471	0.2918	0	0	0	0	0	0	0.1323	0	0	0	0	0.0884	0	0.1432	0.1773	0	0	0	0	0	0	0	0	0.8808	0	0	0	0	0	0	0	0	0	0.2496	0	0	0	0.0931	0	1.0598	0	0	0	0	0	0
AC007541.1	14.6553	6.7368	3.3734	1.7557	1.0959	6.0984	6.5518	2.1463	4.24	14.3337	8.2633	4.2015	8.2776	5.6575	1.5556	9.0152	3.2123	2.3257	6.6828	1.652	10.0453	5.3205	5.6844	2.5788	5.306	5.4255	15.7056	5.3223	3.1547	5.1153	4.8898	2.7947	10.6789	0.6219	5.2477	8.8682	1.206	3.4334	5.404	4.0196	1.5752	2.6941	16.3373	2.4158	3.7869	4.6868	5.702	0.8246	11.2637
AC007546.1	1.5405	2.6892	0	0.8389	0	0	0	0.3525	1.3928	0.3599	0.8381	6.3794	17.4021	0.313	1.1222	0.3018	0.9091	0	0.5282	1.0853	1.0056	0.4906	0.3688	0.753	0.3575	0	2.3965	0.756	0.8128	0.765	0.3855	1.797	0.5295	0.3632	0.1815	1.2396	0.3395	0.6015	1.1361	0.2224	2.0275	0.4883	4.1651	1.2986	0.7402	1.9865	0.8814	0	0.7639
AC007552.2	0	5.4014	0	0	0	0	0.2825	0	0	0.2224	0	0.2275	2.0165	0	0	0	0.1204	0	0	0	0.0777	0	0.3419	0	0	0	4.9369	0.3504	0	0	0.2382	0	0	0.1683	0	0	0.2098	0	0	0.1031	0	0.1132	0	0	0	0.8594	0.2335	0.1674	0.8852
AC007556.1	0	0	0	0	0	0	0	0	0	0	0	0	13.8629	0	0.8757	0	0	0	0	0	0	0	0	0	0	0	0	0	0	0	0	0	0	0	0	0	0	0	0	0	0.6153	0	1.1668	0	0	0	0	0	0
AC007557.1	0	0	0	0	0	0	0	0	0	0.4958	0.0787	0	0	0	0	0	0.1342	0	0	0	0	0	0	0	0	0	2.7514	0	0	0	0	0	0	0	0	0	0	0	0	0	0	0	0	0	0	0	0	0	0
AC007557.2	0	0	0	0	0	0	0	0	0	0	0	0	0	0	0	0	0	0	0	0	0	0	0	0	0	0	2.0425	0	0	0	0	0	0	0	0	0	0.1085	0	0	0	0	0	0	0	0.0789	0	0	0	0
AC007557.3	0	0	0	0	0	0	0	0	0	0	0	0	0	0.1116	0.0143	0	0.0232	0	0	0	0.0149	0	0	0	0	0.0244	0.7122	0	0.029	0	0	0	0	0	0	0	0.0404	0	0.0253	0	0	0	0.0571	0	0	0	0	0	0
AC007557.4	0	0	0	0	0	0	0	0	0	0.1559	0	0	0	0	0	0	0.1688	0	0	0	0	0	0	0	0	0	1.0385	1.9657	0	0	0	0.1016	0	0	0	0	0	0	0	0	0	0	0	0.1876	0.1069	0	0	0.2348	0
AC007563.1	0	0	0	0	0	0	0	0	0	0.0973	0	0	2.6473	0	0.9755	0	0.6322	0	0.7499	0	0.204	0	0	0	0	0	3.4566	0	0	0	0	0.0634	0	0	0.1472	0	0	0	0	0	0	0	0	0	0	0	0	0	0.1549
AC007563.2	0	0	0	0	0	0	0	0.218	0.2153	0.2967	0	0	3.0265	0	0.0991	0	0.3212	0	0	0	0	0	0	0	0	0	1.4819	0	0.1005	0	0	0.0483	0	0	0	0.3066	0.07	0.0744	0	0.2063	0	0	0	0.0892	0	0	0.0779	0	0.3543
AC007563.3	0	0	0	0	0	0	0	0.1275	0.2518	0.0868	0	0	4.7192	0	0	0	0.7513	0	0.3819	0	0.1212	0	0	0	0	0.1983	2.8884	0.1367	0	0	0.0929	0	0	0	0	0	0.1637	0.087	0	0	0	0	0.9268	0	0	0	0	0.1306	0
AC007566.1	0.681	0.9247	0.221	0.8241	0.4385	0.0711	0.7035	2.7013	0.2737	0.7189	0.5165	0.3375	2.3507	0.5074	0.4567	0.9784	0.9314	0.2528	0.3892	0.7108	0.8315	1.3977	1.1233	2.7223	1.1942	0.3232	1.3603	0.2414	0.4312	0.6657	1.0604	0.9057	2.6009	1.338	1.3191	0.2192	0.3002	0.4373	2.1346	0.721	1.9172	0.3598	4.0919	1.6868	1.5998	3.4218	0.5443	1.9515	1.1819
AC007569.1	0.2713	0.1184	0	0.4432	0.0571	0.7648	0.0403	0.3259	0.8279	0.0951	0	0.0648	3.0169	0.3307	0.2541	0.279	0.8234	0.0425	0.0349	0.0956	0.4871	0.2592	0.2923	0.1989	0.3778	3.0785	1.2662	0	0.4294	0.2598	0.1697	1.7338	0.9792	0.2399	0.2876	0.131	0.1794	0.0636	0.7503	0.3231	1.5399	0.0967	2.0314	0.0381	0.3694	0.3848	0.1663	0	1.009
AC007570.1	0.476	0.831	3.0664	0	0	0	0.2825	0	0	0.3336	0.1413	0	0.5041	0	0	0	0.2408	0	0	0	0.2331	0	0	0	0.3314	0	1.4811	0.7009	0	0.2026	0	0.3621	0	0	0	1.1492	0.1049	0.1115	0	0	0.0783	0.2263	0	0	0	0	0.2335	0	0.3541
AC007595.1	0	0	0	0	0	0	0	0	0	0.1388	0	0	1.8882	0	0	0	0	0	0	0	0	0	0	0	0	0	1.5409	0	0	0	0	0	0.3064	0	0	0	0.131	0	0	0.1287	0	0	0.3708	0	0	0	0	0	0
AC007598.1	0.3204	0.5592	0	0	0	0	0	0	0.4345	0.1497	0	0	2.7142	0	0.2	0	0.3241	0	0	0	0	0	0	0.5637	0.4461	0	6.9773	0	0.2028	0	0.481	0	0.6607	0.4532	0	0	0.4237	0.3002	0	0.1387	0.9487	0.1523	0	0.3601	0.4105	0.4957	0	0.2253	0.7148
AC007598.2	0	0.9297	0	0	0	0	0	0.5484	0	0.1244	0.2371	0	0	0	0	0	0.4041	0	1.0955	0	0.4346	0.2544	0.5738	0.1562	0	0	1.9331	0	0.1686	0.7934	0	0.3241	0.2746	0.1883	0	0.2571	0.2348	0.4991	0	0.4613	0.8761	0.1266	0	0.5986	0	0	0.1306	0	0
AC007599.2	0	0.7623	0	0.4756	0	0	0	0.9993	0	0.272	0.0864	0	9.2493	0	0.0909	0.3422	0	0	0	0	0	1.9469	0.2091	0.3415	0.4054	0.9327	3.0192	0	0.1843	0.2478	0	0.1772	0	0	3.7034	0	0	0.4092	0.322	0	0.1916	0	20.344	0	0.1865	0.4505	0.4283	0.4095	0.8661
AC007601.1	0.2181	1.0788	0.562	0	0.1223	0.1171	0.0431	0.3993	0.5916	0.2718	0.2805	1.0422	0.308	0.1773	0.1362	0.1709	1.3608	0	1.1965	0	0.4034	0.2779	0.94	0.597	0.1012	0.0776	2.1867	0.2676	0.7826	0.3714	0.1092	0.3319	0.2249	0.7714	0.4625	0.0702	0.1282	0.4088	0.2815	0.6612	1.7464	0.0691	1.9053	0.3677	0.6987	1.9502	0.4279	0.0511	0.5408
AC007601.2	0	0.2495	0.1473	0	0	0	0.1697	1.1776	0.3877	0.4007	0	1.0929	0	0	0.0893	0	1.157	0	0.2941	0	0.0933	0.5463	0.8214	0.6708	0.3981	0.458	9.1918	0	0.181	0.2434	0.2862	0.609	0.5896	0.4044	0.2021	0	0.2521	0.2679	0.3163	0.3714	0.9407	0	0	0	0.4579	0.1475	0.1402	0	0.2127
AC007603.1	0	0	0	0	0	0	0	0.2835	0	0.0322	0	0	1.3122	0	0	0	0	0	0	0	0	0	0	0.1211	0	0.0735	1.1422	0	0	0.0293	0	0	0.071	0	0.0973	0	0.0607	0	0.0761	0	0	0	0.0859	0	0.0221	0.071	0	0.0968	0
AC007608.1	0	0.3552	0.0599	0.095	0.0163	0	0.0345	0.0399	5.2819	3.6394	0.138	0.3889	0.7387	0	0.0181	0.0342	0.147	0	0	0	0.0759	0.3888	0.167	0.0341	0	1.9555	0.9043	0	0.1472	0.0247	0.0291	0.1238	2.7573	0	1.0681	0.2807	0.205	0.1362	0	0.0503	0.0191	0	3.5544	0.098	0.0559	0.06	0.0855	0.1227	0.0865
AC007608.2	0.2505	0.8745	0	0.2046	0.0351	0	0.1486	0.2579	0.3397	0	0	0	0	0	0	0.2208	0.0633	0	0	0	0.1226	0.9572	0	0	0	0	1.2989	0	0	0	0	0.1524	0	0.0886	0.0885	0	0.1104	0	0	0	0	0	0	0	0.0401	0.1292	0.1843	0.3523	0.0932
AC007608.3	0.0218	0.4377	0.0112	0.1781	0.0061	0.079	0.1294	0.015	0.0296	0.0815	0.0776	0	0.3694	0.0532	0.034	0.2306	0.1434	0.0273	0	0.0614	0.0356	0.25	0.047	0.0256	0	0.2212	0.4296	0.0321	0.0552	0.1114	0.0109	0.2123	0.1124	0.0154	0.0462	0.0632	0.0288	0	0.0362	0.0094	0.0359	0.0104	0	0.1103	0.0279	0.0337	0.2245	0.0153	0.0324
AC007610.1	0	0	0.297	0	0	0	0.171	0.1978	0	0.2693	0	0.2754	2.4417	0	0.18	0	0.2916	0	0	0	0	0	0	0.169	0	0.7694	0	0	0.1825	0.2454	0	0	0	0	0	0	0	0	0	0	0.3793	0	3.2368	0	0	0.446	0	0	0.2144
AC007610.2	0	1.1286	0	0.3521	0	0	0.2558	0.7397	0	0.3021	0	0	9.5854	0	0	0.2533	0.109	0	0	0	0.2814	0	0.4644	0.1264	0	0	0.6705	0	0.1364	0.0917	0.2157	0.459	0.6666	1.2194	0	0	0.095	0	1.0728	0.1867	1.1345	0	0	0	0.069	0.2223	0.2114	0.1516	0
AC007610.5	0	0	0	0.2124	0	0	0	0.357	0.1763	0.3037	0.0772	0.3727	4.1303	0	0	0.2292	0.0658	0	0.2674	0	0.297	0.621	0.5603	0	0	0.0694	1.8876	0	0	0.2213	0.1952	0.0396	0.4022	0.0919	0.1838	0	0.1719	0.1827	0.0719	0	0.385	0.1236	1.6223	0	0	0	0.0638	0.0914	0
AC007611.1	0.3877	1.1655	0.7103	0.4222	0.1691	1.5091	1.0736	1.0941	0.4089	0.9056	0.7158	0.4528	4.8354	0.6564	0.4707	0.8607	0.8062	0.027	1.0412	0.8497	0.9279	0.535	1.3304	0.7074	0.4199	0.46	2.6357	0.6025	0.7636	0.2567	0.4312	0.3801	0.6218	1.7365	2.618	2.8284	1.1203	0.3633	1.2865	0.5596	1.3323	1.3106	2.9563	1.1861	2.3181	1.3775	0.5704	0.4241	0.3204
AC007613.1	0.2211	0.9165	0.057	0.3611	0.155	0.0445	0.328	0.1897	0.5996	0.3357	0.0656	0.7922	1.6388	0.0674	0.1725	0.0974	0.3355	0.2423	0.0284	0.1557	0.1082	0.264	0.4367	0.1945	0.4617	0.1771	0.4585	0.0814	0.035	0.0706	0.1106	0.2186	0.3989	0.0782	0.2343	0	0.4385	0.1295	0	0.1915	0.1637	0.0788	6.4826	0.1863	0.1947	0.2851	0.1897	0	0.7399
AC007614.1	0.0052	0.036	0.0426	0	0.0014	0.0021	0.0061	0.0035	0	0.0338	0.0077	0.0296	1.9025	0	0.0048	0.0061	0.0157	0.0032	0.0239	0	0.0168	0	0.0371	0.0091	0	0.0303	1.0172	0	0.0065	0.0286	0.0052	0.0031	0	0.0183	0.0255	0.0199	0.066	0.0048	0.0114	0	0.0119	0.0172	0.6635	0.0058	0.0165	0.0479	0.0025	0.0036	0.0077
AC007619.1	2.0902	5.473	7.8989	0.5691	0.1954	1.6834	1.2404	1.9131	0.9449	1.3021	0.4135	0.9987	5.9028	0.4247	1.4139	0.6142	1.4097	0	1.0749	1.4726	1.5919	0	0.7507	1.0216	0.9702	1.1161	3.2515	0	0.8822	1.6311	0.1743	1.1661	0.7184	1.4783	0	0.6728	0.1536	1.1426	0.9634	0.6034	1.7193	0.1656	18.6925	0.5873	0.8927	1.7969	0.8542	2.9402	0.2591
AC007620.2	0	0	0	0	0	0	0	0	0	0	0	0	0	0	0	0	0	0	0	0	0	0	0	0	0	0	0	0	0	0	0	0	0	0	0	0	0	0	0	0	0	0	0	0	0	0	0	0	0
AC007620.3	0.5776	2.7726	0.4465	4.2459	0.162	0	0.5141	1.1895	1.1749	3.5081	0.857	0	0.6117	0.7041	0.4508	0	2.3372	0	1.3366	0.4069	2.0737	3.0348	0	2.0326	0.8043	0	3.8934	0	0.3657	0.4917	0.7227	1.5818	0.8933	0.817	0.8164	1.1154	0.7638	0.5412	2.0765	0.8754	1.2352	0.4119	0.3604	0.8114	1.2026	0.7448	0.7081	0.6093	0.4296
AC007622.2	0.9013	0.59	0.1548	0.1227	0.1685	0	0.2228	1.0827	0.6111	0.7369	0.1114	0.0718	1.2726	0.5951	3.3999	0.4414	0.7978	0.047	0.8497	0.7408	0.6374	0	0.7013	0.7929	0.9413	1.163	3.0377	0.0553	0.3329	0.2238	0.639	0.6399	0.8519	1.0093	0.1592	0.2901	0.2318	0.4223	0.5816	0.9432	1.285	0.1785	2.5305	0.3799	0.2406	0.6973	0.2947	0	0.391
AC007631.1	0	0	0	0	0	0	0	0	0	0	0	0	14.4759	0	0	0	0	0	0	0	0	0	0	0	0	0	1.5751	0	0	0	0	0	0	0	0	0	0.6695	0	0	0	0	0	0	0	0	0	0	0	0
AC007637.1	1.5772	0.413	0.2438	0	0.1327	0	0.3744	1.9489	1.0695	2.8739	0	1.2058	9.6877	1.5382	0.197	0	1.9147	0.1976	1.46	1.5557	1.4414	0.9041	1.8126	0.37	1.3178	0.0842	2.6171	1.2771	0.699	1.2084	0.8683	0.6719	1.7889	0.4462	0.3344	3.5028	0.0695	0.5912	1.3085	0.8196	1.972	0.4499	4.9203	0.6204	0.4547	0.3254	0.8508	0.2219	2.5808
AC007638.1	0	0	0	0	0.0457	0	0	0	0	0.0761	0	0	1.8967	0	1.6266	0	0	0.051	0	0	0	0	0.0585	0	0	0.1304	2.8706	0.2996	0	0	0	0	0	0	0	0	0.0718	0	0	0	0	0	2.6413	0.0457	0	0.084	0	1.2024	0
AC007638.2	0	0.36	0	0	0.0231	0	0	0.1132	0.1119	0.1156	0.2693	0	2.2712	0.0503	0	0	0.0834	0.465	0	0	0.1885	1.1821	0.1777	0	0.1149	0.044	2.2242	0	0.0522	0.0702	0	0.0753	0	0	0	0	0	0	0.0456	0	0	0	0.8234	0	0.0528	0	0.0405	0	0.0614
AC007639.1	0	2.1054	0.2664	0	0.2899	0	0.6135	0.3548	2.5703	0	0.8181	0.3293	10.2183	0.105	0.4841	0	0.4358	0.2159	0	0	0.0562	0.6584	1.2376	1.0106	0.4799	1.472	1.4295	0.761	0.6545	0.44	0.2587	0.3146	0.7107	0.2437	1.3394	0.9982	0.076	1.4531	0.0953	1.1192	1.9275	0.3277	1.29	0.5809	0.1656	0.8887	1.014	1.2118	0
AC007649.1	0.1297	0	0	0	0	0	0	0	0	0.0909	0	0	6.4533	0.0395	0	0	0	0	0.1334	0	0	0	0	0.1141	0	1.1769	2.2186	0	0	0	0	0	0	0	0.3207	0	0.0572	0.0304	0	0	0	0	3.6402	0	0	0.0334	0	0	0
AC007652.1	0	0	0	0	0	0	0	0	0	0	0	0	0	0	0	0	0	0	0	0	0	0	0.1834	0	0	0	1.5891	0	0	0	0.1278	0	0	0	0	0	0	0	0	0	0	0	0	0	0	0	0	0	0
AC007652.2	0	0	0	0.6489	0	0	0	0.1818	0	0.1856	0	0	3.6457	0	0	0	0	0	0	0	0	0	0	0	0	0	1.2358	0.0975	0	0	0	0	0	0	0	0	0.0584	0	0	0	0	0	0	0	0	0	0	0	0.0985
AC007652.3	0	0	0	0	0.056	0	0	0	0	0.8394	0	0	6.342	0	0	0	0.101	0	0	0	0	0	0	0.1171	0	0.3198	0.8281	0	0	0	0	0	0	0	0.2821	0	0.088	0	0	0	0	0	32.8807	0.1122	0	0.2059	0	0	0
AC007655.1	0	0.3509	0	0	0	0	0	0	0	0	0	0	0	0	0	0	0	0	0	0	0	0	0	0	0	0	0	0	0	0	0	0	0	0	0	0	0	0	0	0	0	0	0	0	0	0	0	0	0
AC007655.2	0	0	0	0.1219	0	0	0	0	0.1012	0.0697	0	0	0	0	0	0	0	0	0	0	0	0	0.1608	0	0	0	0	0	0	0	0	0	0	0	0	0	0	0	0.1238	0	0	0	0.3725	0	0.0239	0.077	0	0	0
AC007656.1	0	0.307	0	0	0	0	0	0.0805	0	0.4931	0	0	5.9606	0.0715	0	0	0	0	0.0603	0	0.1914	0	0.3369	0	0	1.3774	1.2161	0	0	0.0499	0	0	0	0	0.0829	0	0.1034	0.0549	0	0	0	0	1.6096	0.1318	0	0.0605	0	0.0825	0
AC007656.2	0.2505	0	0	0	0	0	0	0	0	0.117	0	0	5.3053	0	0	0	0	0	0	0	0.4905	0	0	0	0	0	1.5586	0	0.1586	0	0	0	0	0.1772	0	0	0	0.2347	0	0	0	0	0	0	0	0	0.3685	0	0
AC007656.4	0	0	0	0	0	0	0	0	0	0.1206	0	0	3.8273	0	0	0	0	0	0	0	0.0843	0	0	0.1514	0	0	0.8031	0	0	0	0	0	0	0	0	0	0	0	0	0	0	0	0	0	0	0	0	0	0
AC007663.2	0.0644	0.9558	0	0	0.8851	0	0	0.6633	1.9219	0.8427	0.0574	0.0616	1.5009	0.9031	0	0.3029	0.0326	0.2825	0	0.2723	1.4718	0.0615	0	0.1889	0	1.823	3.5408	0.3794	0	0.2742	0.3546	0.3136	0	0.1367	0.1821	0	0.0568	0.0604	1.5677	0	0.0848	0.1225	10.7717	0.0362	0.0825	0.7975	0.7266	0.2265	0.0958
AC007663.3	2.4692	0.2694	0	0.5042	0.2597	4.7232	2.198	1.6951	0.8372	11.1042	0.3664	0	3.9225	1.8813	0.2891	0.907	1.4051	0.5801	0.9524	0.4349	2.2164	0.2949	2.8821	1.9914	0.4298	1.1537	9.9232	5.4531	0.5863	0.5255	0.309	1.0332	1.9096	0.2183	0.8725	5.6628	0.2721	2.4585	1.5365	0	0.7109	0.8804	4.2368	0.1735	0.8898	1.4329	0.3027	0	2.5253
AC007663.4	0.6824	4.1691	1.1721	0.7432	2.2962	3.5722	1.2148	4.6843	4.3185	4.1446	1.0125	1.0868	1.4453	4.7138	1.7043	3.342	1.9559	1.1399	0.4679	2.8845	7.6468	1.7384	2.7774	3.6021	5.0678	0.8502	12.2665	0.8372	1.0081	2.3236	1.9352	2.4225	5.3944	1.4479	0.643	2.6356	0.1003	2.4512	6.4162	0.985	2.0207	0.8651	5.3929	2.3008	1.1658	0.8213	2.0079	0.4799	2.0301
AC007666.1	0.2197	0.1278	0.0377	0.2393	0.0205	0	0.0435	0.2513	0.1986	0.0684	0.1304	0	2.0163	0	0.0229	0.4304	0.1852	0.0917	0	0.2064	0.1195	0	0.3156	0.0859	0	0.1173	1.5189	0.1617	0.0927	0.2182	0.1099	0.1783	0.151	0.259	0.0518	0.0707	0.0968	0.3088	0.1215	0.0951	0.4819	0.2089	17.91	0.2058	0.2346	0.2266	0.1796	2.7812	0.1634
AC007666.2	0	0.5011	3.5995	0	0	0	0.1136	0	0.1298	0.5365	0	0.1829	4.0532	0.2333	0.0299	0.0562	0.0484	0	0.1476	0	0	0	0.1375	0.1122	0	0.1533	0.8931	0	0	0	0	0.1456	0	0.0677	0.0676	0.0924	0.1265	0.0448	0.1058	0	0	0	5.6118	0.1075	0.0307	0.1481	0	0.0673	0.2135
AC007671.1	0.3458	0.3019	0	0.2825	0.5334	1.3231	0	0.9497	0.469	0.9695	0.3592	0	4.0288	0.2108	0.108	0.1016	0.3499	0.2166	0	0.4873	1.5804	0	0.3726	0.3043	0.4816	0	2.3314	0	0.7664	0	0.4327	0.3157	0	0.4892	0	0.6679	0.1525	0	0.4782	0	0.3414	0.3288	0.4316	0.1943	0.0554	0.2676	0.2544	0	0.1286
AC007673.1	0	0	0.7396	0	0.0366	0	0.2323	0.2687	0	0	0	0	0	0	0	0	0.198	0	0	0	0	0	0	0	0	0	0.9472	0	0	0	0	0.0397	0.2691	0	0	0.252	0.0575	0	0	0	0.2147	0	0	0	0	0.0673	0	0	0.097
AC007679.1	0.1838	0	0	0	0	0	0	0.2523	0	0.0859	0	0	3.5031	0	0	0	0.1859	0	0	0	0	0	0.132	0	0	0	1.3341	0	0	0	0	0	0	0	0	0	0	0	0	0	0.1814	0	0.2293	0.2065	0.0589	0.2844	0	0	0
AC007681.1	0.2087	1.166	0.1506	0.2046	0.1522	0	0.0248	0.1433	0.1132	0.2536	0.1734	0.0798	2.3874	0.0254	0.8732	0.1227	0.9291	0.0785	0.1503	0.1765	0.6404	0.0399	0.5997	0.1714	0.4069	0.1783	0.6927	0	0.185	0.9951	0.2507	0.1016	0.8179	0.1181	0.0295	0.6047	0.1472	0.0978	0.1155	0.0542	0.6319	0.1191	1.094	0.3754	0.575	0.9259	0.1433	0.2349	0.1553
AC007682.1	0.62	0.3382	0	0	0	0.8738	1.1038	1.4364	0	0.2535	0.023	0	12.9673	0.0945	0.0726	0.8654	0	0	0	0.1092	2.226	0	0.4453	3.4091	0	1.4069	9.4839	0.4564	0	0	0.0776	0	0	1.2059	0	0	2.4597	0.0363	9.7302	0	0	0.1842	0.2901	3.1792	0.0993	1.0793	1.5963	0.9811	0
AC007684.2	1.2036	0.7879	0.1551	0.9831	1.2656	1.454	1.607	1.0328	2.0403	0.2812	0.5358	0.8626	4.4611	1.2838	0.5636	0	0.6088	2.8273	0	0.424	2.0624	0	1.2967	0.353	0.419	0.1607	4.6808	0.6645	0.9525	0.7685	0.9035	1.1903	1.5513	1.7025	0.2126	0.5811	1.857	0.5639	2.8292	0.2606	1.386	0.7152	3.3793	1.0145	2.3132	2.7936	1.9183	0.4233	0.4476
AC007686.2	0	0	0	0	0.1677	0	0	0	0	0.1397	0	0	10.7664	0	0	0.1757	0	0	0	0	0.488	0	0	0	0	0	1.8606	0	0	0	0	0	0	0	0	0	0	0	0.1654	0	0.1968	0	9.3281	1.0082	0.1916	0.1542	0.1466	0	0
AC007686.3	0.4528	1.5088	0.1697	0.6724	0.1731	0.6796	0.5129	0.6499	0.1675	2.1923	0.2321	6.8441	0.5231	0.0502	0.5397	0.4838	0.1874	0.2321	0.381	0.406	0.3224	0.3539	0.5617	0.6277	0.4585	0.7253	0.7684	0.303	0.6515	0.8234	0.3708	0.4634	2.4192	0.4658	0.4945	0.8346	0.2359	0.3664	0.3415	0.2852	1.0022	0.4109	9.2452	0.9483	0.4351	0.552	0.4441	0.1158	0.796
AC007686.4	0.1008	0.132	0	0.0824	0	0.0203	0.0299	0	0.0684	0.636	0.1047	0.6745	2.0288	0	0.1102	0.0593	0.153	0.0947	0.2333	0.071	0.0823	0	0.3983	0.0296	0	0.2153	0.8365	0.0371	0.1277	0.0429	0.0757	0.1381	4.2106	0	0.0356	0.1947	0.0667	0.0472	0.0279	0	0.0663	0.0479	3.5229	0.2266	0.1615	0.182	0.0247	0.0355	0.4499
AC007686.5	0	0.1506	0	0	0.0484	0	0	0	0	0.1612	0	0	1.4615	0	0.0539	0.3042	0	0	0	0	0	0	0.1239	0.2024	0	0.1842	0	0	0	0	0	0.0525	0	0	0.6096	0	0.1521	0	0	0	0.1135	0	12.7006	0	0	0	0.0846	1.5773	0.1283
AC007687.1	4.2491	1.2362	0	0.7713	0.5296	0	1.4009	0.3241	0	0	0.1401	0	0	0	0.1474	0.8324	1.1941	0.2958	1.4568	0	0.4623	0.9021	0	1.1077	0	6.0502	5.8756	0	0.2989	1.4067	0.2363	0.7183	0	0	0	0.4559	0.4162	0.4424	0.7834	0	0.9321	0.4489	0.5891	0	0.7562	0.2435	1.6208	0	1.7558
AC007688.3	0	0.679	0	0	0	0	0.2308	0	0	0.1817	0	0	8.2383	0	0.1214	0.2286	0.1967	0	0	0.5481	0	0	0	0	0.5416	0	0.8068	0	0.4925	0.1656	0	0	0.8021	0	0	0	0	0	0.2151	0	0	0	0.4854	0	0	1.0031	0	0	0
AC007695.1	0.7406	0.5818	0.0382	0	0.1142	0	0.1099	0.6863	0.6528	0.3633	0.033	0.0354	4.3921	0.0903	0.1387	0.1523	0.3184	0.3247	0	0.2609	0.1571	0.0708	0.5053	0.4561	0.2578	0.1384	2.1505	0	0.1172	0.2207	0.3706	0.2254	0.2291	0.1571	0.0262	0.1073	0.0326	0.1041	0.1843	0.2726	0.3899	0.0352	20.8396	0.0624	0.2728	0.4775	0.2179	0.1563	0.2754
AC007728.1	0.3526	0	0	0	0	0.071	0	0	0.2391	0.1648	0	0	4.8549	0.2149	0	0	0	0	0	0	0.0576	0	0.1266	0	0	0	1.8286	0	0.1116	0.0751	0	0.0537	0	2.12	0	0.5108	0	0.0826	0	0	0.4061	0.0838	0	0.0991	0	0.1819	0.1729	0	0
AC007728.2	0.421	0.5145	0.0217	0	0.1771	0	0.5497	0.1734	0.0571	0.118	0.2749	0.1207	2.9427	0	0.5783	0.2722	0.1917	0	0.3031	0	0.3985	0.0402	0.3024	0.2963	0	0.0674	0.6986	0	0.1599	0.3943	0.1054	0.1281	0.4775	0.2978	0	0.6505	0.1299	0.1973	0.4657	0.4376	0.5403	0.4604	0.0525	0.5678	0.2697	0.0869	0.2891	0	0.3445
AC007728.3	0.1924	0	0	0	0.1079	0	0	0.6604	0	0	0	0.5516	0	0	0.3604	0	0	0	0	0	0.0628	0.3676	0	0.2257	0.2679	0	0.1995	0	0	0.0819	0.0963	0.4098	1.7854	0	0	0.1858	0	0.0901	0.1064	0	0.2532	0	0.2401	0.3243	0	0	0.2831	0	0
AC007731.2	0	0	0	0	0.0902	0	0.5729	0	0	0.3007	0.573	0.3075	0	0	0.1005	0.3783	0	0	0	0	0.9453	0	1.3869	0.755	0	3.2647	1.6687	0.4738	0.2037	0	0.1611	0.0979	0	0	0	1.243	0	0	0	1.3936	0.2118	0	0	0	0.3093	1.6599	0.1578	0	0
AC007731.3	0.2201	0.7685	0	0	0.1852	0	0.1306	0.7556	2.0897	0.4114	0.3266	0	10.2574	0.2684	0.2749	0.1294	0.5567	0.1379	0	0.6204	1.3651	1.4721	0.4743	0.9038	0	0.3526	1.5981	0	0.5575	0.1874	0.661	1.0048	0.9079	0.7785	0	0.6377	0.1941	0.4126	0.7305	0.286	1.7383	0	12.3612	0	0.2821	0.5677	0.108	0	1.801
AC007731.4	0	0	0	0	0	0	0	0	0	0	0	0	0	0	0	0	0	0	0	0	0	0	0	0	0	0	0	0	0	0	0	0	0	0	0	0	0	0	0	0	0	0	0	0	0	0	0	0	0
AC007731.5	0	0.7957	0	0.2128	0.4383	0	0.0773	0.0894	0	1.8864	1.2755	0	0.2759	0	0.0813	0	0	0	0.067	0	1.0628	0	1.5903	0.0764	0	0	0	0.0959	0.8246	0.0554	0.1955	0.7926	0	0	0	1.6349	0.4019	0	0	2.2561	0.1286	0.1858	0.6501	0.2928	0.4589	2.0825	0.1277	0.0916	0.5812
AC007736.1	0	0	0	0	0	0	0	0	0.1257	0.0433	0.1101	0	7.266	0	0.1158	0	0.0469	0	0.143	0	0.0908	0.0886	0.0666	0	0	0.4951	1.25	0	0	0	0	0	0	0.1312	0.131	0	0.1635	0	0	0	0	0	0	0	0	0.2869	0	0	0
AC007743.1	0.4271	7.3688	0.2878	0.5367	1.5568	0.344	1.3451	0.9697	9.1328	1.5502	0.7117	0.2511	0.7654	0.0601	1.0769	0.1545	2.6919	0.8437	0.3886	0.1389	1.4797	0.9729	0.4719	0.289	0.4574	0.0351	0.8177	0.5562	0.9983	0.7131	1.7428	0.6698	0.4065	0.2323	0.0464	0.0634	0.2317	0.2771	0.1272	0.2276	0.9944	0.8277	0.246	2.2707	0.3052	0.5253	0.4028	0.3928	1.6859
AC007744.1	0	0	0	0	0	0	0	0	0	0	0	0	0	0	0	0	0	0	0	0	0	0	0	0	0	0	0	0	0	0	0	0	0	0	0	0	0	0	0	0	0	0	0	0	0	0	0	0	0
AC007749.1	0	0	0	0	0	0	0	0	0	0	0	0	0	0	0	0	0	0	0	0	0	0	0	0	0	0	2.5444	0	0	0	0	0.1493	0	0	0	0	0.1082	0	0	0	0	0	0	0	0	0	0	0	0.1825
AC007749.2	0	0	2.0552	0.0814	0	0	0.1183	0	0.1352	0	0	0.2858	1.6894	0	0.0156	0	0.1261	0.0312	0.0769	0	0	0	0.0358	0.0877	0	0.0266	0.8272	0	0.1263	0	0	0.0607	0	0	0.0705	0.2888	0.0659	0	0.0276	0.0432	0	0.0237	2.4262	0	0.0319	0.2571	0	0	0.0371
AC007750.1	0.0691	0.3315	0.0712	0.0564	0.2808	0.0278	0.1024	1.3036	0.4682	0.1936	0.5738	0.099	1.6819	0.021	0.388	0.1015	0.227	0.2595	0.2486	0.1459	0.4395	0.099	0.2976	0.162	2.1635	0.0553	0.8594	0.1271	0.2842	1.1463	0.6912	2.3639	2.6345	0.4395	0.4148	0.4001	0.1218	0.8089	0.0382	0.5383	1.4314	0.3119	0.6463	0.5239	0.0995	0.3027	0.7958	0.0243	0.8218
AC007773.1	3.3961	3.4797	2.9676	13.991	2.3188	14.8655	6.572	1.7232	4.6057	3.3115	1.709	2.3988	9.3825	1.53	1.383	0.9546	2.6889	1.11	3.3413	0.8322	2.8435	5.5017	2.8636	3.7241	1.2337	2.2865	1.072	6.0871	2.9916	1.8856	2.6604	1.348	1.2181	1.4621	0.9392	0.9981	7.4205	1.2453	7.6771	3.7089	0.8259	1.2636	1.4741	2.0745	3.6894	1.9803	1.1587	1.0385	2.8555
AC007780.1	0.3082	0.4707	0.0397	0.1259	0	0.062	0.3657	0.1587	1.2537	0.7199	0.1372	0.3681	0.6527	0.3287	0.0241	0.0906	0.6235	0.0965	0.1585	0.3257	0.4778	0.0736	0.2213	0.3615	0.1073	0	1.0387	0.2268	0.1951	0.2951	0.0386	0.3985	0.0794	0	0.0544	0.0744	0.034	0.1805	0.1704	0.1001	0.2281	0.293	0.0961	0.2598	0.3948	0.3179	0.1133	0.8128	0.0573
AC007785.1	0	0	0	0	0.1212	0	1.2827	1.4838	2.9313	0.8079	0.1283	0	28.3849	0	0	0	0.2187	0	0	0	0	2.0651	0	0	0	0	0	0.3182	2.1896	1.1041	0	0.9208	0	0	0	0.4174	0.3811	0.2026	0	0	0.569	0	0	0	1.1078	0	0	0	0
AC007785.3	0.4788	0.8359	0.0449	0.1422	0	0.1578	0.0517	0.6276	0.4132	0.4678	0.0517	0.0416	1.1986	0.1327	0.0815	0	0.2202	0.0818	0.0672	0	0.1989	0.2911	0.2189	0.1277	0.0606	0.093	1.2641	0.2564	0.0551	0.0926	0.2397	0.1855	0.0898	0.0308	0.0615	0.042	0.2111	0.1428	0.1926	0.132	0.3151	0.1863	1.2494	0.1223	0.0837	0.2245	0	0.4899	0.0648
AC007786.1	0.2681	0.624	0.1382	0.292	0.3508	0.5038	0.8485	0.0613	0	0.334	0.5569	0.0854	0.3786	25.7654	0.2232	0.4202	0.5877	0.2799	0.5515	0.1259	0.4959	0	0.5135	0.3669	0.3733	2.1473	0.8341	25.9861	0.3395	0.7988	1.7891	0.1632	0.0922	0.0632	0.1895	0.1726	0.3152	0.1675	0.7415	0.0387	0.0588	0.3824	0.1115	0.904	1.0592	0.1383	0.2191	0.1257	0.2659
AC007786.2	0	2.028	0	1.7519	0.2506	0.5038	0.5303	0	0	0.334	1.273	0	5.6786	16.2328	0	0.105	0.7233	0.112	0	0	0.2917	0.1708	0.1284	0.3145	0.2489	0	1.4829	8.4208	0.1132	0.913	0.8051	0	0.1843	0	0	0	0.2364	0	0.5932	0.3096	0	0.2549	0	0.3013	0.6871	0	0	0.1257	0.2659
AC007786.3	0	0	0	0	0	0	0.2858	0	0	0.1125	0.0715	0	0	1.7614	0	0	0.1218	0	0	0	0	0	0	0	0.3353	0	0.999	0.7091	0	0	0	0	0	0	4.2547	0	0	0	0	0.1043	0	0	0	0	0.1543	0	0	0	0
AC007786.4	0	0.0945	0	0	0	0	0.0161	0	0	0	0	0	0.3439	0.1485	0	0	0.0274	0	0	0	0	0	0	0	0.0377	0.2457	1.1228	0.0199	0	0	0	0	0	0	0	0	0.0716	0.0127	0	0.0117	0	0	0.2026	0	0.0087	0	0	0	0
AC007787.1	0	0	0.0934	0.2962	0.0763	0	0.0538	0.0622	1.9673	0	0	0	0.7681	0	0.0566	0.0533	1.9262	0.568	0.3264	0	0.2367	3.8113	0	0.1064	0.1263	0.0484	0.3761	0	0.0574	0.0386	0	1.2967	0.0935	0	0	0	0.0799	0.0425	0	0.1178	0.0597	0	0.2263	0.2038	0.029	0.0935	0.2223	0.0638	0.2023
AC007795.1	0.1128	0.197	0.2326	0	0	0	0	0	0	0	0	0	6.6917	0	0.1057	0	0	0	0	0	0.0737	0	0.4052	0	0	0	1.6383	0	0	0	0	0	0	0	0	0	0.0497	0	0	0	0.0371	0	1.1264	0	0.0723	0	0	0	0
AC007823.1	3.7577	3.5997	0.0472	4.4917	6.1681	1.2179	0.9246	5.0962	1.4915	5.3526	1.7407	1.2262	3.3001	0.391	2.518	0.7002	5.4241	1.8372	5.6089	1.4205	3.3205	1.5761	1.185	4.4618	3.5735	1.1745	3.5169	0.2699	2.321	3.1209	1.9265	2.7331	5.2922	1.3613	1.1659	0.885	1.2121	1.1165	1.6222	3.5325	1.5983	2.3529	2.8592	1.3391	0.734	2.7419	4.3599	0.9025	2.9994
AC007834.1	0.1971	0	0.1016	0	0	0	0	0	0	0.4606	0	0	1.6703	0	0.1847	0	0.0997	0.3705	0	0	0.0643	0	0.2832	0	0	0	2.658	0	0	0.1678	0.0987	0	0	0.2789	0.1393	0	0.1738	0.0924	0	0	0.0649	0	3.6903	0	0.0632	0.3051	0	0	0
AC007846.1	0	5.3658	0	0	0.0442	0	0.0468	0	0	0.1473	0	0	1.0016	0	0	0.139	0.0797	0	0.3648	0	0.4373	0	0.2264	0.0462	0	0	0.4904	0	0.1497	0.0671	0	0.1199	0	0	0.1114	0	0.1737	0.0369	0	0.6144	0	0	1.5736	0	0	0.0813	0	0	0.0586
AC007846.2	0	0	0	0	0	0	0	0	0	0	0	0	4.4057	0	0	0	0	0	0	0	0	0	0	0.2218	0	0	0.3922	0	0	0	0	0	0	0	0	0	0	0	0	0	0	0	0.236	0	0	0	0	0	0
AC007848.1	0	0.0892	0.1053	0.6675	0	0	0	0.2104	0	1.5273	0	0	1.7309	0	0.1595	0	0	0	0	0	0.0333	0	0	0	0	0	2.0129	0.1504	0	0	0.0511	0.0311	0	0.4335	0	0	0.2252	0	0	0	0.0672	0	0.1275	0	0.5236	0	0.4008	0	0
AC007848.2	0	0	0	0.1358	0.0233	0	0	0	0	1.0484	0	0.0794	1.4082	0	0	0	0.042	0	0	0	0	0	0.1194	0	0	0	1.4652	0	0.0526	0	0	0	0	0	0	0	0.0366	0	0	0	0	0	0.2074	0	0.0266	0.0429	0	0	0
AC007849.1	0	2.4419	0	1.8282	0	0	0	0	0	0.1307	1.8266	0.5347	15.4071	0	0	0.9866	1.4152	0	0	0	0.7305	0	0.4019	0.1641	0	0.2988	2.9015	0.4119	0	0	0.4201	0.1703	0.2885	0.7915	0	0	0.74	1.0487	0	0	0.6444	0.399	7.6807	0.3144	0.717	4.9065	0.2744	0.3936	0.4162
AC007861.1	0.0731	0	0	0	0	0	0	0.1004	0	0	0.0217	0	0	0	0	0	0	0	0	0	0.0716	0	0.0525	0	0	0	1.8957	0	0	0.0934	0.0366	0.0445	0	0	0	0	0.0322	0	0	0	0	0.0695	0	0	0.0234	0	0	0	0.1088
AC007861.2	0	0	0.2591	0	0	0	0	0	0	0	0	0	0	0	0	0	0	0	0	0	0	0	0	0.2949	0	0.1342	1.3034	0	0	0	0	0	0	0	0	0	0	0	0	0	0	0	0	0	0	0	0	0	0.187
AC007876.1	0	0	0	0	0	0	0	0	0	0	0	0	0	0	0	0	0	0	0	0	0	0	0	0	0	0	0	0	0	0	0.0731	0	0	0	0	0	0	0	0	0	0	0	0	0	0	0	0	0	0
AC007877.1	0.3597	0.314	0	0	0.1513	0	0	1.2347	0	1.5966	1.0675	0.6875	3.4285	0.3289	0.2246	0.2114	0.3639	0	2.1274	0	0.7045	0.6873	0.3876	1.3714	0.5009	0	1.4922	0.5296	1.4803	0	0	0.3831	0.1855	1.2721	0	0.1737	0.1586	1.2641	0.5969	0	1.0652	0.9406	0	3.5375	0.1728	0.1855	0.6174	0.253	0.1338
AC007878.1	5.9543	2.87	0.4122	0.5807	0.5483	0	0.3692	3.5384	1.8078	0.4983	0.3692	0.3397	2.2588	0.8667	0.4439	0.4178	1.6633	2.1155	0.6399	2.0036	1.3053	1.1887	0.766	2.6584	1.2375	0.2373	1.4747	0.4579	0.3376	0.87	1.5122	1.7848	2.1993	2.0114	0.1884	0.7723	0.3526	0.5413	1.5238	0.1924	2.2223	0.1268	0.7763	0.8989	0.3985	1.2835	1.3511	0.1875	1.983
AC007879.1	0	0.4522	0	0	0	0	0	0.1778	0	0	0	0	13.1694	0	0	0	0	0	0	0	0.2537	0	0	0	0	0	2.9555	0	0.164	0	0.1297	0.1577	0	0	0	0	0.1142	0.1214	0	0	0.2557	0	3.2329	0	0.332	0	0	0	0.1927
AC007879.2	0.2605	0	0	0	0	0	0	0	0	0.1217	0	0	0	0	0.3253	0	0	0	0	0.7341	0.085	0	0	0.1528	0.7254	0	1.6209	0	0.1649	0	0.1304	0.1585	0	0	0	0	0.5741	0.6102	0	0	0	0.6192	0	0	0	0.1344	0	0	0.3875
AC007879.3	0.2621	0.3432	0.0675	0	0.1103	0.3167	0.0778	1.1697	0	0	0.0389	0	2.4986	0	0.3683	0	0.0663	0	0.2696	0	0.7701	0	0.1883	0.0769	0.1825	1.1198	1.4953	0.2895	0.4149	0.1116	0.1968	0.2393	0	0.0927	0.0926	0	0.1156	0.2457	0.0725	0	0.7332	0.2493	1.7992	0.221	0.4199	0.4056	0.1928	0	0.4874
AC007879.4	0	0.347	0	0	0.3345	0	0	1.3646	0	0.3715	0	0	5.8946	0	0.1241	0	0.4022	0	0	0	0.1298	0	0	0	0	0	1.237	0	0	0	0	0	0	0	0	0	0.3505	0	0	0	0.7849	0.189	15.8759	0.2234	0	0	0.195	0	0
AC007879.5	0	0	0	0	0	0	0	0.0634	0.1252	0.1294	0	0	2.5414	0	0	0	0	0	0	0	0	0	0	0.0541	0	0.0493	0.9572	0	0	0	0.1386	0	0	0	0	0	0.1221	0.0432	0	0	0	0	0.5759	0	0.0887	0	0	0	0
AC007880.1	0	0	0	0.1343	0	0.0331	0	0	0	0.0768	0	0	0	0	0	0	0	0	0	0	0	0	0	0	0	0	0.0853	0	0	0	0.0411	0	0	0	0	0	0	0	0	0	0.0811	0	0	0	0	0.1272	0	0	0
AC007881.2	0	0	0	0	0	0	0.7471	0.1729	0	1.2941	0	0	1.0666	0	0	0	0	0	0	0	0	0	0.1809	0.2954	0	0.1344	0.5223	0	0	0.1072	0	0	0	2.4933	0	0	0.222	0.118	0.1393	0	0.4142	0	0	0	0	0	0	0	0
AC007881.3	1.1822	0.2064	0	0	0	5.237	0.1403	1.1362	0	8.9484	0.421	0.226	1.0016	1.7295	0.2215	0	0.3588	0.2962	0.2432	0.3332	0.4631	0	0.8492	0	0	0.3788	0.7357	4.1775	0.2994	0.1006	0.4734	0.6476	0.9752	0	0.5013	0.685	0.2085	0.2216	0.5231	0.3072	0.2334	0.6745	0	0.2657	0.5302	0.8537	0.3479	0	1.5828
AC007881.4	10.0454	8.2198	1.1	2.8719	2.1127	0.2023	3.0552	6.8098	10.7282	4.2241	1.5278	3.3599	10.9044	3.3677	7.1349	1.1808	6.7962	2.8318	2.8414	5.8388	3.8936	6.3581	4.5097	13.92	5.0708	0.2011	8.7252	0.1849	1.1925	6.3604	3.0165	12.8005	5.4381	6.4832	0.355	5.4563	1.6053	0.6472	4.5144	2.012	6.8171	0.9552	2.3504	3.7399	3.5396	4.21	3.8797	3.7093	3.8292
AC007906.1	0.5628	0	1.8853	0.4597	0	0	0.501	0.3864	1.5266	0.5259	0.9187	2.4204	29.2072	0.1715	0	0	0.4271	0.1763	0.1447	0	0.1837	1.0754	1.2128	0.4952	1.1756	0	2.043	0.8287	0	0.4792	0	0.2569	0.8705	0	0.9944	0.8152	0.1241	0.1319	1.0896	0.7312	1.4815	0	0	0	0.1803	0.5806	0.276	0.1979	0.6279
AC007906.2	0	0.8844	0	0.2365	0.5074	0.0291	0.8161	0.2484	0	1.4879	0.3866	0.3458	1.6863	0.2206	0	0	0.2929	0.0453	0.1117	0.4079	0.4961	0.3457	0.5199	0.3396	0.4031	0.6956	2.6272	0	1.2372	0.154	0.5071	0.4185	0.597	0.1536	0.3581	1.258	0.2233	0.1696	0.4404	0.1881	1.7861	0.5506	1.8967	0	0.4869	0.4107	0.0355	0.1527	0.4307
AC007907.1	0	0.2778	0	0	0	0	0	0	0.4316	0.4461	0	0	2.0221	0	0	0	3.3804	0	0	0	0	0	0.2286	0	0	0	1.9802	0	0	0	0	0	0	0	0.2249	0.3073	0	0	0	0	0	0	3.5741	0	0	0	0	0	0.2367
AC007920.1	0	0.0468	0	0	0	0	0	0	0	0.0251	0	0	1.4779	0	0	0	0	0	0	0	0.0175	0	0.0386	0	0	0	1.1133	0	0	0.0228	0	0.0163	0	0	0	0	0	0	0	0	0.0177	0	0.8707	0.0302	0	0.2215	0	0	0
AC007920.2	0	24.3176	0.2624	4.6347	2.0603	0	3.4967	0.2996	2.4663	0.3739	1.1657	0	0.3082	0.0887	0.0681	0.2138	56.4822	6.243	1.1223	0	0.9023	4.2394	0.5748	0.0853	0.1013	0.3496	1.2825	0	0.3684	1.6411	0.4005	18.373	0	0.3602	2.8275	0.4215	0.1924	0.5453	0.1207	0.5986	0.3351	0.415	4.8111	0.2453	0	0.1126	2.4616	0.1023	2.3265
AC007922.1	0	0	0	0	0.0877	0	0	0	0	0.1461	0	0	0	0	0	0	0	0	0.3216	0	0	0	0	0	0	0	0.3243	0	0	0	0.1565	0	0	0	0	0	0	0	0	0	0	0	0	0	0	0	0	0	0
AC007922.2	4.0861	0	0.5264	0	0	0	1.2124	0.3506	0.6927	0.4773	0	1.4643	6.491	0.6227	0.4784	0.6004	1.0334	0.6399	3.1521	0	0.5001	1.4639	4.7693	0.2996	0	0.2727	2.1188	0	0	0.6522	0	0.9326	0.5267	3.2512	5.0535	0	1.1258	0.4786	2.2601	0.6636	0.5042	0	8.2858	2.2962	1.4725	1.8442	0.2505	1.0777	1.1397
AC007922.3	0.033	0	0	0	0	0	0	0	0	0.0154	0	0.0316	4.4077	0	0.0103	0	0	0	0	0	0.0323	0	0.0949	0	0	0.1587	1.0277	0	0	0.0141	0	0	0	0.0234	0.1401	0	0.0291	0.0155	0	0	0	0.0157	0.0824	0.0371	0.0106	0	0	0	0
AC007922.4	0.0469	0.4508	0.0242	0	0.079	0	0	0	0.1273	0.0439	0	0	3.381	0	0.044	0	0.0237	0.1176	0.0483	0	0.1226	0	0.1012	0	0.1308	0.0251	1.1686	0.0346	0	0.02	0	0.0143	0.0484	0	0.0664	0	0.1449	0.022	0.0519	0.0203	0	0	3.398	0	0	0.1211	0	0.033	0
AC007923.1	0	0	0	0.4643	0.2391	0	0	0	0.3854	0	0	0	0.602	0	0	0.5011	0	0	0	0	0	0	0	0	0	0	0.2947	0.2092	0	0	0	0.0865	0	0	0	0	0	0	0	0.1231	0	0	33.3375	0	0	0.1466	0	0.7996	0
AC007923.3	0	0.2205	0.5209	0.4128	0	0	0	1.0408	0	0.1181	0.2999	0.4829	1.0704	0	0.5522	0	0.7669	0	0.13	0.356	0.165	0.4828	0.726	0.1482	0.3519	1.0794	2.0965	0	0.16	1.0756	0.3794	0	1.0422	1.251	1.9643	0.488	0	0.592	0.6988	0.1094	3.3257	0.3604	4.0991	1.278	1.2141	1.4337	0	0.1777	1.1276
AC007938.1	0	0.1727	0	0	0.0416	0	0	0	0.2012	1.0629	0	0	1.5713	0	0.0309	0	0	0	0	0	0.0323	0.0473	0.071	0	0	0.0264	0.4616	0	0	0	0	0.015	0	0.035	0	0	0.0436	0.0232	0.0274	0	0.0163	0	0	0	0.0158	0.0255	0.0243	0	0
AC007938.2	0.109	0	0	0	0	0	0	0.1122	0.1478	0.5601	0	0	2.6545	0	0.051	0	0	0	0.2522	0.0768	0.1601	0	0.1174	0.0959	0	0.0291	0.6781	0.0401	0.0345	0	0.0273	0.0663	0.2809	0.0385	0	0	0	0.0511	0.0904	0	0	0	2.1759	0	0.0349	0.1124	0	0.0383	0.0405
AC007938.3	0.9215	2.2118	0	0	1.3566	0	0.4101	1.107	0.6248	8.9339	0.752	0	5.3675	0.8425	5.3943	1.6248	0.1165	0.2886	1.0663	0	1.1279	1.9809	1.4893	1.081	0.9624	0.492	5.2563	0	0.2917	1.1767	0.3459	0.7711	5.9387	0.6518	0.1628	0.2225	0	0.5397	0.3823	0.2993	0.5306	0.6572	1.7249	1.4241	1.1807	0.9506	0.4519	0	2.0562
AC007948.1	0	0	0	0	0	0	0	0	0	0.2771	0	0	0	0.3615	0	0	0	0	0	0	0.1936	0	0	0	0	0	0	0	0	0	0	0	0	0	0	0	0	0	0	0	0	0	0	0	0	0	0	0	0
AC007950.1	0	0	0	0	0	0	0	0	0	0.4326	0.1374	0	5.8837	0	0	0	0	0	0	0	0.0756	0	0.6651	0	0	0	0.7202	0	0	0	0	0	0	0	0	0	1.3266	0	0.2561	0	0	0	4.3331	0.2602	0.0742	0.1194	0.2271	0	0
AC007950.2	0.2446	0.3736	0.1891	0.4995	0.1029	0.394	0.6169	0.2939	0.2488	0.3143	0.363	0.1169	3.2381	0.0373	0.0191	0.3235	0.4949	0.1532	0.1572	0	0.2395	0	0.6149	0.5022	0.0852	0.2939	0.2537	0.5402	0.1549	0	0.3673	0.4094	0.5675	0.173	0.2593	0.1771	1.0244	0.2006	0.1353	0.1059	0.1811	0.1163	5.0365	0.1375	0.0588	0.1893	0.3899	0.043	0.3639
AC007952.1	0	0	0	0	0	0.1194	0	0	0	0	0	0	0.4187	0	0.0309	0.0581	0.05	0	0	0	0.2581	0	0	0.116	0	0	0	0	0	0.0421	0	0	0	0.0699	0	0	0.0436	0.0926	0	0	0.0325	0	0	0	0.0317	0.051	0	0	0.0735
AC007952.2	0.139	0.1213	0	0.1514	0	0.0933	0	0.1591	0	0.1083	0.1925	0.0443	1.9631	0	0.1592	0.1907	0.3516	0.0871	0.5958	0	0.2874	0	0.0333	0.299	0.5163	0.2475	0.6729	0	0.2054	0.0395	0.1624	0.1692	0.1911	0.295	0.524	0	0.143	0.0434	0.0769	0	0.0915	0.022	7.9227	0.1302	0.3117	0.4542	0.0227	0.3911	0
AC007952.3	0	0	0.1058	0	0	0	0	0.2819	0	0	0	0	0	0	0	0	0	0	0	0	0	0	0	0	0	0	0	0	0	0	0	0	0	0	0	0	0	0	0	0	0	0	0	0	0	0	0.1007	0	0
AC007952.4	5.8581	1.3766	0.2322	2.9447	0.0632	1.6332	0.5348	2.6294	2.4445	0.7369	0.0669	0.2153	1.4317	0.1373	1.4069	0.6621	0	0.7057	0.3476	0.3175	0	0	0.3237	0.2643	0	1.564	0.2337	0	0	0.0959	0.1128	1.3713	1.394	0.1594	0.1592	0.4351	0.0993	0.8446	0.997	0	0	0.1071	1.687	0.2532	0	1.8595	0.7735	0	0.3352
AC007952.5	0	0	0	0.1578	0	0.1167	0	0	0	0.0451	0.0287	0	0.2046	0	0.0302	0	0	0	0	0	0.0315	0	0	0.1133	0.1345	0.1031	0.2003	0.0711	0	0	0.0483	0.0294	0	0	0	0	0.0426	0.1358	0	0	0	0	0	0	0	0.0498	0.0474	0	0.0718
AC007952.6	0	0.1406	0.3044	0.1754	0	0.0216	0	0	0.5097	0.0251	0.0478	0.1026	0	0	0.5364	0	0.2988	0.0336	0	0.1513	0.0526	0	0.3471	0.5984	0.0748	0.086	0.3898	0	0.102	0.0914	1.3436	0.0327	0.1661	0.1139	0.3795	0.0518	0.0473	0.1258	0.3564	0.1395	0.212	0	0.067	0.2112	0.0344	0.0554	0.1053	0.0378	0.1997
AC007952.7	0	0	0	0.6195	0	0	0	0	0.2571	0	0.0563	0	0	0	0	0	0	0	0	0.2672	0.0619	0.9057	0	0	0.792	0	0	0	0	0.1614	0	0.1154	0	0.2682	0	0	0	0	0	0	0	0	0	0	0	0	0	0	0
AC007952.8	0	0	0	0	0.1829	0	0	0	0	0.1524	0	0	0.6909	0	0	0.1917	0	0	0	0	0	0	0	0	0	0	0	0	0	0	0	0.0993	0	0	0	0	0	0	0	0	0	0	0	0	0	0.5048	0	0	0
AC007952.9	0	0	6.583	2.4552	0	0	0.4459	0	0	0.3511	0	0.7181	1.5916	0	0	0	0.7602	0	0	0	0.4905	0	0	0	1.0464	0.4012	0	0	0	0	0	0.2287	0	0	1.5932	0	0	0	0	0	0	0	11.2524	0	0	0.3876	0.3685	0	0
AC007953.1	0	0.0379	0	0.213	0.0366	0	0.0258	0	0	0.0812	0.0258	0	3.5905	0	0.0271	0.0766	0.022	0	0.0224	0.0612	0.0993	0.1246	0.1873	0	0	0.0232	0.8114	0	0.1651	0	0	0	0	0	0.0307	0	0.0766	0.0204	0	0	0.0429	0.0207	0.1085	0	0	0	0.0213	0	0.097
AC007953.2	0	0.0536	0.8541	0	0.1205	0	0	0.0843	0	0.4015	1.3845	1.8186	3.9007	0	0.0383	0	0.0311	0.0385	0	0.865	0	0	0.0882	0.144	0	0.0656	1.337	0.5423	0.1166	0	0.0922	0	0	0.1303	0.0434	0	0.0541	0	0	0.1063	0	1.1382	0.0766	0.069	0.0197	1.2349	0	0	0
AC007991.2	0	0	0	0	0	0	1.6701	0	1.9082	0	0	0	0	0	0	0	0	0	0	0	0	0	1.0107	0	0	0	0	0	0	0	0.7042	1.2845	0	0	0	0	1.2406	0	0	0	0.926	2.0069	1.7559	0	0	0	0	0	0
AC007991.3	0	0	0.1473	0	0.2405	0	0	0	0.3877	0.2672	0	0	2.4223	0	0	0	0	0	0.2941	0	0	0	0.6161	0	0	0	0.8895	0	0	0	0.1431	0.261	0	0	0	0	0	0	0	0	0.0941	0.1359	0	0	0	1.0323	0	0	0.4253
AC007991.4	0.2372	0.2071	0	0	0.1996	0	0.2816	0	0.3217	0.665	0.0704	0	4.0197	0	0	0	0	0	0	0	0	0	0	0	0	1.14	0.4921	0	0	0	0	0.0722	0	0	0	0	0.1046	0	0.1312	0	0.0781	0.3384	1.7762	0	0	0.1224	0	1.5017	0.5293
AC007993.2	0.2755	0	0	0	0	0	0	0	0	0	0	0	2.3339	0	0	0	0	0.1726	0	0	0.3597	0	0.1979	0	0	0	0.2857	0	0	0	0	0.0838	0	0	0	0.266	0	1.0326	0	0	0	0	5.5002	0	0	0.1421	0	0	0
AC007993.3	0	0.1506	0	0	0	0	0	0.1184	0	0.0806	0	0	1.4615	0	0	0	0	0	0	0	0.4504	0	0	0	0	0.3684	0.7156	0.127	0.1092	0	0.0863	0	0	0	0.1219	0	0.1521	0.1617	0.1908	0	0	0	1.0763	0	0	0	0.2538	0	0
AC007996.1	2.1368	3.1529	1.1798	3.4909	3.4098	8.9328	5.5252	2.9338	2.7599	1.6877	1.54	0.4862	2.263	1.0854	0.7783	1.8838	1.8529	1.6573	1.5699	3.5844	1.1956	2.3817	0.8771	2.7454	0.7793	0.2717	3.1131	2.6966	1.9649	0.2599	3.5903	2.1675	5.2461	0.8996	0.3955	0.9826	1.3681	2.8129	4.6151	1.0356	1.5736	2.6607	0.5714	2.0585	0.2119	1.4434	7.5853	1.324	0.6055
AC007998.2	0	0	0	0	0	0	0	0	0	0	0	0	0	0	0	0	0	0	0	0	0	0	0	0	0	0	0	0	0	0	0	0	0	0	0	0	0	0	0	0	0	0	0	0	0	0	0	0	0
AC007998.3	1.0968	0.9573	0.323	1.7918	0.4833	3.218	0.186	0.4302	0	1.0981	0.8835	1.6471	6.3055	1.1461	2.8372	4.5123	1.1096	0	1.4504	1.5455	1.1763	1.7963	0.5627	2.849	5.2365	0.6693	2.1125	0.6921	0.2976	1.1338	2.2741	0.4291	0.9694	1.3298	0.9966	1.3617	1.7268	0.5873	3.0333	0.0679	0.8249	0.8194	11.7315	1.1447	0.3011	0.9698	0.5379	0.9918	0.4662
AC007998.4	0.2266	0.2473	0	0.1851	0.0953	0	0	0.1556	0	0.2118	0.0336	0	12.8414	0.0345	0.1415	0	0.2866	0.071	0.1748	0	0.2219	0.2707	0.2849	0.2326	0.3945	0.1513	2.0567	0.2086	0.1076	0.1929	0.0567	0.1207	0.0584	0.1603	0.1602	0.0547	0.2997	0.0531	0.0627	0	0.0746	0.1078	0.9192	0.0955	0.0182	0.0292	0.0834	0	0.0843
AC008011.2	0	0	0	0	0	0	0	0	0	0.0847	0	0	0	0	0.0566	0	0	0	0	0	0	0	0.1302	0	0	0.4838	0	0	0.2295	0	0	0	0	0	0	0	0	0.0849	0	0.0785	0.2385	0	0	0	0	0	0	0	0
AC008012.1	0	0	0	0	0	0	0	0	0	0	0	0	0.2655	0	0	0	0	0.0262	0.0215	0	0	0	0.03	0	0	0.0446	0.4333	0.0308	0	0	0.0209	0	0	0	0	0	0	0	0	0	0	0	0.2607	0	0	0	0	0	0
AC008014.1	1.5626	1.0551	0.2431	0.3372	1.8272	4.1792	0.9973	1.4775	1.7993	1.9836	0.5425	0.3945	1.2489	1.24	2.4669	1.1436	0.522	0.3324	0.2881	0.997	0.5485	0.5634	1.4824	0.294	0.9443	2.5031	1.7123	1.9968	1.0267	0.7781	0.3837	1.6598	0.6688	1.5848	0.3334	1.2811	0.3899	0.7045	2.6744	0.5873	1.2514	0.5046	2.6858	0.5302	0.7933	1.0493	1.0845	0.5184	0.921
AC008026.3	0.1682	1.3943	2.0364	0.6868	0.3772	0.0339	0.1996	0.8081	1.8244	0.3928	0.499	1.2052	14.0688	0.3075	0.9187	0.3953	0.9782	0.5267	0.4756	0.2369	0.3842	2.8918	0.9663	1.1836	0.3512	1.1224	2.7904	0.9903	0.3194	1.5747	0.7574	0.3582	0.6069	3.5086	2.9711	0.7307	0.8896	1.5758	1.0231	0.3641	1.0789	0.1999	14.2693	2.0317	0.9157	1.3878	0.4948	0.7688	0.6879
AC008033.3	0	4.3627	0	0	0	0.9448	0	0.7703	0	0.0477	0	0.195	3.2409	0.0622	0.0637	0.2398	0.3612	0	0.3672	0.5749	0.0666	0.0975	0.1465	0.2393	0.4261	0.1634	0.8463	0	0.1292	0	0	0.9312	0.1052	0.1443	0	0.2955	0.3597	0.1434	0.1128	0.0442	0.3356	0.194	16.6753	0.172	0.098	0.1052	0.1001	0	0.0759
AC008035.1	1.6018	1.3981	0.6604	1.5701	0.8984	5.1604	0.9506	0.2199	1.3034	2.0956	2.567	0	0	0	1.3002	1.6946	0.4862	0.2007	0	0.4514	0.2091	1.5304	1.1506	0.3758	0.8922	0	0	3.5375	2.2312	0	0.6414	1.3648	0.3303	0.2266	0	1.8561	0	0.4503	1.2404	0	0.5271	0.1523	0.3998	0.5401	1.3341	0.661	0.1571	4.9572	1.4297
AC008040.1	0.1439	0.1099	0.0742	0.0882	0.0959	0.0072	0.032	0.0124	0.1952	0.3951	0.0374	0	1.2576	0.1645	0.0506	0.0211	0.3185	0.0113	0.0648	0.0761	0.0881	0.0172	0.0775	0.1161	0.2255	0.269	0.7091	0.0132	0.0683	0.0919	0.045	0.1533	0.0371	0.0127	0.089	0.0869	0.0238	0.0337	0.0299	0	0.0355	0.0342	0.1347	0.0708	0.0576	0.0742	0.0971	0	0.1338
AC008050.1	1.1355	1.3875	0.2341	0	0	0.0915	0.2695	0	0.616	0.7427	3.9762	3.0383	3.848	1.1074	0.4254	0.2669	1.6082	0.1423	2.4526	5.7598	1.8531	0.8678	0.8156	1.332	0.3162	0	3.7683	0.6687	0.1438	0.4833	1.8185	0.3455	0	4.0155	0.1605	8.1136	1.1012	0	2.6378	4.4256	19.876	7.9895	9.3518	0	0.7275	2.577	0.7796	0.3195	0.5067
AC008055.2	0.0618	0	0	0	0	0.4727	0	0	0.0838	1.6743	0	0	0.916	0	0	0	0	0.0387	0	0	0	0	0.0888	0	0	0	0.8971	0	0.1174	0	0	0.0376	1.4016	0	0	0	0.0272	0.0289	0.0683	0.107	0.061	0.0881	0	0	0	0.3506	0	0	0
AC008056.1	0	0	0	0	0	0	0	0.2501	0	0	0	0	4.6293	0	0	0	0.1843	0	0	0	0	0	0	0	0	0	0.7556	0	0.4613	0	0.1823	0	0.3756	0	0.2574	0	0.3212	0	0	0	0.1199	0.1732	4.5457	0	0	0	0	0	0
AC008056.2	0	0	0	0	0	0	0.1546	0	0	0.2434	0	0	0	0	0	0	0	0	0	0	0.085	0	0	0	0	0.1391	2.1611	0	0.1649	0	0	0	0	0	0	0	0.1148	0.122	0	0	0.2571	0	0.9751	0	0.0834	0.6718	0	0	0.1937
AC008056.3	0	0.057	0	0	0	0	0	0	0	0.0305	0	0	5.1149	0	0.0408	0.1151	0	0	0	0	0	0	0	0	0	0.0349	0.3384	0	0.0413	0	0	0	0.0673	0	0	0	0.0575	0	0	0	0	0	0	0.2201	0	0.101	0	0	0
AC008060.1	0	5.573	0	7.861	0	0	1.0434	0	0	6.5285	0	0	0	0	0	0.1632	0.0936	1.797	6.4722	0	0	0.7073	0	0.0543	0	0.1976	1.1516	0	0.1172	1.0635	0	0	0	0	0	0	0	0	0	0	0	0	4.8499	0.052	0	0.0477	0	0	0
AC008060.2	0	2.6767	0.7902	0	0	0	0	0	0.4159	0.4299	0	0	1.9487	0	0	0	0	0	0	0	0	0	0	0	0	0.1638	1.2722	0	0	0	0.1535	0	0	0	0	0	0	0	0	0	0.1009	0	0	0	0	0	0	0	0
AC008060.3	0	2.1113	0	0	0	0	0.638	0	0	1.8836	0	0	0	0.1638	0	0	0.136	0	0	0	0	0	0	0.1576	0	0	1.6725	0	0	0	0	0	0	0	0	0	0	0	0	0	0	0	0	0.3021	0.3444	0	0	0	0
AC008060.4	0	17.7708	0	10.9612	0	0	2.3799	0	0	7.3508	0.1602	0	0	0	0	0	0.156	1.5943	5.3544	0	0	2.2104	0	0	0.3222	0	0.6399	0	0.1953	1.3788	0	0	0	0	0	0	0.034	0	0	0	0	0	0	0.0433	0	0.0796	0	0	0
AC008060.5	0	0	0	0	0	0	0	0	0	0.1491	0	0	0	0	0	0	0	0	0	0	0	0	0	0	0	0.0341	0.5957	0	0	0.0543	0	0	0	0	0	0	0.0844	0	0	0.0276	0	0	0	0	0	0	0	0	0
AC008063.1	0.1243	0	0	0	0	0	0.0737	0	0	0.0581	0.4425	0	0.2632	0.0757	0	0	0.1257	0	0	1.0506	0	0	0.1785	0	0	0	1.4176	0	0.3934	0.2645	0.0622	0	4.4846	0.0879	0	1.3199	0.4382	0.3493	0.4124	0.0538	2.4532	0.2954	1.0855	0	0	0	0	0	0
AC008067.1	0.0855	0.0746	0	0.0698	0.024	0	0	0.0587	0.058	0.1598	0	0	7.0633	0	0.0667	0	0.4109	0	0.1099	0.0602	0.0698	0.3268	0.0921	0	0	0.0685	1.6406	0.0315	0	0	0	0.013	0	0	0	0.0413	0.1319	0	0	0	0.0281	0	2.0807	0.1201	0	0	0.1258	0	0.0954
AC008073.1	0	0	0.2724	0	0	0.1064	0	0	0	0	0	1.0104	0	0.1611	0	0	0.5348	0	0	0.3724	2.9333	0	0	0.155	0	0.2823	1.6447	0.5837	0	0.225	0.1323	0.3217	0	0	0	0	0.1165	0	0	0	0.2609	0	0	0.1485	0	0	0.1296	0.1859	0.3932
AC008073.2	0	0.2105	0	0.197	0.0338	0.1943	0	0.0828	0.4907	0.3381	0.3579	0.1153	1.2773	0.0735	0.0753	0.4962	0.244	0.0756	0.062	0.5098	0.3543	0.2305	0	0.0707	0.1679	0.0644	2.6267	0	0.1527	0.8727	0.1811	0.367	0.1244	0.3412	0.5114	0.3494	0	0	0.2001	0	0.1587	0.2294	0.1505	0	0.1159	0	0.1183	0.3393	0.8074
AC008073.3	0	0	0.0308	0.1954	0.0168	0	0	0	0	0	0	0	0.1267	0	0	0	0	0	0.0615	0	0.1952	0	0	0	0	0.0319	0.4341	0.044	0	0.1018	0	0.0728	0	0	0	0	0.0791	0	0	0	0	0	0	0	0.0192	0	0	0	0
AC008074.2	0.9031	2.0364	0	0.123	0.7598	1.0002	0.4913	0.5167	0.6124	0.8791	0.8264	0.0719	1.1159	0.367	0.376	0.8404	0.1142	0.33	0.1548	0.6363	1.4494	0	0.5947	0.4856	1.3624	0.4019	2.0294	0.554	1.5248	0.4485	0.7533	0.71	1.5521	1.2243	0.5319	0.8721	0.8626	0.7053	0.7909	1.1082	1.2877	0.5009	1.6905	1.0996	1.1331	0.9705	1.5133	0.1588	0.6717
AC008079.1	0.3378	0.6756	0.1378	0.2414	0.0355	0.1332	0.3466	0.7584	0.6585	0.4011	0.4239	0.4506	0.6111	0.0729	0.1911	0.4467	0.4592	0.648	0.2823	0.4462	0.5696	0.3899	0.8997	0.4127	0.0686	0.2705	1.2479	0.2227	0.1738	0.2426	0.317	0.3704	0.4789	0.5475	0.6117	0.5912	0.2202	0.3165	0.6461	0.4114	1.7296	0.1974	10.6603	0.257	0.2119	1.2268	0.4314	0.3959	0.3088
AC008080.1	0.2713	0.4736	0	0.2216	0.038	0	0	0.3725	0	0	0.2415	0	0	0	0.1694	0.0797	0.1372	0	0.7674	0	0.0443	0	0.5846	0.0796	0.3778	0.0724	1.829	0	0	0.0577	0.1358	0	0	0.0959	0	0.262	0.2392	0.1271	0	0.0587	0.3571	0	5.5863	0	0.0869	0.3499	0.0665	0	0.1009
AC008080.2	0.2487	0	0	0	0	0	0	0	0	0.2324	0.5905	0	0	0	0	0	0	0	0.2558	0	0	0	0.3573	0	0	0	2.0638	0	0.1575	0.3176	0.1245	0.0757	0.513	0.1759	0.1758	0	0	0	0	0.3232	0.6548	0	0	0	0.0797	0.1283	0	0	0
AC008080.3	0	0	0	0	0	0	0	0.2593	0	0	0	0	0	0	0.1179	0	0	0	0	0	0.4931	0	0	0	0	0	3.1337	0	0.4783	0.6431	0.189	0.2299	0	0	0	0	0	0	0	0	0.1243	0	0	0	0	0	0	0	0
AC008080.4	0.0507	0.0443	0	0.0829	0	0	0	0.1044	0	0.4028	0.0301	0.2908	0	0	0	0.0596	0.077	0	0	0	0	0	0.0364	0	0.2119	0.0271	9.1518	0	0.0321	0.0648	0.1269	0.0772	0.1046	0	0	0.049	0.0447	0	0.0842	0	0.0501	0	0.7594	0	0.1462	0.157	0	0.0357	0.0377
AC008083.2	0.2165	0	0	0	0	0	0	0	0	0.5057	0	0	2.2926	0	0.6758	0	0.219	0	0	0	0.212	0	0.1555	0.127	0	0	3.8166	0	0.1371	0	0	0.0659	0	0	0	0	0	0.2029	0	0	0	0	0	0	0	0	0	0	0.322
AC008083.3	0.5628	0.2456	0.145	0	0	1.2466	0.167	0.5796	0	0.1315	0.0835	1.6136	1.7882	0	0	0.1654	0.4271	0.3526	26.0512	0	0.3674	0.5377	2.4257	0.3301	0	0.6011	1.4593	0.6215	0	0.1198	0	0.5995	1.1607	2.5875	0.1989	0	0.2481	0.923	0.1557	0	0.926	0.2676	11.5888	0	0.3606	2.0322	0	0	0.2093
AC008083.4	0	0	0	0	0	0	0	0.2219	0	0	0	0	2.054	0	0	0	0	0	0	0	0	0	0	0	0	0	0.6705	0	0.2047	0	0	0.0984	0	0	0	0	0	0	0	0	0.3191	0	0	0.545	0	0.1667	0	0	0
AC008088.1	0.5126	0	0	0	0	0	0	0.3519	0	0	0	0	0	0	0	0	0	0	0	0	0	0	0	0	0	0	0	0	0	0	0	0	0	0	0	0	0	0	0	0	0	0	0	0	0	0	0.2514	0	0
AC008103.1	0	0	0	0	0	0	0	0	0	0	0	0	0	0	0	0	0	0	0	0	0	0	0	0	0	0	0	0	0	0	0	0	0	0	0	0	0	0	0	0	0	0	0	0	0.0389	0	0	0	0
AC008105.1	0	0.6556	0	0	0.0351	0.0756	0.0743	0.1289	0.1698	0.5264	0.1114	0	0.1326	0.0763	0.0977	0	0.1266	0.0392	0.161	0	0.0613	0.3588	0.1798	0.1469	0.0872	0.0334	0.6491	1.1519	0	0.4529	0.094	0.2667	0.3872	0.1771	0.0442	0.1209	0.0276	0.2053	0.0346	0.0271	0.7414	0	0.2343	0.0703	0.1404	0	0.0921	0	0.1397
AC008105.3	0.258	1.3511	0.3609	0.843	0.5064	1.0241	0.3718	2.6567	0.4499	0.8266	0.536	0.8101	2.9665	1.8647	1.6225	1.2781	0.6525	0.1616	2.0093	0.2077	0.8421	0.2465	1.5355	2.1402	0.4619	0.6495	1.4143	1.1938	0.8634	3.1221	0.4058	1.5478	4.8647	2.1898	1.4327	0.2847	1.1699	3.5921	0.7543	0.3831	3.711	0.9462	12.1884	2.4234	0.7792	1.635	0.9942	0.9333	1.2885
AC008114.1	0.1345	0.1174	0	0.2197	0	0	0.0798	0	0	0.6285	0	0	1.9943	0.4099	0.168	0	0.068	0.3371	0.2767	0	0.1756	0	0.1932	0.0789	0	0	1.674	0	0.0852	0.0573	0	0.0409	0	0.0951	0	0.1299	0.1779	0.1261	0.2232	0.0583	0.2213	0.3837	0.1679	0.1512	0.474	0.1388	0	0	0
AC008115.1	0	0	0	0	0.8049	0	0	1.3137	1.2976	1.3412	0	1.8288	6.0799	0	0	0	0.968	3.5963	0.4921	0	0.3123	2.7424	1.3745	1.1224	0	0	2.977	0	1.2116	0.4073	0	0	0	1.3535	0	0	0	1.345	1.5877	0	0.3148	0	1.194	1.6131	2.1455	2.9612	0.9385	0	0
AC008115.2	0.5955	0	0.3069	0	0	0	0	0	0	1.9477	0	9.1058	10.0911	2.904	0	0.7	0	47.7521	0.6125	0	0	0	0.8555	0.6986	0	0	3.7058	0.4384	0	0.2535	0.2981	0.3624	0.6141	0	0	2.3002	0	0.279	0.9882	0	0.3919	0	1.4863	0	0	0	0.2921	0	0
AC008115.3	6.7971	1.5973	0.5389	1.7083	0.6598	1.895	0.6206	3.0509	0.7091	1.5879	1.0086	0	0	2.8683	0.7346	0.1536	3.7027	0.4913	0.1344	2.2102	1.1093	2.2479	1.8778	5.2135	1.8202	0.1396	4.6092	3.849	1.1586	1.6692	1.8318	2.2275	2.1566	1.4792	0.1848	5.0488	0.6915	0.9799	2.169	0.9057	2.7526	0.4972	0.6525	1.1753	3.0148	0.9439	5.5131	2.5742	1.1667
AC008115.4	1.1112	0.1616	0	2.1178	0.779	1.0441	0.2198	0.1271	0	0.0865	0.8244	0	1.569	0	1.2142	0.6531	0.0937	0	0	0	0.544	2.1231	0.266	0.3259	0.5158	0	1.7286	0.6816	0.3518	1.1824	0.2781	0.4508	0.5729	0.131	0.6544	0.5365	0.2449	0.1735	0.5122	0.1604	1.6452	0.2641	0.2311	0.2081	0.8898	0.5731	0.5449	0.1303	0
AC008119.1	0.8414	0.6295	0.1239	0.0982	0.0337	0.0484	0.214	0.4126	0	0.4493	0.2497	0	1.7822	0.1099	0.0938	0.2826	0.6688	1.9202	0.0927	0.1694	0.3335	0.689	0.0863	0.3878	0.3348	0.0321	0.9973	0.0442	0.1142	0.2047	0.1805	0.6584	0.5578	0.1275	0.4672	0.2902	0.0265	0.169	1.0305	0.2603	0.6526	0.2572	0.45	0.0676	0.0578	0.186	0.56	1.395	0.3129
AC008121.2	1.921	0.479	0.2828	0	0.3078	0.442	0.3257	3.7677	0.3722	0.3847	0.2443	0.2623	0.5812	0.5018	0.1714	0	0.4164	0	0	0.7734	1.9706	0.5244	0.1971	0.8048	0.3821	0	2.8461	0.6061	0.5212	0.5841	0.2747	0.8351	1.6978	2.5232	0	0.265	0	0	3.3393	1.1884	0.9029	0.5219	0	0.7711	0.4395	0.1416	0	0.193	3.2658
AC008121.3	0	0	0	0	0.1859	0	0	0.4551	0	0	0	0	0	0	0	0	0	0	0	0	0.4328	0	0	0.3888	0	0	0	0	0	0	0.1659	0	0	0	0	0	0	0	0.3667	0	0.2181	0	0	0	0	0.3419	0	0.6994	0.4931
AC008124.1	4.2482	7.5445	2.8733	1.5181	1.1747	7.8647	3.0113	12.2728	4.0608	13.639	3.3575	1.9171	4.6552	2.7513	2.2704	3.5631	3.5143	3.6869	2.1393	2.4734	7.3182	3.2695	3.7825	3.4348	4.026	7.128	7.8478	2.6604	3.9971	2.2855	3.4993	6.5938	6.951	3.8184	1.2718	4.2588	1.8077	5.3702	7.09	4.0181	4.0769	3.6958	2.3009	3.9125	2.7217	3.3021	7.5163	1.743	5.7819
AC008125.1	0	0	0	0	0.0262	0	0	0	0	0.0872	0	0	2.7672	0	0	0.0548	0.0944	0	0	0	0.0305	0	0.067	0	0	0	2.6131	0.0687	0	0.1986	0	0.0568	0	0	0	0.0901	0	0.0437	0	0	0	0.0444	0.1165	0.0524	0.0299	0	0	0	0
AC008127.1	0	0.251	0	0	0.0807	0	0	0	0	0.6719	0	0	0	0	0.0898	0	0.291	0	0	0	0	0	0.8264	0.1687	0	0.3072	0.8949	0	0	0.1224	0	0	0	0	0	0	0	0	0	0	0	0.2735	18.6638	0	0	0.2967	0	0	0
AC008133.1	0	0	0	0	0	0	0	0	0	0.1204	0	0	0	0	0	0	0	2.0984	0	0	0	0	0	0.1511	0	0	2.1379	0	0	0	0	0	0	0	0	0	0	0	0	0	0	0	0	0	0	0	0	0	0
AC008147.1	1.7665	1.1563	0	0.7214	0.9907	0	0	1.8189	0	0.8253	0	0	5.6122	0.2692	0	0	0.6701	0.2766	2.4982	0.6223	0	0.4219	0.6344	0.518	1.2299	0.4716	1.832	1.3004	0.8388	1.1279	0.6631	0.4031	0.9107	0.3123	2.1847	0	0	0.2069	0.2443	0.5737	2.4702	0	10.4705	0	0.7073	0.2278	1.0829	0	0.6569
AC008147.2	0.335	3.5883	0.4865	0.4477	0.3501	0.2085	0.3614	1.4843	1.0325	0.8822	0.5693	0.3201	0.3225	0.3712	0.7226	0.1074	1.7715	0.4006	0.6578	0.0429	0.3678	0.32	0.4156	0.5716	1.8235	0.3089	1.1686	0.0448	0.5977	1.2703	0.3505	1.214	0.942	0.6892	0.3013	0.7351	0.3356	0.5279	0.3706	0.6198	2.0741	0.2316	1.7101	0.6503	0.2536	0.5655	0.3734	0.1499	0.7475
AC008149.1	0.5468	0	0	0	0.0767	0.1101	0	0	0	0	0	0.2613	0	0	0	0.6427	0.5531	0	0	0	1.0708	0	0.5891	0.1603	0	0	0.2835	0	0.1731	0.3491	0.1368	0.5823	0.2819	0	0	0.264	0.7231	0.1281	0.1512	0	0.4498	0.13	0	0	0	0.423	0.4022	0	0.2033
AC008149.2	0.5185	0.4525	0.0157	0.3986	0.0257	0.1842	0	0.1466	0.3722	0.0855	0.1358	0.0583	0.323	0.2231	0.2476	0.0538	0.324	0.0382	0.4392	0.1719	0.4081	0.0874	0.1972	0.2862	0.4247	0.1466	1.0754	0.247	0.1738	0.3505	0.1221	0.826	0.283	0.8413	0.1724	0.0883	0.1344	0.2286	0.253	0.066	0.7125	0.0435	1.4081	0.2914	0.1465	0.5034	0.344	0.7293	0.2722
AC008154.1	0	0	0	0	0	0	0	0	0	0	0	0.8389	1.8593	0	0	0	0	0	0	0	0.1433	0	0.3153	0	0	0	0	0	0	0	0	0	0	0	0	0.4238	0	0	0	0	0	0	0.5477	0	0	0.6792	0	0	0
AC008154.2	0	0	0	0	0	0	0	0.238	0	0.4859	0	0	0.7343	0	0	0	0	0	0	0	0	0	0.498	0	0	0	1.4382	0	0	0	0	0.211	0	0	0	0.3348	0	0	0	0	0	0	0	0	0	0	0	0	0
AC008162.2	0	0	0	0	0	0	0	0	0	0	0	0	0	0	0	0	0	0	0	0	0	0	0	0	0	0	0	0	0	0	0	0	0	0	0	0	0	0	0	0	0	0	0	0	0	0	0	0	0
AC008164.1	0	0	0	0	0	0	0	0	0	0.1971	0	0	0.4467	0	0	0	0	0	0.0271	0	0	0	0	0	0	0	1.3671	0	0	0	0	0	0.0544	0	0	0	0.1627	0.0247	0	0	0	0	0	0	0	0	0	0	0
AC008170.1	0	0.1109	0	0	0	0	0	0	0	0.0791	0	0.1619	4.8438	0	0.0132	0.2489	0	0	0.0218	0.1193	0.0553	0.0405	0	0	0	0.0905	1.7129	0	0	0.0721	0.0424	0	0	0	0.0299	0.0409	0.0187	0	0	0	0.0279	0	2.3253	0.0476	0	0.3058	0	0	0.0315
AC008175.1	0	0	0	0	0	0	0	0	0	0	0	0	0	0	0	0	0	0	0	0	0	0	0	0	0	0	0	0	0	0	0	0	0	0	0	0	0	0	0	0	0	0	0	0	0	0	0.0221	0	0
AC008180.3	0	0.1141	0	0	0	0	0	0	0	0.1527	0	0	3.1839	0	0	0	0.0331	0	0	0	0.0213	0	0.0469	0.115	0	0	0.6778	0	0.0414	0.0835	0	0.0199	0.0674	0.6009	0	0	0	0	0	0.0849	0	0.1243	0	0	0	0.0337	0.0321	0	0
AC008250.1	0.8249	0	2.1253	0.4492	0	1.6608	0.1632	0	0	0.7708	0.1632	0	0	0	0.1717	0	0.2782	0	0	0	0.7179	0	0.5925	0.1613	0	0	1.1406	0	0.1741	0.117	0.688	0.3347	0	0.5834	0.5829	0.531	0.1212	0	0.1521	1.4289	0	0	2.4017	0	0.0881	0.4255	0.1348	0.1934	0.818
AC008250.2	0	0	0	0	0	0	0	0.4806	0.9495	1.9627	0	0	0	0	1.0929	0	0	0.8772	1.0802	0.9865	0.457	0	0	0	0	0	0	1.0308	0	0	0	0.213	0	0.9904	2.9687	0	0	0.328	0.7745	0	0	0	0	0	0	0	0	0	0
AC008264.2	0.1539	0.2686	0	0	0.4207	0	0.0685	0.5017	0.1043	0.1258	0.0228	0	0.6518	0.0469	0.0721	0	0.1362	0.1205	0.0198	0.0542	0.1883	0.147	0.1105	0.1354	0.0536	0.0205	0.6383	0.0566	0	0.1637	0.1155	0.1756	0.1587	0.1088	0.0272	0.0743	0.1526	0.0541	0.4255	0.0833	0.0886	0.0914	0	0.2162	0.1602	0.1191	0.0377	0.0271	0.1144
AC008268.1	0	0.4261	0.0359	0.1139	0.1565	0.0281	0	0.0957	0	0	0	0.0666	0.2954	0.085	0.1089	0.041	0.1058	0.0437	0.0717	0	0.0911	0	0	0	0	0.1117	1.8805	0	0	0	0.0349	0.0212	0.1438	0	0.8872	0	0	0	0.0386	0	0	0.0663	0.9573	0.1568	0	0	0.0342	0	0
AC008269.1	0.1811	0.1806	0.0133	0.0423	0.0943	0	0.0921	0.1776	0.0351	0.2538	0.0768	0.0247	3.178	0.0788	0.4604	0.152	0.3926	0.0324	0.2129	0.0729	0.2027	0.2719	0.3345	0.0759	0.036	0	1.3415	0.1143	0.0819	0.0551	0.1295	0.1338	0.1334	0.1647	0	0.1499	0.1483	0.0242	0.2003	0.0448	0.2979	0.1845	0.7102	0.189	0.0746	0.2669	0.0127	0.2001	0.1732
AC008269.2	0.2598	0.1134	0	0	0	0	0	0	0	0.1214	0	0	0	0	0	0	0.0657	0	0	0	0	0	0	0	0	0	2.4247	0	0	0	0.065	0.079	0	0	0	0	0.1145	0	0	0	0	0	0	0	0	0.134	0	0.0914	0
AC008273.1	0	0	0	0	0	0	0	0	0	0	0	0	0	0	0	0	0	0	0.2817	0	0.5364	0	0	0	0	0	0.2841	0	0	0	0	0	0	0	0	0	0	0.1283	0	0	0	0	0.3418	0	0	0	0	0	0.2037
AC008277.1	0	0.2486	0	0	0	0	0	0	0	0.0444	0	0	3.619	0.1157	0	0	0.096	0	0	0	0	0	0.0682	0.1114	0	0	0.3938	0	0	0.0808	0.0475	0.0289	0	0	0	0	0	0	0.1575	0	0.0937	0.0451	0	0	0	0	0	0	0
AC008278.1	0	0	0	0	0	0	0	0	0	0	0	0	12.3096	0	0.0789	0.297	0.1278	0.1583	0	0	0	0	0.363	0	0	0.1349	3.1447	0.186	0.16	0.1076	0	0.1538	0	0	0	0.244	0.1114	0.1184	0.2795	0	0.0831	0.1201	5.6757	0	0.1619	0.1303	0.2478	0	0
AC008278.2	0	0	0	0	0.0984	2.261	0.4165	0	0	1.1477	0	0	18.5815	0	0	0.2062	0	0	0.3609	0	1.7181	0	0.7562	0.2058	0	2.2485	0	0	0.2222	0.1494	0.1756	0	0	0.7446	0.248	0	0.4641	0.1644	0	0	0	0	16.6401	0.1972	0.7869	0	0	0.2468	0.522
AC008280.2	1.9607	3.2516	3.1323	10.8906	6.103	3.8689	3.0253	3.6342	5.584	4.0308	4.7131	1.6864	2.4917	4.661	3.734	2.5352	1.091	1.2283	2.7226	0.8288	1.8559	11.4266	3.38	3.5651	0	2.6173	1.6268	0.5773	1.3655	5.091	3.4346	8.711	4.4479	8.5979	1.2471	6.4372	1.2101	1.4699	3.5788	1.3586	2.387	0.5593	0.4893	5.95	4.3337	3.0341	2.9809	0.9653	5.3959
AC008281.1	0	0	0	0	0	0	0	0.1455	0	0.0991	0	0	0	0	0	0	0	0	0	0	0	0	0	0	0	0	2.1987	0	0	0	0	0	0	0	0	0	0	0	0	0	0	0	1.5873	0	0	0	0	0	0
AC008378.1	0	0	0	0	0.1623	0	0	0.1986	1.1773	0	0	0	0	0	0.1807	0.3401	0.8782	0	0	0	0.0944	0.2765	0	0	0.4029	0	1.2004	0.8521	0.5496	0.2463	0	0.5283	0	1.228	0	0	0.1276	0	0	0.2506	0	0	0.3611	0	0.5562	0.597	0.1419	0.2035	0.4304
AC008391.1	0	0	0	0	0.0438	0	0	0	0	0	0	0	0.9924	0	0	0	0	0	0	0	0	0	0	0	0	0	0	0	0	0	0	0	0	0	0	0	0	0	0	0	0	0	0.1949	0	0	0.1611	0	0	0
AC008393.1	0.4935	1.3785	59.3629	2.0964	0.6366	2.6235	1.2301	1.423	0.5355	6.1339	0.3515	0.6603	2.2998	1.8652	0.3698	1.1603	0.9986	0.8657	0.3046	0.8345	0.8055	0.3772	0.7799	1.4474	1.0996	3.4259	2.4569	2.9793	1.1249	0.5462	0.494	2.0726	2.4428	1.2567	0.5581	1.1438	0.6527	0.4625	0.7644	1.9237	1.1692	0.2816	0.4927	1.1649	2.3715	1.0183	1.5491	0.4166	2.1291
AC008395.1	0	1.651	0	0.3863	0.0663	0	0	0.8116	1.6033	0	0.2807	0	2.0032	0	0.5167	0.139	0	0.1481	0	0.3332	0.3087	3.1626	0.3397	0.4161	0.3293	0.505	1.2261	0	0	0.3019	0	0.2878	0.2438	0.5017	0	0.2283	0.3127	0	0.3923	0.2048	1.0114	0.1124	0.2951	0.2657	0.1515	0.122	0.3479	1.663	0.1759
AC008397.1	0	0.2215	0	0	0.0356	0	0	0	0	0.0593	0	0	1.3439	0	0.0792	0.1492	0.0642	0	0.8484	0	0	0	0	0	0	0.2033	0.1316	0	0	0	0.0635	0.0386	0	0.1795	0	0.1225	0.1119	0	0	0	0	0	1.1085	0	0	0.3927	0	0	0
AC008397.2	0	0.021	0	0.0392	0.0404	0	0	0.0659	0	0.0673	0	0	0.4067	0	0.045	0.0846	0.0121	0.1203	0.037	0	0.0392	0	0	0.0845	0	0.0128	0.2987	0	0	0.0204	0.0481	0.0292	0	0.017	0	0	0	0.0225	0.0664	0	0	0	0.0599	0.0944	0.0077	0.0743	0.0118	0.0169	0.0536
AC008403.1	0	0	0	0	0	0	0	0	0	0	0	0	0	0	0	0	0	0	0	0	0	0	0	0	0	0	0	0	0	0	0	0	0	0	0	0	0	0	0	0	0	0	0	0	0	0	0	0	0
AC008403.2	0	0	0	0.126	0.0216	0	0	0	0	0	0	0	0	0	0	0	0	0	0.1586	0	0	0	0	0	0	0	0	0	0	0	0	0.0939	0.0795	0.1636	0.0545	0	0	0.0723	0.0427	0	0.0508	0.0367	0	0	0.0247	0.358	0	0	0.0574
AC008403.3	0	0.0961	0	0	0.0617	0.0222	0	0.1889	0.2239	0.1028	0	0	0.5828	0	0.1374	0.1294	0.0278	0	0	0	0.0718	0.0526	0.1186	0	0	0.3526	1.7122	0	0.1045	0.0703	0.1377	0.0502	0	0.1946	0.0389	0	0.0485	0.722	0.0609	0	0.163	0	4.6698	0.402	0.0176	0.1703	0	0.0387	0.6958
AC008406.1	0	0	0	0	0	0	0	0	0	0	0	0	0	0	0	0	0.1342	0	0	0	0	0	0	0	0	0	3.8519	0	0	0	0	0	0	0	0	0	0.1169	0	0	0	0	0	0	0	0.085	0	0	0	0
AC008406.2	0	0	0	0	0	0	0	0	0	0	0	0	0.5714	0.1644	0	0	0	0	0	0	0	0	0	0	0	0.1441	1.9585	0	0	0	0.27	0	0.2782	0.3816	0	0	0	0	0	0	0	0	0	0	0	0	0	0	0
AC008406.3	0.3134	0	0	0	0.0586	0	0.124	0.0717	0	0.244	0	0	0	0.1273	0.1304	0	0.1057	0.0654	0	0	0	0	0.1501	0	0	0	0.325	0	0.1323	0.0445	0	0.0318	0.1077	0	0	0.1009	0.046	0.0489	0	0.1357	0.0687	0	0	0	0.2342	0.0539	0.2561	0	0.1554
AC008413.2	0	0	0	0	0	0	0	0	0	0	0	0	0	0	0	0	0	0	0	0	0	0	0	0	0	0	2.1762	0	0	0	0	0	0	0	0	0	0	0	0	0	0	0	0	0	0	0	0	0	0
AC008415.1	0	0	0	0	0	0	0.4642	0.4027	0.2652	0.1827	0	0	17.3947	0	0	0	0	0	0	0	0.3191	0	0.5618	0	0	0	0.8112	0	0	0.0832	0	0	0	0	0	0	0.3448	0	0	0	0.0643	0.1859	0	0	0	1.412	0.959	0	0.1454
AC008429.1	0.1549	0.1802	0	0.6747	0.3185	0.0624	0.0919	0.3899	0.14	1.3749	0.1072	0.444	5.5769	0.3147	0.5319	0.091	0.5745	1.1643	0.3186	0.2182	0.2865	0.2466	0.445	0.1514	0.1438	1.0475	0.8031	0.342	0.621	0.1978	0.1292	0.9426	0.2662	0.1461	0.1459	0.3988	0.2731	0.387	0.3998	0.1789	0.3907	0.1227	2.126	0.4352	0.2811	0.2397	0.1519	0.2179	0.192
AC008429.3	0	0	0	0	0	0	0	0	0	0	0	0	0	0	0	0	0	0	0	0	0	0	0	0.1722	0	2.9777	0	0	0	0	0	0	0	0	0	0	0	0	0	0	0	0	0.3663	0	0	0	0	0	0
AC008434.1	1.3071	1.5973	1.3472	2.1354	1.5395	0	0.4654	0.7179	0.3545	1.4657	0.0776	15.4895	4.9835	0	0.5713	0.6146	1.5869	0.9826	0	0	1.1093	0	3.0045	1.2267	0.364	0.5584	3.2535	0.1924	0.331	1.3354	0.6542	2.2275	0.2696	2.2188	2.5866	0.2524	0.5762	0.245	0.5784	0.1132	0.6881	0.1243	15.659	1.3222	0.2512	0.2697	1.2821	1.2871	1.3611
AC008438.1	1.3114	1.6533	2.4028	1.9043	4.6172	3.1099	2.2482	1.7005	1.3832	5.7867	0.7783	2.2279	5.2466	1.6875	0.1365	1.4558	0.9582	0.7302	0.2997	0.6159	3.0914	0.2784	2.4072	1.7093	0.2029	1.2448	5.4402	3.3252	0.5535	1.2405	1.3127	1.1972	5.2586	1.3397	0.8238	1.407	2.2482	1.4337	1.0477	0.8203	0.9109	1.7318	7.6368	1.1464	2.3338	0.7516	4.0732	0.9224	0.6503
AC008438.2	0	0	0.2595	0	0	0	0	0	0	0.4706	0.0747	2.1656	0.5333	0	0	0.148	0.2547	0	0	0	0.0822	0	0.1809	0.1477	0	0	4.4393	0	0	0	0	0.3065	0	0	0	0	1.11	0	0.1393	0	0.1657	0.2394	2.8279	0.4245	0.3226	0	0	0	0
AC008440.1	0	0	0	0	0	0	0	0	0	0	0	0	0	0	0	0	0	0	0	0	0	0	0	0	0	0	0	0	0	0	0	0	0	0	0	0	0	0	0	0	0	0	0	0	0	0	0	0	0
AC008443.1	0	0	0	0	0	0	0	0	0	0	0	0	0	0	0	0	0	0	0	0	0	0	0	0	0	0	0	0	0	0	0	0	0	0	0	0	0	0	0	0	0	0	0	0	0	0	0	0	0
AC008443.2	0.2614	2.51	0	7.6875	0.953	0	0	7.1786	1.4181	12.4588	0	0.2498	0.5537	0.478	0.8162	0	0.6612	0	0	0	2.0479	0	0.3756	6.1335	1.8202	2.9314	1.6268	6.3508	0	0	0.1308	0.1591	0	3.5131	0.1848	0	0	0.49	0.1446	0	0.6021	0	0	0	0.1675	0.6742	4.4874	0	0.9722
AC008443.3	0.3147	0	0.3244	1.5426	2.3831	0.1267	0.3736	1.0803	0.4268	0.5882	0.1868	0	0.6667	0	0	0.37	1.9105	0	0	0.4435	0.1027	0	1.1304	0.3692	0.8766	0.1681	0.6528	0.2317	0.1993	0.5359	0	0.4789	2.5964	0	0.8898	0.3039	0.2775	0	1.915	0	0.2071	0	0.3928	0.8844	0.3025	0.1623	0	8.855	0.2341
AC008443.4	2.1462	0	0	2.1913	2.1816	0.5402	1.2736	2.5783	0.7276	3.5096	1.1942	1.2818	1.7046	3.2704	1.3401	0.473	2.9854	1.6805	0.4139	3.7801	2.4518	3.3319	2.1196	1.1015	2.9886	1.0027	3.3387	26.4631	0.8492	0.571	0.6713	3.7552	0.5532	1.3282	0	1.0362	0.8278	1.6341	0.7419	0.1162	0.971	0.6377	0.3348	3.3166	1.9765	0.6919	1.8419	0.1887	0.3991
AC008443.6	0.2027	0.1769	0	0.6623	0	0	0.1203	3.0616	1.3746	0.0947	0.0602	0	4.7231	0	0.443	0.2383	0.5127	0.254	0.2085	0	0.3308	1.162	1.3105	0.5945	1.4114	0	1.8921	0	0.1283	0.1726	0.3044	0.6169	0	0.1434	0.4298	0	0.0894	0.285	0.1121	0	0.2668	0	4.0475	0	0	0.1046	0	0.4277	0.7539
AC008443.7	0	1.9305	0.1266	0.803	1.2405	0	0	0.5061	0	0.2297	0	0	2.6027	0	0.2302	0.1444	0.3729	0.154	0	0	0.2406	1.4088	0.5296	0.1441	0	1.3123	2.039	0	0	0.1046	0.123	0.2244	0	1.2167	0.6947	0	0.4334	0	0.4078	0.3193	0.2426	0	5.8269	0.2762	0	1.5212	0	0.3457	0.914
AC008453.1	0	0	0	0	0	0	0	0	0	0	0	0	0	0	0	0	0	0	0	0	0	0	0	0	0	0	0	0	0	0	0	0	0	0	0	0	0	0	0	0	0	0	0	0	0	0	0	0	0
AC008453.2	0.0775	0.4058	0	1.266	0.1087	0.3433	0.092	0.3192	0.4204	0.4345	0.115	0.3703	0.4924	0.0472	0.3145	0.0911	0.196	0	0.1196	0.1092	0.1771	0.4442	0.2227	0.1818	0.2158	0.3724	0.8037	0	0.1472	0.2639	0	0.8961	0.0799	0.5481	0.1643	0	0.1708	0	0.0857	0.0671	0.5355	0.2211	7.253	0.6533	0.1738	0.5197	0.114	0.109	0.4611
AC008456.1	0	0	0	0	0	0	0	0	0	0	0	0	8.3172	0	0	0	0	0	0	0	0	0	0	0	0	0	2.4435	0	0	0	0.0983	0	0	0	0	0	0.0866	0.092	0	0	0.3876	0.0933	0	0	0.1258	0	0	0	0
AC008459.1	0	0.1814	0.0178	1.3013	0.0388	0	0	0	0.047	0.2104	0	0	4.1814	0	0	0	0.0526	0	0.2672	0	0.0565	0	0.1493	0.0813	0	0.3144	1.1853	0	0	0	0.0347	0.0422	0	0	0	0.0334	0.0458	0	0	0	0.0228	0.0494	3.3711	0.1557	0.0333	0.1429	0.017	0.0487	0.0515
AC008462.1	0.843	2.7593	0	0.3443	0.2364	0	0.2501	1.7361	0	1.3786	0	0.2014	3.1247	0	1.9081	0.1239	0.2132	0.264	0	0.297	0.1376	0	1.2111	0.1236	0	0	1.3114	0.1551	0.5337	0.8074	0.1055	0.3207	0.8693	0.7453	0	1.0175	0.0929	0.0987	0.2331	1.2778	0.4161	0.3006	0	0.4737	0.4051	0.1087	0.3101	0.1482	0.3135
AC008464.1	0	0.7558	0	0	1.4569	12.9019	0.5139	0.4458	0	0.4046	0.1927	0.2069	1.834	0.1319	0.811	0	0.3285	0	0	0.305	0.4239	0	0.4665	0	0	0	3.1431	0	0.1371	0.3686	0.1083	0	0	0	0	0.209	0.0954	0.2029	0	0	1.2821	0	0	0	0	0.67	0	0	0
AC008467.1	0.0979	0.2992	0.1766	0.16	0.0412	0.0789	0	0.3698	0.5313	0.103	0.0799	0.0702	1.5039	0.0597	0.3822	0.2302	0.161	0.0613	0.1637	0.2415	0.4715	0	0.0879	0.3303	0.2046	0.0523	1.4474	0.1081	0.1085	0.667	0.0613	0.7227	0.2777	0.5888	0.2076	0.1891	0.1511	0.3442	0.8532	0.0848	0.4511	0.128	0.0917	0.0963	0.3686	0.2273	0.1321	0.4994	0.1275
AC008474.1	0	0.2186	0.2582	0	0	0.1009	0	0.3439	0.3397	0	0	0	4.2442	0	0	0	0.1267	0	0.5153	0.3529	0.0818	0.9572	0.1799	0.2938	1.0464	0.1337	1.8184	0	0.1586	0	0.2507	0.1524	0.7748	0.3543	0.177	0	0	0.1174	0.2771	0.1085	0.2472	0.1191	0.9377	0	0.1605	0.1292	0.1228	2.1141	0.1863
AC008481.3	0	0	0	0	0	0	0	0	0	0	0	0	0	0	0	0	0	0	0	0	0	0	0	0	0	0	0	0	0	0	0	0	0	0	0	0	0	0	0	0	0	0	0	0	0	0	0	0	0
AC008494.2	1.5516	0	0	0	0.2176	0	0	0.7989	3.6824	1.8124	0	0	10.6808	0.2364	0.3633	0	1.3735	0	0	1.0932	0.5064	1.853	0.2786	0.2275	0.5402	0.4142	0.8046	0	0.4912	0.4953	0	0.2361	1.1999	1.0974	0	0.7491	0.171	0	0.6437	0.336	0.6382	0	0	0.436	1.4911	0.4002	0.761	0	0.8655
AC008494.3	1.3683	1.1943	0.0783	0.9935	0.5116	1.347	0.812	0.2087	0.8247	0.5683	1.6694	0.8718	5.4745	1.0194	0.0475	0.8936	0.9998	0.0952	0.9383	0.8569	1.1414	0.1453	1.0921	0.2675	0.2117	0	0.473	0.1119	1.4439	0.5824	0.6087	0.9253	1.5677	0.4301	0.1074	0.8809	0.4021	0.2137	0.8409	0.5926	0.6503	0.6505	0	1.5379	1.1689	1.6469	1.9387	0.6416	1.6962
AC008496.2	0	0	0.1608	0	0	0.1256	0	0	0	2.0409	0	0	11.8954	0	0	0	0	0	0.1605	0	0.5092	0	0.4482	0.366	0	0	0.9708	0	0.3951	0	0.4685	0	0	0.2207	2.205	0	0.1375	0	0	0	0.1027	0	6.6189	0	0.2998	0.1609	0	0.4389	0
AC008496.3	0	0	0.0365	0	0.0496	0.0142	0	0	0	0.1323	0.084	0	1.2741	0	0	0.0416	0	0.0222	0.0182	0	0.0231	0	0	0.1038	0	0.0378	1.5413	0.026	0	0	0.0177	0.0754	0	0.025	0.05	0	0.0156	0	0.0196	0.0153	0.0233	0	0.0442	0	0.102	0.1278	0	0.0498	0
AC008505.1	0	0	0.011	0	0.012	0.0173	0.0509	0.0147	0.0581	0.2603	0	0.0614	2.9959	0	0.0335	0	0.0325	0	0.011	0	0.028	0	0.0924	0.0251	0	0.0343	0.5112	0	0.0136	0.0365	0.0215	0.0065	0	0.0455	0	0.0621	0.0661	0.0201	0	0.0835	0.0212	0.0204	0.4279	0.012	0.0206	0.5196	0.0526	0	0.0159
AC008507.2	0.2441	0.7457	0.0629	0.7975	0.0684	0	0.2897	0.0838	0.662	0.5702	0	0	2.585	3.4963	0.4953	0.0717	0.1852	0.0765	0.0628	0.3439	0.1195	0.1166	0.1753	0.5727	3.229	0.0652	2.4049	0.3594	0.2318	0.4675	0.733	0.1857	0	0.1726	0	0.2357	0.2152	0.1716	0.27	0	0.2008	0	0.3046	0.5487	0.0782	0.063	0.0599	0	1.2708
AC008507.4	0.1279	0.2232	0.0329	0.6266	0.0359	0	0.0759	0	0.0867	0.239	0	0	2.302	3.624	0.0798	0.1879	0.2264	0	0.2959	0.1802	0.2087	0	0.1378	0.075	1.0683	0.7169	1.1271	4.0003	0.1619	0.1089	0.16	0.0389	0	0.2713	0.0452	0.1852	0.0564	0.0599	0.2122	0	0.2314	0	0.9573	0.0359	0.0205	0.033	0.0627	0	0.1427
AC008507.5	0	0	0	0	0	0	0	0	0	0.0725	0	0	5.2583	0.0946	0	0	0	0	0.0798	0	0	0	0	0	0	0.3314	2.0919	0.1142	0	0.066	0	0	0	0.1097	0	0	0.0684	0	0.0858	0.1344	0	0	6.3895	0.0872	0	0.3201	0	0	0.2308
AC008514.1	0.1205	0.2104	0	0	0	0	0	0	0	0.0563	0.1073	0	3.5734	0	0.0376	0.1417	0.3657	0	0.3099	0	0.3933	0	0.2597	0.0707	0	0.4504	0.8748	0	0.0763	0	0.0603	0.0733	0.1243	0	0	0	0.5844	0	0.0667	0.1566	0.3965	0.4583	17.7446	0.2032	0	0	0.0591	0.1695	0.1793
AC008517.1	0	0	0	0	0.0826	0	0	0	0	0.0459	0	0	0	0	0	0	0	0	0	0	0	0	0	0	0	0	2.0362	0.1445	0	0.2925	0	0.0597	0	0	0	0	0.0433	0	0	0	0	0	0	0	0	0	0.0481	0	0
AC008522.1	0	0	0.0255	0	0.0138	0	0	0	0.067	0.1154	0.0147	0	0	0	0.0154	0	0.025	0	0	0	0	0.0944	0.071	0.0579	0	0	0	0	0.0313	0	0	0.0751	0.3565	0.1397	0	0	0	0	0	0.0214	0.0488	0	0.4314	0.0555	0	0.0764	0.1696	0	0
AC008525.1	0.1848	0.2823	0	0	0	0.3349	0.0274	0	0.188	0.0648	0.0549	0	1.2723	0.169	0	0.0543	0.0234	0	0.0475	0	0	0	0.0996	0.3252	0	0.2961	1.4856	0	0	0	0.0231	0.0281	0.0476	0	0.098	0	0.0815	0.1299	0.1278	0.04	0.0304	0.0439	1.6722	0.0519	0.0296	0.2383	0	0.0325	0.0687
AC008525.2	0	0	0	0	0	0	0	0	0	0	0	0	0	0	0	0	0	0	0	0	0	0	0	0	0	0	0	0	0	0	0	0	0	0	0	0	0	0	0	0	0	0	0	0	0	0	0	0	0
AC008532.1	0	0.399	0	0.3734	0.0641	0	0.1356	0	0.3099	0.3203	0	0	0	0	0.1427	0.2686	0	0	2.4682	0	0.5968	0	0	0.2681	0	0.9763	0.474	0.673	0.5788	0	0.3431	0	0	0.6466	0.6461	0	0	0	0.2528	0	0.0752	0	0.2852	0	0.366	0	0.5604	0.1607	0
AC008534.1	0	0.0646	0.0381	0	0	0	0	0	0	0.0346	0	0	3.2906	0	0	0	0.0374	0	0	0	0.1449	0	0.1063	0.0868	0	0	0.5371	0	0	0	0.0741	0.0225	0	0	0	0	0.0978	0.0347	0.1228	0	0.1461	0.0703	0.0923	0.0416	0	0.0763	0.0363	0	0
AC008537.1	0	0	0	0	0	0	0	0	0	0	0	0	0	0	0	0	0	0	0	0	0	0	0	0	0	0	0	0	0	0	0	0	0	0	0	0	0	0	0	0	0	0	0	0	0	0	0	0	0
AC008537.2	6.2531	32.4871	38.9758	10.7019	2.7555	3.9571	1.4137	1.6353	7.6726	3.0607	3.8881	33.5778	10.7217	2.904	11.4345	2.1001	4.6692	1.8653	2.6033	2.0979	7.3865	10.2413	2.5666	5.0649	2.4879	0.318	8.338	12.9328	4.9016	3.9292	3.2786	1.1779	2.4563	1.4742	6.3132	1.1501	5.1193	3.0694	5.4351	4.1265	12.149	4.9548	1.8579	3.3467	3.72	4.9149	1.1683	4.3981	5.7583
AC008537.4	1.041	3.6343	2.0117	1.2754	0.3284	0.2096	0.7722	1.5185	2.4705	0.304	1.1585	0.4974	0.2756	0	0.5281	1.0707	0.7898	1.1412	4.2159	0.3667	1.1467	1.2432	2.617	1.1448	1.2684	0	1.8893	6.5136	0.5767	0.9416	1.4978	0.7919	0.6709	0.4602	0.7357	0.8795	0.2868	0.3658	0.8637	0.5072	2.8686	1.2991	6.495	2.0474	1.1254	0.8725	0.4467	1.7389	1.9356
AC008539.1	0	0	0	0	0	0	0	0	0	0.1391	0	0	3.7841	0	0	0	0	0	0	0	0	0	0	0	0	0	0	0	0	0	0	0	0	0	0	0	0.1313	0	0	0	0	0	0	0	0	0	0	0	0
AC008543.1	0.1232	0.7885	0.2751	1.0734	0.0691	0.3969	0.0487	0.3383	0.6683	0.4413	0.0487	0.157	1.3917	0.3254	0.1795	0.4827	0.4362	0.1801	0.1267	0.1736	0.5764	0.1569	0.236	0.265	0.5147	0.1973	0.5537	0.0302	0.104	0.2797	0.1439	0.3624	0	0.0581	0.9867	0.1586	0.3077	0.3463	0.2044	0.4446	0.1216	0.3709	2.2035	0.0923	0.2105	0.1271	0.3827	0.0289	0.7025
AC008543.3	0.5846	2.5513	0	0.4775	0.082	0	0.6939	1.0033	0	0.6829	0	0.2793	1.8574	0	0.5476	0.859	1.3307	0	0.451	0	1.4311	0.2793	0.21	1.0287	3.2564	0.9365	2.1221	0.2152	0	0.1244	0.2926	1.6901	1.2056	1.0337	0.4132	0.2823	0.7731	0.4109	0.8084	0.1266	3.1739	0	16.4145	0.4928	0.1873	0.7539	0.1434	0.4112	0.8697
AC008543.4	0.9741	0.5668	0.502	1.5914	0.6374	0	0	0	0	0.6069	0.4818	1.5515	8.2532	0	0.1014	1.9084	0.8213	0.2034	0.501	0	1.4838	0	0.6997	0.3809	0.9043	0	4.3779	0.239	0.2056	1.244	0	1.6798	0.6697	0.4593	0.2295	0	0	1.2172	0.7184	0.1406	0.7479	0.1544	0.8104	1.2773	0.208	1.5074	0.1592	2.5122	2.1737
AC008543.5	0	0.0498	0.0294	0	0	0	0	0.0784	0.6191	0.1067	0	0	2.1757	0.1044	0.0178	0	0.0866	0	0.0293	0.0804	0.149	0.0545	0.082	0.0335	0.0795	0.0914	0.3551	0	0.0723	0.0486	0.0286	0.0868	0.0588	0	0.121	0	0.0252	0.0535	0	0.0989	0.1314	0.1085	0.4273	0.0321	0.0366	0.2355	0.028	0	0.0424
AC008549.1	0	0	0	0.1485	0	0	0	0	0	0.0425	0	0	2.8878	0	0.0568	0	0	0	0	0	0.0593	0	0	0.1066	0.1266	0	0.9427	0	0	0	0	0.0277	0	0	0	0	0.0401	0	0	0	0	0	1.0208	0.0511	0	0.0469	0.0446	0	0.0676
AC008549.2	0	0.1774	0.3143	0.3321	0.171	0	0	0	0	0	0	0	3.4447	0	0	0	0.1028	0.2547	0	0	0	0	0.146	0	0	0.1085	0.4217	0	0	0	0	0	0	0	1.5804	0	0.0896	0.0953	0	0	0.0669	0.0966	2.5368	0	0	0.1049	0	0	0
AC008551.1	0	1.5465	0	0	0.8944	0	0	0	0.9612	1.159	0.5258	5.0799	36.0288	0	1.1064	0.4166	0.717	0	6.7433	0	1.041	0	9.9273	1.0393	1.4804	3.0276	3.3077	0.5218	0	1.5085	1.0642	0.8627	0.3654	1.7545	4.7585	0	10.4668	0	1.9601	1.5347	0.583	1.8533	23.4378	0.3983	3.6326	6.5805	0	0.2493	0.5272
AC008554.1	0	0.0578	0.2387	0	0.2041	0	0.0785	0.0454	0.2692	4.2046	0.3338	0.0632	0.5606	0.0807	1.7147	0.1945	0.0335	0.0415	0.034	0	0.0432	0	0.1426	0	3.4093	7.3844	1.4411	0.3897	0.6703	0.4507	0.6955	0.141	0.1365	0.0468	0.0468	0.2556	0.2334	0.031	0.183	0	0.1089	1.2269	0.2477	0.0744	0	0	0.2596	0	3.9373
AC008555.1	0.1562	3.6804	0.1073	0.085	0.0292	0	0.0309	0.0715	0	4.4511	0.0154	0	3.8592	0.0952	0.0325	0.0612	1.9486	0.4239	0.348	0.1467	0.4418	0.0497	0.187	0.0916	0.29	0	0.8098	0	0.0989	0	0.1303	0.1743	0.161	0	0	0	0.2983	0.0488	0.0864	0.1353	0.9078	0.297	0	0.0878	0.1834	0.0537	0	0	0.3872
AC008555.2	0.2031	0.1625	0.0523	0.1382	0.0332	0.0613	0.01	0.0232	0.1607	0.1423	0.0251	0.0485	2.4015	0.1547	0.5759	0.0895	0.1712	0.0636	0.0435	0.2146	0.1105	0.097	0.1216	0.2779	0.0236	0.0361	1.211	0.0125	0.0321	0.072	0.127	0.0618	0	0.0359	0.0718	0.049	0.1194	0.0872	0.0842	0.0953	0.1503	0.0483	1.0981	0.1712	0.0705	0.1047	0.1328	0.0476	0.0252
AC008555.4	0	0.8037	0.0593	0.9401	0.0646	0	0.1366	0.079	0.1561	2.6888	0	0.11	1.9502	0.5612	0.3234	0.2706	1.2226	0.2884	0.4735	0	0.7889	0	0.496	0.3375	0.1603	0	2.1486	0	0.1457	0.245	0.1728	0.1401	0	0.1628	0	0	0.9133	0.1618	0.0637	0.0498	0.6059	0.3283	0.1436	0.0647	0.3687	0	0.2822	0	0.5992
AC008556.1	1.8292	1.7194	0.29	0.9195	0	6.318	1.5031	6.4235	2.1945	0.5917	2.2131	3.2945	7.7488	0.5146	1.8231	4.2176	7.0108	1.4544	3.98	3.0732	10.0122	1.6132	5.9631	0.9079	1.7635	0.9767	2.9186	1.0876	3.9644	0.4193	2.7817	1.049	1.1607	4.976	1.8894	1.5625	4.342	0.4945	2.257	2.9859	1.9908	1.8397	0.0878	4.5072	0.5409	2.0322	0.7591	10.7874	2.6688
AC008558.1	0	0	0.4975	0	0.1354	0	1.0503	0	0	0	0	0	0	0	0.4019	0	0	0	0	0	0.8403	0	0.6934	0	0	0	1.335	1.4214	0	0	0.3221	0	0	0	0	0.7768	0.2128	0.0754	0	0	0.0529	0	0.4016	0.0904	0.0515	0.747	0.2367	0	0.2394
AC008567.2	0	0	0	0	0.0614	0	0	0	0	0	0	0	5.0974	0	0	0	0.1107	0	0	0	0	0	0	0	0	0.1168	0	0	0	0	0	0	0	0	0	0	0.0964	0	0	0	0	0	1.3651	0	0	0	0	0	0.1627
AC008567.3	0.2116	0.1847	0.0273	0.2593	0.2819	0.0426	0.2825	0	0.1435	0.346	0.0628	0	3.9218	0.2257	0.0991	0.5286	1.3647	0.0663	0.3265	0.2236	1.6922	0	0.038	0	0.663	0.113	1.207	0.0389	0.134	0.2027	0.1324	0.6117	0.1091	0.0374	0.0748	0.1022	0.2332	0.1983	0.1756	0.0687	0.0174	0.327	0	0.2081	0	0.573	0.4151	0.3349	0.6296
AC008568.1	0	0	0	0	0	0.0168	0.0124	0	0	1.1432	0.0248	0	6.2455	0	0.0261	0.0492	0.0106	0	0.1721	0	0.1502	0.04	0.0601	0.0123	0	0	0.9543	0	0.0132	0.0445	0.0314	0.0064	0	0	0	0	0.0553	0.0196	0	0.0272	0.0344	0	0	0.0235	0	0.0755	0.0205	0.1471	0.0467
AC008569.1	0	0	0	0	0	0	0	0	0	0	0	0	0	0	0	0	0	0	0	0	0	0	0	0	0	0	0	0	0	0	0	0	0	0	0	0	0	0	0	0	0	0	0	0	0	0	0	0	0
AC008569.2	1.9373	1.6909	0.9984	3.6924	0.8149	0.195	0.1916	2.1057	0.8758	0.3772	0.1916	2.1599	2.0517	0.8857	0.5544	1.2335	2.9399	0.1011	0.9133	0.6825	2.2132	4.473	1.0437	1.7992	0.6744	0.3448	2.0092	0.7131	0.9199	1.3744	0.7272	2.0634	0.1665	0.7993	2.1678	0.1559	0.5694	1.4373	0.893	0.1398	1.3811	0.5373	6.6483	1.996	2.1721	3.2477	0.7918	1.9304	1.441
AC008571.2	0.0682	0	0.1055	0	0	0.2061	0	0	0.0463	0.0159	0	0	0.0723	0	0.0107	0	0	0	0	0	0	0	0.049	0	0	0.0546	0.7076	0	0	0	0.0171	0	0	0	0	0.0659	0.1053	0.016	0	0.0739	0	0.0324	0	0	0.0328	0	0.0167	0	0.0761
AC008572.1	0	0	0	0.5305	0	0	0	0	0	0	0	0	0	0	0	0	0	0	0	0	0	0	0	0	0	0	0	0	0	0	0	0	0	0	0	0	0	0	0	0	0	0	0	0	0	0	0	0	0
AC008574.1	0	0	0	0	0	0	0.1967	0	0	0.7743	0	0	0	0	0	0	0	0	0	0	0.2164	0	0.2381	0	0	0	1.375	0	0	0.1411	0	0	0.6836	0	0	0.3201	0	0.3106	0	0	0	0.3152	0	0	0	0.3419	0	0.2331	0
AC008575.1	0	0	0	0	0	0	0	0	0.5609	0.0966	0	0	0	0	0.0646	0	0	0.1296	0	0	0	0	0	0	0	0	0	0	0	0	0	0	0	0	0	0	0	0	0	0	0	0	0	0	0	0	0	0	0
AC008581.1	0	0	0	0	0	0	0	0	0	0	0	0	0	0	0	0	0	0	0	0	0	0	0	0	0	0	0	0	0	0	0	0	0	0	0	0	0	0	0	0	0	0	0	0	0	0	0	0	0
AC008581.2	0	0.0534	0	0	0.0514	0	0.0363	0	0	0.1999	0	0	0.3884	0.0373	0.0191	0.0719	0.0309	0.0383	0.0314	0.2584	0.0399	0	0.0878	0	0	0	0.0634	0	0	0.1041	0	0	0.063	0.2162	0	0.118	0.0269	0	0.2367	0.0529	0.0805	0.0291	0	0	0.0392	0.0946	0.2098	0	0
AC008588.1	0	0	0	0	0.1742	0	0	0	0	0.7257	0.0922	0	5.9219	0	0.097	0	0	0	0	0	0.4056	0	0	0	0	0	1.2887	0.2287	0	0.6612	0	0.3781	0	0	0	0	0	0.2911	0.1718	0	0	0	1.9383	0.3492	0	0	0.3047	0	0.2311
AC008591.1	0.0171	0.0448	0.0441	0.3354	0.0048	0.1722	0.1015	0.0117	0.0928	0.4716	0.0305	0	2.2829	0.0834	0.016	0.0503	0.0173	0.0107	0	0.0241	0.0893	0	0.172	0.01	0.0238	0.0274	0.8694	0	0.0108	0.0364	0	0.0625	0	0.0121	0	0	0.1131	0.0321	0.0095	0.0296	0.0113	0.0569	2.626	0.0192	0.011	0.0618	0	0	0.0764
AC008592.1	0.3377	0	0	0.2758	0.1894	0	0	0	0	0.6311	0.2505	0.4841	0.7153	0	0.0527	0.6947	0.0854	0.1058	0.6079	0	0.7165	0	0.2426	0.1981	0.9405	0	1.2258	0	0	0.4312	0	0.5138	0.1741	0.3583	0	0.3261	0.1489	0.6329	0.3736	0.5119	0.1667	0.0803	0.4214	0.1898	0.2704	1.0451	0.2484	0	0.2512
AC008592.2	0	0	0	0	0.141	0	0	0	0.3409	0.3523	0	0	6.921	0	0.2354	0	0	0	0	0	0	0	0	0	0	0	0.782	0	0	0	0	0	0	0	0	0.2427	0.3324	0	0.139	0	0.0827	0	0	0	0	0.389	0	0	0
AC008592.3	0	0	0	0	0	0	0.3785	0	0	0.298	0	0.6096	2.7022	0	0	0.1875	0.3227	0	0.3281	0	0.2082	0	0	0.1871	0	0.1703	0	0	0	0	0.1596	0.0971	0	0	0.9016	0	0	0.2989	0.1764	0.1381	0.1049	0	0	0.3585	0.5108	0	0	0	0.4744
AC008592.4	0.2624	0.229	0.1352	0	0.2207	0	0.3114	0.7205	0	0.1226	0	0	0.5557	0.1599	0.1638	0.1542	0.2654	0.3287	0	0	0.0856	0	0.3769	0.4617	0	0.1401	1.9048	0.1932	0	0.2234	0.1313	0.3992	0.2706	0.1856	1.6689	0	0.1157	0.6147	0.2903	0.2273	0.518	0	5.5662	0.2949	0.4202	0	0	0.3691	0.5855
AC008601.1	0	0	0	0	0	0	0.4849	0	0	0	0	0	6.922	0	0	0	0	0	0	0	0.4445	0	0.1956	0	0	0	0.8473	0	0.1724	0	0	0	0	0	1.5398	0	0	0	0	0	0	0	0.3398	0	0	0.281	0	0	0
AC008608.2	4.1401	2.7102	9.9564	7.3272	0.8707	4.4459	20.4743	8.5263	12.165	7.5762	1.6382	10.2208	10.9613	2.1029	4.0931	9.733	3.1413	7.9967	7.6296	1.4584	3.1531	1.9777	3.7172	5.2614	4.8043	6.2635	10.7343	11.429	4.8056	2.056	2.2447	7.4541	0.7115	4.3923	68.2714	10.3276	3.1939	4.688	2.2899	3.2871	3.5191	1.6403	5.5969	3.1021	10.2781	2.6694	6.7681	3.6399	5.9021
AC008610.1	1.826	0	1.1292	1.1932	1.4337	3.8237	2.384	4.0113	3.4669	6.484	1.6257	0.698	10.0558	1.5582	1.1402	3.6488	5.5419	0.4575	7.8883	3.0876	4.4105	1.0467	6.5579	4.2841	0.5085	0.39	2.6512	5.6457	1.3873	0.3109	0.7311	4.223	1.5063	8.7821	3.0972	1.4106	0.9659	1.3689	3.03	0.9489	3.6049	0.5209	2.7344	4.3098	6.9021	2.8256	2.6866	1.0274	4.3461
AC008619.1	0	0	0	0	0	0	0	0	0	0.7096	0.0751	0	1.6084	0	0	0	0.2561	0	0	0.3567	0.0826	0	0	0	0	0	4.7254	0	0	0	0	0	0.522	0	0	0	0.4463	0	0	0	0	0.6017	0	0	0	0	0.1241	0	0
AC008622.2	1.7517	0.7135	0.1805	0.1908	0.3602	0.3292	0.9702	0.8017	0.6335	0.9276	0.6238	0.4464	0.9894	0.3559	0.0729	0.2059	0.7679	0.5121	0.1802	0.4937	1.1816	1.1157	1.7615	0.4795	0.8131	0.1247	0.6056	0.6018	0.5915	0.6462	0.2338	0.3909	0.3613	0.413	0.0825	1.0149	0.2059	0.6566	0.5167	0.3034	0.3074	0.6662	0.1457	1.3782	1.9827	0.7228	0.7445	0.0821	1.0423
AC008625.1	0.2489	0	0.0855	0.2711	0	0	0	0.1709	0	0.1938	0.0739	0	5.2716	0	0.0259	0.195	0.2098	0	0.0427	0	0.0542	0.1585	0.2384	0.0973	0	0.1329	0.4302	0.1221	0.1051	0.0353	0.083	0.0757	0.5133	0.0587	0	0.1602	0.1463	0.0777	0.0918	0.0359	0.1911	0	1.0353	0	0.0532	0.0428	0.3255	0	0.3085
AC008627.1	0	0	0.0434	0	0	0.0339	0	0	0.1142	0.0394	0	0	0.892	0	0	0	0	0	0	0	0	0	0.1815	0	0	0.8545	1.0482	0	0	0.0359	0	0	0	0	0	0	0.1485	0.0395	0	0	0	0	1.7868	0	0	0	0	0	0
AC008629.1	0.0554	0.1208	0	0	0.0078	0.0334	0.23	0.266	0.1126	0.5303	0.0082	0.0265	2.7556	0.2868	0.0086	0.0325	0.14	0	0.0285	0	0.1626	0.0264	0.0795	0.1624	0.0385	0.0296	1.3205	0.2241	0	0.1414	0.0693	0.1853	0.1998	0.0196	0.2934	0.0267	0.0732	0	0.0919	0.1079	0.082	0.1448	1.3817	0.0778	0.0532	0.0714	0.0679	0.0195	0.1647
AC008632.1	0.2443	0.1066	0.0315	0.3991	0.1028	0.8608	0.145	0.2935	0.3313	0.1712	0.0181	0.1751	0	0.0372	0.0763	0.4666	0.3398	0.3443	0	1.2048	0.4386	0.0583	0.4387	0.1791	0	0.0326	0.9501	0.045	0.348	0.13	0.1834	0.3531	0	0.0432	0.259	0.5897	0.4577	0.0286	0.1351	0.5554	0.0402	0.3484	0.9908	1.2699	0.2935	0	0.0599	0.043	0.1363
AC008635.1	1.0215	0.4458	0	0	0	0	0	0.5259	0	0.1193	0	0.4881	3.2455	0.1557	0.4784	0	0.3875	0	0.1313	0.3598	0.5835	1.4639	0.5503	0.4494	1.0669	0	0	0	0.1617	0.1087	0	0.2331	0.2633	0.1806	0	0	0.1126	0	0.1413	0.2212	1.4285	0	0	0	0.3272	0	0.501	0	0.1899
AC008641.1	0.5787	0	0	0	0	0	0	0	0	0.2704	0	0	0	0	0	0	0	1.0876	0	0	0.3778	0	0	0	0	0	1.8006	0	0	0	0	0.1761	0	0	0	0.5588	0	0	0	0	0.1904	0	0	0	0	0	0	0	0
AC008649.1	0	0.2428	0	0	0	0	0.1651	0.3819	0.3772	0.6498	0	0	10.0153	0	0	0	0	0.1742	0.8583	0	0.3631	0	0	0	0	0.5941	0	0	0	0	0	0.1693	0	0	0.3931	0	0.6131	0	0.1538	0	0	0	8.6773	0	0.0891	0	0	0	0
AC008649.2	1.7792	0.5176	0	0	1.4968	0	0.352	5.2927	1.6086	0	0.352	1.1335	0	0	1.2961	0.3486	1.5	0	1.525	2.507	0	5.0995	0.426	1.3915	0	0.3167	1.8452	0	0	3.0294	0.5936	0.7219	3.0577	0	0.4191	1.1454	0.2614	0.2779	0.328	0.5137	3.7077	0.282	2.2203	0	0.5699	1.5296	0.8726	0.4171	3.5289
AC008652.1	0	0	0	0	0	0	0	0.2101	0	0.143	0	0	12.9635	0	0.0955	0	0.1548	0	0	0	0	0	0.2198	0	0	0	3.4911	0	0	0	0	0	0	0	0	0	0	0	0	0	0	0	0	0	0	0.1578	0	0	0
AC008655.1	0	0	0	0	0	0	0	0	0	0	0	0	0	0	0	0	0	0	0	0	0	0	0	0	0	0	0	0	0	0	0	0	0	0	0	0	0	0	0	0	0	0	0	0	0	0	0	0	0
AC008655.2	0	0.4121	0	0	0.1324	0.3802	0	0	0	3.9705	0.8406	0	14.9997	1.1511	0.4422	0	0.9552	0.2958	0	0	0.6164	4.5105	1.6956	1.3846	0.6574	1.0084	3.4274	1.3902	0	0.201	0	0.5747	0	1.6696	2.0019	0.9118	0.2081	0	0.5223	0.2045	0.7767	0.2245	9.4263	0.2653	1.2099	0	0.9262	0	0
AC008659.1	0.0984	0	0	0.3216	0	0	0.1168	0	0	0.092	0.0876	0	1.8765	0	0	0	0.0996	0.3083	0	0	0	0	0	0.1732	0	0	1.8376	0	0.0623	0	0	0.2396	0	0.0696	0	0	0.1302	0	0.0544	0	0	0	0	0	0	0	0	0	0
AC008662.1	0	0	0	0	0.0597	0	0	0	0	0.199	0	0	27.0617	0	0.133	0	0.1077	0	0.219	0.3001	0.417	0	0.3059	0	0	1.2507	0.6625	0	0.1348	0	0	0	0	0	0	0	0.2816	0	0	0	0	0	1.3286	0	0	0.4394	0	0	0
AC008662.2	0	0	0	0	0	0	0	0	0	0	0	0	0	0	0	0	0	0	0	0	0	0	0	0	0	0	1.5306	0	0.2336	0	0	0	0	0	0	0	0.1626	0	0	0	0	0	0	0	0	0	0	0	0
AC008663.1	0.3154	1.1013	0.1626	2.0613	0.0885	0	0	0.8662	0	0.8843	0	2.4115	4.0087	0	0	0	0.3191	0.3952	0	2.6668	0	0	0.6797	1.1101	0	0	3.2714	0	0.7988	0	0	0.288	0.3253	0	1.1146	0	0.5562	0	0.1745	1.5027	0	0.2999	10.2343	0	0.6063	0.1627	0.4641	0	0
AC008663.2	0.0645	0.1408	0	0.1581	0.009	0.3378	0.0574	0.3765	0	0.4974	0.0383	0	1.0249	0.0197	0.0201	0.0569	0.408	0.0404	0.0664	0.2273	0.2948	0	0.0927	0.4163	0.0449	0.0172	1.0372	0.3087	0.1225	0.1236	0.1292	0.108	0.4657	0.251	0.1824	0.2804	0.1138	0.1209	0.0892	0.1537	0.2654	0.0307	0.0403	0.0181	0.093	0.2662	0.1424	0.0227	0.024
AC008663.3	0.3141	0.8223	0.4855	0.5131	0.0881	0	0	0.4312	0	0.5869	0	0	5.9867	0	0	0	0.1589	0	0	0.4425	0	0	0.2256	0.3684	0	0	0.6514	0	0.7954	0	0.3144	0	1.6192	0	0.222	0	0.4153	0	0	0.136	0.31	0	0	0	0.4024	0.162	0.154	0	0.4672
AC008667.1	0.7581	0.4411	0	1.6512	0.0709	0	0.4499	1.7346	2.0561	1.4167	1.1248	0.2415	1.0704	0.308	1.5778	0	0.2556	0.1583	0	0.356	0.8248	2.6555	0.363	1.6303	0	0.5397	1.8344	0	0.7999	0.968	0.5059	0.692	4.9505	0	0.3572	1.22	0.2228	0.592	0.9783	0	1.2471	0.1201	9.1442	0.142	0.0809	0.2607	0.2478	0.1777	0.1879
AC008667.2	0	1.3355	0	0.4999	0	0	0	0.2101	0	0	0.0908	0	0.6482	0.1865	0	0	0.1548	0	0	0	0	0	0	0	0	0	2.539	0	0	0	0.1532	0	0	0.6493	0	0	0	0	0	0	0.1007	0	0	0	0	0	0.1501	0	0
AC008667.3	0	3.6245	0	1.272	0.2911	0	0.154	0.5345	0.352	0.6063	0.3851	0	0	0	0.7293	0	0	0	0	0	0.4236	0	0	0.6089	0.3614	0	1.0767	0	0.493	0.7733	0	0	1.0705	0.1836	0	0	0	0.1216	0	0	0	0	1.6194	0	0.1663	0	0	0	0
AC008667.4	0	0	0	0	0	0	0	0	0	0.3992	0	0	0	0	0	0	0	0	0	0	0	0	0	0	0	0	0	0	0	0.3636	0	0	0	0	0	0	0	0	0	0	0	0	0	0	0	0	0	0	0
AC008669.1	0	0	0	0	0	0	0	0	0	0	0	0	0	0	0	0	0	0	0	0	0	0	0	0	0	0	0	0	0	0	0	0	0	0	0	0	0	0	0	0	0	0	0	0	0	0	0	0	0
AC008670.1	0	0	0	0	0	0	0	0	0	0	0	0	0	0	0	0	0	0	0	0	0	0	0	0	0	0	0	0	0	0	0	0	0	0	0	0	0	0	0	0	0	0	0	0	0	0	0	0	0
AC008674.1	0	0	0	0	0.0167	0	0	0	0	0.0558	0	0	0.2528	0	0.0186	0.0351	0	0	0	0	0	0	0	0.035	0	0.0637	0.9284	0	0.0756	0.127	0	0.0182	0.0615	0	0	0	0.0263	0.028	0	0	0	0	0.1489	0	0	0	0	0	0
AC008676.1	0.4835	0.1206	0.0712	0	0	0.0278	0.164	0.2371	0	0.3872	0	0	0.1463	0.0421	0.6038	0.4059	0.1747	0.0865	0.2842	0	0.3156	0.132	0.7938	1.0128	0	0.5163	1.2894	0.0508	0.0875	0.0294	0.0691	0.1681	0.1424	0.1466	0.1464	0.1334	0.3654	0.1618	0.3056	0.2393	0.2045	0.0985	5.2575	0.1941	2.1682	0.285	0.1694	0.3401	0
AC008676.3	0.0336	0.0881	0	0.055	0.0094	0.1355	0.02	0.0924	0.1369	0.2043	0.03	0	0.7839	0	0.6827	0.1186	0	0.0211	0.0519	0.0474	0.0879	0.0964	0.0483	0.1184	0	0	0.8723	0.1981	0.0213	0.043	0.1684	0.0819	1.0754	0.119	0	0.0975	0.0148	0.0631	0.1117	0.0146	0.0775	0.032	0	0.0378	0.0754	0.1388	0.066	0.0473	0
AC008679.1	0	0.0322	0.057	0	0	0	0	0	0.0999	0.3099	0	0	14.985	0	0.023	0.065	0.0186	0	0	0.0519	0.3007	0	0.3441	0	0	0.1574	1.3758	0.0271	0.0233	0	0	0.0224	0	0.0261	0	0	0.0975	0.0518	0.0204	0.016	0.0242	0.0175	1.1955	0.0828	0	0.2851	0.0181	0	0.0274
AC008680.1	0	0	0	0	0	0	0	0	0	0.237	0.1505	0	0	0	0	0	0	0	0	0	0.1655	0	0	0.2975	0	0	1.5779	0	0	0	0	0	0	0	0	0	0	0.2376	0	0	1.0012	0	0	0	0	0.5232	0	0	0
AC008686.1	0	0	0	0	0	0	0	0	0	0	0	0	0	0	0	0	0	0	0	0	0	0	0	0	0	0	0	0	0	0	0	0.1616	0	0	0	0	0	0	0.0734	0	0	0	0	0	0	0	0	0	0
AC008687.1	0	0	0	0	0	0	0	0	0	0	0	0	0	0	0	0	0	0	0	0	0	0	0	0	0	0	0	0	0	0	0	0	0	0	0	0	0	0	0	0	0	0	0	0	0	0	0	0	0
AC008687.2	0	1.6863	0	0	0.1548	0	0	0	0	0.5158	0	0.5275	0	0.1682	0.6032	0	0	0.3458	0.7097	0	0	0	0.1983	0.3238	0	0	0.5725	0	0	0	0	0.168	0	0	0	0	0.2433	0.5173	0	0	0.5449	0	0	1.2408	0	0	0.1354	0	0
AC008687.3	0	0	0.1237	0.3921	0	0	0	0	0	0.1121	0	0	0.5083	0.4389	0	0	0.1214	0	0	0	0	0	0	0	0	0	0.4978	0	0	0	0	0.073	0	0	0	0	0	0.3374	0	0	0.3159	0	0	0	0	0.1238	0.1177	0	0
AC008687.4	0.8991	2.6395	0	0.1335	0.3438	0.3291	0.388	0.7855	0.5542	0.9165	0.5579	0.6249	0.3462	0.548	0.3572	0.3843	0.2481	0	0.5464	0.691	0.4268	0.3123	0.8219	0.7191	0.4553	0.1746	2.3734	0.1203	0.2587	0.1044	0.2863	0.3731	1.2642	0.7515	0.2311	0	0.4324	1.5319	0.6781	0.1062	0.4303	0.1554	1.3259	1.1942	0.288	0.5059	0.3207	0.3449	0.6687
AC008687.8	0	0	0	0	0	0	0	0	0	0.0384	0	0	0	0	0	0	0	0.0514	0	0	0	0	0	0	0	0	0	0	0	0	0	0	0	0	0	0	0	0	0	0	0	0	0.1025	0	0	0	0	0	0
AC008691.1	0.0107	0.0653	0.0165	0.0175	0.2277	0.0903	0.019	0.1027	0.0145	0.1148	0.0349	0	3.4617	0.013	0.0333	0.0377	0.027	0	0	0	0.1499	0.0408	0.0997	0.0313	0.0297	0.0228	1.5842	0.0315	0.0135	0.0909	0.016	0.039	0.4075	0.0151	0.0377	0.0516	0.1507	0.035	0	0.0046	0.0562	0.0457	2.1195	0.042	0.024	0.0716	0.0786	0.015	0.0159
AC008695.1	0	0	0	0	0	0	0	0	0	0	0	0	0	0	0	0	0	0	0	0	0	0	0	0	0	0	0	0	0	0	0	0	0	0	0	0	0	0	0	0	0	0	0	0	0	0	0	0	0
AC008696.2	0	0	0	0	0	0	0	0	0	0	0	0	3.3163	0	0.9233	0	0.088	0	0	0	0	0	0.2499	0.4082	0	0	1.263	0	0	0	0.0871	0	0	0	0	0.672	0.3068	0.0815	0	0	0.0572	0	2.388	0	0	0.4487	0	0	0
AC008700.1	0	0	0	0	0.0173	0	0	0.0848	0	0	0	0.1181	1.3086	0	0	0	0.125	0.0387	0	0	0	0	0.0444	0.0362	0	0	0.3845	0	0	0	0	0	0.0637	0	0	0.0597	0	0	0	0.0268	0.0407	0	0.0771	0	0.1781	0.4462	0.0303	0	0.1379
AC008703.1	0	0	0	0	0	0	0	0	0	0.0571	0	0	0	0	0	0	0.0618	0.5361	0	0	0	0	0	0	0.1702	0	0.7607	0	0	0	0	0	0.6303	0	0.3456	0	0.0539	0.0573	0	0	0	0	0	0	0	0.1261	0	0	0
AC008705.2	0	0	0	0	0.3292	0	0	0	0	0	0	0	0	0	0.1833	0	0.1485	0	0	0	0	0	0.2108	0	0	0.1567	0.6088	0	0	0	0	0	0	0.2076	0	0	0.1294	0.1375	0	0	0.1931	0	8.7902	0	0	0.1514	0	0	0
AC008708.1	0	6.6071	0.4681	2.4733	0.0849	0	0.7188	0.4157	0	0	0.1797	0.2894	4.4893	0	0.2836	0	0	3.7936	0	0	0	0	1.0875	0.888	0	0.1617	2.8262	0.4458	0	1.9333	0.1515	0	0	0	0	0	5.7396	0.1419	0.335	0.2623	0	0	10.2019	0	0	0.4686	4.752	0.4259	0
AC008708.2	0	1.8947	0.5264	0	0.1432	0.6171	0.1516	1.0519	0	0.0597	0.0379	0.122	1.6227	0	0.2791	0	0.7751	0.16	0	0.1799	0.1667	0.61	0.1834	0.1498	0	0.4773	1.1918	0.376	0.0808	0.1631	0.3195	0.1554	0	0.0903	0.0902	0	3.3211	0.0598	0.0706	0	0	0.0607	1.9121	0	0.0409	1.3831	1.0646	0.0898	1.2347
AC008728.1	0	0	0	0	0	0	0	0	0	0.1941	0	0	0	0	0	0	0	0	0	0	0	0	0	0.1218	0	0	3.8774	0	0.263	0.0884	0	0	0	0	0	0	0.0916	0	0	0	0	0	0	0	0	0.3214	0	0	0
AC008731.1	0.7436	0.8654	0.1277	1.6198	0.0695	0.0998	1.7652	2.042	2.6893	1.7373	0.3678	0.2369	7.8755	0.6044	0.5417	0.2914	3.887	0.6211	0.6374	0.3493	0.3236	1.8946	1.7805	1.3085	2.0711	2.6472	2.5708	0.1825	1.2555	0.7386	0.8684	2.4892	0.7668	4.383	1.5767	0.4787	1.202	2.2068	1.5082	0.322	2.3653	0.3535	71.4545	1.1144	1.7469	3.0686	0.7294	2.9639	2.0281
AC008734.1	0	0	0	0	0.0749	0	0.3172	1.6513	0.3625	0.7492	0	0	0	0.3258	0.0834	0.3142	2.7039	0	0	0.7532	0.6107	0.766	0.192	0.3135	0.3722	0	1.9403	0.1968	0.1692	0.1138	0.2675	2.2773	0	0.3781	0	0	0	0.1252	0.1478	0.3472	1.1432	0.6353	0	0	0.4281	0	0.1311	0	0.1988
AC008734.2	0	1.3131	0.1551	0	0	0	0.1786	0	0	0.8435	0	0	3.8238	0	0	0	1.3698	0.5655	0	0	0.0982	0	0	0	0	15.5842	0.9362	0.443	0	0	0	0.1831	0	0	0.4253	0.2905	0.5306	0	0	0	0.297	0	0	0.1691	0.1928	1.2416	0	0	0.2238
AC008735.1	1.4317	4.0611	10.8822	1.7541	0.2509	0	0.2124	2.9484	1.6989	0.9197	0.2124	0.171	5.3066	1.8544	0.1676	0	0.9957	0.7847	0.8283	1.0087	1.6939	1.5387	1.0283	2.0993	0.2492	10.8933	3.3407	0.1317	0	1.5997	0.627	0.7079	0.7381	2.9112	1.3912	0.864	0.4733	1.0062	1.7817	0.31	1.4721	0.2552	0.67	0.9051	0.344	0.8308	1.6676	0.6293	1.1979
AC008735.2	12.0243	47.3393	0.791	2.9256	1.2196	1.6484	2.4292	10.362	10.0616	6.2157	4.0998	2.6893	5.9606	12.6312	8.2269	0.7518	9.8352	6.2503	5.526	5.7678	10.0206	3.1775	3.859	12.4549	5.3438	9.9722	16.7156	3.955	0.324	6.3161	3.073	6.6174	5.8037	8.8664	1.6272	4.1997	3.3834	2.5173	19.1033	14.2924	9.9331	1.8245	5.7465	7.3323	2.5405	1.5836	10.5394	3.9587	4.7572
AC008735.3	0	1.0022	0	0.4689	0	0	0	0	0	0	0.0852	0	2.4319	0	0.6273	0.3374	0	0	0	0	0.0937	0.8227	0	0.1684	0	0	0.2977	0	0	0.1222	0	0.0873	0.592	1.0151	0	0	0	0.4035	0.1588	0.1243	0	0	0	0	0	0	0.1408	0	0
AC008735.4	9.4424	5.1509	0	0.3856	0.331	1.1407	2.1013	4.6995	2.5611	1.7647	2.1717	2.4815	4.4999	2.3022	3.2427	1.2486	2.9852	1.6266	7.6483	3.6588	2.4656	3.1574	1.0173	2.9076	7.2318	0.5042	4.4067	0	3.1386	2.4115	4.3713	2.0832	2.1907	3.8401	0.6673	2.5074	0.6244	3.7606	3.5253	3.0669	2.9515	2.1323	0.5891	0.398	2.3441	0.7306	3.01	2.6565	4.0383
AC008736.1	4.801	3.9698	1.9532	6.6048	5.0309	6.3088	3.299	0.5204	1.028	7.4378	6.1489	1.6903	5.8872	4.7746	1.1044	6.2373	5.3682	1.7412	27.0296	2.8484	13.1136	2.1727	5.8079	5.1873	5.9817	2.9683	9.9582	3.9063	3.3596	3.7645	13.7846	3.8446	6.2532	7.1487	1.9643	2.928	6.7948	3.907	7.4074	4.2677	5.8199	9.7306	0.946	8.3779	5.9088	6.3865	6.8158	1.0663	2.0674
AC008736.2	1.6689	0.2428	0.2867	1.8176	1.014	0	0.1651	0.9547	1.1316	1.4295	1.6509	0	1.7674	0	0.6947	0.8174	0.9849	0.1742	0.4291	1.5677	1.9065	0.7972	1.1987	0.8157	0.3873	0	3.7501	1.2285	0.8805	0.592	0.8352	0.931	1.434	0.5902	0.3931	0.2686	0.6131	0.6516	0.1538	0.2409	0.9152	0.529	0	2.8135	0.3564	1.1478	0.5456	0.1956	0.2069
AC008737.1	1.1606	2.7012	1.9936	4.4239	0.8679	0	0.9183	3.4524	3.6725	0.723	0.1148	0.3697	0	1.8864	1.4493	1.3642	3.131	5.3315	0.199	0.5451	0.7576	0.7392	0.2779	1.3614	2.1548	1.0328	2.8085	0	0	1.3174	0.9681	4.9443	0.7978	2.1889	0.5468	0.7471	0.5116	0.1813	1.2839	1.0052	2.8004	0.1839	0	0.2174	0.1239	0.5986	0.1897	0	0.8632
AC008737.3	0	0	0	0	0	0	0	0	0.8807	0.3034	0	0	0	0	0	0	0	0	1.002	0.9151	0	0	0	0	0	0.3468	0	0	0	0.2764	0	0	0	0	0	0	0.5726	0	0	0	0.6411	0	11.3457	0	0	0.335	0	1.3703	0
AC008738.1	0	0	0	0.6253	0	0	0	0	0	0.5365	0	0	2.4319	0	0	0	0.1936	0	0	0	0	0	0	0.2245	0	0	2.7785	0	0	0	0	0.1165	0	0.5414	0	0	0	0	0.2117	0	0.3778	0	16.716	0	0	0.5922	0	0	0
AC008738.2	0	0.3101	0	1.1607	0	0.1431	0.4216	0.7316	0	1.6598	0	0	0	0	0	0	0.3594	0.2225	0	0	0.6957	0	0	0	0	0.1897	0.7369	0	0.4498	0.3024	0	0	0	0.5025	0	0	0	0	0	0.1538	0	0.1689	4.8765	0.1996	0.1138	0	0.1742	0.2499	0
AC008738.3	0	0	0	0	0	0	0	0	0	0	0	0	0	0	0	0	0	0	0	0	0	0	0	0	0	0	0	0	0	0	0	0	0	0	0	0	0	0	0	0	0	0	0	0	0	0	0	0	0
AC008738.4	1.1473	0.5245	13.5705	2.7669	0	0.176	0.1297	2.2878	0.0741	0.0255	0.0324	0.0522	1.5043	0	0	0	0.2764	0.7529	0.1405	0.3079	1.1413	0.2088	1.0203	0.8011	0	0.1167	1.8698	0.362	0.0346	0.1163	0.3281	0.0831	0	0.3864	6.5253	0.1055	0.2408	0.0512	0.4231	0.6388	0	0	1.9771	0.4912	1.4701	0.5918	0.5091	0.9222	0
AC008738.5	0	0	0	0	0	0	0	0	0	0	0	0	0	0	0	0	0	0	0	0	0	0	0	0	0	0	0	0	0	0	0	0	0	0	0	0	0	0	0	0	0	0	0	0	0	0	0	0	0
AC008738.6	0	2.6419	0	0	0	0	0	0	0	0	0.0749	0	0.5343	0	0.0787	0.1482	0.1276	0	0	0	0.0823	0	0.3624	0	0	0	3.1392	0	0	0	0	0	0	0	0	0	0.2224	0	0	0	0.083	0	2.2033	0	0.3232	0	0	0	0.1876
AC008738.7	0	0	0	0	0	0	0	0	0	0	0	0	0	0	0	0	0	0	0	0	0	0	0	0	0	0	0	0	0	0	0	0	0	0	0	0	0	0	0	0	0	0	0	0	0	0	0	0	0
AC008739.1	0	0	0	0	0	0	0	0	0	0	0	0	0	0	0	0	0	0	0	0	0	0	0.1793	0	0	0.7997	2.8475	0	0	0	0.1249	0	0	0	0	0	0	0	0	0	0	0	2.1804	0.1403	0	0	0	0.1756	0
AC008741.1	0	0	0	0	0	0	0	0	0	0	0	0	0	0	0	0	0	0	0	0	0	0	0	0	0	0	0	0	0	0	0	0	0	0	0	0	0	0	0	0	0	0	0	0	0	0	0	0	0
AC008742.1	0.6149	1.0734	1.6478	0	0	0.941	0.073	0.591	0.1668	0.2873	0.4015	1.998	1.5629	0.7496	2.1118	0.5783	1.3064	0.077	1.518	0.6932	0.4817	0	1.5901	1.2985	0.1713	0.6567	1.403	0.4527	0.3893	2.0416	0.1847	1.3099	0.1268	0.3479	0.3477	1.0688	0.1626	0	0.4762	1.012	1.4163	0	1.3812	0.4147	0.4728	1.8397	0.0603	4.152	0.5488
AC008743.1	0.1765	2.0031	0	0	0	0	0	0	0	0.4124	0	0	1.1217	0	0	0	0	0	0	0	0	0	0	0	0.2458	0	2.9294	0	0	0	0	0	0	0	0.1248	0	0.0778	0	0	0	0	0	0	0	0	0.0911	0	0	0
AC008747.1	0.6494	0.2834	0	1.0609	0	1.4384	0.7708	0.4458	0.4404	0.6069	0.2891	0	2.7511	0.1979	0.5069	0	0.8213	0	0.835	0.4575	0.7419	0	0.4665	0.3809	0.4522	0.1734	1.6838	1.4342	0	0.6911	0.4875	0.3952	0	0	0	0.3136	0.1431	0.1521	0.1796	0.1406	0	0.1544	0.8104	0.1825	0.7281	0.335	0.1592	0.6852	0.2415
AC008750.1	0	1.0185	0	0	0.0818	0	0	0.4005	0	0.5452	0.0866	0	0	0	0	0.5143	0.1476	0	0	0	0	0	0.2095	0.3422	0	0.1558	0	0	0.1847	0.1242	0.146	0	0	0	0	0	0	0	0.4841	0	0	0	3.6402	0	0	0	0	0	0.217
AC008750.2	0	1.43	0	0	0	0	0	0.2249	0	0.1531	0	0	0	0	0.1023	0	0.3315	0	0	0	0.107	0	0	0.1922	0.4563	0	0.6797	0.2412	0	0	0	0.1994	0.6758	0.4635	0	0	0	0	0.725	0.1419	0.6469	0.3116	1.6356	0.1841	0.2099	0	0.1607	0	0.2437
AC008750.3	0	0	0	0	0	0	0	0	0	0	0	0	0	0	0	0	0	0	0	0	0	0	0	0	0	0	0	0	0	0	0	0	0	0	0	0	0	0	0	0	0	0	0	0	0	0	0	0	0
AC008750.4	1.8206	2.1187	0	1.9828	0.0851	0.1222	0.3601	2.083	4.5265	1.1342	0.2701	2.0298	3.8561	2.0345	0.9473	0	2.4558	0.7603	2.4968	0.4276	0.3962	2.8989	1.9616	1.7798	0	0.4861	1.2588	0	0.5763	1.1624	0.9112	1.385	1.2515	2.5753	1.7155	0.586	0.535	0.853	0.6713	0.5256	1.7971	0.8656	19.6897	0.341	1.0692	0.7826	0.2976	0.6403	1.3541
AC008750.6	0	1.7928	0	0	0	0.7238	0.1524	0.705	0	0.7198	0	0.2454	0.5438	0.1565	0	0	0	0	0	0	0	0	0	0.1506	0	0.5484	0	0.189	0	0.2186	0	0	0	0	0	0	0	0	0.426	0	0.0845	0	0	0	0	0	0	0	0.5729
AC008750.7	0	0.4547	0	0	0	0	0	0	0	0	0	0	0	0	0	0	0	0	0	0	0	0	0.1871	0	0	0	0.2701	0	0	0	0	0	0	0	0	0	0	0	0	0	0	0	0	0	0.2503	0.4031	0	0	0
AC008751.3	0.4975	1.7369	0	0	0.2093	0	0.2952	0	0.506	1.6852	0.1107	0.9508	0.5269	0	0	0	0.1258	0	0.2558	0	0.0406	1.1882	0	0.2188	0	0	2.1927	0.1831	0.315	0.3176	0	0.492	0.1282	0.3519	0.1758	0	0.1097	0.0583	0.344	0.1616	0.1228	0.1183	1.2416	0	0.0797	0.1925	0.061	0	1.0176
AC008752.1	0	2.1492	0.1813	0	0	0	0	0.7245	1.9082	1.3149	0	0.3362	0.7451	0.2144	0.3295	0	1.6014	0	0	0	0.3445	0	0	0	0.4899	21.4129	0.7297	0	0.2227	0.1497	0.1761	0.3211	1.0882	0.2488	0.7458	0	0	0	0	0	0.3472	0	6.1456	0	0	0	0.1725	0	0.5233
AC008752.2	1.9137	0.3341	0.1972	0.9379	0.1073	1.4642	0	0	0	1.2517	0.0568	0	4.4586	0.1166	0.0597	0.4499	0.6776	0.3596	0	0.2696	1.4366	0.3657	0.4124	0.7857	0.533	1.9414	0.7939	0.1409	0.2423	0.4073	0.0958	0.5241	0.1973	0.406	0.6762	2.9566	0.1687	0.1793	0.3175	0	0.3778	0.182	0	0	0.1226	0.1974	0.2816	0.1346	0.2847
AC008753.2	0	0	0	0	0	0	0	0	0	0.1733	0	0	1.571	0	0	0	0	0	0	0	0	0	0.2664	0	0	0	0.3846	0	0	0	0	0.2257	0	0	0	0	0	0.1738	0	0	0	0	12.9582	0.2084	0	0.7652	0	0	0.2758
AC008753.3	0	0.8426	0.1658	0	0	0	0	0	0	0	0	0	5.4528	0	0	0	0.1628	0	0	0	0	0	0	0	0	0	2.6699	0	0	0	0	0	0	0	0.6823	0	0.1419	0	0.178	0	0	0	11.244	0	0	0	0	0.2263	0
AC008758.1	0	0	0	0	0	0	0	0	0	0	0	0	0	0	0	0	0	0	0	0	0	0	0	0	0	0	0	0	0	0	0	0	0	0	0	0	0	0	0	0	0	0	0	0	0	0	0	0	0
AC008758.2	0	1.6222	0.1064	0.3374	0.1158	0	0	0.9924	3.0806	1.4473	0	0	0.8748	0.5035	0	1.0923	0.7312	0.2587	0.7434	0	0.337	1.1838	0.89	0.6056	1.4378	0.1103	2.1417	0	0	0	0.1034	0.1257	0.8518	0.7303	0.2919	0	0.4552	0.4838	0.5711	0.7155	0.6795	0.3927	0.7731	0.5803	0.1985	0.1065	0.4051	0.1452	0.3072
AC008758.4	0	0.0966	0.0856	0	0.0466	0	0	0	0.3753	0.1034	0.115	0.0529	2.3447	0	0.0346	0	0.364	0	0.0285	0.156	0.2168	0.1058	0.1193	0.1299	0	0	0.6314	0.0407	0	0.1178	0.1939	0.1011	0.1141	0	0.1565	0.2138	0.122	0.2075	0.1225	0	0.1457	0.0263	1.3814	0.3422	0.0887	0.1713	0.1086	0.1947	0.2058
AC008758.5	0	0	0	0	0	0	0	0.4791	0	0.1087	0	0	0.9854	0	0	0	0	0	0	0	0	0	0	0	0	0.1242	0	0	0	0	0	0.0708	0	0	0	0	0	0	0	0	0.0765	0	0	0	0.0745	0	0	0	0
AC008758.6	0.2441	0.4261	0.1258	0.3988	0.2053	1.2778	0	0.1676	0.331	0.4562	0.0724	0	0	0	0.5334	0.7173	0.4939	0.1529	0	0	0.3187	0.2332	0	0.4295	1.6995	0	0.5063	0	0.9272	0.6234	0	0.7428	0.7551	0	0	0.2357	0.1076	0.2287	0.135	0.5285	0.4819	0.2321	2.4367	1.3717	0.1564	0.3777	0.3591	0	1.2708
AC008759.2	0.2392	4.3845	1.7258	1.5631	0.2683	1.1559	0.8517	0	0.6488	1.4529	0.7099	0.2286	6.0799	0	0.8215	0.5624	5.0819	0.1498	0.123	0.3371	2.9669	0	2.5773	0.9821	0.6662	3.8318	3.9693	1.0565	0.9087	0.6109	0.4789	0.7279	0.2467	0	0.5072	0	0.949	0.3362	1.1908	0	1.889	2.1608	8.955	1.7475	0.1533	1.4806	0.2346	0.673	1.6013
AC008759.3	0.5651	1.233	0.2912	0	0.1585	2.2755	0.1677	0.1939	0	0.264	1.0061	0.27	5.3857	0.861	0.3528	0	3.0011	0	1.453	0	0.9222	0	0	1.16	0	0.1509	4.1021	0	0.8944	0.2405	0	0.1719	0.2913	0	0	0.2728	0.1245	0.2648	0	0.1224	0.9296	0.1343	0	1.5877	0.0905	0.5829	0.2771	0	0.6304
AC008760.1	0.6277	1.2783	0.3234	0.3418	0.2347	0	0.1242	1.0054	3.4048	0.2933	0.1863	0	0.8863	0.1275	0.1306	1.2296	1.7991	0.6553	0	0	0.5463	0.7995	0.6011	0.7363	0.5827	0.3351	0.8679	0	0	1.3358	0.3141	1.2096	0.4315	0.4439	0.2957	0.8081	0.0922	0.2941	0.9258	0.3624	1.721	0.2984	0.7832	0	0.6032	0.8633	1.0261	0.4415	0.1556
AC008760.2	0.2115	0.2769	0	0	0.0593	0.0426	0.0628	0	0.2869	0.0494	0.1255	0	1.3441	0	0	0.373	0.428	0	0.1088	0	0.0345	0.4042	0.1519	0	0.1473	0	1.9744	0	1.1384	0	0.0529	0.1287	0	0	0	0	0.0932	0.1487	0	0.0458	0.1392	0.4526	0.6599	0.5944	0.1694	0.2182	0.0519	0	0.472
AC008761.1	0	0	0	0	0	0	0	0	0	0	0	0	0	0	0	0	0	0	0	0	0	0	0	0	0	0	0	0	0	0	0	0	0	0	0	0	0	0	0	0	0	0	0	0	0	0	0	0	0
AC008761.2	0	0.299	0	0	0	0	0	0	0.4645	0	0.2033	0.6547	1.451	0.2088	0	0.4026	1.3861	0	0	0	0	0	0.4921	0	0	2.1948	0.3552	0.2522	0.4337	0.4374	0.1714	0.2085	0	0.4845	0.2421	0.3308	0.604	0.1605	0.5684	0	0.1127	0	1.7098	0	0.1097	0.3534	0	0.4818	0.2548
AC008763.1	0.1703	1.0402	0	0	0	0	0	0.3506	1.1545	0.2386	0.1516	0.1627	0.3606	0.2076	0.3189	0.1001	2.7558	0	0	0	0	0.1627	0.2446	0.1997	0	0	0.8829	0	0.1078	0	0	0.259	0	0	0.1203	0	0.1501	0.4786	0.7534	0.0737	0.5042	0	0	0	0	0.1756	0.4175	0.1197	0.2533
AC008763.2	0	0.4585	0	0.5149	0	0	0	0	0	0	0	0	0	0	0	0	0.0531	0	0	0	0	0	0	0	0.1463	0	0	0	0	0	0	0	0	0	0	0	0	0	0	0	0	0	0	0	0	0	0	0	0
AC008763.3	0	0	0	0	0	0	0	0	0	0	0	0	0	0	0	0	0	0	0	0	0	0	0	0	0	0	0	0	0	0	0	0	0	0	0	0	0	0	0	0	0	0	0	0	0	0	0	0	0
AC008763.4	0	0	0	0	0	0	0	0	0	0	0	0	0	0	0	0.0423	0	0	0	0	0	0	0	0.0211	0	0	0	0	0	0.0153	0	0	0	0	0	0	0	0	0	0	0.0118	0	0.7637	0	0.0115	0	0	0	0
AC008764.1	0	0	0	0	0	0	0.0332	0	0	0	0	0	0	0	0	0	0.0283	0	0	0	0.0182	0	0	0	0.0779	0	0.174	0	0	0	0	0	0.1153	0	0	0	0	0	0	0	0	0	0	0	0	0	0	0	0
AC008764.2	25.1931	80.9593	21.2444	62.3588	37.6782	8.9155	6.5692	36.1613	57.4604	22.4715	13.5933	20.0628	12.1274	10.47	17.3991	25.3507	35.3341	34.6721	17.2751	37.1122	15.4493	20.4221	12.0638	14.1051	27.6402	21.8086	21.7731	2.248	19.3338	52.9684	12.7998	20.4434	80.6879	15.1187	9.172	32.0673	8.9183	12.8774	28.5025	24.6307	34.4134	13.4292	10.4793	10.5109	10.5156	47.2539	41.1847	17.7194	68.9903
AC008764.3	0	0	0	0	0	0	0	0	0	0	0	0	0	0	0	0	0	0	0	0	0	0	0	0	0	0	0	0	0	0	0	0	0	0	0	0	0	0	0	0	0	0	0	0	0	0	0	0	0
AC008764.4	0	0	0	0	0.068	0	0	0	0	0.0566	0.1079	0.1158	0	0.0739	0.0757	0	0	0	0	0	0.1187	0	0	0.0711	0	0	0	0.1785	0	0.1032	0.0607	0.0369	0.25	0	0	0	0	0	0	0	0	0	0	0.0681	0	0.0625	0.0594	0	0.0902
AC008764.5	0	0	0	0	0	0	0	0	0	0	0	0	0	0	0	0	0	0	0	0	0	0	0	0	0	0	0	0	0	0	0	0	0	0	0	0	0	0	0	0	0	0	0	0	0	0	0	0	0
AC008764.6	1.318	4.3593	0.2502	5.2129	2.9957	1.7599	1.1527	4.9049	6.8675	4.1162	1.6675	0.5966	4.9955	1.5222	1.6676	4.1177	7.088	0.5649	2.5686	1.6617	1.3812	2.9823	1.8934	3.2143	2.5115	2.0372	5.8993	1.2256	1.0101	3.4842	1.6665	3.3774	3.3619	0.785	1.961	1.4067	0.8868	3.3153	1.9952	0.8412	1.8488	1.3851	7.4445	2.183	0.9999	6.4406	3.402	2.3907	7.2233
AC008764.7	0	0	0	0	0	0	0	0	0	0	0	0	0	0	0	0	0	0	0	0	0	0	0	0	0	0	0	0	0	0	0	0	0	0	0	0	0	0	0	0	0	0	0	0	0	0	0	0	0
AC008764.8	0.6339	0.415	0.0544	1.1219	0.3259	0.8083	1.1599	2.3571	1.2895	0.9379	0.6584	0.2524	1.4545	0.9981	0.5607	0.4346	1.8704	0.0993	0.5977	1.2654	0.3966	0.1514	0.6071	1.6731	0.5149	0.1128	2.1366	0.5444	0.602	0.832	0.5288	1.2377	1.4707	1.1582	0.112	0.8161	0.2794	0.6435	0.935	0.2974	1.3383	0.4018	2.1753	0.5046	0.4061	1.1444	1.114	0.6316	2.0038
AC008766.1	0	0	0.0719	0	0	0	0.0414	0	0	0.0978	0.0207	0	1.4786	0	0.0436	0	0.0706	0.0437	0	0	0	0	0.1003	0	0.0972	0.3355	3.4027	0.1028	0	0	0.0699	0.0425	0	0.0494	0	0	0.1231	0.0327	0.0386	0	0.0459	0	0.3484	0	0.0447	0.036	0	0	0
AC008770.1	0	0	0	0	0	0	0	0	0	0	0	0	0	0	0	0	0	0	0	0	0	0	0	0	0	0	0	0	0	0	0	0	0	0	0	0	0	0	0	0	0	0	0	0	0	0	0	0	0
AC008770.2	0	0.0565	0.0667	0	0.0181	0.026	0.1152	0	0	0.0604	0	0	0	0	0.0404	0.1521	0.0654	0	0	0	0.2533	0	0.0465	0	0.0901	0.0691	0.2683	0	0	0.0826	0	0.1181	0.1334	0	0.0914	0.0625	0.0285	0	0.0358	0	0.149	0	0	0.1454	0	0	0.0317	0	0
AC008770.3	3.9868	7.4948	1.7384	1.503	1.376	0.741	0.364	1.2632	7.4862	1.8627	1.7292	0.5861	4.5469	0.7477	2.4894	2.8839	3.2576	1.5369	0.6309	1.7285	10.7106	0.879	1.7622	1.7988	6.4058	0	2.8625	1.5803	2.7183	3.9162	1.3814	7.0924	4.4272	2.3859	0.2167	0.8884	1.0815	3.3049	1.6963	0.5312	4.1372	1.8954	3.4442	3.6191	0.4912	0.9491	3.1584	2.5884	3.1934
AC008770.4	0	0	0	0	0	0	0	0	0	0	0	0	0	0	0	0	0	0	0	0	0	0	0	0	0	0	0	0	0	0	0	0	0	0	0	0	0	0	0	0	0	0	0	0	0	0	0	0	0
AC008771.1	1.0983	0.6245	0.7889	0.5709	0.9053	2.1578	0.3061	0.9481	1.512	0.6609	0.4099	2.5285	3.3131	0.5274	0.3741	0.6553	1.2542	2.2412	0.5991	0.7269	0.6572	0.7154	1.7212	1.2884	0.4634	0.391	0.6731	1.1392	0.8112	0.9279	0.5247	1.3064	0.6006	1.683	2.305	0.8838	1.3497	0.6238	0.9112	0.3891	0.7665	0.4035	0.9967	1.1035	1.178	2.4634	0.5223	0.3745	1.2006
AC008780.1	0	0	0.3958	0	0	0	0	0	0	0.3076	0	0	1.1621	0	0.0685	0	0	0	0	0	0.1791	0	0	0.0644	0	0	0.3414	0	0	0	0	0.0334	0	0.0776	0.0775	0	0.0484	0	0.0607	0.5702	0	0.0522	0.6846	0.1233	0.3163	0.2264	0.8072	0.3087	0
AC008781.1	0	0	0	0.3776	0	0	0	0	0.6269	0.324	0	0	1.4686	0	0.0722	0	0.5845	0	0	0	0.0754	0.2208	0	0.5422	0	0	0.2397	0	0	0	0.1157	0.3516	0	0	0	0	0.1019	0.1083	0	0	0.3802	0	0	0.3896	0.074	0	0.1133	0.1626	0.3438
AC008781.2	3.4274	0.3739	3.091	2.0997	0.1201	3.9682	3.051	2.9411	4.6481	3.2028	1.78	0.8188	11.7967	0	0.2675	0.7554	1.0836	0.2684	1.983	0.6037	1.6781	2.0466	1.5387	8.0414	4.1762	0.4575	5.3319	0.3154	5.6963	3.1002	0.8577	3.3897	6.1848	9.6966	4.8445	0	0.5666	3.0111	2.3697	0.1855	1.8326	0	21.3851	1.4446	3.8427	1.9889	1.2607	0.904	4.7799
AC008786.1	0	0	0	0	0	0	0	0	0	0.085	0	0	2.697	0	0.0568	0	0.092	0	0.2807	0	0	0	0.2613	0	0.2533	0	0.3773	0	0	0	0	0	0	0	0	0	0.3208	0	0	0	0.0599	0	0	0	0	0	0	0	0
AC008794.1	0	0	0	0	0	0	0	0	0	0.2289	0	0	1.0375	0.5972	0	0	0	0	0	0.6902	0	0	0	0.2873	0	0	8.1283	0	0	0	0	0	0	0	0	0	0.6478	0	0	0	0	0	0	0	0	0	0	0	0
AC008798.2	0	0	0.063	0	0.0171	0	0.0363	0.1258	0	0.1142	0	0	2.3294	0.7821	0.0382	0	0.0618	0	0	0	0.0199	0	0.0878	0	0	0.261	1.1406	86.4489	0	0	0	0.0372	0	0	0	0	0.0269	0	0.0676	0	0	0	2.5161	0	0.0979	0.063	0	0	0
AC008798.3	0	0.1588	0	0	0.051	0	0	0	0	0.2267	0	0	0.1285	0.2218	0	0	0.0307	0	0	0	0.0396	0	0	0.0356	0.0845	0	0.6291	0.4019	0	0	0	0.0185	0	0	0	0.0586	0.0802	0	0	0.0525	0.0399	0	0.9841	0.0341	0.0389	0.1877	0	0	0
AC008799.2	0	0	0	0	0	0	0	0	0	0.2073	0	0	6.1081	0	0	0	0	0	0	0	0.0724	0	0	0	0	0	2.3006	0	0	0	0	0.2025	0	0.1569	0	0	0.0978	0	0.1227	0	0.146	0.2109	5.5363	0	0.0711	0	0	0	0.33
AC008805.2	0.3299	0	0	0	0	0	0	0	0	0	0	0	0	0	0.103	0	0.1669	0	0	0	0	0	0	0.387	0.4594	0	1.7109	0	0	0	0	0	0	0	0	0	0	0.3092	0	0	0.1086	0	0.8234	0	0.2114	0.1702	0.1618	0.2321	0
AC008808.1	0	0	0	0	0	0	0	0	0	0.1552	0	0	0	0	0	0	0	0	0	0	0	0	0	0	0	0	0.6891	0	0	0	0	0	0	0	0	0	0.1465	0	0	0	0.1093	0	0	0	0	0	0	0	0
AC008808.2	0	0	0	0	0	0	0.2994	0	0	1.5321	0	0.7231	0	0	0	0.1482	0	0	0	0	0	0	0.3624	0	0	0	0.2616	0.9284	0	0	0	0	0	0.1784	0	0	0	0.1182	0	0	0	0	2.5181	0	0.3232	0.2602	0	0	0.1876
AC008825.1	0.0557	0.0486	0.1148	0	0.0156	0	0	0	0.0756	0.026	0	0	2.4782	0	0.0174	0	0.0282	0	0.0573	0.157	0.0364	0	0.1601	0.0327	0	0.1785	0.7512	0	1.1288	0	0.0279	0	0.1149	0.0394	0	0	0.1474	0.0522	0	0	0.0917	0	0	0	0	0.0575	0	0	0.0829
AC008840.1	0.3269	0.3424	0.0337	0.4273	0.3484	1.3166	0.0776	0.3142	0.1773	0.3361	0.0194	0.7498	2.2159	0.2391	0.2654	1.345	0.5292	0.1229	0.0336	0.9213	0.4268	0.0625	0.6575	0.4602	0.1821	0.0698	1.0172	0.0481	0.621	0.167	0.2291	0.3184	0.3371	0.1387	0	0.1263	0.7206	0.2757	0.5787	0.7079	0.4088	0.4974	0	0.1837	0.7121	0.7083	0.5451	0.5979	0.1459
AC008852.1	0	0	0	0	0	0	0	0	0	0.1487	0	0	0	0	0	0	0	0	0	0	0	0	0	0	0	0	0.9901	0	0	0	0.1593	0	0	0	0	0	0	0	0	0	0	0	0	0	0	0.1641	0	0	0
AC008869.1	0	0	0	0	0	0	0	0	0	0	0	0	5.5021	0	0	0	0	0	0	0	0	0	0	0	0	0	2.6941	0	0	0	0	0	0.3348	0	0	0	0	0.1521	0	0	0	0	0	0	0	0	0	0	0
AC008870.1	0	0	0	0	0	0	0	0	0	0	0	0	0	0	0	0	0	0	0	0	0	0	0	0	0	0	0	0	0	0	0	0	0	0	0	0	0	0	0	0	0	0	0	0	0	0	0	0	0
AC008870.2	2.3827	5.872	0.2167	1.8318	0.1572	0.3387	1.2477	1.2508	4.3718	2.0956	0.7071	0.8037	5.0468	1.4523	1.6191	0.5766	3.4031	4.0388	1.1533	0.9875	1.4639	1.473	1.4094	3.2884	1.5614	0.5987	6.1051	0.3095	0.7099	0.8949	1.1925	2.4311	1.7343	3.0731	0.5943	1.2181	1.1739	1.0508	2.4033	4.0668	2.2136	0.9995	1.2243	1.1815	0.898	0.6507	0.6186	1.6759	3.2317
AC008870.3	0.2239	0.5863	0	0	0	0	0	0.3074	0	0	0	0	0	0.1365	0	0	0	0	0	0	0	0	0	0.394	0	0	0.2322	0	0	0.0953	0.1121	0.1363	0	0	0	0.2162	0	0.2098	0	0.097	0.2947	0	0	0	0	0	0.1098	0	0
AC008870.4	0.2289	3.1967	1.1796	0	0.3851	0.2765	0	0	0	0.4278	0	0	7.7574	0.1395	0	0.5381	1.0421	0.1434	0.9418	0	2.0173	0	0.8221	0.2685	0.3188	0.6111	1.4244	0.337	0.2899	0.2923	0.4583	0.6966	0.7081	0.8095	0	1.1052	0.5045	0.429	0.3798	0.8922	1.1298	0	2.8565	1.2864	0.8799	0.2361	0	0	1.0215
AC008871.1	0.3606	0.9442	0	0	0	0	0	0.7427	0.489	0	0.107	0	10.6932	0	0.6755	0.2119	0	0.6777	0	0	0.1177	0	0.518	0.423	0	0	0.748	0	0.2283	0	0	0.3292	0	0.2551	0	0	0.7948	0.169	0.3989	0	0.2373	0.5143	0	0.4053	0.9241	2.4181	0.5306	0	0
AC008875.1	0.8849	1.3902	0.8208	0	1.0918	0.0713	1.0502	0.486	4.08	1.1576	0.7878	3.7207	5.9974	0.3236	0.9945	1.0401	2.5065	0.4434	2.3663	0.9975	1.7329	3.3815	0.6356	1.6608	4.1894	4.6303	3.8543	1.0422	1.1205	2.1092	0.9743	4.8467	1.2774	2.3782	2.3763	2.9051	0.3901	2.9022	2.6429	1.3029	1.2228	1.0938	2.4292	1.4918	0.6803	0.1826	1.649	0	2.2377
AC008875.2	0.5178	2.2596	0.6937	0.8458	0.8711	1.8348	1.1676	5.1893	0.983	0.9193	1.5365	5.3438	7.8959	0.6943	1.2285	2.2518	1.7285	0.3243	0.6923	1.4591	1.8928	0.5936	0.9669	1.2148	1.2978	4.7552	2.6849	0.1525	2.8192	1.4546	1.192	4.0334	6.5134	1.2451	1.8296	2.0998	1.6434	1.0189	5.7276	3.3185	0.9881	0.7385	1.4214	4.6554	3.3503	2.3502	1.8283	0.437	4.0051
AC008875.3	6.1396	15.4589	4.4559	1.3128	11.9705	9.9155	9.9194	10.7243	3.8797	2.0125	8.6616	5.775	18.9272	2.3707	9.4033	26.1276	12.9101	10.8937	12.6794	15.7168	17.3221	3.5316	8.335	9.7852	44.3138	16.1338	29.2363	6.5073	20.9823	25.4905	9.0252	13.3811	47.8948	9.1167	20.3772	20.6721	3.6842	59.6124	14.0812	14.8532	6.3036	18.5372	21.7808	14.5414	9.9467	15.2705	7.8349	5.5617	19.557
AC008877.1	0.3158	0.2756	0.0814	0	0	0	0	0	0	0.0738	0	0	10.7016	0	0	0	0	0	0	0	0	0	0	0.0926	0	0	5.24	0	0	0	0.079	0	0	0	0	0.1525	0.1392	0	0.0873	0	0	0.0751	0	0.0887	0.0506	0.1629	0	0	0
AC008878.1	0	0	0	0	0	0	0	0	0.307	0	0	0.2163	0	0	0	0	0	0	0	0	0	0	0	0	0	0	0	0	0	0	0	0	0	0	0	0.2186	0	0	0	0	0	0	0	0	0.145	0	0	0	0
AC008878.2	0	0	0	0	0	0	0	0	0	0	0	0	0	0	0	0	0	0	0	0	0	0	0	0	0	0	0	0	0	0	0	0	0	0	0	0	0	0	0	0	0	0	0	0	0	0	0	0	0
AC008878.3	0	0	0	0	0	0	0	0	0	0	0	0	0	0	0	0	0	0	0	0	0	0	0	0	0	0	0	0	0	0	0	0	0	0	0	0	0	0	0	0	0	0	0	0	0	0	0	0	0
AC008878.4	0	0	0	0	0	0	0	0	0	0	0	0	0	0	0	0	0	0	0	0	0	0	0	0	0	0	0	0	0	0	0	0	0	0	0	0	0	0	0	0	0	0	0	0	0	0	0	0	0
AC008883.1	0	1.2981	0	3.6446	0	0	0.4413	0	0	0.3475	0	0	4.7253	0	0	0	0	0	0	0	0.4855	0	0.5341	0	0	0	3.8562	0	0	0	0.3722	0.2263	0	0	0.5256	0	0	0.6969	0.4113	0	0.4894	0	7.4238	0	0	1.1507	0.3647	0	1.1062
AC008883.2	0	0.6052	0	0	0	0	0	0	0	0.324	0	0	2.9371	1.0566	0.1082	0.2038	0	0	0	0	0.3395	0	0.498	0	0	0	1.0786	0.7656	0	0.4427	0	0.3165	0	0	0	0	0.4585	0	0.5753	0	0	0	0	0	0.2221	0	0	0	0
AC008883.3	0	0.3129	0.0924	0.2928	0.1508	0.2887	0.1418	0	0.1621	0.5304	0.0177	0	4.303	0.1821	0	0.2458	0.1511	0.0374	0.0922	0	0.2145	0.0571	0.2146	0.035	0.3328	0.0638	2.6647	0	0.1513	0.3815	0.0299	0.2	0.1848	0.0845	0.1267	0.0577	0.1844	0.028	0.1322	0.0259	0.1966	0.0568	1.9386	0.1343	0.3254	0.2466	0.1758	0.042	0.3555
AC008885.2	0	0	0	0	0	0	0	0	0	0.2884	0	0	8.8256	0	0	0.1814	0	0	0	0	0	0	0.1109	0	0	0.412	0	0	0	0	0	0	0	0	0	0	0.1361	0	0	0	0	0	0	0	0	0	0	0	0
AC008892.1	0	0.1072	0.0633	0.2006	0.1721	0	0	0.4214	0.333	0.3442	0	0	4.9409	0	0.1533	0.2886	0.0621	0	0	0	0.2404	0	0.0882	0.072	0	0.3933	0.6366	0	0.0777	0.0523	0.0614	0.2242	0.1266	0.6947	0.2603	0	0.3247	0.0575	0.2037	0.5317	0.3636	0.1167	3.5238	0	0.3146	0.2533	0.0602	1.8134	0.6392
AC008894.1	0	1.7067	0.2015	0	0	0	0	0.2685	2.1214	0	0	0.3737	2.485	0	0.2442	0	1.3847	0.49	0.4022	0.551	0.2553	0	0.5618	0	0	0	0.8112	0	0	0.4994	0.1957	0.714	0.8065	0.2766	0.5528	0	0.3448	0.1832	0	0.1694	1.1581	0.1859	10.7363	0.6593	0	0	0.3836	0.2751	0
AC008894.2	0.1096	0.2233	0.0188	0.1791	0.0717	0	0.0651	0.276	0.6939	0.0171	0.0108	0	0.0774	0.2005	0.0685	0.0859	0.5176	0.0687	0.3007	0.206	0.0119	0.1048	0.21	0.2358	0.0509	0.0976	0.4548	0.0269	0.0463	0.0622	0.1098	0.3114	0.1507	0.0258	0	0.1059	0.0483	0.0342	0.1213	0.0158	0.3728	0.0348	0.2736	0.0616	0.0585	0.3205	0.1075	0.0514	0.3534
AC008897.2	0.2723	0	0	0.4449	0	0	0	0	0	0.2545	0	0	5.1915	0	0	0.3201	0.1378	0.1706	0	0	0.0889	0	0.3912	0	0	0	0	0	0	0	0.1363	0	0	0	0	0	0	0	0	0.1179	0.0896	0.1295	0	0	0	0.1405	0	0	0
AC008897.3	0	0	0	0	0.9999	1.436	0	0.816	0	0.5553	1.1464	0.284	0	0	0	1.7464	0	0	0	0.8374	0.097	0.5678	0.2134	0.3486	0	0.3173	1.2327	0	0	1.5178	0.1487	0.1808	0.6128	1.261	0.42	0	0.131	0.5569	0.4931	0	0.2933	0.2825	5.5621	0	0.2856	0.4598	0.2915	0.209	0.221
AC008906.1	2.4375	0.6257	0.0739	0.7027	0.3619	0	0.6807	1.2796	0.9722	0.268	0.2553	0.137	0	1.6605	0.1791	1.0955	0.7978	0	0.2212	0.6061	1.404	0.5479	2.6777	2.9435	1.198	0.2297	2.3792	0.8444	0.9078	0.9765	0.3588	1.2217	1.0349	1.1155	0.1013	0.8307	1.3273	0.2015	1.5861	0.2484	1.3681	0.6135	1.0735	0.9669	1.1482	0.7396	0.4219	0.4034	0
AC008906.2	0.424	0	0	0	0.0594	0.0427	0.1258	0.2183	0.575	0.0991	0.1258	0	0.449	0.3231	0.4633	0.3738	0.1609	0.0664	0	0.1494	0	0	0.0761	0.6839	0.1476	0	1.3192	0.1561	0	0.0902	0.0531	0.3871	0.1093	0.1499	0.5993	0	0.0935	0.0993	0.2345	0.2754	0.4883	0.0504	0.1323	0.417	0.2716	0.164	0.052	0	0
AC008914.1	0	0	0	0	0	0	0	0	0	0	0	0	0	0	0	0	0	0	0	0	0	0	0	0	0	0	0	0	0	0	0	0	0	0	0	0	0	0	0	0	0	0	0	0	0	0	0	0	0
AC008915.1	0.8574	2.0953	0.2651	0	0.3847	0.5524	0.1018	1.5303	1.1627	0.8012	0.1018	1.1471	5.4479	0.1045	0.0535	0	0.6072	0.4297	1.1464	0	1.5112	0	1.2317	0.6035	0.2388	0.2747	3.9124	0.6312	0.2171	0.073	0.5149	0.5218	0.7073	2.183	0.9695	0.8279	0.6047	0.9641	1.6124	0	1.1284	0	5.7774	0.4818	0.1648	1.1498	0.3364	1.0854	0.7652
AC008915.2	0.5701	0.4976	1.3221	2.3284	0.3997	1.7793	1.607	1.4676	2.3195	1.798	2.5378	1.4982	1.8113	1.5637	0.534	1.0052	4.1815	0.4464	0.8063	2.8116	1.6282	1.4978	2.2522	3.0095	2.1832	5.175	4.5822	4.4067	1.1731	1.0314	0.9987	0.9975	1.3227	1.6129	0.5036	2.202	1.9477	2.4041	2.9168	1.8517	1.2662	1.423	3.0235	2.6431	0.6848	2.2055	0.9087	0.7017	5.9365
AC008937.1	0	0	0	0	0	0.2529	0	0	0	0.2201	0	0	2.6608	0	0	0	0	0	0	0	0.205	0	0.1128	0.2763	0	0	1.14	0	0	0	0.0786	0.0956	0	0	0	0	0.0692	0.0736	0	0	0.2583	0	0.3919	0	0.1509	0.081	0	0	0.1168
AC008937.2	0	0.2024	0	0	0	0	0	0.4775	0	0.2167	0	0	1.4733	0	0	0.1363	0.5864	0	0	0	0.3784	0	1.4989	0.272	0	0	0	0	0.734	0.0987	0.5802	0.2117	0	0.492	0	0.2239	0	0.3259	0.3847	0.1004	1.3732	0	12.1522	0.1303	0.9656	0	0.1137	0	0.8623
AC008937.3	0.4221	0.3684	0.0435	1.3792	0.3314	0.17	0.7014	0.9853	0.229	0.9861	0.8268	0.0807	0.3576	0.3602	0.5799	0.2977	0.3843	0.0529	0.5644	0.4758	0.5787	0.3226	0.3032	0.5942	1.0581	0	0.6129	0.3729	0.3207	0.4312	0.3803	0.4367	0.7835	0.418	0.537	0.4076	0.2605	0.1187	0.9806	0.2559	1.2223	0.5619	0.5268	0.4744	0.3516	0.479	0.3312	0.3563	0.5651
AC008938.1	0	0.0577	0	0.036	0.0062	0	0	0	0.0598	0.0927	0.0393	0.0843	0.7471	0	0.0344	0.0389	0.0112	0.0138	0	0	0.0072	0	0.0475	0.0129	0	0.2943	0.7774	0	0.0279	0.0282	0.0221	1.59	0.0227	0	0	0.0213	0.1069	0.0207	0.0366	0	0.0073	0.021	0.7978	0	0.0282	0.0227	0	0.0155	0.0164
[truncated: 37,050 more rows]
[truncated: 39 more columns]
