# Supplementary material for: PDK1, associated with glycolytic metabolism, is a potential prognostic biomarker in osteosarcoma
Source: PLoS One. 2025 Sep 19;20(9):e0332494. doi: 10.1371/journal.pone.0332494 (PMC12448963; doi:10.1371/journal.pone.0332494)
Supplement: S4 Table — (XLSX) [file pone.0332494.s006.xlsx]

## Sheet: Sheet1
Independent Samples Test
		Levene's Test for Equality of Variances		t-test for Equality of Means
		F	Sig.	t	df	Sig. (2-tailed)	Mean Difference	Std. Error Difference	95% Confidence Interval of the Difference
									Lower	Upper
PDK1	Equal variances assumed	1.13515	0.289468	2.20362	92	0.0300476	0.542354	0.24612	0.0535382	1.03117
	Equal variances not assumed			2.12727	67.9142	0.0370321	0.542354	0.254953	0.0335916	1.05112
		Group Statistics
		Group		N	Mean	Std. Deviation	Std. Error Mean
		PDK1	0	37	10.1774	1.28067	0.21054
			1	57	9.63503	1.08555	0.143784
