# Supplementary material for: PDK1, associated with glycolytic metabolism, is a potential prognostic biomarker in osteosarcoma
Source: PLoS One. 2025 Sep 19;20(9):e0332494. doi: 10.1371/journal.pone.0332494 (PMC12448963; doi:10.1371/journal.pone.0332494)
Supplement: S5 Table — (XLSX) [file pone.0332494.s007.xlsx]

## Sheet: Sheet1
Query	Statistic	P-value	FDR (BH)	Event_SD	Event_TD
A1BG	0.14921	0.0162542	0.0456295	259	259
A1CF	-0.0965299	0.121236	0.22176	259	51
A2BP1	0.0587183	0.346591	0.489154	259	146
A2LD1	-0.182019	0.00328479	0.0125935	259	259
A2ML1	0.0883911	0.156069	0.269106	259	139
A2M	0.0816527	0.190227	0.313501	259	259
A4GALT	-0.203386	0.000995376	0.00477133	259	259
A4GNT	0.0573241	0.358181	0.500579	259	176
AAA1	-0.00468802	0.940149	0.963446	259	18
AAAS	-0.0848678	0.173302	0.291475	259	259
AACSL	-0.0695458	0.264777	0.40085	259	123
AACS	-0.0850127	0.172567	0.290484	259	259
AADACL2	-0.296554	1.17831e-06	2.09868e-05	259	75
AADACL3	-0.0673015	0.280543	0.418498	259	31
AADACL4	-0.0846157	0.174588	0.293221	259	81
AADAC	-0.222341	0.000310748	0.00182491	259	131
AADAT	0.126398	0.0421023	0.0969304	259	259
AAGAB	-0.193593	0.00174699	0.00759173	259	259
AAK1	0.183479	0.00303931	0.0118425	259	259
AAMP	0.0856132	0.169543	0.286379	259	259
AANAT	-0.061238	0.326254	0.467793	259	152
AARS2	-0.0245229	0.694461	0.794445	259	259
AARSD1	0.174881	0.00476334	0.016863	259	259
AARS	-0.0231166	0.711177	0.807156	259	259
AASDHPPT	0.115674	0.06305	0.133158	259	259
AASDH	-0.00766421	0.902306	0.940024	259	259
AASS	0.0394922	0.526904	0.658716	259	259
AATF	-0.00114254	0.985401	0.99178	259	259
AATK	-0.138217	0.0261274	0.066487	259	259
ABAT	-0.0136899	0.826446	0.888945	259	259
ABCA10	-0.348289	8.44075e-09	4.41983e-07	259	250
ABCA11P	0.0210464	0.736034	0.823542	259	259
ABCA12	0.108555	0.0812051	0.162435	259	199
ABCA13	0.0971284	0.118935	0.218456	259	197
ABCA17P	0.126821	0.0414136	0.0956855	259	251
ABCA1	-0.190259	0.00210325	0.00880748	259	259
ABCA2	0.0812455	0.192454	0.315952	259	259
ABCA3	0.073043	0.24144	0.375093	259	259
ABCA4	-0.12407	0.046068	0.103948	259	258
ABCA5	0.126276	0.0423028	0.0972804	259	259
ABCA6	-0.388536	9.23396e-11	1.40293e-08	259	255
ABCA7	0.0386924	0.535314	0.666029	259	259
ABCA8	-0.309638	3.68479e-07	8.63299e-06	259	256
ABCA9	-0.404631	1.26797e-11	2.95792e-09	259	252
ABCB10	0.317208	1.83227e-07	4.939e-06	259	259
ABCB11	-0.0095492	0.878446	0.924158	259	72
ABCB1	-0.0406952	0.514383	0.648188	259	259
ABCB4	0.0554605	0.374046	0.515673	259	259
ABCB5	0.0318135	0.610302	0.728157	259	229
ABCB6	0.150512	0.015335	0.043512	259	259
ABCB7	0.18071	0.00351996	0.0132768	259	259
ABCB8	-0.161586	0.00918612	0.0287435	259	259
ABCB9	0.0418179	0.502837	0.637406	259	259
ABCC10	-0.0483738	0.438226	0.578885	259	259
ABCC11	-0.00299358	0.961761	0.977164	259	202
ABCC12	-0.0263774	0.672643	0.777602	259	72
ABCC13	-0.0638348	0.306119	0.446197	259	101
ABCC1	0.144112	0.0203314	0.054665	259	259
ABCC2	-0.257086	2.81415e-05	0.000263359	259	259
ABCC3	0.197778	0.0013781	0.00626137	259	259
ABCC4	0.110551	0.0757334	0.153884	259	259
ABCC5	0.0513202	0.410811	0.551858	259	259
ABCC6P1	-0.116661	0.0608194	0.129415	259	167
ABCC6P2	0.130411	0.0359426	0.0857212	259	242
ABCC6	-0.0054521	0.930418	0.956851	259	259
ABCC8	-0.00325252	0.958456	0.975381	259	201
ABCC9	0.235868	0.000127222	0.000889034	259	259
ABCD1	0.0169864	0.78557	0.860249	259	259
ABCD2	0.0148506	0.811993	0.879579	259	252
ABCD3	0.216407	0.000452243	0.00249876	259	259
ABCD4	-0.29034	2.00661e-06	3.1888e-05	259	259
ABCE1	0.162148	0.00894308	0.0281295	259	259
ABCF1	-0.0406308	0.515049	0.648581	259	259
ABCF2	-0.0103084	0.868865	0.917755	259	259
ABCF3	-0.286121	2.86006e-06	4.23622e-05	259	259
ABCG1	-0.353908	4.66333e-09	2.78342e-07	259	259
ABCG2	-0.177436	0.00417656	0.0152376	259	259
ABCG4	0.137854	0.0265266	0.067298	259	257
ABCG5	-0.36616	1.22734e-09	9.92512e-08	259	222
ABCG8	-0.11454	0.0656965	0.137516	259	87
ABHD10	-0.121254	0.0512768	0.113268	259	259
ABHD11	-0.160674	0.00959355	0.0297646	259	259
ABHD12B	0.221638	0.000325049	0.00189446	259	198
ABHD12	-0.197003	0.00144047	0.00649036	259	259
ABHD13	-0.00670263	0.914513	0.947343	259	259
ABHD14A	-0.165524	0.00759838	0.0245823	259	259
ABHD14B	-0.0724011	0.245612	0.380161	259	259
ABHD15	-0.148523	0.0167585	0.0467034	259	259
ABHD1	0.210597	0.000646809	0.00335534	259	248
ABHD2	0.116045	0.0622044	0.131677	259	259
ABHD3	0.0622443	0.318352	0.459353	259	259
ABHD4	-0.0516198	0.408081	0.549339	259	259
ABHD5	0.158041	0.0108604	0.0329062	259	259
ABHD6	-0.00750184	0.904366	0.941109	259	259
ABHD8	-0.198765	0.0013022	0.00597201	259	259
ABI1	-0.0985097	0.113754	0.211352	259	259
ABI2	0.235189	0.000133217	0.000919046	259	259
ABI3BP	-0.0976393	0.116997	0.215819	259	259
ABI3	-0.250327	4.6172e-05	0.000392248	259	259
ABL1	-0.0419247	0.501745	0.636585	259	259
ABL2	-0.0510404	0.41337	0.554561	259	259
ABLIM1	-0.258868	2.46425e-05	0.000238583	259	259
ABLIM2	-0.0441635	0.479161	0.616105	259	259
ABLIM3	-0.182153	0.00326155	0.0125187	259	259
ABO	-0.0133553	0.830623	0.891935	259	226
ABP1	-0.112631	0.0703557	0.145193	259	236
ABRA	0.303292	6.52172e-07	1.3292e-05	259	150
ABR	0.0912139	0.143221	0.251603	259	259
ABT1	-0.15806	0.0108508	0.032887	259	259
ABTB1	-6.67215e-06	0.999915	0.999945	259	259
ABTB2	-0.171684	0.00560172	0.0191776	259	259
ACAA1	-0.0955335	0.125143	0.227003	259	259
ACAA2	-0.15004	0.0156629	0.0442298	259	259
ACACA	0.256685	2.89919e-05	0.000269806	259	259
ACACB	0.00836577	0.893414	0.933783	259	259
ACAD10	0.0251267	0.687329	0.789036	259	259
ACAD11	0.243727	7.38979e-05	0.000571989	259	259
ACAD8	0.296945	1.13902e-06	2.03773e-05	259	259
ACAD9	0.127712	0.0399942	0.0931572	259	259
ACADL	0.135382	0.0293868	0.0731478	259	187
ACADM	0.26113	2.0789e-05	0.000208149	259	259
ACADSB	0.0534839	0.391339	0.533009	259	259
ACADS	-0.155374	0.0122926	0.0364794	259	259
ACADVL	-0.0171569	0.783471	0.858728	259	259
ACAN	0.122079	0.0497018	0.110421	259	259
ACAP1	-0.119921	0.0539086	0.117938	259	259
ACAP2	0.0302425	0.628057	0.742889	259	259
ACAP3	-0.0609331	0.328673	0.470223	259	259
ACAT1	0.163496	0.00838257	0.0266788	259	259
ACAT2	0.228333	0.000210581	0.00132389	259	259
ACBD3	0.144135	0.0203116	0.0546264	259	259
ACBD4	0.019731	0.751976	0.835321	259	259
ACBD5	0.0394589	0.527253	0.658984	259	259
ACBD6	-0.0634904	0.308741	0.448967	259	259
ACBD7	0.0814181	0.191508	0.315005	259	259
ACCN1	-0.00780309	0.900545	0.939033	259	191
ACCN2	-0.0588835	0.345233	0.487753	259	259
ACCN3	0.033169	0.595163	0.715459	259	259
ACCN4	0.197781	0.00137784	0.00626137	259	253
ACCN5	0.107304	0.0847932	0.167937	259	29
ACCSL	0.182368	0.00322458	0.0124077	259	104
ACCS	0.0433519	0.487285	0.623145	259	259
ACD	-0.137459	0.0269665	0.0682156	259	259
ACE2	-0.0225094	0.718437	0.8118	259	228
ACER1	-0.0616959	0.322643	0.463776	259	172
ACER2	0.0509254	0.414424	0.555678	259	258
ACER3	0.0374001	0.549042	0.677394	259	259
ACE	-0.266576	1.37179e-05	0.000148548	259	259
ACHE	0.122475	0.0489606	0.109059	259	259
ACIN1	0.139957	0.0242841	0.0626954	259	259
ACLY	-0.106776	0.0863457	0.170209	259	259
ACMSD	-0.113439	0.0683504	0.141901	259	59
ACN9	0.1831	0.00310134	0.0120351	259	259
ACO1	0.0838782	0.178388	0.298081	259	259
ACO2	0.232602	0.000158601	0.00105743	259	259
ACOT11	0.290786	1.93221e-06	3.09015e-05	259	259
ACOT12	-0.149949	0.0157269	0.044373	259	124
ACOT13	-0.108794	0.0805346	0.161302	259	259
ACOT1	0.290011	2.06332e-06	3.26359e-05	259	259
ACOT2	0.305039	5.58077e-07	1.18311e-05	259	259
ACOT4	0.1365	0.0280615	0.0704787	259	259
ACOT6	0.0377891	0.544891	0.67389	259	214
ACOT7	-0.0327776	0.599517	0.719442	259	259
ACOT8	-0.161478	0.00923356	0.0288666	259	259
ACOT9	0.0116002	0.852609	0.907111	259	259
ACOX1	-0.112534	0.070599	0.145587	259	259
ACOX2	0.0419321	0.50167	0.63653	259	259
ACOX3	0.115642	0.0631228	0.133284	259	259
ACOXL	0.215713	0.000472243	0.00258476	259	233
ACP1	0.0795652	0.201845	0.328093	259	259
ACP2	-0.285502	3.01114e-06	4.40791e-05	259	259
ACP5	-0.0454476	0.466461	0.604983	259	259
ACP6	0.284696	3.21951e-06	4.6318e-05	259	259
ACPL2	-0.0494618	0.427983	0.568818	259	259
ACPP	-0.119138	0.0555068	0.120645	259	254
ACPT	0.134265	0.0307629	0.0759184	259	83
ACRBP	-0.291553	1.81033e-06	2.93502e-05	259	259
ACRC	0.0241221	0.699211	0.798058	259	259
ACRV1	0.0378811	0.543912	0.673032	259	245
ACR	-0.0995918	0.10982	0.205394	259	231
ACSBG1	0.205687	0.000868848	0.00426659	259	257
ACSBG2	0.0629578	0.312825	0.453303	259	190
ACSF2	-0.065629	0.292696	0.431429	259	259
ACSF3	-0.225264	0.000257349	0.00155926	259	259
ACSL1	0.00615766	0.92144	0.951799	259	259
ACSL3	0.043681	0.483981	0.620309	259	259
ACSL4	0.224413	0.000271935	0.0016343	259	259
ACSL5	-0.258208	2.58865e-05	0.000246863	259	259
ACSL6	0.118762	0.056286	0.122046	259	247
ACSM1	0.107484	0.0842712	0.167283	259	200
ACSM2A	-0.0498004	0.424823	0.565759	259	129
ACSM2B	-0.0607217	0.330357	0.471989	259	95
ACSM3	-0.0107143	0.863751	0.914359	259	259
ACSM4	-0.0329454	0.597648	0.717629	259	22
ACSM5	-0.0499635	0.423307	0.564419	259	249
ACSS1	-0.0951296	0.126754	0.229324	259	259
ACSS2	0.0225669	0.717748	0.811412	259	259
ACSS3	0.0152853	0.806598	0.87581	259	259
ACTA1	0.287848	2.4756e-06	3.78994e-05	259	252
ACTA2	0.217065	0.00043402	0.00241362	259	259
ACTBL2	0.0743804	0.232908	0.364974	259	142
ACTB	0.220637	0.000346447	0.00199197	259	259
ACTC1	0.330605	5.06997e-08	1.79644e-06	259	246
ACTG1	-0.168308	0.00662854	0.02198	259	259
ACTG2	0.254239	3.47266e-05	0.00031119	259	259
ACTL6A	0.0992189	0.111163	0.207384	259	259
ACTL6B	0.121188	0.0514048	0.113469	259	58
ACTL7A	0.0412742	0.508411	0.642552	259	25
ACTL7B	-0.00970945	0.876422	0.923202	259	96
ACTL8	-0.0740425	0.235043	0.367533	259	147
ACTL9	-0.0114508	0.854486	0.908291	259	12
ACTN1	0.428312	5.58919e-13	2.54753e-10	259	259
ACTN2	0.230777	0.000179143	0.0011676	259	247
ACTN3	0.0590407	0.343945	0.486516	259	249
ACTN4	0.283825	3.46001e-06	4.90392e-05	259	259
ACTR10	0.0470951	0.450443	0.590357	259	259
ACTR1A	-0.351597	5.96066e-09	3.36735e-07	259	259
ACTR1B	0.282567	3.83762e-06	5.33357e-05	259	259
ACTR2	0.0726864	0.243752	0.377836	259	259
ACTR3B	-0.0478266	0.443431	0.583799	259	259
ACTR3C	0.116398	0.0614069	0.130292	259	250
ACTR3	0.30972	3.65733e-07	8.59881e-06	259	259
ACTR5	-0.0900453	0.148438	0.258819	259	259
ACTR6	0.159594	0.0100966	0.031023	259	259
ACTR8	0.156395	0.011726	0.035073	259	259
ACTRT1	-0.0437842	0.482948	0.619319	259	24
ACTRT2	-0.0204113	0.743718	0.829115	259	13
ACVR1B	-0.170446	0.00596053	0.0201821	259	259
ACVR1C	0.47796	3.45339e-16	5.32752e-13	259	248
ACVR1	0.219699	0.000367697	0.00209315	259	259
ACVR2A	-0.0442077	0.478722	0.615947	259	259
ACVR2B	0.312223	2.90905e-07	7.18486e-06	259	259
ACVRL1	-0.428016	5.8202e-13	2.59387e-10	259	259
ACY1	-0.0591084	0.343391	0.485937	259	259
ACY3	-0.00067274	0.991403	0.995001	259	225
ACYP1	0.169249	0.00632665	0.0211998	259	259
ACYP2	-0.120383	0.0529842	0.116296	259	259
ADAD1	0.115469	0.0635213	0.133885	259	16
ADAD2	-0.351929	5.75453e-09	3.27861e-07	259	227
ADAL	0.131336	0.0346365	0.0832098	259	259
ADAM10	0.0716601	0.25049	0.38545	259	259
ADAM11	0.124337	0.0455976	0.103224	259	259
ADAM12	-0.0580914	0.351772	0.494328	259	259
ADAM15	-0.167786	0.00680132	0.0224417	259	259
ADAM17	0.109095	0.079695	0.160165	259	259
ADAM18	-0.083104	0.182443	0.303366	259	36
ADAM19	0.366079	1.23856e-09	9.97566e-08	259	259
ADAM20	0.00277251	0.964583	0.978736	259	221
ADAM21P1	-0.0179837	0.773313	0.851476	259	191
ADAM21	-0.00451417	0.942365	0.964955	259	251
ADAM22	0.251019	4.39185e-05	0.000376082	259	255
ADAM23	0.0242072	0.6982	0.797268	259	247
ADAM28	-0.0701671	0.260522	0.396357	259	259
ADAM29	0.0670584	0.282288	0.420257	259	119
ADAM2	0.00809444	0.896851	0.936302	259	18
ADAM30	-0.0353136	0.571567	0.695431	259	31
ADAM32	-0.154329	0.0128973	0.0379039	259	258
ADAM33	-0.223908	0.000280956	0.00167795	259	258
ADAM3A	0.0229951	0.712627	0.808356	259	7
ADAM5P	0.0338789	0.587303	0.708491	259	41
ADAM6	-0.0536818	0.389586	0.531506	259	259
ADAM7	0.0450235	0.470636	0.608628	259	30
ADAM8	0.125767	0.0431481	0.0987825	259	259
ADAM9	0.132026	0.0336887	0.0814989	259	259
ADAMDEC1	0.0176381	0.777555	0.854459	259	246
ADAMTS10	-0.129992	0.0365468	0.0868218	259	259
ADAMTS12	-0.0130204	0.834808	0.894772	259	259
ADAMTS13	-0.0438665	0.482126	0.618502	259	259
ADAMTS14	-0.235298	0.000132244	0.000913908	259	259
ADAMTS15	-0.0814944	0.19109	0.314407	259	254
ADAMTS16	-0.231422	0.000171612	0.00112953	259	253
ADAMTS17	-0.169508	0.00624578	0.0209766	259	259
ADAMTS18	-0.104723	0.0926016	0.180094	259	239
ADAMTS19	-0.112535	0.0705951	0.145587	259	180
ADAMTS1	0.07437	0.232973	0.365013	259	259
ADAMTS20	0.125756	0.0431661	0.0988124	259	116
ADAMTS2	-0.353566	4.83634e-09	2.84312e-07	259	259
ADAMTS3	0.115994	0.0623203	0.131875	259	257
ADAMTS4	-0.0154623	0.804403	0.874048	259	259
ADAMTS5	-0.345126	1.17292e-08	5.61407e-07	259	259
ADAMTS6	0.252861	3.84117e-05	0.000336334	259	259
ADAMTS7	-0.216861	0.000439607	0.00243814	259	259
ADAMTS8	0.133114	0.0322387	0.0786938	259	254
ADAMTS9	0.0154636	0.804387	0.874048	259	259
ADAMTSL1	-0.100134	0.10789	0.202617	259	259
ADAMTSL2	-0.114337	0.0661793	0.138339	259	259
ADAMTSL3	-0.127653	0.0400875	0.0933143	259	256
ADAMTSL4	-0.265284	1.51522e-05	0.000161895	259	259
ADAMTSL5	0.0324807	0.602829	0.722249	259	254
ADAP1	-0.347928	8.766e-09	4.55446e-07	259	259
ADAP2	-0.326423	7.62265e-08	2.46171e-06	259	259
ADARB1	-0.0200815	0.747718	0.83188	259	259
ADARB2	0.0276595	0.657716	0.765687	259	139
ADAR	0.0802516	0.19797	0.323103	259	259
ADAT1	0.178607	0.00393006	0.0144911	259	259
ADAT2	-0.174747	0.00479603	0.0169518	259	259
ADAT3	-0.284559	3.25607e-06	4.67768e-05	259	259
ADA	-0.250938	4.41766e-05	0.00037797	259	259
ADCK1	-0.226111	0.000243558	0.00149108	259	259
ADCK2	0.0559168	0.370122	0.512023	259	259
ADCK4	-0.132633	0.0328731	0.0799405	259	259
ADCK5	-0.0200761	0.747783	0.831907	259	259
ADCY10	0.0143295	0.818474	0.883926	259	227
ADCY1	-0.0317169	0.611388	0.729063	259	259
ADCY2	0.226857	0.000231985	0.00143065	259	243
ADCY3	-0.000238933	0.996947	0.998341	259	259
ADCY4	-0.26027	2.21818e-05	0.000218583	259	259
ADCY5	0.290159	2.03768e-06	3.2317e-05	259	250
ADCY6	0.192516	0.00185553	0.0079696	259	259
ADCY7	-0.181824	0.00331887	0.0126902	259	259
ADCY8	-0.0216987	0.728171	0.818424	259	191
ADCY9	0.0292401	0.639499	0.751591	259	259
ADCYAP1R1	-0.0586522	0.347135	0.489818	259	223
ADCYAP1	-0.00228002	0.970871	0.98263	259	239
ADC	-0.284462	3.28234e-06	4.70868e-05	259	259
ADD1	-0.0812478	0.192441	0.315952	259	259
ADD2	-0.0293305	0.638464	0.750577	259	253
ADD3	-0.421578	1.39236e-12	5.47525e-10	259	259
ADH1A	-0.212631	0.000571295	0.00302224	259	163
ADH1B	-0.219654	0.00036875	0.00209795	259	240
ADH1C	-0.411393	5.33045e-12	1.5741e-09	259	238
ADH4	-0.00690618	0.911927	0.945788	259	115
ADH5	0.143328	0.0210316	0.0560964	259	259
ADH6	0.0559381	0.36994	0.511947	259	179
ADH7	-0.0137544	0.825641	0.888365	259	52
ADHFE1	0.223328	0.000291658	0.00172951	259	259
ADI1	-0.117391	0.0592123	0.126748	259	259
ADIG	0.0412686	0.508469	0.642555	259	13
ADIPOQ	0.0771764	0.215762	0.344542	259	118
ADIPOR1	0.176542	0.00437398	0.0158054	259	259
ADIPOR2	0.0576527	0.355427	0.497927	259	259
ADK	-0.134263	0.0307648	0.0759184	259	259
ADM2	0.0561441	0.368177	0.510247	259	259
ADM	0.148979	0.0164224	0.0459795	259	259
ADNP2	0.113269	0.068768	0.142518	259	259
ADNP	0.140958	0.0232766	0.0606407	259	259
ADORA1	0.24914	5.02978e-05	0.000420962	259	258
ADORA2A	-0.16112	0.00939253	0.0292587	259	259
ADORA2B	-0.0218461	0.726399	0.817047	259	259
ADORA3	-0.179691	0.00371351	0.0138686	259	259
ADO	-0.16571	0.00752985	0.0244039	259	259
ADPGK	-0.303096	6.636e-07	1.34843e-05	259	259
ADPRHL1	-0.193324	0.00177357	0.00768061	259	259
ADPRHL2	0.0992408	0.111084	0.207294	259	259
ADPRH	0.0754635	0.226155	0.356708	259	259
ADRA1A	0.238143	0.00010891	0.000783991	259	195
ADRA1B	-0.205949	0.000855374	0.00421591	259	258
ADRA1D	0.00903133	0.884991	0.928657	259	254
ADRA2A	-0.0621979	0.318714	0.459842	259	258
ADRA2B	-0.116371	0.0614691	0.130396	259	258
ADRA2C	-0.0995971	0.109801	0.205377	259	256
ADRB1	0.00927613	0.881896	0.926427	259	247
ADRB2	0.0136344	0.827138	0.889594	259	259
ADRB3	0.0688071	0.269898	0.406764	259	202
ADRBK1	-0.0811082	0.193209	0.316958	259	259
ADRBK2	-0.0954915	0.12531	0.227162	259	259
ADRM1	-0.145626	0.0190366	0.0519286	259	259
ADSL	0.109551	0.0784354	0.15814	259	259
ADSSL1	-0.0119056	0.848774	0.904472	259	259
ADSS	0.189405	0.00220456	0.00914803	259	259
AEBP1	0.0606994	0.330535	0.472114	259	259
AEBP2	0.306379	4.94862e-07	1.07992e-05	259	259
AEN	-0.01144	0.854622	0.908377	259	259
AES	-0.0502334	0.420804	0.562052	259	259
AFAP1L1	-0.0214215	0.731509	0.820734	259	259
AFAP1L2	-0.317812	1.73135e-07	4.72965e-06	259	259
AFAP1	0.0120248	0.847279	0.90355	259	259
AFARP1	0.299953	8.7598e-07	1.66047e-05	259	245
AFF1	0.197193	0.00142494	0.00642761	259	259
AFF2	-0.0718608	0.249162	0.383731	259	256
AFF3	0.0867779	0.163792	0.279015	259	259
AFF4	0.271809	9.12194e-06	0.000106609	259	259
AFG3L1	0.124401	0.0454858	0.103029	259	259
AFG3L2	0.0638409	0.306073	0.446162	259	259
AFMID	-0.141245	0.0229942	0.0601002	259	259
AFM	0.125114	0.0442525	0.100839	259	63
AFP	0.0148689	0.811766	0.879475	259	207
AFTPH	0.150364	0.0154372	0.0437032	259	259
AG2	0.170928	0.00581824	0.0197872	259	259
AGAP11	0.094173	0.130635	0.234736	259	257
AGAP1	0.118245	0.0573758	0.123848	259	259
AGAP2	-0.160435	0.00970275	0.0300519	259	259
AGAP3	-0.232045	0.000164625	0.00109318	259	259
AGAP4	-0.00096342	0.987689	0.992689	259	259
AGAP5	0.056549	0.364727	0.507019	259	259
AGAP6	0.0112372	0.857172	0.909839	259	259
AGAP7	-0.0757944	0.22412	0.354139	259	259
AGAP8	0.0532854	0.393101	0.534557	259	259
AGA	-0.0231794	0.710427	0.806631	259	259
AGBL1	0.0698845	0.262452	0.398532	259	121
AGBL2	0.0630803	0.311883	0.452363	259	251
AGBL3	0.0481918	0.439954	0.580593	259	256
AGBL4	0.206757	0.000815173	0.00405162	259	221
AGBL5	0.401865	1.79714e-11	3.96062e-09	259	259
AGER	-0.000856151	0.98906	0.993718	259	259
AGFG1	-0.0968682	0.119931	0.219837	259	259
AGFG2	-0.129607	0.0371107	0.0878902	259	259
AGGF1	0.0427046	0.493815	0.629217	259	259
AGK	0.309733	3.65326e-07	8.59881e-06	259	259
AGL	0.319734	1.4449e-07	4.08133e-06	259	259
AGMAT	-0.165792	0.00749996	0.0243188	259	259
AGPAT1	-0.11328	0.0687408	0.142476	259	259
AGPAT2	-0.0996415	0.109642	0.205156	259	259
AGPAT3	0.0167198	0.788855	0.862481	259	259
AGPAT4	-0.0112692	0.856769	0.909608	259	259
AGPAT5	0.307341	4.5378e-07	1.00893e-05	259	259
AGPAT6	-0.133362	0.0319152	0.0780846	259	259
AGPAT9	0.168024	0.00672223	0.0222282	259	259
AGPHD1	-0.11458	0.065602	0.137362	259	258
AGPS	0.143429	0.0209402	0.0558674	259	259
AGR2	-0.134033	0.0310551	0.0764277	259	137
AGR3	-0.12947	0.0373133	0.0882972	259	49
AGRN	-0.00855011	0.89108	0.932254	259	259
AGRP	-0.0870636	0.162404	0.277216	259	113
AGTPBP1	0.0604303	0.332688	0.474334	259	259
AGTR1	-0.128097	0.0393935	0.0920789	259	256
AGTR2	-0.101672	0.102559	0.194774	259	90
AGTRAP	-0.405201	1.17953e-11	2.8633e-09	259	259
AGT	-0.13674	0.0277845	0.0699759	259	259
AGXT2L1	0.189905	0.00214467	0.0089458	259	142
AGXT2L2	-0.136212	0.0283975	0.0711445	259	259
AGXT2	0.0140874	0.82149	0.885965	259	59
AGXT	-0.0287679	0.644919	0.755747	259	95
AHCTF1	0.358726	2.77742e-09	1.87268e-07	259	259
AHCYL1	0.00619383	0.92098	0.951683	259	259
AHCYL2	-0.0981788	0.114979	0.212976	259	259
AHCY	0.0388052	0.534124	0.665002	259	259
AHDC1	0.107367	0.0846115	0.167693	259	259
AHI1	-0.134692	0.0302304	0.0749499	259	259
AHNAK2	0.105484	0.0902422	0.176283	259	259
AHNAK	-0.00991196	0.873866	0.921128	259	259
AHRR	-0.0316702	0.611912	0.729348	259	259
AHR	-0.104334	0.0938254	0.181856	259	259
AHSA1	0.0561023	0.368534	0.510566	259	259
AHSA2	0.176272	0.00443536	0.0159754	259	259
AHSG	-0.0151374	0.808433	0.877096	259	88
AHSP	-0.0761496	0.22195	0.351847	259	135
AICDA	-0.199612	0.00124017	0.00573477	259	191
AIDA	0.00604178	0.922914	0.952797	259	259
AIF1L	-0.295889	1.24819e-06	2.19582e-05	259	259
AIF1	-0.311353	3.15075e-07	7.70589e-06	259	259
AIFM1	0.00967509	0.876856	0.923357	259	259
AIFM2	-0.104786	0.0924054	0.179764	259	259
AIFM3	-0.237504	0.000113784	0.000812077	259	259
AIG1	0.185044	0.00279472	0.0110565	259	259
AIM1L	0.136022	0.0286214	0.0715268	259	237
AIM1	-0.0238731	0.702166	0.800247	259	259
AIM2	0.00484687	0.938125	0.962394	259	248
AIMP1	-0.00650173	0.917066	0.948909	259	259
AIMP2	-0.142486	0.0218067	0.0576348	259	259
AIPL1	0.0116473	0.852018	0.906676	259	130
AIP	-0.182401	0.00321896	0.0123885	259	259
AIRE	0.0815068	0.191023	0.314348	259	146
AJAP1	-0.179807	0.00369099	0.0138051	259	249
AK1	-0.259967	2.26922e-05	0.000222975	259	259
AK2	-0.0184886	0.767129	0.847133	259	259
AK3L1	0.523985	1.14863e-19	1.15179e-15	259	259
AK3	0.213428	0.000543977	0.00289991	259	259
AK5	0.245703	6.4281e-05	0.000513198	259	251
AK7	0.0493777	0.42877	0.569544	259	252
AKAP10	0.257312	2.76742e-05	0.000259834	259	259
AKAP11	0.263536	1.732e-05	0.000179233	259	259
AKAP12	-0.114419	0.0659834	0.13803	259	259
AKAP13	0.0588542	0.345473	0.487989	259	259
AKAP14	-0.0972613	0.118428	0.21778	259	126
AKAP1	0.337682	2.50768e-08	1.03056e-06	259	259
AKAP2	0.235867	0.000127227	0.000889034	259	255
AKAP3	-0.0464733	0.456452	0.595819	259	258
AKAP4	0.150357	0.0154418	0.0437101	259	87
AKAP5	0.399702	2.35567e-11	4.77202e-09	259	258
AKAP6	0.341721	1.66449e-08	7.28394e-07	259	259
AKAP7	-0.0290743	0.6414	0.753075	259	259
AKAP8L	-0.151979	0.0143541	0.041266	259	259
AKAP8	0.0565646	0.364595	0.506943	259	259
AKAP9	0.186644	0.00256327	0.0103256	259	259
AKD1	0.0789074	0.205611	0.332711	259	259
AKIRIN1	0.2574	2.74933e-05	0.000258622	259	259
AKIRIN2	-0.19884	0.0012966	0.00595176	259	259
AKNAD1	-0.100744	0.105749	0.199548	259	245
AKNA	-0.0545168	0.382243	0.523737	259	259
AKR1A1	-0.252858	3.84214e-05	0.000336334	259	259
AKR1B10	0.185745	0.00269104	0.0107379	259	232
AKR1B15	-0.032538	0.602189	0.721656	259	153
AKR1B1	-0.246772	5.9579e-05	0.000481509	259	259
AKR1C1	-0.309379	3.77264e-07	8.80795e-06	259	259
AKR1C2	-0.250109	4.6906e-05	0.000397591	259	257
AKR1C3	-0.132258	0.033374	0.0808841	259	259
AKR1C4	-0.0620997	0.31948	0.460583	259	43
AKR1CL1	-0.0424497	0.4964	0.631481	259	40
AKR1D1	0.0692339	0.266931	0.403444	259	122
AKR1E2	-0.17657	0.00436769	0.0157884	259	258
AKR7A2	-0.126737	0.0415506	0.0959164	259	259
AKR7A3	-0.0811157	0.193168	0.316942	259	259
AKR7L	0.0583573	0.349569	0.492248	259	258
AKT1S1	-0.281701	4.1203e-06	5.62883e-05	259	259
AKT1	0.093953	0.131541	0.236003	259	259
AKT2	-0.0500114	0.422862	0.564013	259	259
AKT3	0.309911	3.59433e-07	8.49048e-06	259	259
AKTIP	-0.076671	0.218792	0.348217	259	259
ALAD	0.108813	0.080481	0.161273	259	259
ALAS1	0.16391	0.00821706	0.0262284	259	259
ALAS2	-0.0394973	0.526851	0.658716	259	166
ALB	-0.133384	0.031887	0.0780441	259	240
ALCAM	0.185115	0.0027841	0.0110194	259	259
ALDH16A1	-0.401229	1.94635e-11	4.15256e-09	259	259
ALDH18A1	-0.0950358	0.127131	0.229819	259	259
ALDH1A1	-0.0926917	0.136825	0.242876	259	259
ALDH1A2	0.0729345	0.242142	0.375863	259	258
ALDH1A3	-0.294663	1.38736e-06	2.37605e-05	259	259
ALDH1B1	0.411839	5.03093e-12	1.52872e-09	259	259
ALDH1L1	0.24377	7.36748e-05	0.000570482	259	253
ALDH1L2	-0.106156	0.0881997	0.173111	259	259
ALDH2	0.00775604	0.901141	0.93946	259	259
ALDH3A1	0.123441	0.0471917	0.106007	259	246
ALDH3A2	0.1611	0.00940134	0.0292798	259	259
ALDH3B1	-0.0635216	0.308503	0.448726	259	259
ALDH3B2	0.0120452	0.847023	0.903402	259	213
ALDH4A1	0.101809	0.102095	0.194023	259	259
ALDH5A1	0.0869196	0.163102	0.278077	259	259
ALDH6A1	0.194334	0.00167569	0.00735037	259	259
ALDH7A1	0.0872179	0.161658	0.276201	259	259
ALDH8A1	0.183129	0.00309664	0.0120215	259	258
ALDH9A1	-0.166163	0.00736527	0.0239829	259	259
ALDOA	0.380987	2.25972e-10	2.65022e-08	259	259
ALDOB	-0.0385965	0.536327	0.666935	259	239
ALDOC	0.0152578	0.806938	0.875949	259	259
ALG10B	0.0207038	0.740176	0.82647	259	259
ALG10	0.0857539	0.16884	0.285505	259	259
ALG11	0.10995	0.0773502	0.15643	259	259
ALG12	0.0107556	0.863231	0.914109	259	259
ALG13	0.229658	0.000192954	0.0012387	259	259
ALG14	-0.258751	2.48583e-05	0.000240141	259	259
ALG1L2	0.0733081	0.239731	0.373075	259	68
ALG1L	-0.0884499	0.155793	0.268768	259	251
ALG1	-0.151342	0.0147732	0.0422413	259	259
ALG2	-0.224596	0.000268738	0.00161751	259	259
ALG3	-0.128164	0.0392896	0.0918897	259	259
ALG5	-0.134306	0.0307113	0.0758491	259	259
ALG6	-0.054569	0.381786	0.523286	259	259
ALG8	-0.106864	0.0860867	0.169911	259	259
ALG9	0.212355	0.000581038	0.0030657	259	259
ALKBH1	0.0942011	0.13052	0.234571	259	259
ALKBH2	-0.142491	0.0218021	0.0576304	259	259
ALKBH3	-0.179883	0.00367649	0.0137601	259	259
ALKBH4	-0.206905	0.000808015	0.00402003	259	259
ALKBH5	0.313038	2.69891e-07	6.74055e-06	259	259
ALKBH6	-0.0645395	0.3008	0.440427	259	259
ALKBH7	-0.295711	1.26748e-06	2.2181e-05	259	259
ALKBH8	0.0443399	0.477406	0.614767	259	259
ALK	0.0122605	0.844323	0.901578	259	229
ALLC	-0.0583163	0.349908	0.492566	259	86
ALMS1P	0.0450412	0.470461	0.608598	259	235
ALMS1	0.168652	0.00651658	0.0216844	259	259
ALOX12B	0.0812793	0.192268	0.31575	259	123
ALOX12P2	-0.076281	0.221152	0.350969	259	193
ALOX12	0.0087849	0.888108	0.930613	259	252
ALOX15B	0.113754	0.0675824	0.140671	259	244
ALOX15	-0.0459243	0.461795	0.600336	259	207
ALOX5AP	-0.205289	0.000889593	0.00434611	259	259
ALOX5	-0.15741	0.0111854	0.0337327	259	259
ALOXE3	0.0629272	0.313062	0.453569	259	184
ALPI	-0.0960036	0.123288	0.224613	259	26
ALPK1	-0.00892334	0.886357	0.929555	259	259
ALPK2	0.00838384	0.893185	0.933607	259	254
ALPK3	0.275702	6.69645e-06	8.3311e-05	259	259
ALPL	-0.195263	0.00159016	0.007043	259	259
ALPPL2	-0.0610572	0.327687	0.46921	259	45
ALPP	0.0278059	0.65602	0.764379	259	54
ALS2CL	0.044151	0.479286	0.616159	259	259
ALS2CR11	0.176853	0.00430446	0.0156077	259	254
ALS2CR12	0.0684452	0.272431	0.409505	259	253
ALS2CR4	0.0573318	0.358116	0.500539	259	259
ALS2CR8	0.195298	0.00158699	0.00703206	259	259
ALS2	0.143447	0.0209237	0.0558383	259	259
ALX1	-0.0466509	0.454732	0.594317	259	151
ALX3	0.135384	0.029384	0.0731478	259	254
ALX4	0.00814656	0.896191	0.935807	259	175
AMAC1L2	0.0215783	0.729621	0.819338	259	216
AMAC1L3	0.0462613	0.458511	0.597572	259	134
AMAC1	0.0976579	0.116927	0.215749	259	65
AMACR	-0.175184	0.00469008	0.0166713	259	259
AMBN	0.0646052	0.300307	0.439807	259	40
AMBP	-0.140576	0.0236571	0.0614425	259	191
AMBRA1	0.0591748	0.342847	0.485465	259	259
AMD1	0.110591	0.0756278	0.153685	259	259
AMDHD1	0.0318892	0.609452	0.72749	259	249
AMDHD2	-0.195857	0.00153755	0.00684779	259	259
AMELX	0.00994359	0.873466	0.920901	259	83
AMELY	0.0519109	0.405439	0.546885	259	9
AMFR	-0.0514238	0.409865	0.551039	259	259
AMHR2	-0.0337223	0.589033	0.709962	259	161
AMH	-0.0757997	0.224088	0.354139	259	257
AMICA1	-0.192272	0.00188091	0.00805673	259	259
AMIGO1	-0.0574767	0.356901	0.499272	259	259
AMIGO2	0.142966	0.0213616	0.0566976	259	259
AMIGO3	-0.0518574	0.405924	0.547207	259	259
AMMECR1L	0.0932592	0.134427	0.239572	259	259
AMMECR1	-0.046563	0.455583	0.595031	259	259
AMN1	0.268697	1.1639e-05	0.000129967	259	259
AMN	-0.0758269	0.223921	0.353964	259	207
AMOTL1	0.222649	0.000304671	0.00179767	259	259
AMOTL2	0.0144026	0.817564	0.883466	259	259
AMOT	-0.0423388	0.497527	0.632513	259	259
AMPD1	0.0416531	0.504523	0.638977	259	134
AMPD2	-0.0853593	0.170817	0.288215	259	259
AMPD3	-0.0105343	0.866018	0.915695	259	259
AMPH	0.134761	0.0301454	0.0747772	259	259
AMTN	-0.0477281	0.444372	0.584629	259	70
AMT	0.204653	0.000923762	0.00449007	259	259
AMY1A	-0.177257	0.00421528	0.0153509	259	240
AMY2A	-0.00558591	0.928714	0.956177	259	218
AMY2B	0.0528766	0.396747	0.53811	259	259
AMZ1	0.0531296	0.394488	0.536152	259	255
AMZ2P1	-0.122645	0.0486452	0.10848	259	259
AMZ2	0.0500678	0.422338	0.563427	259	259
ANAPC10	-0.00221838	0.971658	0.98318	259	259
ANAPC11	-0.214501	0.000509126	0.00275216	259	259
ANAPC13	-0.251642	4.19777e-05	0.000362403	259	259
ANAPC16	-0.0113771	0.855412	0.908865	259	259
ANAPC1	0.300199	8.57193e-07	1.63413e-05	259	259
ANAPC2	-0.132994	0.0323955	0.0789899	259	259
ANAPC4	0.114992	0.0646297	0.135765	259	259
ANAPC5	-0.0954765	0.125369	0.227249	259	259
ANAPC7	0.104327	0.093849	0.181867	259	259
ANGEL1	0.0877551	0.15908	0.273076	259	259
ANGEL2	0.166225	0.00734317	0.0239226	259	259
ANGPT1	0.136068	0.028567	0.0714303	259	259
ANGPT2	-0.0448417	0.47243	0.610201	259	259
ANGPT4	-0.119762	0.0542301	0.118473	259	181
ANGPTL1	-0.077314	0.214942	0.343436	259	258
ANGPTL2	-0.280255	4.63665e-06	6.13377e-05	259	259
ANGPTL3	0.0750788	0.228538	0.359561	259	130
ANGPTL4	-0.0565681	0.364565	0.506943	259	259
ANGPTL5	-0.133956	0.0311531	0.0766129	259	190
ANGPTL6	-0.0759508	0.223163	0.35296	259	251
ANGPTL7	-0.162188	0.00892608	0.0280885	259	194
ANG	0.261893	1.96233e-05	0.000199062	259	259
ANK1	0.0814916	0.191106	0.314407	259	259
ANK2	0.0606638	0.330819	0.472313	259	259
ANK3	0.00883309	0.887498	0.930218	259	259
ANKAR	0.25865	2.50461e-05	0.00024149	259	259
ANKDD1A	0.0578425	0.353843	0.496246	259	259
ANKFN1	-0.0145622	0.815579	0.881928	259	158
ANKFY1	-0.285301	3.06181e-06	4.46579e-05	259	259
ANKHD1-EIF4EBP3	0.220855	0.000341675	0.00197018	259	259
ANKHD1	0.229112	0.000200049	0.00127163	259	259
ANKH	0.0096914	0.87665	0.923286	259	259
ANKIB1	0.175632	0.00458362	0.0164122	259	259
ANKK1	0.0580493	0.352122	0.494501	259	212
ANKLE1	0.209758	0.000680594	0.00348909	259	259
ANKLE2	0.125197	0.0441116	0.100609	259	259
ANKMY1	0.0674863	0.279222	0.417148	259	259
ANKMY2	-0.0432168	0.488644	0.624148	259	259
ANKRA2	0.177168	0.00423482	0.0153997	259	259
ANKRD10	0.0749959	0.229053	0.36023	259	259
ANKRD11	0.0796611	0.201301	0.327446	259	259
ANKRD12	0.160999	0.0094464	0.0293854	259	259
ANKRD13A	0.0937201	0.132504	0.237119	259	259
ANKRD13B	-0.106398	0.0874723	0.171935	259	259
ANKRD13C	-0.0117891	0.850236	0.905405	259	259
ANKRD13D	-0.0617035	0.322583	0.463753	259	259
ANKRD16	-0.181518	0.00337302	0.0128468	259	259
ANKRD17	0.0936821	0.132662	0.237379	259	259
ANKRD19	-0.21192	0.000596686	0.00313014	259	259
ANKRD1	0.15251	0.0140127	0.0404906	259	222
ANKRD20A3	0.308895	3.9423e-07	9.14022e-06	259	235
ANKRD20A4	0.226872	0.000231761	0.00142999	259	153
ANKRD20B	0.286164	2.84974e-06	4.22407e-05	259	226
ANKRD22	-0.126558	0.041841	0.0964688	259	257
ANKRD23	0.100688	0.105945	0.199823	259	259
ANKRD24	0.0521434	0.403336	0.544853	259	259
ANKRD26P1	-0.0991715	0.111335	0.207646	259	150
ANKRD26	0.0943278	0.130001	0.233884	259	259
ANKRD27	0.144514	0.0199811	0.0539547	259	259
ANKRD28	0.184284	0.00291112	0.0114318	259	259
ANKRD29	0.227698	0.00021955	0.00136869	259	259
ANKRD2	0.0176265	0.777697	0.854521	259	197
ANKRD30A	0.033173	0.595119	0.715448	259	21
ANKRD30B	0.0284573	0.648495	0.758563	259	104
ANKRD31	0.159558	0.0101134	0.0310603	259	160
ANKRD32	0.149543	0.0160146	0.0450453	259	259
ANKRD33	-0.123156	0.0477068	0.106853	259	127
ANKRD34A	0.205485	0.000879318	0.00430325	259	259
ANKRD34B	0.122217	0.0494425	0.109942	259	107
ANKRD34C	0.121562	0.0506833	0.112191	259	101
ANKRD35	-0.16528	0.00768918	0.024828	259	259
ANKRD36BP1	0.231269	0.000173374	0.00113814	259	255
ANKRD36B	0.324577	9.10795e-08	2.80153e-06	259	258
ANKRD36	0.361545	2.04273e-09	1.49514e-07	259	259
ANKRD37	0.288842	2.27716e-06	3.53197e-05	259	259
ANKRD39	0.00731236	0.90677	0.942621	259	259
ANKRD40	0.209343	0.000697914	0.00356694	259	259
ANKRD42	-0.113084	0.0692258	0.143215	259	259
ANKRD43	-0.16893	0.00642754	0.0214626	259	223
ANKRD44	0.226869	0.000231807	0.00142999	259	259
ANKRD45	0.0982443	0.114735	0.212683	259	255
ANKRD46	0.0516221	0.40806	0.549339	259	259
ANKRD49	0.161648	0.00915894	0.028678	259	259
ANKRD50	0.233803	0.0001463	0.000989228	259	259
ANKRD52	0.275081	7.03696e-06	8.65805e-05	259	259
ANKRD53	0.00307843	0.960678	0.976569	259	259
ANKRD54	-0.0425093	0.495795	0.630942	259	259
ANKRD55	-0.24877	5.16523e-05	0.000429472	259	210
ANKRD56	-0.0239345	0.701437	0.79978	259	193
ANKRD57	0.204126	0.000952937	0.0046051	259	259
ANKRD58	-0.170558	0.00592711	0.0200831	259	259
ANKRD5	0.287768	2.49222e-06	3.80956e-05	259	259
ANKRD6	0.148699	0.016628	0.0464255	259	259
ANKRD7	0.0293565	0.638167	0.750406	259	236
ANKRD9	-0.0359405	0.564753	0.690491	259	259
ANKS1A	-0.0108316	0.862274	0.913615	259	259
ANKS1B	0.291309	1.84825e-06	2.98444e-05	259	257
ANKS3	0.00113654	0.985477	0.991808	259	259
ANKS4B	-0.0520734	0.403968	0.545451	259	130
ANKS6	-0.00819368	0.895594	0.935306	259	259
ANKZF1	0.330828	4.96046e-08	1.78283e-06	259	259
ANLN	0.155627	0.0121498	0.036136	259	259
ANO10	0.270055	1.04686e-05	0.000118682	259	259
ANO1	0.205435	0.000881933	0.00431394	259	259
ANO2	-0.108078	0.0825585	0.164517	259	259
ANO3	0.170879	0.00583266	0.0198284	259	237
ANO4	-0.0671538	0.281603	0.419486	259	232
ANO5	0.280416	4.57638e-06	6.08213e-05	259	248
ANO6	0.181874	0.0033101	0.0126736	259	259
ANO7	0.0969352	0.119674	0.219444	259	259
ANO8	0.103343	0.0970054	0.186578	259	259
ANO9	-0.0851453	0.171896	0.289549	259	258
ANP32A	0.0827714	0.184206	0.305588	259	259
ANP32B	-0.199783	0.001228	0.00569473	259	259
ANP32C	0.0118205	0.849842	0.905177	259	259
ANP32D	0.00720731	0.908103	0.94353	259	125
ANP32E	0.271875	9.07407e-06	0.000106235	259	259
ANPEP	-0.243968	7.26545e-05	0.000564106	259	259
ANTXR1	-0.154415	0.0128463	0.0377761	259	259
ANTXR2	-0.174269	0.00491455	0.0172576	259	259
ANTXRL	-0.0715323	0.251338	0.386368	259	35
ANUBL1	-0.00481436	0.93854	0.962635	259	259
ANXA10	-0.00243024	0.968953	0.981432	259	97
ANXA11	-0.296105	1.225e-06	2.16644e-05	259	259
ANXA13	0.180346	0.00358815	0.013501	259	209
ANXA1	-0.172872	0.00527586	0.0182618	259	259
ANXA2P1	-0.143588	0.0207975	0.0555903	259	259
ANXA2P2	-0.143659	0.020734	0.0555064	259	259
ANXA2P3	-0.170706	0.00588354	0.0199551	259	259
ANXA2	-0.216406	0.000452281	0.00249876	259	259
ANXA3	-0.112387	0.0709691	0.146143	259	258
ANXA4	-0.211052	0.000629182	0.00327321	259	259
ANXA5	-0.128082	0.0394174	0.0921132	259	259
ANXA6	0.26357	1.72763e-05	0.00017899	259	259
ANXA7	-0.323451	1.01466e-07	3.03392e-06	259	259
ANXA8L1	-0.0787459	0.206544	0.333714	259	18
ANXA8L2	0.258057	2.61804e-05	0.000248838	259	194
ANXA8	0.15802	0.010871	0.0329331	259	226
ANXA9	0.0132329	0.832152	0.893119	259	259
AOAH	-0.201201	0.00113106	0.00530483	259	259
AOC2	0.0609658	0.328413	0.469948	259	259
AOC3	0.188746	0.00228569	0.00943781	259	259
AOX1	-0.171871	0.00554939	0.0190299	259	259
AOX2P	-0.0227896	0.715084	0.809495	259	22
AP1AR	0.207301	0.000789107	0.00394062	259	259
AP1B1	-0.172714	0.00531817	0.0183794	259	259
AP1G1	0.00601338	0.923275	0.952915	259	259
AP1G2	0.201631	0.00110311	0.00519927	259	259
AP1M1	-0.229314	0.000197388	0.00126126	259	259
AP1M2	0.0317823	0.610653	0.72849	259	208
AP1S1	-0.0830708	0.182619	0.303582	259	259
AP1S2	0.0672022	0.281255	0.419155	259	259
AP1S3	0.154027	0.0130771	0.0383478	259	259
AP2A1	-0.0844471	0.175451	0.294376	259	259
AP2A2	-0.34137	1.72533e-08	7.50576e-07	259	259
AP2B1	-0.0169923	0.785497	0.860217	259	259
AP2M1	0.0748103	0.230211	0.361653	259	259
AP2S1	-0.22955	0.000194339	0.00124639	259	259
AP3B1	-0.0661242	0.289062	0.427423	259	259
AP3B2	0.201519	0.00111031	0.00522707	259	250
AP3D1	0.0390423	0.531626	0.662715	259	259
AP3M1	-0.0943248	0.130013	0.233884	259	259
AP3M2	0.0987389	0.112911	0.210117	259	259
AP3S1	-0.141019	0.0232161	0.0605289	259	259
AP3S2	-0.00820994	0.895388	0.935212	259	259
AP4B1	-0.113187	0.06897	0.142759	259	259
AP4E1	0.182115	0.00326813	0.0125368	259	259
AP4M1	-0.000279425	0.996429	0.998022	259	259
AP4S1	0.00734147	0.9064	0.942346	259	259
APAF1	-0.0715267	0.251375	0.386368	259	259
APBA1	-0.0771826	0.215725	0.344511	259	259
APBA2	0.0643382	0.302313	0.442063	259	259
APBA3	-0.217541	0.000421284	0.00235541	259	259
APBB1IP	-0.345504	1.12785e-08	5.48448e-07	259	258
APBB1	0.1324	0.0331835	0.0805812	259	259
APBB2	-0.0527102	0.398236	0.539493	259	259
APBB3	0.183542	0.00302905	0.0118071	259	259
APC2	-0.0586525	0.347132	0.489818	259	259
APCDD1L	-0.138574	0.025739	0.0656989	259	247
APCDD1	-0.131835	0.0339484	0.0819591	259	259
APCS	-0.0563437	0.366474	0.50859	259	51
APC	0.0311972	0.617241	0.734035	259	259
APEH	0.164374	0.00803457	0.0257813	259	259
APEX1	0.0758537	0.223757	0.353732	259	259
APEX2	-0.0580195	0.35237	0.494768	259	259
APH1A	-0.298	1.03919e-06	1.91026e-05	259	259
APH1B	-0.206358	0.000834796	0.00413175	259	259
API5	0.240814	9.05734e-05	0.000674508	259	259
APIP	0.00244588	0.968753	0.981328	259	259
APITD1	-0.187796	0.0024076	0.00981789	259	259
APLF	0.0875893	0.159873	0.273984	259	259
APLNR	-0.262925	1.81454e-05	0.000186427	259	259
APLN	0.160016	0.00989706	0.0305691	259	259
APLP1	0.122971	0.048046	0.107433	259	259
APLP2	-0.0327407	0.599928	0.719677	259	259
APOA1BP	0.0864136	0.165575	0.28136	259	259
APOA1	-0.120673	0.0524096	0.115212	259	250
APOA2	-0.0768095	0.217959	0.347276	259	58
APOA4	-0.122826	0.0483108	0.107861	259	43
APOA5	0.0417338	0.503696	0.638172	259	97
APOB48R	-0.0832405	0.181723	0.302515	259	259
APOBEC1	-0.118086	0.0577135	0.124389	259	8
APOBEC2	0.110836	0.074978	0.152566	259	215
APOBEC3A	-0.12514	0.0442075	0.100794	259	254
APOBEC3B	-0.173993	0.00498419	0.0174599	259	259
APOBEC3C	0.0623509	0.317522	0.458486	259	259
APOBEC3D	-0.127374	0.0405287	0.0940635	259	259
APOBEC3F	-0.0322381	0.605541	0.724374	259	259
APOBEC3G	-0.0837124	0.179251	0.299374	259	259
APOBEC3H	-0.107537	0.0841159	0.167074	259	244
APOBEC4	0.209004	0.00071231	0.00362757	259	50
APOB	0.0457424	0.463573	0.602134	259	205
APOC1P1	-0.0752603	0.227411	0.358154	259	120
APOC1	-0.0852441	0.171397	0.28883	259	259
APOC2	-0.0764506	0.220123	0.349825	259	250
APOC3	-0.0963476	0.121943	0.22277	259	43
APOC4	-0.0629835	0.312628	0.45305	259	159
APOD	-0.243386	7.56888e-05	0.000584047	259	259
APOE	-0.132599	0.0329174	0.0800385	259	259
APOF	0.0398396	0.523272	0.655479	259	79
APOH	-0.0886297	0.154951	0.267614	259	81
APOL1	-0.15196	0.0143662	0.0412889	259	259
APOL2	-0.00748259	0.90461	0.941168	259	259
APOL3	-0.254415	3.42809e-05	0.000308575	259	259
APOL4	-0.293603	1.51971e-06	2.55044e-05	259	259
APOL5	-0.111459	0.073346	0.149944	259	175
APOL6	-0.0857922	0.16865	0.285304	259	259
APOLD1	-0.121635	0.0505447	0.111985	259	259
APOM	0.0264079	0.672286	0.777503	259	259
APOOL	0.364039	1.55279e-09	1.19315e-07	259	259
APOO	0.0148559	0.811928	0.879579	259	259
APPBP2	-0.0545165	0.382246	0.523737	259	259
APPL1	0.24938	4.94339e-05	0.000414978	259	259
APPL2	-0.0913112	0.142793	0.251058	259	259
APP	-0.232329	0.00016152	0.00107511	259	259
APRT	-0.233319	0.000151144	0.00101513	259	259
APTX	-0.0140297	0.822209	0.886284	259	259
AQP10	0.0367546	0.555964	0.682867	259	143
AQP11	0.0679697	0.275784	0.413367	259	259
AQP12A	-0.00199256	0.974542	0.985263	259	20
AQP12B	0.0525972	0.39925	0.540572	259	75
AQP1	-0.176808	0.00431435	0.0156344	259	259
AQP2	-0.0611657	0.326826	0.46838	259	66
AQP3	-0.255338	3.20283e-05	0.000291725	259	259
AQP4	0.185972	0.00265834	0.010635	259	140
AQP5	-0.166329	0.00730577	0.0238201	259	206
AQP6	-0.089228	0.152172	0.263633	259	222
AQP7P1	-0.161639	0.00916303	0.0286854	259	202
AQP7P3	-0.125127	0.0442298	0.100831	259	124
AQP7	-0.191124	0.00200498	0.00849025	259	233
AQP8	-0.0801149	0.198737	0.324171	259	228
AQP9	0.0466095	0.455132	0.594636	259	251
AQPEP	-0.211162	0.000624953	0.00325797	259	251
AQR	0.273965	7.69123e-06	9.32532e-05	259	259
ARAF	-0.177873	0.00408288	0.0149638	259	259
ARAP1	-0.371999	6.3677e-10	6.08025e-08	259	259
ARAP2	-0.159187	0.0102922	0.0314933	259	259
ARAP3	0.0353863	0.570774	0.694939	259	259
ARCN1	0.106318	0.0877122	0.172327	259	259
ARC	-0.0974437	0.117736	0.216823	259	259
AREG	0.0283097	0.650197	0.759934	259	247
ARF1	-0.0147432	0.813329	0.880217	259	259
ARF3	-0.150607	0.0152696	0.0433804	259	259
ARF4	0.103737	0.0957315	0.18473	259	259
ARF5	-0.200263	0.00119435	0.00555745	259	259
ARF6	-0.0507591	0.415952	0.557095	259	259
ARFGAP1	-0.173676	0.00506516	0.0176849	259	259
ARFGAP2	-0.129697	0.0369788	0.0876298	259	259
ARFGAP3	0.0755797	0.225439	0.355802	259	259
ARFGEF1	0.209434	0.000694073	0.00355032	259	259
ARFGEF2	0.172888	0.00527167	0.0182565	259	259
ARFIP1	-0.00964599	0.877223	0.92357	259	259
ARFIP2	-0.00557921	0.9288	0.956215	259	259
ARFRP1	-0.235506	0.000130389	0.000904196	259	259
ARG1	-0.0904925	0.146425	0.256109	259	141
ARG2	0.337222	2.62657e-08	1.06201e-06	259	259
ARGFXP2	0.174718	0.00480335	0.0169687	259	137
ARGFX	0.162599	0.00875197	0.0276367	259	36
ARGLU1	0.175412	0.00463562	0.0165363	259	259
ARHGAP10	0.00872489	0.888868	0.931198	259	259
ARHGAP11A	0.152506	0.0140151	0.0404906	259	259
ARHGAP11B	0.224972	0.000262273	0.00158315	259	255
ARHGAP12	-0.154856	0.0125888	0.0371824	259	259
ARHGAP15	-0.168495	0.00656762	0.0218069	259	259
ARHGAP17	-0.167759	0.00681045	0.022465	259	259
ARHGAP18	-0.326424	7.62146e-08	2.46171e-06	259	259
ARHGAP19	-0.244613	6.94285e-05	0.000543477	259	259
ARHGAP1	0.0885004	0.155556	0.268451	259	259
ARHGAP20	-0.0170712	0.784526	0.859575	259	258
ARHGAP21	-0.00528321	0.932568	0.958127	259	259
ARHGAP22	0.0759008	0.223469	0.35336	259	259
ARHGAP23	0.039806	0.523622	0.655836	259	259
ARHGAP24	-0.0797659	0.200707	0.326718	259	259
ARHGAP25	-0.156101	0.0118865	0.035479	259	259
ARHGAP26	-0.179485	0.00375381	0.0139905	259	259
ARHGAP27	-0.262254	1.90945e-05	0.000194485	259	259
ARHGAP28	-0.0638457	0.306037	0.446162	259	259
ARHGAP29	-0.0294345	0.637273	0.749678	259	259
ARHGAP30	-0.208147	0.000750051	0.00378137	259	259
ARHGAP31	-0.139839	0.0244058	0.0629448	259	259
ARHGAP32	0.0659602	0.290262	0.428913	259	259
ARHGAP33	0.181483	0.00337939	0.0128603	259	259
ARHGAP36	0.128737	0.0384118	0.0903106	259	141
ARHGAP39	-0.0814837	0.191149	0.314452	259	259
ARHGAP42	0.104426	0.0935349	0.181486	259	259
ARHGAP4	-0.253068	3.78356e-05	0.000332221	259	259
ARHGAP5	0.154484	0.012806	0.0376827	259	259
ARHGAP6	-0.144247	0.0202134	0.0544215	259	259
ARHGAP8	-0.230529	0.000182128	0.00118245	259	235
ARHGAP9	-0.211995	0.000593969	0.00311834	259	259
ARHGDIA	-0.254319	3.45229e-05	0.000310196	259	259
ARHGDIB	-0.140474	0.023759	0.0616493	259	259
ARHGDIG	0.0607748	0.329933	0.471485	259	178
ARHGEF10L	-0.0417824	0.503199	0.637704	259	259
ARHGEF10	0.078135	0.210097	0.33801	259	259
ARHGEF11	-0.00368342	0.952958	0.971709	259	259
ARHGEF12	0.177963	0.00406381	0.0149048	259	259
ARHGEF15	-0.258852	2.46705e-05	0.000238672	259	259
ARHGEF16	0.0018884	0.975873	0.986001	259	256
ARHGEF17	0.30773	4.38124e-07	9.86147e-06	259	259
ARHGEF18	-0.0811114	0.193192	0.316955	259	259
ARHGEF19	-0.289202	2.20906e-06	3.44768e-05	259	259
ARHGEF1	-0.0924926	0.137673	0.243951	259	259
ARHGEF2	-0.167519	0.00689159	0.022691	259	259
ARHGEF33	-0.230353	0.00018426	0.00119209	259	259
ARHGEF35	0.186568	0.00257384	0.010361	259	259
ARHGEF37	0.0743026	0.233398	0.36554	259	259
ARHGEF38	-0.0371587	0.551626	0.67962	259	19
ARHGEF3	-0.0711475	0.253904	0.389062	259	259
ARHGEF4	0.048282	0.439097	0.579751	259	255
ARHGEF5	0.14379	0.020617	0.0552762	259	258
ARHGEF6	-0.0592	0.342642	0.485288	259	259
ARHGEF7	0.073664	0.237451	0.370385	259	259
ARHGEF9	0.155866	0.0120162	0.0357916	259	259
ARID1A	0.0909985	0.144172	0.252865	259	259
ARID1B	0.128868	0.0382133	0.089984	259	259
ARID2	0.144344	0.0201281	0.0542274	259	259
ARID3A	-0.106479	0.0872288	0.171591	259	259
ARID3B	0.206555	0.000825051	0.00409261	259	259
ARID3C	-0.0608085	0.329665	0.471168	259	187
ARID4A	0.191594	0.00195333	0.00831546	259	259
ARID4B	0.162385	0.00884197	0.0278946	259	259
ARID5A	0.0865407	0.164951	0.28049	259	259
ARID5B	0.176125	0.00446889	0.0160788	259	259
ARIH1	0.214726	0.000502083	0.00272069	259	259
ARIH2	0.37864	2.97088e-10	3.26512e-08	259	259
ARL10	0.325016	8.73104e-08	2.71474e-06	259	259
ARL11	-0.285014	3.13574e-06	4.55705e-05	259	259
ARL13A	0.0627404	0.314503	0.455078	259	91
ARL13B	0.0809652	0.193998	0.317888	259	259
ARL14	0.0724913	0.245023	0.379366	259	82
ARL15	-0.0712394	0.253289	0.388499	259	259
ARL16	-0.134711	0.0302071	0.0749107	259	259
ARL17A	0.285703	2.9613e-06	4.36042e-05	259	259
ARL17B	0.0722048	0.246898	0.381092	259	236
ARL1	-0.0646232	0.300172	0.439702	259	259
ARL2BP	-0.179753	0.00370154	0.0138316	259	259
ARL2	-0.228861	0.000203378	0.00128947	259	259
ARL3	-0.285481	3.01626e-06	4.40898e-05	259	259
ARL4A	-0.0196678	0.752744	0.83585	259	259
ARL4C	-0.0974726	0.117627	0.216682	259	259
ARL4D	0.0452108	0.46879	0.60722	259	259
ARL5A	0.0845678	0.174832	0.293509	259	259
ARL5B	0.0960244	0.123206	0.224525	259	259
ARL5C	-0.215433	0.000480542	0.00262453	259	177
ARL6IP1	0.0421183	0.49977	0.634963	259	259
ARL6IP4	-0.153355	0.0134845	0.039284	259	259
ARL6IP5	0.0725084	0.244911	0.379252	259	259
ARL6IP6	0.150925	0.0150527	0.0429115	259	259
ARL6	-0.0172994	0.781718	0.857428	259	259
ARL8A	-0.207619	0.00077422	0.00387787	259	259
ARL8B	0.212919	0.000561278	0.00297631	259	259
ARL9	-0.00174857	0.977659	0.98696	259	255
ARMC10	0.00568702	0.927428	0.955195	259	259
ARMC1	0.326543	7.53447e-08	2.44504e-06	259	259
ARMC2	-0.226549	0.000236704	0.00145483	259	259
ARMC3	0.15897	0.0103973	0.0317525	259	151
ARMC4	0.152571	0.0139742	0.0404054	259	229
ARMC5	-0.359189	2.64141e-09	1.82667e-07	259	259
ARMC6	-0.268426	1.18863e-05	0.000131921	259	259
ARMC7	-0.317276	1.82064e-07	4.91426e-06	259	259
ARMC8	0.294473	1.41027e-06	2.40297e-05	259	259
ARMC9	0.160898	0.00949197	0.0295043	259	259
ARMCX1	0.0317562	0.610946	0.728743	259	259
ARMCX2	0.255718	3.11428e-05	0.000285873	259	259
ARMCX3	0.174756	0.0047939	0.0169472	259	259
ARMCX5	0.142856	0.0214635	0.0569199	259	259
ARMCX6	0.14436	0.0201144	0.0542051	259	259
ARMS2	0.107865	0.0831704	0.165573	259	135
ARNT2	0.306134	5.05855e-07	1.10032e-05	259	259
ARNTL2	0.257585	2.71172e-05	0.000255682	259	259
ARNTL	0.0221684	0.722526	0.814288	259	259
ARNT	-0.0422198	0.498736	0.633891	259	259
ARPC1A	0.0150355	0.809697	0.878132	259	259
ARPC1B	-0.262555	1.86632e-05	0.000190673	259	259
ARPC2	0.0847817	0.173741	0.292048	259	259
ARPC3	-0.177225	0.00422236	0.015361	259	259
ARPC4	-0.159499	0.0101418	0.0311143	259	259
ARPC5L	-0.115362	0.0637693	0.134309	259	259
ARPC5	-0.079438	0.202569	0.328968	259	259
ARPM1	-0.0789763	0.205214	0.332303	259	259
ARPP19	0.409115	7.15259e-12	2.02035e-09	259	259
ARPP21	0.123591	0.0469217	0.105507	259	188
ARR3	-0.0557206	0.371806	0.513658	259	75
ARRB1	-0.297344	1.10018e-06	1.98776e-05	259	259
ARRB2	-0.256323	2.97811e-05	0.000275998	259	259
ARRDC1	-0.305273	5.46474e-07	1.1622e-05	259	259
ARRDC2	-0.168931	0.00642715	0.0214626	259	259
ARRDC3	0.0642839	0.302722	0.442596	259	259
ARRDC4	-0.138418	0.0259087	0.0660425	259	259
ARRDC5	-0.14543	0.0192008	0.0523196	259	235
ARSA	-0.1195	0.0547616	0.119361	259	259
ARSB	0.143061	0.0212745	0.0565638	259	259
ARSD	0.135105	0.0297221	0.0738999	259	259
ARSE	0.0657914	0.291501	0.430086	259	242
ARSF	0.0932068	0.134647	0.239839	259	194
ARSG	-0.0134723	0.829161	0.891005	259	259
ARSH	0.00199171	0.974553	0.985263	259	36
ARSI	0.0394602	0.527239	0.658984	259	259
ARSJ	0.0167711	0.788223	0.862212	259	259
ARSK	0.0209815	0.736818	0.824143	259	259
ART1	0.0442043	0.478755	0.61595	259	60
ART3	-0.127081	0.0409961	0.094902	259	207
ART4	0.156983	0.01141	0.0342916	259	168
ART5	-0.107151	0.0852406	0.16869	259	217
ARTN	0.304105	6.0665e-07	1.25946e-05	259	256
ARV1	0.253932	3.55167e-05	0.000316572	259	259
ARVCF	0.0226793	0.716404	0.810485	259	259
ARX	0.0239439	0.701326	0.799776	259	151
AR	0.181092	0.00344989	0.0130543	259	244
AS3MT	0.169044	0.00639118	0.0213875	259	259
ASAH1	-0.107452	0.0843643	0.167385	259	259
ASAH2B	0.221329	0.00033151	0.00192207	259	230
ASAH2	0.145707	0.0189695	0.0517718	259	241
ASAM	-0.183623	0.00301602	0.0117678	259	259
ASAP1IT1	0.0142686	0.819233	0.884602	259	22
ASAP1	0.0936405	0.132835	0.237624	259	259
ASAP2	0.0457618	0.463382	0.602003	259	259
ASAP3	-0.445832	4.71981e-14	3.15519e-11	259	259
ASB10	0.110434	0.0760461	0.154363	259	48
ASB11	0.104225	0.0941714	0.182384	259	62
ASB12	0.0151639	0.808104	0.876786	259	207
ASB13	-0.255731	3.11125e-05	0.000285828	259	259
ASB14	0.263944	1.67892e-05	0.000174756	259	258
ASB15	-0.0356367	0.56805	0.692893	259	64
ASB16	0.278313	5.42826e-06	6.97845e-05	259	256
ASB17	-0.0508967	0.414688	0.555949	259	14
ASB18	0.00668768	0.914703	0.947442	259	24
ASB1	0.263728	1.70683e-05	0.000177269	259	259
ASB2	0.287886	2.46763e-06	3.78062e-05	259	259
ASB3	0.152021	0.0143265	0.0412103	259	259
ASB4	-0.00870777	0.889084	0.931198	259	97
ASB5	0.38153	2.12054e-10	2.53286e-08	259	183
ASB6	-0.159184	0.0102936	0.0314933	259	259
ASB7	0.0473366	0.448122	0.588461	259	259
ASB8	0.0596381	0.339075	0.481291	259	259
ASB9	-0.0443109	0.477694	0.61498	259	259
ASCC1	-0.107631	0.0838438	0.166682	259	259
ASCC2	-0.223806	0.000282804	0.00168648	259	259
ASCC3	0.167373	0.00694122	0.0228207	259	259
ASCL1	-0.120249	0.0532504	0.116766	259	181
ASCL2	-0.25511	3.25716e-05	0.000295443	259	254
ASCL3	0.169723	0.00617936	0.0208036	259	59
ASCL4	-0.0754792	0.226058	0.356583	259	100
ASF1A	-0.0123724	0.84292	0.90077	259	259
ASF1B	0.0874743	0.160424	0.274701	259	259
ASFMR1	0.237628	0.000112826	0.000806674	259	173
ASGR1	-0.222649	0.000304676	0.00179767	259	259
ASGR2	-0.29567	1.27204e-06	2.21897e-05	259	256
ASH1L	0.220571	0.000347906	0.00199864	259	259
ASH2L	0.0984115	0.114116	0.211849	259	259
ASIP	-0.193384	0.0017676	0.00766305	259	227
ASL	-0.188472	0.00232025	0.00954514	259	259
ASMTL	0.0399243	0.522388	0.654863	259	259
ASMT	-0.0243932	0.695996	0.795475	259	213
ASNA1	-0.411383	5.33727e-12	1.5741e-09	259	259
ASNSD1	0.0463866	0.457293	0.59645	259	259
ASNS	0.0840646	0.177422	0.296788	259	259
ASPA	-0.213203	0.000551542	0.00293478	259	249
ASPDH	0.0229847	0.712752	0.808409	259	128
ASPG	0.0330496	0.59649	0.716624	259	113
ASPHD1	0.188695	0.00229218	0.00945878	259	258
ASPHD2	-0.10658	0.0869275	0.171099	259	259
ASPH	0.197416	0.00140692	0.00636155	259	259
ASPM	0.105153	0.0912634	0.17787	259	259
ASPN	0.0176191	0.777788	0.854565	259	259
ASPRV1	-0.207251	0.000791441	0.00394933	259	259
ASPSCR1	-0.323564	1.00371e-07	3.0179e-06	259	259
ASRGL1	-0.00164852	0.978937	0.987554	259	259
ASS1	-0.0347653	0.577558	0.70034	259	259
ASTE1	-0.171461	0.00566484	0.0193409	259	259
ASTL	0.116349	0.0615171	0.13042	259	161
ASTN1	0.115309	0.0638915	0.134496	259	243
ASTN2	-0.106994	0.0857028	0.169454	259	259
ASXL1	0.159265	0.0102544	0.0314035	259	259
ASXL2	0.209264	0.000701237	0.00357754	259	259
ASXL3	0.0248452	0.690651	0.791535	259	214
ASZ1	-0.0841651	0.176902	0.296191	259	13
ATAD1	0.00583645	0.925526	0.954029	259	259
ATAD2B	0.084194	0.176753	0.295991	259	259
ATAD2	0.284738	3.20819e-06	4.62088e-05	259	259
ATAD3A	-0.0917574	0.140842	0.248513	259	259
ATAD3B	0.000631558	0.99193	0.995304	259	259
ATAD3C	0.0274472	0.660178	0.767624	259	259
ATAD5	0.278347	5.41298e-06	6.96327e-05	259	259
ATCAY	0.199	0.0012847	0.00590795	259	197
ATE1	0.191274	0.00198829	0.00843205	259	259
ATF1	-0.116751	0.0606183	0.129043	259	259
ATF2	0.344129	1.30002e-08	6.03515e-07	259	259
ATF3	0.196059	0.00152001	0.0067827	259	259
ATF4	0.0034202	0.956316	0.973648	259	259
ATF5	-0.268784	1.15604e-05	0.000129449	259	259
ATF6B	-0.00306836	0.960806	0.976633	259	259
ATF6	0.151131	0.014914	0.0425825	259	259
ATF7IP2	-0.167703	0.00682947	0.022516	259	259
ATF7IP	0.247263	5.75321e-05	0.000467885	259	259
ATF7	0.155341	0.012311	0.0365234	259	259
ATG10	-0.00248679	0.968231	0.980898	259	259
ATG12	0.0318482	0.609912	0.727874	259	259
ATG16L1	0.279085	5.09905e-06	6.63765e-05	259	259
ATG16L2	0.101791	0.102155	0.194117	259	259
ATG2A	0.0275343	0.659168	0.766799	259	259
ATG2B	0.221338	0.000331326	0.00192156	259	259
ATG3	-0.117282	0.059449	0.127146	259	259
ATG4A	-0.0352432	0.572333	0.696025	259	259
ATG4B	0.0224254	0.719443	0.812269	259	259
ATG4C	-0.129517	0.0372441	0.088175	259	259
ATG4D	0.0138849	0.824013	0.887279	259	259
ATG5	-0.104886	0.0920928	0.17926	259	259
ATG7	-0.253393	3.69474e-05	0.000326135	259	259
ATG9A	0.0802823	0.197797	0.322847	259	259
ATG9B	0.0350717	0.574206	0.697503	259	258
ATHL1	0.0167321	0.788705	0.862374	259	259
ATIC	0.211112	0.000626859	0.00326622	259	259
ATL1	0.1097	0.07803	0.157513	259	259
ATL2	0.355908	3.76462e-09	2.37177e-07	259	259
ATL3	0.235459	0.000130807	0.000905533	259	259
ATMIN	-0.159958	0.00992426	0.0306296	259	259
ATM	0.201749	0.0010955	0.00517311	259	259
ATN1	0.147724	0.0173615	0.0481118	259	259
ATOH1	-0.0175386	0.778777	0.855186	259	22
ATOH7	0.0392343	0.529608	0.660939	259	208
ATOH8	-0.278487	5.35237e-06	6.903e-05	259	259
ATOX1	-0.186168	0.00263032	0.010546	259	259
ATP10A	0.0674025	0.279821	0.417762	259	259
ATP10B	-0.115849	0.0626507	0.132482	259	158
ATP10D	-0.00940869	0.880221	0.9252	259	259
ATP11A	-0.0828617	0.183726	0.304893	259	259
ATP11B	0.150736	0.0151814	0.0431985	259	259
ATP11C	0.282711	3.79264e-06	5.28939e-05	259	259
ATP12A	0.025812	0.679266	0.782418	259	94
ATP13A1	-0.272295	8.77832e-06	0.00010368	259	259
ATP13A2	-0.233568	0.00014863	0.0010006	259	259
ATP13A3	0.253188	3.75067e-05	0.0003302	259	259
ATP13A4	-0.133182	0.0321499	0.078515	259	230
ATP13A5	-0.0443027	0.477776	0.615028	259	63
ATP1A1	0.0130768	0.834103	0.894456	259	259
ATP1A2	0.133879	0.0312516	0.076817	259	251
ATP1A3	0.0460985	0.460096	0.598887	259	255
ATP1A4	0.162767	0.00868166	0.0274622	259	163
ATP1B1	0.222427	0.000309045	0.00181863	259	259
ATP1B2	-0.175891	0.00452302	0.016233	259	258
ATP1B3	0.0865569	0.164872	0.280379	259	259
ATP1B4	-0.0596518	0.338965	0.481271	259	127
ATP2A1	0.171448	0.00566865	0.019346	259	257
ATP2A2	0.273282	8.11908e-06	9.75019e-05	259	259
ATP2A3	0.104468	0.0934043	0.181285	259	259
ATP2B1	-0.133843	0.0312971	0.0769101	259	259
ATP2B2	0.199834	0.00122434	0.00568119	259	248
ATP2B3	0.182923	0.00313078	0.0121329	259	225
ATP2B4	0.2501	4.69359e-05	0.000397676	259	259
ATP2C1	0.0874793	0.1604	0.274684	259	259
ATP2C2	-0.0730529	0.241376	0.375081	259	249
ATP4A	0.0653045	0.295095	0.434103	259	76
ATP4B	-0.0856835	0.169192	0.28598	259	104
ATP5A1	0.131026	0.0350697	0.0840592	259	259
ATP5B	0.108339	0.0818155	0.163395	259	259
ATP5C1	-0.0329097	0.598046	0.717978	259	259
ATP5D	-0.197316	0.00141503	0.00639441	259	259
ATP5EP2	-0.165313	0.00767686	0.0247962	259	259
ATP5E	-0.167797	0.0067978	0.0224338	259	259
ATP5F1	0.0644723	0.301304	0.440877	259	259
ATP5G1	0.089375	0.151496	0.262847	259	259
ATP5G2	-0.0114237	0.854826	0.908411	259	259
ATP5G3	0.196242	0.00150431	0.00672811	259	259
ATP5H	-0.107583	0.0839831	0.166863	259	259
ATP5I	-0.0918773	0.140322	0.247725	259	259
ATP5J2	-0.0872104	0.161694	0.276239	259	259
ATP5J	-0.00297123	0.962046	0.977348	259	259
ATP5L2	-0.0362037	0.561905	0.687805	259	246
ATP5L	0.0709857	0.254988	0.390425	259	259
ATP5O	0.0278761	0.655207	0.76376	259	259
ATP5SL	-0.0772537	0.215301	0.343916	259	259
ATP5S	0.13374	0.0314287	0.077139	259	259
ATP6AP1L	-0.0196327	0.753171	0.836185	259	259
ATP6AP1	-0.236784	0.000119526	0.00084524	259	259
ATP6AP2	-0.108325	0.0818556	0.163424	259	259
ATP6V0A1	-0.134307	0.0307099	0.0758491	259	259
ATP6V0A2	-0.1283	0.0390806	0.0915066	259	259
ATP6V0A4	-0.0380071	0.542573	0.671975	259	95
ATP6V0B	-0.136891	0.0276109	0.0695999	259	259
ATP6V0C	-0.245465	6.53738e-05	0.000519236	259	259
ATP6V0D1	-0.309871	3.6074e-07	8.51135e-06	259	259
ATP6V0D2	0.121596	0.0506184	0.112085	259	214
ATP6V0E1	-0.230454	0.000183036	0.0011868	259	259
ATP6V0E2	0.0914269	0.142285	0.250375	259	259
ATP6V1A	0.0619093	0.320968	0.461965	259	259
ATP6V1B1	-0.0834039	0.180864	0.301516	259	257
ATP6V1B2	0.0540642	0.386212	0.527661	259	259
ATP6V1C1	0.0723696	0.245818	0.380275	259	259
ATP6V1C2	0.0780273	0.210728	0.338688	259	259
ATP6V1D	0.193364	0.00176956	0.00766799	259	259
ATP6V1E1	0.0981978	0.114908	0.212904	259	259
ATP6V1E2	-0.119893	0.0539646	0.118022	259	259
ATP6V1F	-0.168954	0.0064199	0.0214442	259	259
ATP6V1G1	-0.170308	0.00600174	0.0203045	259	259
ATP6V1G2	0.144374	0.0201019	0.0541788	259	259
ATP6V1G3	-0.0939959	0.131364	0.23577	259	73
ATP6V1H	0.230594	0.000181346	0.00117928	259	259
ATP7A	0.152817	0.0138187	0.0400526	259	259
ATP7B	0.0738434	0.236308	0.369007	259	258
ATP8A1	-0.015811	0.800083	0.870769	259	259
ATP8A2	0.0397851	0.523841	0.656017	259	249
ATP8B1	0.181414	0.00339177	0.0128878	259	259
ATP8B2	0.183826	0.0029834	0.0116632	259	259
ATP8B3	0.168782	0.00647492	0.0215777	259	259
ATP8B4	0.0371047	0.552204	0.680039	259	259
ATP8B5P	-0.0296229	0.635119	0.748066	259	259
ATP9A	0.213538	0.000540315	0.00288422	259	259
ATP9B	-0.0388428	0.533726	0.664676	259	259
ATPAF1	0.292281	1.70145e-06	2.79447e-05	259	259
ATPAF2	0.0407627	0.513684	0.647636	259	259
ATPBD4	0.224922	0.000263131	0.0015871	259	259
ATPIF1	-0.0535578	0.390683	0.532424	259	259
ATRIP	-0.0282026	0.651433	0.760846	259	259
ATRNL1	0.177395	0.00418538	0.0152642	259	252
ATRN	-0.192732	0.00183331	0.00790508	259	259
ATRX	0.23199	0.000165227	0.00109578	259	259
ATR	0.178349	0.00398325	0.0146576	259	259
ATXN10	0.0319861	0.608365	0.726582	259	259
ATXN1L	0.115096	0.0643872	0.135355	259	259
ATXN1	0.193855	0.00172145	0.00750701	259	259
ATXN2L	0.115534	0.0633726	0.133614	259	259
ATXN2	0.162706	0.00870694	0.0275168	259	259
ATXN3L	-0.0291475	0.640561	0.752443	259	19
ATXN3	0.206454	0.000830073	0.00411345	259	259
ATXN7L1	-0.0041628	0.946844	0.967963	259	259
ATXN7L2	-0.252851	3.84398e-05	0.000336349	259	259
ATXN7L3B	-0.0107204	0.863674	0.914326	259	259
ATXN7L3	0.000221214	0.997173	0.998508	259	259
ATXN7	0.360979	2.17332e-09	1.58494e-07	259	259
ATXN8OS	-0.0738683	0.236149	0.368798	259	11
AUH	-0.0675068	0.279075	0.41699	259	259
AUP1	-0.208354	0.000740757	0.00374354	259	259
AURKAIP1	-0.247334	5.72415e-05	0.000466553	259	259
AURKAPS1	0.269893	1.06023e-05	0.000120062	259	258
AURKA	0.0736109	0.23779	0.370698	259	259
AURKB	-0.083148	0.182211	0.30313	259	259
AURKC	-0.199539	0.00124544	0.00575512	259	259
AUTS2	0.0513606	0.410442	0.55161	259	259
AVEN	-0.0127953	0.837624	0.897071	259	259
AVIL	-0.144911	0.0196393	0.0532467	259	259
AVL9	0.175891	0.0045231	0.016233	259	259
AVPI1	-0.142899	0.0214231	0.0568315	259	259
AVPR1A	-0.0124198	0.842326	0.900233	259	254
AVPR1B	-0.0408355	0.512932	0.646972	259	77
AVPR2	-0.205566	0.000875068	0.00428697	259	257
AVP	-0.212522	0.000575114	0.00304084	259	37
AWAT1	-0.212942	0.000560486	0.00297323	259	41
AWAT2	0.104547	0.0931553	0.180995	259	125
AXIN1	0.0146299	0.814737	0.881314	259	259
AXIN2	0.0797082	0.201034	0.327118	259	259
AXL	-0.0723344	0.246048	0.380492	259	259
AZGP1	-0.0603549	0.333292	0.474994	259	177
AZI1	-0.052356	0.401419	0.542959	259	259
AZI2	0.116932	0.0602182	0.128393	259	259
AZIN1	0.0623762	0.317326	0.458344	259	259
AZU1	-0.124918	0.0445891	0.101353	259	199
B2M	-0.0589441	0.344736	0.487349	259	259
B3GALNT1	-0.106682	0.0866255	0.170622	259	259
B3GALNT2	0.32853	6.21172e-08	2.1103e-06	259	259
B3GALT1	0.0755366	0.225704	0.356139	259	220
B3GALT2	0.100601	0.106249	0.200133	259	234
B3GALT4	-0.182486	0.00320435	0.0123464	259	259
B3GALT5	0.372245	6.19241e-10	5.94205e-08	259	187
B3GALT6	-0.297651	1.07121e-06	1.94966e-05	259	259
B3GALTL	0.141017	0.0232174	0.0605289	259	259
B3GAT1	0.00634452	0.919064	0.950486	259	251
B3GAT2	0.253743	3.60116e-05	0.000319422	259	251
B3GAT3	-0.146598	0.0182442	0.0501079	259	259
B3GNT1	-0.0559737	0.369635	0.511651	259	259
B3GNT2	-0.0228269	0.714638	0.809415	259	259
B3GNT3	-0.158275	0.0107425	0.0326177	259	201
B3GNT4	0.0826871	0.184655	0.306124	259	239
B3GNT5	0.0698792	0.262488	0.398532	259	259
B3GNT6	-0.00402283	0.948629	0.969069	259	63
B3GNT7	-0.214502	0.000509097	0.00275216	259	259
B3GNT8	-0.167087	0.00703948	0.0230945	259	259
B3GNT9	-0.244899	6.80429e-05	0.000535978	259	259
B3GNTL1	-0.227966	0.00021573	0.00134823	259	259
B4GALNT1	0.0144511	0.816961	0.883158	259	259
B4GALNT2	0.0791933	0.203968	0.330605	259	44
B4GALNT3	0.0538839	0.387801	0.529432	259	255
B4GALNT4	0.0968568	0.119974	0.219854	259	245
B4GALT1	-0.190161	0.00211464	0.00884449	259	259
B4GALT2	-0.0239603	0.701131	0.799657	259	259
B4GALT3	-0.114352	0.0661443	0.13828	259	259
B4GALT4	0.0140456	0.82201	0.88617	259	259
B4GALT5	0.0199593	0.749201	0.833115	259	259
B4GALT6	-0.0759126	0.223396	0.353301	259	259
B4GALT7	-0.189474	0.00219617	0.00912034	259	259
B9D1	0.0183118	0.769293	0.848868	259	259
B9D2	-0.398168	2.8506e-11	5.60478e-09	259	259
BAALC	0.185865	0.00267368	0.0106899	259	259
BAAT	0.0330634	0.596336	0.716525	259	229
BACE1	-0.0182587	0.769943	0.849258	259	259
BACE2	0.0804149	0.197056	0.32182	259	259
BACH1	0.0583585	0.349559	0.492248	259	259
BACH2	-0.108781	0.0805713	0.161344	259	259
BAD	-0.110995	0.0745597	0.151884	259	259
BAG1	0.015976	0.798042	0.868972	259	259
BAG2	0.210318	0.000657858	0.00339597	259	259
BAG3	0.0687156	0.270537	0.407451	259	259
BAG4	0.140125	0.0241123	0.0623483	259	259
BAG5	0.0450238	0.470633	0.608628	259	259
BAGE2	0.265675	1.47041e-05	0.00015778	259	203
BAGE	0.031485	0.613997	0.731174	259	53
BAHCC1	0.06373	0.306916	0.447098	259	259
BAHD1	0.167721	0.00682322	0.0224991	259	259
BAI1	-0.00267012	0.96589	0.979418	259	251
BAI2	0.216115	0.000460558	0.0025361	259	259
BAI3	0.0487289	0.434869	0.575587	259	238
BAIAP2L1	0.27231	8.76824e-06	0.000103622	259	259
BAIAP2L2	0.0662416	0.288205	0.426595	259	257
BAIAP2	-0.209611	0.000686697	0.00351678	259	259
BAIAP3	-0.0444619	0.476194	0.613779	259	259
BAK1	-0.0111597	0.858146	0.91061	259	259
BAMBI	-0.118455	0.0569303	0.123138	259	258
BANF1	-0.0577392	0.354704	0.497137	259	259
BANF2	0.0243994	0.695923	0.795437	259	22
BANK1	-0.0327544	0.599776	0.719667	259	258
BANP	-0.126816	0.0414219	0.0956937	259	259
BAP1	0.140278	0.0239567	0.0620419	259	259
BARD1	0.288751	2.2946e-06	3.54806e-05	259	255
BARHL1	-0.0778353	0.211857	0.33993	259	26
BARHL2	-0.0903231	0.147185	0.257125	259	99
BARX1	0.148114	0.0170647	0.0474402	259	228
BARX2	0.0198164	0.750937	0.834463	259	164
BASP1	-0.041725	0.503787	0.638247	259	259
BAT1	0.089465	0.151082	0.262311	259	259
BAT2L1	0.171255	0.00572387	0.0195158	259	259
BAT2L2	0.096675	0.120675	0.220936	259	259
BAT2	0.175028	0.00472775	0.0167695	259	259
BAT3	-0.00151499	0.980642	0.988678	259	259
BAT4	-0.191739	0.00193767	0.00826984	259	259
BAT5	-0.108241	0.0820943	0.163837	259	259
BATF2	-0.199457	0.00125135	0.00577978	259	259
BATF3	0.111292	0.0737817	0.15062	259	259
BATF	-0.215986	0.000464267	0.00255162	259	259
BAX	-0.276815	6.12448e-06	7.72979e-05	259	259
BAZ1A	0.153717	0.0132639	0.0387796	259	259
BAZ1B	0.172179	0.0054639	0.0187795	259	259
BAZ2A	0.199136	0.00127469	0.00586597	259	259
BAZ2B	0.0545806	0.381685	0.523184	259	259
BBC3	-0.197072	0.00143486	0.00646946	259	259
BBOX1	0.116476	0.0612322	0.130031	259	229
BBS10	0.0783533	0.208822	0.336542	259	259
BBS12	-0.212309	0.000582679	0.00307355	259	259
BBS1	0.201919	0.00108473	0.0051354	259	259
BBS2	0.0103266	0.868636	0.91769	259	259
BBS4	0.0402877	0.518606	0.65171	259	259
BBS5	0.0315825	0.612899	0.73017	259	259
BBS7	0.157348	0.0112175	0.0338093	259	259
BBS9	-0.239616	9.84056e-05	0.000723698	259	259
BBX	0.283635	3.51472e-06	4.97093e-05	259	259
BCAM	-0.180995	0.00346759	0.0131109	259	259
BCAN	0.105363	0.0906134	0.176879	259	257
BCAP29	0.0729015	0.242355	0.376078	259	259
BCAP31	-0.0832371	0.181741	0.302515	259	259
BCAR1	0.00155694	0.980107	0.988287	259	259
BCAR3	0.179258	0.00379866	0.0141156	259	259
BCAR4	-0.0688579	0.269544	0.406443	259	89
BCAS1	-0.252988	3.80577e-05	0.000333733	259	250
BCAS2	0.120097	0.0535545	0.117304	259	259
BCAS3	-0.196661	0.00146882	0.00659441	259	259
BCAS4	-0.103189	0.0975058	0.187217	259	259
BCAT1	-0.0584251	0.349008	0.491735	259	259
BCAT2	0.00506638	0.935329	0.960128	259	259
BCCIP	-0.127149	0.0408859	0.094728	259	259
BCDIN3D	-0.132474	0.0330841	0.0804049	259	259
BCHE	0.205886	0.000858624	0.00422985	259	256
BCKDHA	0.0178562	0.774878	0.852353	259	259
BCKDHB	0.229587	0.000193862	0.00124413	259	259
BCKDK	0.0749866	0.229111	0.360265	259	259
BCL10	-0.12726	0.0407092	0.0944389	259	259
BCL11A	0.00129048	0.983511	0.990474	259	253
BCL11B	0.0956045	0.124861	0.226595	259	259
BCL2A1	0.00350447	0.955241	0.973024	259	258
BCL2L10	0.0862812	0.166226	0.282275	259	177
BCL2L11	0.126497	0.0419407	0.0966361	259	259
BCL2L12	-0.131371	0.0345879	0.0831162	259	259
BCL2L13	0.241972	8.35594e-05	0.000634046	259	259
BCL2L14	-0.147153	0.0178042	0.049099	259	215
BCL2L15	-0.0762517	0.22133	0.351193	259	256
BCL2L1	-0.147905	0.017223	0.0478073	259	259
BCL2L2	0.235825	0.000127589	0.000890019	259	259
BCL2	-0.057985	0.352657	0.495083	259	259
BCL3	-0.138768	0.0255307	0.0653252	259	259
BCL6B	-0.231086	0.000175497	0.00114869	259	259
BCL6	0.109518	0.0785268	0.158261	259	259
BCL7A	0.124584	0.045167	0.102388	259	259
BCL7B	0.127884	0.0397255	0.0926929	259	259
BCL7C	-0.122884	0.0482041	0.10769	259	259
BCL8	0.392933	5.42505e-11	9.5438e-09	259	199
BCL9L	0.23859	0.00010562	0.000765803	259	259
BCL9	0.129525	0.0372328	0.0881587	259	259
BCLAF1	0.0536417	0.38994	0.531712	259	259
BCMO1	0.234098	0.000143419	0.00097303	259	172
BCO2	-0.0509212	0.414463	0.555692	259	258
BCORL1	0.0607066	0.330477	0.472093	259	259
BCORL2	-0.0676548	0.27802	0.415849	259	96
BCOR	0.308772	3.9866e-07	9.21097e-06	259	259
BCR	-0.152088	0.0142836	0.0410985	259	259
BCS1L	0.152541	0.0139929	0.040448	259	259
BCYRN1	0.0712902	0.25295	0.388193	259	6
BDH1	0.27299	8.30924e-06	9.91915e-05	259	259
BDH2	-0.255901	3.07259e-05	0.000283002	259	259
BDKRB1	-0.214183	0.00051922	0.00279388	259	258
BDKRB2	-0.215471	0.0004794	0.00261972	259	259
BDNFOS	-0.169464	0.00625949	0.0210029	259	259
BDNF	0.153262	0.0135417	0.0394279	259	257
BDP1	0.226698	0.000234409	0.00144249	259	259
BEAN	0.0124002	0.842572	0.900447	259	254
BECN1	0.0799369	0.19974	0.325462	259	259
BEGAIN	0.144992	0.0195698	0.0531157	259	257
BEND2	0.0601258	0.335134	0.477115	259	58
BEND3	0.158888	0.0104375	0.0318218	259	259
BEND4	-0.0290855	0.641272	0.753018	259	196
BEND5	0.207189	0.000794376	0.00396102	259	258
BEND6	-0.0471085	0.450314	0.590261	259	259
BEND7	-0.0402706	0.518784	0.65183	259	259
BEST1	-0.137735	0.0266584	0.067581	259	259
BEST2	0.0343717	0.581875	0.703958	259	154
BEST3	0.0428099	0.49275	0.628233	259	194
BEST4	0.101207	0.104147	0.197193	259	256
BET1L	-0.033903	0.587037	0.708365	259	259
BET1	-0.0567377	0.363127	0.505589	259	259
BET3L	-0.215833	0.000468737	0.00257055	259	225
BEX1	0.157901	0.0109318	0.0330723	259	253
BEX2	0.212037	0.000592434	0.00311272	259	255
BEX4	-0.0213784	0.732029	0.820945	259	259
BEX5	0.201657	0.00110143	0.00519258	259	247
BEYLA	0.00263908	0.966286	0.97977	259	3
BFAR	0.0558128	0.371014	0.512939	259	259
BFSP1	0.175325	0.00465637	0.0165956	259	259
BFSP2	-0.0796161	0.201556	0.327703	259	171
BGLAP	-0.204581	0.000927671	0.00450583	259	259
BGN	0.0523912	0.401101	0.54264	259	259
BHLHA15	0.391662	6.33237e-11	1.0583e-08	259	189
BHLHB9	0.23699	0.000117856	0.0008349	259	259
BHLHE22	0.0709421	0.255281	0.390774	259	247
BHLHE23	-0.00597576	0.923754	0.952947	259	28
BHLHE40	0.100391	0.106985	0.201274	259	259
BHLHE41	0.245484	6.52829e-05	0.000519079	259	259
BHMT2	0.206609	0.000822426	0.00408138	259	254
BHMT	0.0893395	0.151659	0.263061	259	205
BICC1	0.0669767	0.282876	0.420986	259	258
BICD1	0.245483	6.52906e-05	0.000519079	259	259
BICD2	0.184014	0.00295364	0.0115694	259	259
BID	-0.206173	0.000844067	0.00416735	259	259
BIK	0.0311751	0.617491	0.734288	259	235
BIN1	-0.283688	3.49926e-06	4.95255e-05	259	259
BIN2	-0.157547	0.0111142	0.0335456	259	259
BIN3	-0.292817	1.62544e-06	2.68961e-05	259	259
BIRC2	-0.0982235	0.114812	0.212786	259	259
BIRC3	0.0623123	0.317823	0.458755	259	259
BIRC5	-0.0774856	0.213923	0.342259	259	259
BIRC6	0.283916	3.43389e-06	4.87409e-05	259	259
BIRC7	-0.0409736	0.511506	0.645567	259	240
BIRC8	-0.0904478	0.146625	0.256304	259	10
BIVM	0.0249394	0.689538	0.790707	259	259
BLCAP	-0.0817091	0.18992	0.313073	259	259
BLID	-0.0254021	0.684084	0.786252	259	96
BLK	-0.0498566	0.424301	0.565443	259	205
BLMH	-0.0221323	0.72296	0.814503	259	259
BLM	0.0864863	0.165218	0.280896	259	259
BLNK	-0.0829655	0.183176	0.304181	259	258
BLOC1S1	-0.189262	0.00222189	0.00920853	259	259
BLOC1S2	-0.349412	7.50391e-09	4.03647e-07	259	259
BLOC1S3	-0.277894	5.61504e-06	7.19091e-05	259	259
BLVRA	-0.0548254	0.379551	0.521181	259	259
BLVRB	-0.239825	9.69951e-05	0.000714635	259	259
BLZF1	0.132095	0.033595	0.0813215	259	259
BMF	-0.0369693	0.553657	0.681202	259	259
BMI1	0.000149728	0.998087	0.998983	259	259
BMP10	0.154699	0.0126802	0.0373861	259	42
BMP15	-0.0752492	0.22748	0.358199	259	10
BMP1	-0.334633	3.40353e-08	1.30263e-06	259	259
BMP2K	-0.0875648	0.15999	0.274121	259	259
BMP2	-0.00909955	0.884128	0.927946	259	259
BMP3	0.00615603	0.921461	0.951799	259	158
BMP4	-0.190413	0.00208543	0.00874964	259	259
BMP5	-0.0943183	0.13004	0.233897	259	142
BMP6	-0.241268	8.77582e-05	0.000660098	259	259
BMP7	-0.389504	8.21937e-11	1.27782e-08	259	246
BMP8A	0.133011	0.0323736	0.078946	259	259
BMP8B	0.0139893	0.822712	0.886403	259	258
BMPER	-0.0669433	0.283117	0.421242	259	259
BMPR1A	0.103505	0.0964807	0.185729	259	259
BMPR1B	0.202611	0.00104169	0.00496343	259	252
BMPR2	0.179372	0.0037762	0.0140582	259	259
BMS1P4	0.0984058	0.114137	0.211868	259	255
BMS1P5	0.0850225	0.172517	0.290425	259	259
BMS1	-0.0546015	0.381503	0.522969	259	259
BMX	-0.181868	0.00331119	0.0126753	259	257
BNC1	0.0362169	0.561762	0.687756	259	230
BNC2	0.104201	0.0942479	0.182456	259	259
BNIP1	-0.17474	0.00479794	0.0169555	259	259
BNIP2	0.229225	0.000198558	0.00126583	259	259
BNIP3L	0.3511	6.28199e-09	3.4648e-07	259	259
BNIP3	0.325873	8.03889e-08	2.55905e-06	259	259
BNIPL	-0.119313	0.055145	0.12004	259	256
BOC	0.0587223	0.346558	0.489141	259	259
BOD1L	0.181438	0.00338737	0.012876	259	259
BOD1	-0.142446	0.0218437	0.0577021	259	259
BOK	-0.0418181	0.502835	0.637406	259	259
BOLA1	-0.0726254	0.244149	0.378276	259	259
BOLA2	-0.150503	0.0153412	0.0435236	259	259
BOLA3	-0.00185426	0.976309	0.986201	259	259
BOLL	0.0905135	0.146331	0.255967	259	53
BOP1	-0.00856427	0.890901	0.932243	259	259
BPESC1	0.0337622	0.588593	0.709644	259	34
BPGM	0.0467729	0.453551	0.593074	259	259
BPHL	-0.0829366	0.183329	0.304385	259	259
BPIL1	-0.00972692	0.876201	0.923105	259	48
BPIL2	0.0937553	0.132358	0.236984	259	62
BPIL3	-0.035273	0.572009	0.695757	259	7
BPI	-0.181746	0.00333273	0.0127305	259	227
BPNT1	0.221429	0.000329406	0.00191313	259	259
BPTF	0.0373432	0.549651	0.677752	259	259
BRAF	0.208836	0.000719593	0.00365816	259	259
BRAP	-0.11436	0.0661236	0.138252	259	259
BRCA1	0.0385021	0.537325	0.667661	259	259
BRCA2	0.178079	0.00403944	0.014829	259	259
BRCC3	0.164528	0.00797512	0.025607	259	259
BRD1	0.159289	0.0102429	0.0313811	259	259
BRD2	0.106884	0.0860287	0.16983	259	259
BRD3	0.0933106	0.134212	0.239319	259	259
BRD4	0.0757478	0.224406	0.354451	259	259
BRD7P3	0.0780644	0.210511	0.338502	259	218
BRD7	0.0429007	0.491831	0.627261	259	259
BRD8	0.100466	0.106719	0.200849	259	259
BRD9	-0.0430039	0.49079	0.62641	259	259
BRDT	-0.0132666	0.831731	0.892762	259	46
BREA2	0.00550866	0.929698	0.956646	259	252
BRE	-0.0732087	0.240371	0.373893	259	259
BRF1	-0.198835	0.00129697	0.00595212	259	259
BRF2	-0.138616	0.0256946	0.0656272	259	259
BRI3BP	0.0237054	0.70416	0.801745	259	259
BRI3	-0.124274	0.0457076	0.103409	259	259
BRIP1	0.292158	1.71947e-06	2.81503e-05	259	259
BRIX1	-0.0539047	0.387618	0.529253	259	259
BRMS1L	0.124397	0.0454933	0.103032	259	259
BRMS1	-0.202696	0.00103652	0.00494349	259	259
BRP44L	-0.100639	0.106114	0.200012	259	259
BRP44	0.0604926	0.332189	0.473796	259	259
BRPF1	0.141161	0.0230763	0.0602756	259	259
BRPF3	0.200433	0.00118265	0.00550686	259	259
BRS3	0.0788854	0.205738	0.33278	259	79
BRSK1	0.152546	0.0139897	0.0404446	259	259
BRSK2	0.162254	0.00889795	0.0280183	259	249
BRWD1	0.27586	6.61221e-06	8.23651e-05	259	259
BRWD3	0.241263	8.77897e-05	0.000660098	259	259
BSCL2	-0.360506	2.28854e-09	1.6365e-07	259	259
BSDC1	-0.116436	0.0613221	0.130153	259	259
BSG	-0.265022	1.54606e-05	0.000164576	259	259
BSND	0.0742906	0.233474	0.365606	259	54
BSN	0.182191	0.00325493	0.0125005	259	259
BSPH1	0.124232	0.0457826	0.103549	259	6
BSPRY	0.257074	2.81667e-05	0.000263471	259	234
BST1	-0.27731	5.88542e-06	7.46566e-05	259	259
BST2	-0.179347	0.00378107	0.0140711	259	259
BSX	0.143503	0.0208734	0.0557412	259	10
BTAF1	0.266263	1.40536e-05	0.000151611	259	259
BTBD10	0.167607	0.00686157	0.022607	259	259
BTBD11	0.00953579	0.878615	0.924288	259	259
BTBD12	0.0404723	0.516691	0.650159	259	259
BTBD16	0.109065	0.0797781	0.160251	259	189
BTBD17	-0.0876811	0.159434	0.273496	259	98
BTBD18	0.12058	0.0525929	0.115538	259	196
BTBD19	0.0908577	0.144796	0.253703	259	257
BTBD1	0.0767404	0.218375	0.347773	259	259
BTBD2	-0.27033	1.02453e-05	0.00011672	259	259
BTBD3	-0.02963	0.635038	0.748022	259	259
BTBD6	-0.146426	0.0183823	0.0504202	259	259
BTBD7	0.275732	6.67998e-06	8.31577e-05	259	259
BTBD8	0.137944	0.0264263	0.0671286	259	232
BTBD9	0.0600133	0.336041	0.478046	259	259
BTC	0.221214	0.000333956	0.00193346	259	193
BTD	-0.12841	0.0389107	0.0911735	259	259
BTF3L1	-0.141879	0.022381	0.0588414	259	83
BTF3L4	-0.0165046	0.791511	0.864065	259	259
BTF3	-0.022872	0.714099	0.809156	259	259
BTG1	0.241084	8.8891e-05	0.00066519	259	259
BTG2	-0.0031537	0.959717	0.976166	259	259
BTG3	0.173122	0.00520952	0.018085	259	259
BTG4	0.276084	6.49471e-06	8.11535e-05	259	116
BTK	-0.181743	0.00333323	0.0127305	259	259
BTLA	-0.100306	0.107283	0.201684	259	255
BTN1A1	-0.0226636	0.716591	0.810584	259	199
BTN2A1	0.144629	0.0198816	0.0537438	259	259
BTN2A2	0.119267	0.0552401	0.120161	259	259
BTN2A3	0.0383291	0.539155	0.669024	259	258
BTN3A1	-0.175293	0.00466395	0.0166035	259	259
BTN3A2	-0.174906	0.00475722	0.0168502	259	259
BTN3A3	-0.25516	3.24511e-05	0.000294616	259	259
BTNL2	0.123124	0.0477661	0.10695	259	60
BTNL3	0.0272198	0.66282	0.769708	259	103
BTNL8	0.0929976	0.135528	0.241173	259	189
BTNL9	-0.255624	3.13594e-05	0.000287504	259	258
BTRC	-0.234026	0.000144117	0.000976773	259	259
BUB1B	0.110907	0.074791	0.152247	259	259
BUB1	0.186431	0.00259302	0.0104277	259	259
BUB3	0.045033	0.470541	0.608623	259	259
BUD13	-0.0475918	0.445675	0.586061	259	259
BUD31	-0.234273	0.000141735	0.000965192	259	259
BVES	0.138181	0.0261664	0.0665694	259	259
BYSL	-0.120243	0.0532633	0.116781	259	259
BZRAP1	0.130518	0.0357885	0.0854756	259	259
BZW1	-0.121286	0.0512154	0.113182	259	259
BZW2	-0.0631875	0.31106	0.451462	259	259
C10orf105	-0.147732	0.0173553	0.0481011	259	259
C10orf107	-0.129704	0.0369689	0.087627	259	234
C10orf108	0.209315	0.000699074	0.00357105	259	247
C10orf10	-0.0264011	0.672365	0.777503	259	259
C10orf110	0.087978	0.15802	0.271675	259	254
C10orf111	-0.0348655	0.57646	0.699526	259	243
C10orf113	-0.0316812	0.611788	0.729324	259	7
C10orf114	-0.185763	0.00268843	0.0107318	259	259
C10orf116	-0.00233853	0.970124	0.98232	259	259
C10orf118	-0.00536242	0.931559	0.957386	259	259
C10orf119	0.0187224	0.76427	0.844992	259	259
C10orf11	-0.297065	1.12725e-06	2.02754e-05	259	259
C10orf120	-0.0789698	0.205252	0.33231	259	4
C10orf122	-0.0183502	0.768823	0.848512	259	88
C10orf125	-0.337099	2.65918e-08	1.0666e-06	259	259
C10orf128	-0.195365	0.001581	0.00701169	259	255
C10orf129	-0.106677	0.0866415	0.170637	259	25
C10orf12	0.142693	0.0216136	0.0572376	259	259
C10orf131	0.177224	0.00422265	0.015361	259	203
C10orf137	0.143245	0.021107	0.0561929	259	259
C10orf140	-0.133025	0.0323553	0.078911	259	258
C10orf18	0.0908959	0.144627	0.253468	259	259
C10orf25	-0.0449695	0.471169	0.609043	259	259
C10orf26	-0.301679	7.52406e-07	1.48959e-05	259	259
C10orf27	-0.200462	0.00118069	0.00549899	259	108
C10orf28	-0.244026	7.2362e-05	0.00056227	259	259
C10orf2	-0.0115795	0.852869	0.907245	259	259
C10orf32	-0.328006	6.53725e-08	2.18507e-06	259	259
C10orf35	0.302535	6.97528e-07	1.4019e-05	259	258
C10orf40	0.138508	0.0258104	0.0658391	259	9
C10orf41	-0.239109	0.000101906	0.000743446	259	259
C10orf46	-0.13152	0.0343807	0.082734	259	259
C10orf47	-0.406273	1.02921e-11	2.64625e-09	259	258
C10orf4	-0.101612	0.102762	0.195049	259	259
C10orf50	-0.1984	0.00132986	0.00607583	259	134
C10orf53	0.0558298	0.370868	0.512808	259	18
C10orf54	-0.344683	1.22788e-08	5.77748e-07	259	259
C10orf55	-0.144484	0.0200068	0.0539982	259	256
C10orf57	-0.116958	0.0601607	0.128313	259	259
C10orf58	-0.152401	0.0140824	0.0406304	259	259
C10orf62	0.173937	0.00499832	0.0175063	259	117
C10orf67	0.0171483	0.783576	0.858769	259	166
C10orf68	-0.0916432	0.141339	0.249105	259	255
C10orf71	-0.0737722	0.236761	0.369653	259	132
C10orf72	-0.228641	0.000206351	0.00130342	259	259
C10orf75	-0.109033	0.0798659	0.16038	259	259
C10orf76	-0.0701596	0.260573	0.396404	259	259
C10orf78	-0.0842273	0.176581	0.295743	259	259
C10orf79	-0.332176	4.34312e-08	1.59526e-06	259	248
C10orf81	-0.00842852	0.892619	0.933292	259	192
C10orf82	-0.0682459	0.273833	0.411093	259	176
C10orf84	-0.148088	0.0170841	0.0474744	259	259
C10orf88	-0.107659	0.0837637	0.166589	259	259
C10orf90	0.218493	0.000396803	0.00223662	259	217
C10orf91	0.0824976	0.185666	0.30735	259	104
C10orf93	-0.126035	0.042701	0.0980052	259	147
C10orf95	0.118173	0.0575284	0.124057	259	215
C10orf96	-0.159504	0.0101393	0.0311143	259	31
C10orf99	-0.0310795	0.61857	0.735267	259	41
C11orf10	-0.202658	0.00103883	0.00495335	259	259
C11orf16	0.0127707	0.837932	0.897305	259	118
C11orf17	0.102625	0.0993624	0.189981	259	259
C11orf1	0.0735146	0.238407	0.371475	259	259
C11orf20	-0.110801	0.075071	0.152724	259	238
C11orf21	0.0391626	0.530362	0.661591	259	253
C11orf24	-0.118552	0.056726	0.122749	259	259
C11orf2	-0.0340717	0.585177	0.707099	259	259
C11orf30	0.221462	0.000328718	0.00191196	259	259
C11orf31	-0.103814	0.0954831	0.184374	259	259
C11orf34	0.0602855	0.333849	0.475488	259	58
C11orf35	0.196686	0.00146674	0.006588	259	259
C11orf36	-0.0553185	0.375273	0.517121	259	34
C11orf41	0.0720495	0.247918	0.382252	259	257
C11orf42	-0.0229806	0.712801	0.808416	259	133
C11orf45	-0.0861206	0.167019	0.283237	259	259
C11orf46	0.0470385	0.450988	0.590945	259	259
C11orf48	-0.215232	0.000486569	0.00264879	259	259
C11orf49	-0.253849	3.57346e-05	0.000317386	259	259
C11orf51	0.1233	0.0474455	0.106434	259	259
C11orf52	-0.0677964	0.277013	0.414652	259	249
C11orf53	-0.0636718	0.307359	0.447483	259	147
C11orf54	0.088086	0.157508	0.271097	259	259
C11orf57	0.0632177	0.310828	0.451158	259	259
C11orf58	0.0723855	0.245714	0.380202	259	259
C11orf59	-0.175341	0.00465262	0.0165852	259	259
C11orf61	0.111609	0.0729566	0.149331	259	259
C11orf63	0.0581537	0.351255	0.49386	259	259
C11orf65	0.161742	0.00911829	0.0285731	259	250
C11orf66	-0.258781	2.48021e-05	0.000239713	259	259
C11orf67	-0.191717	0.00194004	0.00827769	259	259
C11orf68	-0.0300761	0.62995	0.744242	259	259
C11orf70	-0.187318	0.00247117	0.0100302	259	258
C11orf71	0.150818	0.0151257	0.0430644	259	259
C11orf73	0.00910197	0.884098	0.927946	259	259
C11orf74	-0.116548	0.0610723	0.12976	259	259
C11orf75	0.00640123	0.918343	0.94994	259	259
C11orf80	0.157988	0.0108874	0.0329561	259	259
C11orf82	0.0906608	0.145673	0.255016	259	259
C11orf83	-0.186058	0.00264595	0.0105917	259	259
C11orf84	0.100655	0.106059	0.199926	259	259
C11orf85	-0.0454383	0.466553	0.604983	259	89
C11orf86	0.0469581	0.451763	0.591453	259	78
C11orf87	-0.137047	0.0274327	0.0692115	259	235
C11orf88	-0.0260209	0.676816	0.780806	259	222
C11orf90	0.142899	0.0214234	0.0568315	259	152
C11orf92	0.292277	1.70214e-06	2.79447e-05	259	246
C11orf93	0.2143	0.00051549	0.00277907	259	246
C11orf94	-0.0146662	0.814286	0.880959	259	48
C11orf95	-0.302064	7.2722e-07	1.44543e-05	259	259
C11orf9	0.0815769	0.19064	0.313899	259	259
C12orf10	-0.234442	0.00014013	0.000955885	259	259
C12orf11	0.291927	1.75371e-06	2.86172e-05	259	259
C12orf12	-0.016551	0.790938	0.86387	259	34
C12orf23	-0.0370099	0.553222	0.680884	259	259
C12orf24	0.10147	0.103246	0.195726	259	259
C12orf26	-0.0568383	0.362275	0.504754	259	259
C12orf27	0.00759623	0.903168	0.9404	259	57
C12orf29	-0.0912176	0.143205	0.251597	259	259
C12orf32	0.16298	0.00859326	0.0272471	259	259
C12orf34	-0.109991	0.0772372	0.156259	259	259
C12orf35	0.0378603	0.544134	0.67316	259	259
C12orf36	-0.0775267	0.213679	0.341978	259	40
C12orf39	0.15082	0.015124	0.0430644	259	141
C12orf40	-0.00370766	0.952649	0.971493	259	55
C12orf41	0.00427877	0.945366	0.967114	259	259
C12orf42	-0.00245874	0.968589	0.981212	259	123
C12orf43	-0.0955101	0.125236	0.227069	259	259
C12orf44	-0.306733	4.79331e-07	1.05521e-05	259	259
C12orf45	-0.160215	0.00980434	0.0303248	259	259
C12orf47	-0.178662	0.00391884	0.0144631	259	259
C12orf48	-0.0626884	0.314905	0.455428	259	259
C12orf49	-0.175517	0.0046108	0.0164713	259	259
C12orf4	-0.0825023	0.185641	0.307333	259	259
C12orf50	0.0136073	0.827477	0.889849	259	151
C12orf51	0.190393	0.00208768	0.00875727	259	259
C12orf52	-0.0750188	0.228911	0.360063	259	259
C12orf53	0.259572	2.3376e-05	0.000228351	259	254
C12orf54	0.272762	8.46042e-06	0.000100611	259	164
C12orf56	-0.179557	0.00373978	0.013951	259	145
C12orf57	-0.0548044	0.379733	0.521363	259	259
C12orf59	-0.0139373	0.82336	0.886862	259	219
C12orf5	0.0402552	0.518944	0.65189	259	259
C12orf60	0.0151102	0.80877	0.877367	259	259
C12orf61	0.0521304	0.403453	0.544939	259	259
C12orf62	-0.0280779	0.652873	0.761951	259	259
C12orf63	-0.113446	0.0683342	0.141883	259	229
C12orf65	-7.00784e-05	0.999104	0.99935	259	259
C12orf66	-0.00016517	0.997889	0.998935	259	259
C12orf68	-0.159764	0.0100156	0.0308355	259	258
C12orf69	0.157483	0.0111473	0.033633	259	247
C12orf70	0.132114	0.0335688	0.0812864	259	224
C12orf71	0.0777366	0.212439	0.340591	259	153
C12orf72	0.0866114	0.164605	0.280043	259	259
C12orf73	0.0574741	0.356922	0.499272	259	259
C12orf74	0.0723901	0.245684	0.380202	259	20
C12orf75	0.180017	0.00365066	0.0136874	259	259
C12orf76	-0.107379	0.0845755	0.167655	259	259
C12orf77	0.26285	1.82493e-05	0.000187207	259	115
C13orf15	-0.0624401	0.31683	0.457848	259	259
C13orf16	0.0302825	0.627603	0.742483	259	231
C13orf18	-0.0448264	0.472582	0.610279	259	259
C13orf1	0.0106611	0.86442	0.914826	259	259
C13orf23	0.0527615	0.397777	0.539125	259	259
C13orf26	-0.257121	2.80699e-05	0.000262812	259	85
C13orf27	0.167895	0.00676502	0.0223329	259	259
C13orf28	0.0541342	0.385597	0.527104	259	5
C13orf29	-0.0299992	0.630826	0.744803	259	259
C13orf30	0.150347	0.0154489	0.0437238	259	149
C13orf31	-0.109005	0.0799459	0.160492	259	259
C13orf33	-0.382045	1.996e-10	2.45582e-08	259	259
C13orf34	-0.0783381	0.208911	0.336604	259	259
C13orf35	-0.0699808	0.261793	0.397807	259	92
C13orf36	0.122565	0.0487937	0.108753	259	180
C13orf37	0.116992	0.0600868	0.128169	259	259
C13orf38	0.270287	1.02802e-05	0.000116942	259	243
C13orf39	0.0376136	0.546762	0.675326	259	125
C14orf101	-0.115914	0.0625021	0.13221	259	259
C14orf102	-0.00147602	0.98114	0.989081	259	259
C14orf104	0.170771	0.00586421	0.0198996	259	259
C14orf105	0.129634	0.0370721	0.0878093	259	118
C14orf106	0.09903	0.111848	0.208488	259	259
C14orf109	0.190823	0.00203868	0.00860571	259	259
C14orf115	0.148637	0.0166733	0.046512	259	86
C14orf118	0.307786	4.35909e-07	9.84478e-06	259	259
C14orf119	-0.15535	0.0123058	0.0365132	259	259
C14orf126	0.0245454	0.694195	0.794276	259	259
C14orf128	0.0697237	0.263554	0.399575	259	259
C14orf129	0.107599	0.0839367	0.166801	259	259
C14orf132	0.229508	0.000194881	0.00124947	259	259
C14orf135	0.217169	0.000431218	0.00239891	259	259
C14orf138	0.0913604	0.142577	0.2508	259	259
C14orf139	-0.188101	0.0023678	0.00970295	259	259
C14orf142	0.0938474	0.131977	0.236509	259	259
C14orf143	-0.166691	0.00717742	0.0234512	259	259
C14orf145	0.181438	0.00338737	0.012876	259	259
C14orf147	0.244108	7.19451e-05	0.000559682	259	259
C14orf148	0.0276172	0.658206	0.766045	259	253
C14orf149	0.116158	0.0619476	0.131231	259	259
C14orf153	-0.0918215	0.140564	0.248065	259	259
C14orf156	0.0138522	0.824421	0.887575	259	259
C14orf159	0.0822418	0.187039	0.309213	259	259
C14orf162	-0.0186281	0.765423	0.845621	259	145
C14orf165	0.00517048	0.934003	0.959111	259	9
C14orf166B	-0.0441614	0.479182	0.616105	259	74
C14orf166	-0.00308664	0.960573	0.976569	259	259
C14orf167	0.136689	0.027843	0.0700614	259	259
C14orf169	0.143019	0.0213129	0.0566338	259	259
C14orf174	0.018852	0.762687	0.843575	259	256
C14orf176	0.0231689	0.710552	0.806687	259	259
C14orf177	0.131149	0.0348971	0.0836855	259	27
C14orf178	-0.0486077	0.436013	0.576645	259	215
C14orf179	-0.122837	0.0482904	0.107847	259	259
C14orf180	0.12694	0.0412221	0.0953088	259	150
C14orf181	0.149064	0.0163601	0.0458628	259	259
C14orf182	0.00169742	0.978312	0.987277	259	238
C14orf183	0.126752	0.0415262	0.0958794	259	24
C14orf184	0.185457	0.00273329	0.0108762	259	81
C14orf19	-0.103525	0.0964137	0.185671	259	259
C14orf1	0.0472831	0.448635	0.588911	259	259
C14orf21	0.259331	2.38013e-05	0.000231829	259	259
C14orf23	0.0321642	0.606369	0.725105	259	90
C14orf28	0.0240783	0.69973	0.798559	259	259
C14orf2	-0.133345	0.0319368	0.078128	259	259
C14orf33	0.0789346	0.205455	0.332558	259	259
C14orf34	-0.0345559	0.579853	0.702316	259	205
C14orf37	0.026706	0.668804	0.774683	259	259
C14orf39	-0.0173621	0.780946	0.856871	259	178
C14orf43	0.145635	0.0190298	0.0519172	259	259
C14orf45	0.0619512	0.320641	0.461693	259	259
C14orf48	0.176611	0.00435845	0.0157635	259	57
C14orf49	0.0729458	0.242069	0.375808	259	259
C14orf4	0.165629	0.00755966	0.0244807	259	259
C14orf50	-0.169022	0.00639814	0.0214072	259	255
C14orf53	-0.0213483	0.732391	0.821069	259	6
C14orf64	0.18514	0.00278027	0.0110087	259	250
C14orf68	-0.154038	0.0130703	0.0383449	259	201
C14orf70	-0.0740505	0.234992	0.367525	259	57
C14orf72	0.0309634	0.619882	0.73639	259	168
C14orf73	-0.111324	0.0736971	0.150524	259	241
C14orf79	-0.238627	0.000105348	0.000764104	259	259
C14orf80	-0.263395	1.75076e-05	0.0001808	259	259
C14orf86	0.257655	2.69759e-05	0.000254589	259	75
C14orf93	-0.108901	0.0802346	0.160943	259	259
C15orf17	0.21375	0.000533298	0.00285208	259	259
C15orf21	-0.0637689	0.30662	0.446732	259	259
C15orf23	0.168519	0.0065598	0.0217918	259	259
C15orf24	-0.0462812	0.458317	0.597358	259	259
C15orf26	-0.213155	0.000553173	0.00294189	259	228
C15orf27	-0.0166835	0.789304	0.862784	259	259
C15orf28	0.255262	3.22084e-05	0.00029281	259	218
C15orf29	0.091828	0.140536	0.248037	259	259
C15orf2	0.0614175	0.324835	0.466092	259	57
C15orf32	-0.0258012	0.679393	0.782519	259	85
C15orf33	0.288429	2.35761e-06	3.63706e-05	259	256
C15orf34	0.0999992	0.108367	0.203209	259	257
C15orf37	0.258343	2.5628e-05	0.000245138	259	259
C15orf38	0.170931	0.00581749	0.0197872	259	259
C15orf39	-0.0785645	0.207594	0.334999	259	259
C15orf40	0.0502941	0.420242	0.561526	259	259
C15orf41	0.260524	2.17614e-05	0.000214882	259	259
C15orf42	0.0481483	0.440367	0.580795	259	259
C15orf43	-0.0836579	0.179535	0.299748	259	8
C15orf44	-0.0551436	0.376787	0.518525	259	259
C15orf48	0.0512928	0.411061	0.551994	259	259
C15orf50	-0.0366024	0.557602	0.684084	259	82
C15orf51	-0.040016	0.521433	0.654074	259	254
C15orf52	0.264694	1.58537e-05	0.000167767	259	259
C15orf53	-0.0379246	0.543449	0.672687	259	111
C15orf54	-0.0441021	0.479774	0.616462	259	197
C15orf55	-0.0779505	0.211179	0.339127	259	79
C15orf56	0.0848533	0.173376	0.29155	259	214
C15orf57	-0.258461	2.54023e-05	0.000243752	259	259
C15orf58	0.0901963	0.147756	0.257926	259	259
C15orf59	-0.208345	0.000741188	0.00374421	259	259
C15orf5	0.0936084	0.132968	0.237799	259	86
C15orf60	0.185437	0.00273614	0.0108833	259	38
C15orf61	-0.31455	2.34683e-07	6.04182e-06	259	259
C15orf62	0.205222	0.000893139	0.00436131	259	258
C15orf63	-0.0897243	0.149896	0.260839	259	259
C16orf11	-0.0431653	0.489162	0.62473	259	123
C16orf13	-0.202918	0.00102314	0.00488549	259	259
C16orf3	0.103914	0.0951628	0.183915	259	167
C16orf42	-0.155888	0.0120042	0.0357717	259	259
C16orf45	0.0366511	0.557077	0.68369	259	259
C16orf46	-0.0515293	0.408904	0.550141	259	259
C16orf48	-0.202997	0.00101837	0.00486502	259	259
C16orf52	-0.00136722	0.98253	0.989984	259	259
C16orf53	-0.152418	0.0140712	0.0406098	259	259
C16orf54	-0.12079	0.0521802	0.114858	259	256
C16orf55	-0.159364	0.0102066	0.0312844	259	259
C16orf57	-0.017386	0.780652	0.856662	259	259
C16orf58	-0.0412905	0.508244	0.642473	259	259
C16orf59	-0.00525807	0.932888	0.958388	259	259
C16orf5	-0.00856299	0.890917	0.932243	259	259
C16orf61	-0.0670133	0.282612	0.420678	259	259
C16orf62	-0.0999027	0.10871	0.203602	259	259
C16orf63	0.029768	0.633462	0.747035	259	259
C16orf68	0.243948	7.27569e-05	0.000564297	259	259
C16orf70	-0.14447	0.0200185	0.054012	259	259
C16orf71	0.0203113	0.74493	0.830004	259	259
C16orf72	-0.112425	0.070874	0.146037	259	259
C16orf73	-0.0530575	0.395131	0.536672	259	176
C16orf74	-0.102464	0.0998972	0.190785	259	259
C16orf75	-0.00364533	0.953444	0.972007	259	259
C16orf78	0.00723131	0.907799	0.943286	259	8
C16orf79	0.0426135	0.494738	0.630047	259	259
C16orf7	-0.09686	0.119962	0.219854	259	259
C16orf80	-0.178716	0.00390771	0.0144353	259	259
C16orf81	0.163802	0.00826006	0.0263363	259	178
C16orf82	-0.150608	0.0152687	0.0433804	259	48
C16orf86	-0.226191	0.000242296	0.0014842	259	259
C16orf87	-0.0285263	0.647701	0.757767	259	259
C16orf88	-0.155389	0.0122838	0.0364587	259	259
C16orf89	-0.0175463	0.778682	0.855186	259	255
C16orf90	-0.0125952	0.840129	0.89865	259	55
C16orf91	-0.0691832	0.267283	0.403824	259	259
C16orf92	-0.107437	0.084408	0.167389	259	56
C16orf93	-0.0938641	0.131908	0.236408	259	259
C17orf100	-0.0977546	0.116563	0.215301	259	259
C17orf101	-0.283464	3.56463e-06	5.02282e-05	259	259
C17orf102	-0.0496846	0.425902	0.566787	259	94
C17orf103	-0.0186207	0.765514	0.845675	259	259
C17orf104	0.0892431	0.152103	0.263558	259	256
C17orf105	0.105874	0.0890518	0.174451	259	31
C17orf106	-0.343205	1.42968e-08	6.53126e-07	259	259
C17orf107	-0.0742693	0.233609	0.365788	259	259
C17orf108	0.0396582	0.525166	0.657117	259	259
C17orf28	-0.141577	0.0226705	0.0594089	259	259
C17orf37	-0.165849	0.00747912	0.0242747	259	259
C17orf39	0.245378	6.57778e-05	0.000520765	259	259
C17orf42	0.0791025	0.204489	0.331316	259	259
C17orf44	-0.160479	0.00968254	0.029999	259	259
C17orf46	-0.00839804	0.893005	0.933501	259	154
C17orf47	0.21727	0.000428487	0.00238703	259	212
C17orf48	0.0140866	0.821499	0.885965	259	259
C17orf49	-0.340664	1.85392e-08	7.98491e-07	259	259
C17orf50	0.0267168	0.668679	0.774583	259	106
C17orf51	0.0101021	0.871467	0.919573	259	259
C17orf53	-0.0828876	0.183589	0.304715	259	259
C17orf54	-0.0147869	0.812785	0.880024	259	46
C17orf55	-0.168845	0.00645476	0.0215356	259	239
C17orf56	-0.0949886	0.127321	0.2301	259	259
C17orf57	0.105673	0.0896629	0.175416	259	259
C17orf58	-0.343534	1.38217e-08	6.35767e-07	259	259
C17orf59	-0.227285	0.000225582	0.00139847	259	259
C17orf60	-0.322661	1.09431e-07	3.24172e-06	259	256
C17orf61	-0.158961	0.0104019	0.0317568	259	259
C17orf62	-0.363037	1.7341e-09	1.31732e-07	259	259
C17orf63	0.110939	0.0747057	0.152104	259	259
C17orf64	-0.175445	0.00462789	0.016515	259	209
C17orf65	0.0785639	0.207597	0.334999	259	259
C17orf66	-0.02463	0.693194	0.793514	259	127
C17orf67	-0.22865	0.000206236	0.00130311	259	259
[truncated: 18,056 more rows]

## Sheet: FDR (BH)小于0.0001
与PDK1正相关		与PDK1负相关
Query		Query
ABCB10		ABCA10
ACTC1		ABCA6
ACTN1		ABCA8
ACTR3		ABCA9
ACVR1C		ABCG1
ACVR2B		ABCG5
ADAM19		ACTR1A
AGBL5		ACVRL1
AGK		ADAD2
AGL		ADAMTS2
AHCTF1		ADAMTS5
AK3L1		ADAP1
AKAP1		ADAP2
AKAP5		ADD3
AKAP6		ADH1C
AKT3		AFAP1L2
ALDH1B1		AGTRAP
ALDOA		AIF1
ALKBH5		AKR1C1
ANKRD20A3		ALDH16A1
ANKRD36B		ANXA7
ANKRD36		AP2A2
ANKZF1		APBB1IP
APOOL		ARAP1
ARG2		ARHGAP18
ARHGEF17		ARMC5
ARIH2		ARMC7
ARL10		ASAP3
ARMC1		ASNA1
ARPP19		ASPSCR1
ASB5		ATP6V0D1
ATF2		B9D2
ATL2		BLOC1S2
ATXN7		BMP1
B3GALNT2		BMP7
B3GALT5		BSCL2
BCL8		C10orf125
BCOR		C10orf32
BHLHA15		C10orf47
BNIP3L		C10orf54
BNIP3		C10orf79
C14orf118		C13orf33
C18orf25		C15orf61
C1orf111		C17orf106
C1orf113		C17orf49
C1orf175		C17orf58
C1orf226		C17orf60
C20orf200		C17orf62
C2orf72		C17orf72
C3orf52		C19orf10
C3orf58		C19orf20
C3orf64		C19orf42
C4orf29		C19orf56
C5orf24		C19orf60
C6orf168		C1QA
C6orf186		C1orf85
C7orf10		C20orf196
C7orf68		C20orf29
C8orf84		C20orf54
CA9		C2orf65
CACNA1C		C3
CACNB2		C4BPB
CALD1		C6orf132
CAP2		C6orf154
CBL		C6orf97
CCDC110		C9orf69
CCDC85C		C9orf98
CCT6P1		CALHM2
CD82		CAPS
CD9		CARD9
CDC42EP3		CCDC152
CDK18		CCDC48
CDK2		CCDC94
CELF1		CCDC96
CELSR2		CCT6B
CEP250		CD14
CFL2		CD209
CHML		CD248
CHORDC1		CD34
COL4A6		CD40
CPEB2		CD55
CPEB4		CDC42EP2
CPSF7		CES3
CREBZF		CETP
CSDC2		CFD
CSRP1		CHMP6
CSRP2		CHST7
CTAGE6		CLCA1
CTPS		CLEC14A
CTSL2		CLEC3B
CXADR		CLEC4GP1
CXorf64		CLN3
CYP2J2		CMTM2
CYTSB		CMTM3
DAAM1		CNDP2
DAND5		COMMD9
DARS		COPE
DDR1		CORO2B
DDX18		CORO7
DDX26B		COX4I2
DEGS1		CREB5
DGKD		CRYBB1
DGKG		CRYL1
DGKH		CST3
DHFR		CTNS
DNAJB5		CTSH
DNAJC22		CYB561
DNM1L		CYB5D2
DOCK3		CYGB
DPYSL5		CYP21A2
DTNA		CYTH1
DTWD2		DAB2
DUSP3		DBN1
EAF1		DCN
EGF		DDAH2
EGLN1		DDX49
EGLN3		DEFB1
EIF2C3		DERL2
EIF4A2		DHRS3
EML2		DLGAP1
ENO2		DNAJB12
EPHB1		DNLZ
EPM2AIP1		DOHH
EPPK1		DOK1
ERO1L		DOLK
ESYT1		DULLARD
ESYT2		DUS3L
ESYT3		EBF3
EXOC6B		EFNB1
FAM160A1		EGFL7
FAM162A		EGLN2
FAM60A		ELANE
FAM63B		ELMO1
FAM7A2		ELN
FAM83G		EMILIN2
FAT3		ENG
FBLIM1		ERMAP
FBXL22		F13A1
FBXO22		FAM108A1
FBXO28		FAM124B
FBXO32		FAM176B
FEM1B		FAM180B
FER1L4		FAM20A
FGF11		FAM22A
FLJ10213		FAM32A
FLJ13224		FAM43A
FLJ41941		FAM43B
FLJ45340		FAM45A
FLNA		FBLN2
FLVCR1		FBN1
FMN1		FCGRT
FOXN3		FGD5
FZD6		FHDC1
GABBR1		FLT3LG
GAPDH		FLYWCH2
GDNF		FMNL1
GEM		FOLR2
GLS		FRAT1
GNB5		FSTL1
GNG4		FUCA2
GOLGA8A		FYN
GOLGA8B		GABARAP
GOLGA8C		GALC
GOLGA8DP		GALK1
GOLGA8E		GALNTL1
GPI		GAS7
GPR75		GGTA1
GREM1		GIMAP1
GRIK5		GIMAP8
GTF3C3		GIPC1
GYS1		GJA4
HAT1		GMFG
HNRPLL		GPBAR1
HSPA4L		GPIHBP1
HSPB3		GPR108
IARS2		GPR153
IDH2		GPR34
IGF1R		GRASP
IGFBPL1		GRIN2D
INADL		GRRP1
INHBA		GSC
INSIG2		H19
IPO7		HDAC7
ITGA3		HIC1
ITGA8		HPGDS
ITGB1BP2		HS6ST1
ITPR1		HSPA12B
JPH2		HTRA3
JRKL		ICAM2
KCNMA1		IFNGR2
KCNQ4		IGF1
KCNQ5		IGFBP6
KDM3A		IL10RB
KIAA0907		IL20RB
KIAA1191		IQCK
KIAA1244		ITM2A
KIAA1715		JDP2
KIAA1737		JUND
KIAA1958		KAZALD1
KIFC2		KAZ
KLHDC5		KCNJ9
KLHL23		KCNQ1
KLHL30		KEAP1
KLHL38		KIAA1257
KPNB1		KIF3B
KTN1		KLF2
KY		KLF4
L2HGDH		KLHL35
L3MBTL		LBX2
LANCL1		LENG1
LDHA		LENG9
LIG3		LGALS9
LMO1		LILRB5
LOC100128640		LIPC
LOC100268168		LMAN2
LOC143666		LMO2
LOC148696		LMX1A
LOC220729		LOC219347
LOC400804		LOC339524
LOC400927		LOC348021
LOC401093		LOC389033
LOC440944		LOC407835
LOC441294		LOC654342
LOC646214		LRP1
LOC727896		LRRC27
LOC728264		LRRC4
LOC729799		LRRC6
LONRF1		LSP1
LPP		LTC4S
LRIG1		LYVE1
LRP2BP		MAD1L1
LRPPRC		MAN2B1
LRRC8B		MAP2K2
LRRN4		MAPK3
LSM11		MAPK8IP1
MACF1		MARCKS
MALAT1		MBD3
MAP3K9		MCOLN1
2024-03-07		MED11
MBNL1		MEG3
MCAM		METRNL
MCHR1		MFSD5
METAP1		MGC16275
MGC16384		MIIP
MICAL3		MMP2
MLL		MOBKL2A
MMP12		MOBKL2C
MOAP1		MPDU1
MOG		MRC1
MORF4L2		MRC2
MPL		MRPL54
MPP3		MRPS18A
MPP7		MS4A4A
MRPL49		MTG1
MSI2		MXRA5
MSRB3		MXRA8
MTCP1		NAAA
MTMR1		NAGLU
MTSS1L		NAIF1
MTX2		NAT15
MXI1		NCF4
MYBL1		NCRNA00093
MYLK		NECAP2
MYO19		NHLRC4
MYOCD		NINJ2
NAV2		NOSTRIN
NCKAP1		NPC2
NDUFS1		NR2F6
NEK4		OAF
NFATC2IP		OAZ3
NHSL2		OBFC1
NHS		ODF3L2
NICN1		ORAI1
NIPA1		ORAI3
NIPAL4		OSTalpha
NKTR		PALM
NNT		PAPSS2
NOM1		PCDH12
NOS1AP		PCDHGC3
NPAS4		PCOLCE
NRBP2		PCSK6
NTF3		PDE9A
NUP210		PEX11G
NUPL1		PEX16
ODZ2		PGLS
OPA1		PHACTR2
OTUD4		PI16
OXCT1		PI4K2A
OXSR1		PINK1
PAK3		PITPNC1
PALLD		PLA2G15
PAR5		PLA2G2A
PARD6B		PLA2G5
PAWR		PLAC9
PBRM1		PLD2
PCDHGB8P		PLD3
PCDHGC5		PLEKHG1
PCP4		PLTP
PDE12		PNMAL2
PDE3A		PODN
PDK1		POMT1
PDK3		PRCD
PDLIM3		PRG4
PDP2		PROCR
PEX13		PRSS36
PFKFB4		PSAP
PFKP		PTGES
PGAM4		PTPRH
PGK1		PTPRZ1
PGM5P2		RAB3IL1
PHC3		RAB4B
PHF16		RABEP2
PKIA		RADIL
PLEKHA3		RAMP2
PLOD2		RBP7
PLXNB3		RCVRN
PM20D2		RGAG4
PNCK		RGL1
PPAPDC1A		RHBDF1
PPFIA4		RHOC
PPIG		RNASE1
PPP1CB		RNMTL1
PPP1R12A		ROBO4
PPP1R12B		RPH3AL
PPP1R2P3		S100A13
PPP1R3B		S1PR2
PPP1R3E		SAR1A
PRKAA2		SCAMP2
PRKAG2		SCAMP4
PRKRA		SCARA5
PTBP2		SDF4
PTCHD1		SEPP1
PTP4A1		SERTAD1
PTPLA		SESN2
PTPN14		SF3B5
PTPRF		SH3GL1
PTPRN		SH3TC1
R3HDM1		SIGIRR
RAB15		SIGLEC11
RAB27A		SIGLEC16
RAB3B		SIGLEC1
RAB9B		SIRPA
RAD54L2		SLC1A7
RAMP1		SLC24A6
RANBP2		SLC29A3
RASSF3		SLC9A9
RBM12B		SMAD5OS
RBM24		SMARCD2
RBMXL1		SMG6
RDX		SMURF2
RHBDD1		SNAPC4
RIF1		SNX21
RIMS2		SNX24
RIMS3		SOBP
RLF		SOX18
RNF214		SPNS1
RNF217		SPON2
RNF38		SSBP4
ROPN1B		SSU72
RPE		ST3GAL5
RPL23AP53		ST7L
RPP14		STAB1
RPRD1A		STK32B
RYR2		SUFU
RYR3		SULT1A2
SACS		SVEP1
SAMD10		TAX1BP3
SATB2		TBXAS1
SCHIP1		TCTN1
SCRN3		TCTN3
SDCCAG1		THSD1
SEMA4B		TIMM13
SHROOM3		TIMM22
SIAH2		TIMP3
SLC15A4		TK2
SLC16A1		TM2D2
SLC25A12		TMED1
SLC25A23		TMEM150B
SLC25A40		TMEM184A
SLC25A4		TMEM203
SLC29A2		TMEM37
SLC2A1		TMEM53
SLC36A4		TMEM57
SLC38A1		TMEM88
SLC41A1		TMEM9B
SLC4A7		TNFAIP2
SLC5A3		TNFAIP6
SLC6A8		TNFAIP8L2
SLC8A3		TNFRSF1B
SLMAP		TNFRSF8
SMARCC1		TNFSF9
SMG1		TNNT3
SMOC1		TNXB
SNAPC3		TOR2A
SNORD116-28		TPPP3
SORBS1		TPRA1
SORT1		TPST1
SPAG4		TRAPPC5
SPATA4		TRIM50
SPEG		TRIM8
SPINK2		TSGA14
SPOCD1		TSKS
SRF		TSPAN14
ST6GAL2		TSPAN33
STARD4		TSPAN4
STBD1		TXNDC12
STON1		UBE2J2
STX3		UBXN6
STXBP5L		VASN
STYX		VIT
SV2A		VSIG4
SYNM		WDR13
TAF5L		WDR81
TANC1		WNT10B
TANK		WNT11
TCEAL2		WNT2B
TCEAL6		XPNPEP2
TCERG1		YIF1B
TFRC		ZCCHC24
TLN1		ZDHHC1
TMEM40		ZNF385A
TNC		ZNF414
TNIK		ZNF423
TOM1L1		ZNF668
TPM2		ZNF688
TPPP
TRAF5
TRIM46
TRIM9
TSGA10
TSPAN2
TTC7B
TTPA
UBA3
UBP1
UBR1
UBR3
UBR5
UCHL5
UHRF2
USP12
USP28
USP37
VAMP1
VCL
VLDLR
VPRBP
VPS13A
WDR26
WDR6
XK
XRCC5
YAP1
YEATS2
ZAK
ZBED4
ZBTB26
ZDHHC23
ZFP28
ZNF233
ZNF292
ZNF382
ZNF395
ZNF417
ZNF445
ZNF514
ZNF548
ZNF550
ZNF551
ZNF587
ZNF654
ZNF717
ZNF774
ZNF860
ZRANB2
