# Supplementary material for: PDK1, associated with glycolytic metabolism, is a potential prognostic biomarker in osteosarcoma
Source: PLoS One. 2025 Sep 19;20(9):e0332494. doi: 10.1371/journal.pone.0332494 (PMC12448963; doi:10.1371/journal.pone.0332494)
Supplement: S6 Table — (XLSX) [file pone.0332494.s008.xlsx]

## Sheet: Supporting Information Table S6
Pathway identifier	Pathway name	#Entities found	#Entities total	#Interactors found	#Interactors total	Entities ratio	Entities pValue	Entities FDR	#Reactions found	#Reactions total	Reactions ratio	Species identifier	Species name	Submitted entities found	Mapped entities	Submitted entities hit interactor	Interacts with	Found reaction identifiers
R-HSA-70171	Glycolysis	13	111	1	9	0.00691158	2.74891e-05	0.0512396	10	23	0.00147872	9606	Homo sapiens	RANBP2;GPI;PFKFB4;NUP210;PGK1;ALDOA;ENO2;NUPL1;GAPDH;PFKP	P49792;P06744;P07205;Q16877;Q9BVL2-2;P04406;Q9BVL2-1;Q8TEM1;P00558;P04075;Q01813;A6NNW6;P09104	EGLN3	P14618-1	R-HSA-70449;R-HSA-70467;R-HSA-70471;R-HSA-71670;R-HSA-71496;R-HSA-170825;R-HSA-71802;R-HSA-71850;R-HSA-71660;R-HSA-170796
R-HSA-1433617	Regulation of signaling by NODAL	4	12	0	0	0.000747198	0.000361784	0.33105	2	3	0.000192876	9606	Homo sapiens	ACVR1C;ACVR2B;DAND5				R-HSA-1181351;R-HSA-1181354
R-HSA-70326	Glucose metabolism	13	131	1	33	0.00815691	0.000533092	0.33105	15	40	0.00257169	9606	Homo sapiens	RANBP2;GPI;PFKFB4;NUP210;PGK1;ALDOA;ENO2;NUPL1;GAPDH;PFKP	P49792;P06744;P07205;Q16877;Q9BVL2-2;P04406;Q9BVL2-1;Q8TEM1;P00558;P04075;Q01813;A6NNW6;P09104	EGLN3	P14618-1	R-HSA-70467;R-HSA-71495;R-HSA-70471;R-HSA-71496;R-HSA-70475;R-HSA-170825;R-HSA-71850;R-HSA-71660;R-HSA-170796;R-HSA-70449;R-HSA-70482;R-HSA-71670;R-HSA-70486;R-HSA-71802;R-HSA-70494
R-HSA-9035034	RHOF GTPase cycle	6	46	0	0	0.00286426	0.00181958	0.847923	1	3	0.000192876	9606	Homo sapiens	SLC4A7;MTMR1;ACTN1;MCAM;ESYT1;CAP2				R-HSA-9693125
R-HSA-9768778	Regulation of NPAS4 mRNA translation	3	11	0	0	0.000684932	0.00355835	0.980838	2	2	0.000128584	9606	Homo sapiens	NPAS4;EIF2C3				R-HSA-9768788;R-HSA-9768782
R-HSA-9013405	RHOD GTPase cycle	6	57	0	0	0.00354919	0.00514264	0.980838	1	9	0.000578629	9606	Homo sapiens	SLC4A7;ACTN1;MCAM;STBD1;ESYT1;CAP2				R-HSA-9693198
R-HSA-9013408	RHOG GTPase cycle	7	78	0	0	0.00485679	0.00608443	0.980838	2	6	0.000385753	9606	Homo sapiens	DOCK3;TFRC;MCAM;STBD1;ESYT1;MPP7;KTN1				R-HSA-9014449;R-HSA-9014467
R-HSA-70263	Gluconeogenesis	7	56	0	24	0.00348692	0.00608443	0.980838	5	17	0.00109297	9606	Homo sapiens	GPI;PGK1;ALDOA;ENO2;GAPDH				R-HSA-70482;R-HSA-71495;R-HSA-70486;R-HSA-70475;R-HSA-70494
R-HSA-9013404	RAC2 GTPase cycle	8	92	1	10	0.00572852	0.0071662	0.980838	4	10	0.000642921	9606	Homo sapiens	NCKAP1;DOCK3;TFRC;MCAM;STBD1;NHS;ESYT1;MPP7	Q6T4R5;Q9Y2A7;Q5T2T1;P43121;P02786;O95210;Q9BSJ8;Q8IZD9	RDX	P52565	R-HSA-9014296;R-HSA-9714481;R-HSA-9014293;R-HSA-9014294
R-HSA-9768759	Regulation of NPAS4 gene expression	5	22	1	24	0.00136986	0.00907728	0.980838	10	11	0.000707214	9606	Homo sapiens	NPAS4;EIF2C3;SRF	Q9H9G7;ENST00000311034;ENSG00000174576;P11831;Q8IUM7	MYOCD	P11831	R-HSA-9768788;R-HSA-9769345;R-HSA-9768832;R-HSA-9769347;R-HSA-9768829;R-HSA-9768764;R-HSA-9768782;R-HSA-9639567;R-HSA-9768762;R-HSA-9640060
R-HSA-400042	Adrenaline,noradrenaline inhibits insulin secretion	4	32	0	0	0.00199253	0.0119752	0.980838	4	6	0.000385753	9606	Homo sapiens	CACNB2;GNG4;GNB5;CACNA1C				R-HSA-400037;R-HSA-400097;R-HSA-400046;R-HSA-400092
R-HSA-5619107	Defective TPR may confer susceptibility towards thyroid papillary carcinoma (TPC)	4	36	0	0	0.00224159	0.0176412	0.980838	1	1	6.42921e-05	9606	Homo sapiens	RANBP2;NUP210;NUPL1				R-HSA-5661474
R-HSA-9013423	RAC3 GTPase cycle	7	100	0	0	0.00622665	0.0210355	0.980838	2	6	0.000385753	9606	Homo sapiens	NCKAP1;TFRC;MCAM;STBD1;NHS;ESYT1;MPP7				R-HSA-9018808;R-HSA-9714691
R-HSA-983168	Antigen processing: Ubiquitination & Proteasome degradation	15	302	0	5	0.0188045	0.0232099	0.980838	6	9	0.000578629	9606	Homo sapiens	KLHDC5;SIAH2;VPRBP;UBR1;FBXO32;FBXO22;FBXL22;TRIM9;RNF214;RNF217;ARIH2;UBA3;ASB5;LONRF1				R-HSA-983147;R-HSA-983157;R-HSA-983156;R-HSA-983140;R-HSA-983153;R-HSA-983152
R-HSA-426486	Small interfering RNA (siRNA) biogenesis	2	9	0	0	0.000560399	0.0254588	0.980838	3	5	0.000321461	9606	Homo sapiens	EIF2C3;PRKRA				R-HSA-2106625;R-HSA-426464;R-HSA-2106615
R-HSA-9725554	Differentiation of Keratinocytes in Interfollicular Epidermis in Mammalian Skin	5	46	0	15	0.00286426	0.0268986	0.980838	2	4	0.000257169	9606	Homo sapiens	YAP1;TFRC;EGF;LRIG1				R-HSA-9725621;R-HSA-9727354
R-HSA-3301854	Nuclear Pore Complex (NPC) Disassembly	4	42	0	0	0.00261519	0.0288445	0.980838	2	2	0.000128584	9606	Homo sapiens	RANBP2;NUP210;NUPL1				R-HSA-2990880;R-HSA-2990882
R-HSA-170822	Regulation of Glucokinase by Glucokinase Regulatory Protein	4	40	0	4	0.00249066	0.0288445	0.980838	2	5	0.000321461	9606	Homo sapiens	RANBP2;NUP210;NUPL1				R-HSA-170825;R-HSA-170796
R-HSA-111367	SLBP independent Processing of Histone Pre-mRNAs	2	10	0	0	0.000622665	0.0308796	0.980838	2	2	0.000128584	9606	Homo sapiens	SMG1;LSM11				R-HSA-111437;R-HSA-111438
R-HSA-9012999	RHO GTPase cycle	23	460	4	135	0.0286426	0.0457406	0.980838	35	91	0.00585059	9606	Homo sapiens	MTMR1;NCKAP1;CPSF7;DOCK3;TFRC;ACTN1;MCAM;ARHGEF17;MSI2;MPP7;KTN1;SLC4A7;PARD6B;ACTC1;DAAM1;STBD1;CDC42EP3;NHS;WDR6;ESYT1;PAK3;SAMD10;CAP2	O75914;Q9UKI2;Q13613;Q9NNW5;P12814;Q9Y6M7;P68032;O95210;Q86UP2;Q6T4R5;Q96DH6;Q96KM6;Q9Y2A7;Q5T2T1;Q9Y4D1;Q9BYG5;P43121;Q8N684;Q96PE2;Q9BSJ8;P02786;Q8IZD9;P47756	MTX2;ACTN1;CBL;RDX	Q15669;P12931;P52565	R-HSA-9013004;R-HSA-9018766;R-HSA-9014467;R-HSA-9018756;R-HSA-9018758;R-HSA-9013145;R-HSA-9014296;R-HSA-9018778;R-HSA-9726848;R-HSA-9693125;R-HSA-9013023;R-HSA-9714691;R-HSA-9013009;R-HSA-9696266;R-HSA-8980691;R-HSA-9692809;R-HSA-9014293;R-HSA-9696271;R-HSA-9693198;R-HSA-9013143;R-HSA-9696268;R-HSA-9014294;R-HSA-9018794;R-HSA-9714481;R-HSA-9013024;R-HSA-9018787;R-HSA-9017507;R-HSA-9013157;R-HSA-9…
R-HSA-5619043	Defective SLC2A1 causes GLUT1 deficiency syndrome 1 (GLUT1DS1)	1	2	0	0	0.000124533	0.0529387	0.980838	1	1	6.42921e-05	9606	Homo sapiens	SLC2A1				R-HSA-5632804
R-HSA-1296041	Activation of G protein gated Potassium channels	3	31	0	0	0.00193026	0.0536968	0.980838	3	3	0.000192876	9606	Homo sapiens	GABBR1;GNG4;GNB5				R-HSA-1013020;R-HSA-1013013;R-HSA-1013012
R-HSA-997272	Inhibition of voltage gated Ca2+ channels via Gbeta/gamma subunits	3	31	0	0	0.00193026	0.0536968	0.980838	3	3	0.000192876	9606	Homo sapiens	GABBR1;GNG4;GNB5				R-HSA-1013020;R-HSA-1013013;R-HSA-1013012
R-HSA-1296059	G protein gated Potassium channels	3	31	0	0	0.00193026	0.0536968	0.980838	3	3	0.000192876	9606	Homo sapiens	GABBR1;GNG4;GNB5				R-HSA-1013020;R-HSA-1013013;R-HSA-1013012
R-HSA-9013026	RHOB GTPase cycle	5	75	0	0	0.00466999	0.0560164	0.980838	2	6	0.000385753	9606	Homo sapiens	ACTC1;TFRC;DAAM1;MCAM;ARHGEF17				R-HSA-9013023;R-HSA-9013024
R-HSA-77108	Utilization of Ketone Bodies	2	14	0	0	0.000871731	0.0564139	0.980838	1	3	0.000192876	9606	Homo sapiens	OXCT1				R-HSA-74177
R-HSA-114508	Effects of PIP2 hydrolysis	4	40	1	16	0.00249066	0.0683338	0.980838	4	9	0.000578629	9606	Homo sapiens	DGKG;DGKD;ITPR1;DGKH	Q14643;P49619;Q86XP1;Q16760	C1orf111	Q99685	R-HSA-426240;R-HSA-139941;R-HSA-139854;R-HSA-426043
R-HSA-381676	Glucagon-like Peptide-1 (GLP1) regulates insulin secretion	4	50	0	7	0.00311333	0.0718653	0.980838	6	12	0.000771506	9606	Homo sapiens	GNG4;ITPR1;GNB5;AKAP5				R-HSA-422320;R-HSA-381612;R-HSA-381644;R-HSA-9728664;R-HSA-381707;R-HSA-381706
R-HSA-9768777	Regulation of NPAS4 gene transcription	3	12	1	24	0.000747198	0.0763464	0.980838	8	9	0.000578629	9606	Homo sapiens	NPAS4;SRF	ENST00000311034;ENSG00000174576;P11831	MYOCD	P11831	R-HSA-9769345;R-HSA-9768832;R-HSA-9769347;R-HSA-9768829;R-HSA-9768764;R-HSA-9639567;R-HSA-9768762;R-HSA-9640060
R-HSA-9013409	RHOJ GTPase cycle	4	59	0	0	0.00367372	0.0792012	0.980838	1	3	0.000192876	9606	Homo sapiens	SLC4A7;TFRC;PAK3;MPP7				R-HSA-9017507
R-HSA-9013149	RAC1 GTPase cycle	9	191	0	0	0.0118929	0.0807145	0.980838	3	6	0.000385753	9606	Homo sapiens	NCKAP1;DOCK3;TFRC;MCAM;NHS;ESYT1;PAK3;MPP7;KTN1				R-HSA-9013145;R-HSA-9691174;R-HSA-9013143
R-HSA-6784531	tRNA processing in the nucleus	5	70	0	16	0.00435866	0.0847621	0.980838	2	7	0.000450045	9606	Homo sapiens	RANBP2;NUP210;RPP14;NUPL1				R-HSA-6783483;R-HSA-5696810
R-HSA-1296065	Inwardly rectifying K+ channels	3	38	0	0	0.00236613	0.086404	0.980838	3	7	0.000450045	9606	Homo sapiens	GABBR1;GNG4;GNB5				R-HSA-1013020;R-HSA-1013013;R-HSA-1013012
R-HSA-5660489	MTF1 activates gene expression	2	6	2	12	0.000373599	0.0869816	0.980838	3	4	0.000257169	9606	Homo sapiens	CSRP1	P21291;ENSG00000159176	CA9;ARMC1	P21291;Q16143	R-HSA-5660503;R-HSA-5660530;R-HSA-5660514
R-HSA-77588	SLBP Dependent Processing of Replication-Dependent Histone Pre-mRNAs	2	11	0	8	0.000684932	0.0869816	0.980838	2	3	0.000192876	9606	Homo sapiens	SMG1;LSM11				R-HSA-77585;R-HSA-77586
R-HSA-9861718	Regulation of pyruvate metabolism	5	54	4	41	0.00336239	0.0879948	0.980838	6	11	0.000707214	9606	Homo sapiens	LDHA;WDR26;PDP2;PDK3;PDK1	Q15118;P00338;Q9H7D7;Q15120;Q9P2J9	EGLN3;PDK1;PDK3;LDHA	Q15119;P00338;P14618-1;P10515	R-HSA-203946;R-HSA-204169;R-HSA-9861626;R-HSA-9861563;R-HSA-9861640;R-HSA-9011543
R-HSA-9013424	RHOV GTPase cycle	3	39	0	0	0.00242839	0.0916322	0.980838	1	2	0.000128584	9606	Homo sapiens	PARD6B;WDR6;SAMD10				R-HSA-9018794
R-HSA-9013406	RHOQ GTPase cycle	4	63	0	0	0.00392279	0.0949344	0.980838	1	5	0.000321461	9606	Homo sapiens	SLC4A7;TFRC;CDC42EP3;MPP7				R-HSA-9018746
R-HSA-3828062	Glycogen storage disease type 0 (muscle GYS1)	1	4	0	0	0.000249066	0.103079	0.980838	1	1	6.42921e-05	9606	Homo sapiens	GYS1				R-HSA-3828061
R-HSA-3814836	Glycogen storage disease type XV (GYG1)	1	4	0	0	0.000249066	0.103079	0.980838	1	1	6.42921e-05	9606	Homo sapiens	GYS1				R-HSA-3814838
R-HSA-180897	Vpr-mediated induction of apoptosis by mitochondrial outer membrane permeabilization	1	4	0	0	0.000249066	0.103079	0.980838	1	2	0.000128584	9606	Homo sapiens	SLC25A4				R-HSA-180905
R-HSA-1296071	Potassium Channels	6	107	0	12	0.00666252	0.109075	0.980838	5	20	0.00128584	9606	Homo sapiens	GABBR1;GNG4;KCNMA1;KCNQ4;KCNQ5;GNB5				R-HSA-1013020;R-HSA-1296037;R-HSA-1013013;R-HSA-1013012;R-HSA-1296127
R-HSA-418457	cGMP effects	2	18	0	3	0.0011208	0.112417	0.980838	2	4	0.000257169	9606	Homo sapiens	KCNMA1;ITPR1				R-HSA-418549;R-HSA-418442
R-HSA-75067	Processing of Capped Intronless Pre-mRNA	3	30	0	16	0.001868	0.119613	0.980838	7	10	0.000642921	9606	Homo sapiens	CPSF7;SMG1;LSM11				R-HSA-77585;R-HSA-77586;R-HSA-77591;R-HSA-77593;R-HSA-77592;R-HSA-111437;R-HSA-111438
R-HSA-8941237	Invadopodia formation	1	5	0	0	0.000311333	0.127146	0.980838	1	1	6.42921e-05	9606	Homo sapiens	ADAM19				R-HSA-8941234
R-HSA-418217	G beta:gamma signalling through PLC beta	2	23	0	0	0.00143213	0.130301	0.980838	2	2	0.000128584	9606	Homo sapiens	GNG4;GNB5				R-HSA-398193;R-HSA-398040
R-HSA-500657	Presynaptic function of Kainate receptors	2	23	0	0	0.00143213	0.130301	0.980838	1	2	0.000128584	9606	Homo sapiens	GNG4;GNB5				R-HSA-500717
R-HSA-8980692	RHOA GTPase cycle	7	154	0	0	0.00958904	0.130518	0.980838	3	6	0.000385753	9606	Homo sapiens	ACTC1;TFRC;DAAM1;MCAM;STBD1;ARHGEF17;KTN1				R-HSA-9013004;R-HSA-9013009;R-HSA-8980691
R-HSA-168325	Viral Messenger RNA Synthesis	4	69	0	7	0.00429639	0.135111	0.980838	2	6	0.000385753	9606	Homo sapiens	RANBP2;NUP210;NUPL1				R-HSA-192627;R-HSA-192925
R-HSA-451326	Activation of kainate receptors upon glutamate binding	3	34	0	13	0.00211706	0.137728	0.980838	3	6	0.000385753	9606	Homo sapiens	GNG4;GRIK5;GNB5				R-HSA-451283;R-HSA-451311;R-HSA-500717
R-HSA-2151209	Activation of PPARGC1A (PGC-1alpha) by phosphorylation	2	13	1	11	0.000809465	0.139474	0.980838	2	2	0.000128584	9606	Homo sapiens	PRKAA2;PRKAG2	Q9UGJ0;P54646	LRPPRC	Q9UBK2	R-HSA-1592233;R-HSA-1592244
R-HSA-204174	Regulation of pyruvate dehydrogenase (PDH) complex	3	35	2	20	0.00217933	0.143963	0.980838	4	6	0.000385753	9606	Homo sapiens	PDP2;PDK3;PDK1	Q15118;Q9P2J9;Q15120	PDK1;PDK3	Q15119;P10515	R-HSA-203946;R-HSA-204169;R-HSA-9861626;R-HSA-9011543
R-HSA-9696270	RND2 GTPase cycle	3	44	0	4	0.00273973	0.143963	0.980838	1	2	0.000128584	9606	Homo sapiens	TFRC;WDR6;KTN1				R-HSA-9696266
R-HSA-168333	NEP/NS2 Interacts with the Cellular Export Machinery	4	53	1	22	0.00330012	0.144852	0.980838	2	2	0.000128584	9606	Homo sapiens	RANBP2;NUP210;NUPL1	P49792;Q9BVL2-2;Q9BVL2-1;Q8TEM1	SLC2A1	O14980	R-HSA-168880;R-HSA-168857
R-HSA-9036092	Defective AVP does not bind AVPR2 and causes neurohypophyseal diabetes insipidus (NDI)	0	2	1	4	0.000124533	0.150568	0.980838	1	1	6.42921e-05	9606	Homo sapiens			SLC41A1	P30518	R-HSA-9035517
R-HSA-977444	GABA B receptor activation	3	50	0	0	0.00311333	0.156703	0.980838	4	9	0.000578629	9606	Homo sapiens	GABBR1;GNG4;GNB5				R-HSA-1013020;R-HSA-420688;R-HSA-1013013;R-HSA-1013012
R-HSA-991365	Activation of GABAB receptors	3	50	0	0	0.00311333	0.156703	0.980838	3	8	0.000514337	9606	Homo sapiens	GABBR1;GNG4;GNB5				R-HSA-1013020;R-HSA-1013013;R-HSA-1013012
R-HSA-202040	G-protein activation	2	26	0	0	0.00161893	0.158209	0.980838	5	6	0.000385753	9606	Homo sapiens	GNG4;GNB5				R-HSA-167408;R-HSA-167429;R-HSA-167419;R-HSA-167433;R-HSA-112271
R-HSA-68911	G2 Phase	1	7	0	0	0.000435866	0.173363	0.980838	2	2	0.000128584	9606	Homo sapiens	CDK2				R-HSA-187937;R-HSA-187959
R-HSA-9706377	FLT3 signaling by CBL mutants	1	7	0	0	0.000435866	0.173363	0.980838	1	1	6.42921e-05	9606	Homo sapiens	CBL				R-HSA-9706356
R-HSA-426496	Post-transcriptional silencing by small RNAs	1	7	0	0	0.000435866	0.173363	0.980838	2	3	0.000192876	9606	Homo sapiens	EIF2C3				R-HSA-426522;R-HSA-426489
R-HSA-168276	NS1 Mediated Effects on Host Pathways	5	46	2	63	0.00286426	0.173883	0.980838	3	6	0.000385753	9606	Homo sapiens	RANBP2;NUP210;NUPL1;KPNB1	P49792;Q14974;Q9BVL2-2;Q9BVL2-1;Q8TEM1	PRKRA;PRKRA	P19525	R-HSA-168896;R-HSA-1176059;R-HSA-6791035
R-HSA-390522	Striated Muscle Contraction	3	40	0	13	0.00249066	0.176425	0.980838	4	4	0.000257169	9606	Homo sapiens	ACTC1;PALLD;TPM2				R-HSA-390597;R-HSA-390598;R-HSA-390593;R-HSA-390595
R-HSA-9013418	RHOBTB2 GTPase cycle	2	24	0	5	0.0014944	0.177374	0.980838	1	2	0.000128584	9606	Homo sapiens	ACTN1;MSI2				R-HSA-9018787
R-HSA-9025046	NTF3 activates NTRK2 (TRKB) signaling	1	4	0	5	0.000249066	0.195547	0.980838	3	3	0.000192876	9606	Homo sapiens	NTF3				R-HSA-9025033;R-HSA-9026366;R-HSA-9026502
R-HSA-5340588	Signaling by RNF43 mutants	1	8	0	0	0.000498132	0.195547	0.980838	1	1	6.42921e-05	9606	Homo sapiens	FZD6				R-HSA-5340587
R-HSA-9636249	Inhibition of nitric oxide production	1	5	1	3	0.000311333	0.195547	0.980838	4	5	0.000321461	9606	Homo sapiens	KPNB1	Q14974	GAPDH	P35228	R-HSA-9636242;R-HSA-9636247;R-HSA-9636261;R-HSA-9636251
R-HSA-9706574	RHOBTB GTPase Cycle	3	36	0	22	0.00224159	0.196785	0.980838	2	4	0.000257169	9606	Homo sapiens	CPSF7;ACTN1;MSI2				R-HSA-9018778;R-HSA-9018787
R-HSA-8873719	RAB geranylgeranylation	5	68	5	66	0.00423412	0.201481	0.980838	5	5	0.000321461	9606	Homo sapiens	RAB3B;RAB15;RAB27A;CHML;RAB9B	P26374;Q9NP90;P20337;P51159;P59190	PTP4A1;CHML;RAB9B;RAB27A;GAPDH	P53611;Q12974;Q92696	R-HSA-8870469;R-HSA-8870466;R-HSA-8870465;R-HSA-8870461;R-HSA-8870457
R-HSA-5576892	Phase 0 - rapid depolarisation	3	34	0	23	0.00211706	0.203696	0.980838	2	2	0.000128584	9606	Homo sapiens	CACNB2;CACNA1C;FGF11				R-HSA-5577213;R-HSA-5576895
R-HSA-74182	Ketone body metabolism	2	29	0	2	0.00180573	0.206717	0.980838	1	11	0.000707214	9606	Homo sapiens	OXCT1				R-HSA-74177
R-HSA-1268020	Mitochondrial protein import	4	70	3	20	0.00435866	0.213955	0.980838	7	14	0.00090009	9606	Homo sapiens	MTX2;MTCP1;SLC25A12;SLC25A4	O75746;P56277;O75431;P12235	KLHL38;AGK;MSI2	Q9Y5J6	R-HSA-1268022;R-HSA-1307803;R-HSA-1955380;R-HSA-1307802;R-HSA-1268025;R-HSA-1299481;R-HSA-1299484
R-HSA-9013106	RHOC GTPase cycle	4	79	1	10	0.00491905	0.213955	0.980838	3	6	0.000385753	9606	Homo sapiens	TFRC;DAAM1;MCAM;ARHGEF17	Q9Y4D1;P43121;Q96PE2;P02786	RDX	P52565	R-HSA-9013109;R-HSA-9013108;R-HSA-9013110
R-HSA-9734779	Developmental Cell Lineages of the Integumentary System	5	85	0	33	0.00529265	0.215803	0.980838	4	7	0.000450045	9606	Homo sapiens	YAP1;TFRC;EGF;LRIG1				R-HSA-9925879;R-HSA-9725621;R-HSA-9925892;R-HSA-9727354
R-HSA-5619070	Defective SLC16A1 causes symptomatic deficiency in lactate transport (SDLT)	1	9	0	0	0.000560399	0.217136	0.980838	1	1	6.42921e-05	9606	Homo sapiens	SLC16A1				R-HSA-5624211
R-HSA-193670	p75NTR negatively regulates cell cycle via SC1	0	6	1	3	0.000373599	0.217136	0.980838	3	3	0.000192876	9606	Homo sapiens			MSRB3	Q9UKN5	R-HSA-205056;R-HSA-193643;R-HSA-193661
R-HSA-9830674	Formation of the ureteric bud	5	29	2	95	0.00180573	0.225523	0.980838	8	14	0.00090009	9606	Homo sapiens	GREM1;GDNF;ITGA8	ENSG00000168621;O60565;P39905;P53708;ENSG00000166923	KPNB1;FLNA	Q12948;Q9NPC8	R-HSA-9830951;R-HSA-9831908;R-HSA-9830754;R-HSA-9831006;R-HSA-9830765;R-HSA-9830762;R-HSA-9831017;R-HSA-9830969
R-HSA-203927	MicroRNA (miRNA) biogenesis	2	31	0	2	0.00193026	0.226549	0.980838	3	8	0.000514337	9606	Homo sapiens	EIF2C3;PRKRA				R-HSA-203862;R-HSA-2106614;R-HSA-210805
R-HSA-5576893	Phase 2 - plateau phase	2	21	0	13	0.0013076	0.236517	0.980838	2	3	0.000192876	9606	Homo sapiens	CACNB2;CACNA1C				R-HSA-5577213;R-HSA-9614031
R-HSA-9726840	SHOC2 M1731 mutant abolishes MRAS complex function	1	10	0	0	0.000622665	0.238147	0.980838	1	1	6.42921e-05	9606	Homo sapiens	PPP1CB				R-HSA-9660536
R-HSA-1369007	Mitochondrial ABC transporters	1	10	0	0	0.000622665	0.238147	0.980838	1	2	0.000128584	9606	Homo sapiens	ABCB10				R-HSA-382560
R-HSA-5653890	Lactose synthesis	1	9	0	1	0.000560399	0.238147	0.980838	1	3	0.000192876	9606	Homo sapiens	SLC2A1				R-HSA-5653873
R-HSA-428890	Role of ABL in ROBO-SLIT signaling	1	10	0	0	0.000622665	0.238147	0.980838	1	4	0.000257169	9606	Homo sapiens	CAP2				R-HSA-428883
R-HSA-427975	Proton/oligopeptide cotransporters	2	8	4	27	0.000498132	0.246508	0.980838	2	2	0.000128584	9606	Homo sapiens	SLC15A4	Q8IY34;Q8N697	RAB3B;APOOL;IDH2;PTPLA	P46059	R-HSA-428007;R-HSA-427998
R-HSA-9845576	Glycosphingolipid transport	3	43	0	22	0.00267746	0.253403	0.980838	1	6	0.000385753	9606	Homo sapiens	ESYT3;ESYT2;ESYT1				R-HSA-8857662
R-HSA-168274	Export of Viral Ribonucleoproteins from Nucleus	4	54	1	47	0.00336239	0.254339	0.980838	2	5	0.000321461	9606	Homo sapiens	RANBP2;NUP210;NUPL1	P49792;Q9BVL2-2;Q9BVL2-1;Q8TEM1	SLC2A1	O14980	R-HSA-168880;R-HSA-168857
R-HSA-114608	Platelet degranulation	9	142	4	112	0.00884184	0.254692	0.980838	4	11	0.000707214	9606	Homo sapiens	APOOL;EGF;PALLD;ACTN1;FLNA;CD9;ALDOA;TLN1;VCL	P18206;P21926;P12814;P04075;Q8WZ42;P21333;Q6UXV4;P01133;Q9Y490	RIF1;HSPA4L;PAWR;PAWR	P11021	R-HSA-481044;R-HSA-482772;R-HSA-481007;R-HSA-351323
R-HSA-9660537	Signaling by MRAS-complex mutants	1	11	0	0	0.000684932	0.258594	0.980838	2	2	0.000128584	9606	Homo sapiens	PPP1CB				R-HSA-9660538;R-HSA-9660536
R-HSA-3785653	Myoclonic epilepsy of Lafora	1	11	0	0	0.000684932	0.258594	0.980838	2	2	0.000128584	9606	Homo sapiens	GYS1				R-HSA-3797226;R-HSA-3791349
R-HSA-9726842	Gain-of-function MRAS complexes activate RAF signaling	1	11	0	0	0.000684932	0.258594	0.980838	1	1	6.42921e-05	9606	Homo sapiens	PPP1CB				R-HSA-9660538
R-HSA-9036866	Expression and Processing of Neurotrophins	0	5	1	6	0.000311333	0.258594	0.980838	2	5	0.000321461	9606	Homo sapiens			SORT1	P01138	R-HSA-167047;R-HSA-187045
R-HSA-167060	NGF processing	0	5	1	6	0.000311333	0.258594	0.980838	2	5	0.000321461	9606	Homo sapiens			SORT1	P01138	R-HSA-167047;R-HSA-187045
R-HSA-444257	RSK activation	1	11	0	0	0.000684932	0.258594	0.980838	1	4	0.000257169	9606	Homo sapiens	PDK1				R-HSA-442739
R-HSA-9837999	Mitochondrial protein degradation	9	104	5	160	0.00647572	0.26524	0.980838	8	20	0.00128584	9606	Homo sapiens	ARG2;OPA1;ALDH1B1;OXCT1;IDH2;NDUFS1;IARS2;PDK1	Q15118;O60313;P28331;P78540;P55809;P30837;Q9NSE4;P50213;P48735	SORT1;PKIA;AKAP1;GAPDH;AKAP5	P05067-4;P17612	R-HSA-9838035;R-HSA-9839072;R-HSA-9838321;R-HSA-9838289;R-HSA-9838081;R-HSA-9838093;R-HSA-9839146;R-HSA-9839064
R-HSA-9706019	RHOBTB3 ATPase cycle	2	14	0	25	0.000871731	0.276534	0.980838	3	3	0.000192876	9606	Homo sapiens	RDX;RAB9B				R-HSA-9706390;R-HSA-9706399;R-HSA-9706393
R-HSA-428930	Thromboxane signalling through TP receptor	2	30	0	8	0.001868	0.276534	0.980838	6	8	0.000514337	9606	Homo sapiens	GNG4;GNB5				R-HSA-428918;R-HSA-428917;R-HSA-428752;R-HSA-428750;R-HSA-428909;R-HSA-428749
R-HSA-392154	Nitric oxide stimulates guanylate cyclase	2	35	0	3	0.00217933	0.276534	0.980838	2	7	0.000450045	9606	Homo sapiens	KCNMA1;ITPR1				R-HSA-418549;R-HSA-418442
R-HSA-9839406	TGFBR3 regulates activin signaling	1	4	1	8	0.000249066	0.278494	0.980838	2	2	0.000128584	9606	Homo sapiens	INHBA	P08476	ACVR2B	P27037	R-HSA-9839405;R-HSA-9839384
R-HSA-5625970	RHO GTPases activate KTN1	1	12	0	0	0.000747198	0.278494	0.980838	2	2	0.000128584	9606	Homo sapiens	KTN1				R-HSA-5625959;R-HSA-5672083
R-HSA-444821	Relaxin receptors	1	8	0	4	0.000498132	0.278494	0.980838	1	4	0.000257169	9606	Homo sapiens	RLF				R-HSA-444879
R-HSA-73856	RNA Polymerase II Transcription Termination	3	69	0	0	0.00429639	0.289873	0.980838	4	4	0.000257169	9606	Homo sapiens	CPSF7;SMG1;LSM11				R-HSA-77586;R-HSA-72180;R-HSA-77592;R-HSA-111437
R-HSA-9662360	Sensory processing of sound by inner hair cells of the cochlea	5	76	2	56	0.00473225	0.29138	0.980838	4	7	0.000450045	9606	Homo sapiens	CACNB2;RDX;KCNMA1;KCNQ4;CAP2	P56696;P35241;Q08289;Q12791;P47756	CACNA1C;ZNF774	Q9NZU7;Q9NPB3	R-HSA-9659554;R-HSA-9667761;R-HSA-9659380;R-HSA-9659515
R-HSA-8964315	G beta:gamma signalling through BTK	2	19	0	22	0.00118306	0.296522	0.980838	3	3	0.000192876	9606	Homo sapiens	GNG4;GNB5				R-HSA-8964317;R-HSA-8964271;R-HSA-8964241
R-HSA-9032759	NTRK2 activates RAC1	1	7	0	6	0.000435866	0.297861	0.980838	2	2	0.000128584	9606	Homo sapiens	DOCK3				R-HSA-9032761;R-HSA-9032798
R-HSA-392451	G beta:gamma signalling through PI3Kgamma	4	29	2	76	0.00180573	0.308202	0.980838	4	4	0.000257169	9606	Homo sapiens	GNG4;AKT3;GNB5;PDK1	P50150;Q9Y243;O15530;O14775	PDK1;DAAM1	P61586;O15530	R-HSA-392295;R-HSA-202692;R-HSA-392300;R-HSA-9603279
R-HSA-165054	Rev-mediated nuclear export of HIV RNA	4	45	4	65	0.00280199	0.308202	0.980838	7	10	0.000642921	9606	Homo sapiens	RANBP2;NUP210;NUPL1	P49792;Q9BVL2-2;Q9BVL2-1;Q8TEM1	SLC2A1;KPNB1;RANBP2;RANBP2	P18754;P46060;O14980;P43487	R-HSA-180739;R-HSA-165043;R-HSA-165047;R-HSA-165028;R-HSA-180885;R-HSA-165055;R-HSA-180687
R-HSA-445355	Smooth Muscle Contraction	6	61	3	110	0.00379826	0.313291	0.980838	8	16	0.00102867	9606	Homo sapiens	CALD1;TPM2;SORBS1;TLN1;VCL;MYLK	P18206;Q9BX66;Q15746;P07951;Q9Y490;Q05682	DGKD;KIAA1715;TOM1L1	P56539;P04083;O75923	R-HSA-5263633;R-HSA-445700;R-HSA-445813;R-HSA-445797;R-HSA-445699;R-HSA-5263628;R-HSA-445704;R-HSA-445705
R-HSA-3000157	Laminin interactions	2	31	0	11	0.00193026	0.316424	0.980838	4	15	0.000964382	9606	Homo sapiens	ITGA3;COL4A6				R-HSA-2328145;R-HSA-216048;R-HSA-2426450;R-HSA-4084501
R-HSA-2473224	Antagonism of Activin by Follistatin	1	4	2	10	0.000249066	0.316708	0.980838	2	2	0.000128584	9606	Homo sapiens	INHBA	P08476	ZNF417;ZNF587	P19883	R-HSA-2473184;R-HSA-2473186
R-HSA-164843	2-LTR circle formation	1	13	0	2	0.000809465	0.316708	0.980838	3	3	0.000192876	9606	Homo sapiens	XRCC5				R-HSA-175174;R-HSA-175258;R-HSA-175177
R-HSA-9759811	Regulation of CDH11 mRNA translation by microRNAs	1	14	0	0	0.000871731	0.316708	0.980838	4	4	0.000257169	9606	Homo sapiens	EIF2C3				R-HSA-9759809;R-HSA-9759516;R-HSA-9759950;R-HSA-9759513
R-HSA-9034864	Activated NTRK3 signals through RAS	1	14	0	0	0.000871731	0.316708	0.980838	4	4	0.000257169	9606	Homo sapiens	NTF3				R-HSA-9034875;R-HSA-9036970;R-HSA-9034862;R-HSA-9036949
R-HSA-9860276	SLC15A4:TASL-dependent IRF5 activation	1	8	1	8	0.000498132	0.316708	0.980838	5	6	0.000385753	9606	Homo sapiens	SLC15A4	Q8N697	SLC15A4	Q9HAI6;Q13568	R-HSA-9860295;R-HSA-9860292;R-HSA-9860290;R-HSA-9860273;R-HSA-9860264
R-HSA-8964046	VLDL clearance	1	10	0	4	0.000622665	0.316708	0.980838	1	3	0.000192876	9606	Homo sapiens	VLDLR				R-HSA-8854462
R-HSA-9729555	Sensory perception of sour taste	0	6	1	9	0.000373599	0.316708	0.980838	1	3	0.000192876	9606	Homo sapiens			AKAP5	P63252	R-HSA-9729870
R-HSA-6802952	Signaling by BRAF and RAF1 fusions	3	73	0	0	0.00454545	0.319314	0.980838	5	5	0.000321461	9606	Homo sapiens	AGK;TLN1;VCL				R-HSA-6802935;R-HSA-6802934;R-HSA-6802933;R-HSA-6802932;R-HSA-6802927
R-HSA-5627123	RHO GTPases activate PAKs	6	27	10	152	0.0016812	0.332191	0.980838	15	15	0.000964382	9606	Homo sapiens	PPP1CB;PPP1R12A;FLNA;PAK3;PPP1R12B;MYLK	O75914;O60237;P62140;Q15746;O14974;P21333	ACTR3;KCNMA1;PPP1R12A;SORBS1;FLNA;SCHIP1;FBXO28;RDX;INADL;YAP1	P35240;Q13153;Q13177;Q14247	R-HSA-8981931;R-HSA-445797;R-HSA-5668978;R-HSA-5668947;R-HSA-419232;R-HSA-2029460;R-HSA-5627775;R-HSA-2029456;R-HSA-5669240;R-HSA-5668984;R-HSA-8981926;R-HSA-5669158;R-HSA-5668932;R-HSA-5669250;R-HSA-442832
R-HSA-9931512	Phosphorylation of CLOCK, acetylation of BMAL1 (ARNTL) at target gene promoters	1	15	0	0	0.000933998	0.33505	0.980838	2	2	0.000128584	9606	Homo sapiens	MLL				R-HSA-9920724;R-HSA-9920716
R-HSA-433692	Proton-coupled monocarboxylate transport	1	15	0	0	0.000933998	0.33505	0.980838	3	4	0.000257169	9606	Homo sapiens	SLC16A1				R-HSA-373875;R-HSA-9645220;R-HSA-373867
R-HSA-202670	ERKs are inactivated	1	15	0	0	0.000933998	0.33505	0.980838	1	2	0.000128584	9606	Homo sapiens	DUSP3				R-HSA-203797
R-HSA-351143	Agmatine biosynthesis	0	8	1	7	0.000498132	0.33505	0.980838	1	2	0.000128584	9606	Homo sapiens			RIF1	Q96A70	R-HSA-350598
R-HSA-428540	Activation of RAC1	1	15	0	0	0.000933998	0.33505	0.980838	1	4	0.000257169	9606	Homo sapiens	PAK3				R-HSA-428531
R-HSA-1236977	Endosomal/Vacuolar pathway	1	15	0	0	0.000933998	0.33505	0.980838	1	4	0.000257169	9606	Homo sapiens	CTSL2				R-HSA-1236948
R-HSA-2214320	Anchoring fibril formation	1	15	0	0	0.000933998	0.33505	0.980838	1	4	0.000257169	9606	Homo sapiens	COL4A6				R-HSA-2396234
R-HSA-1296072	Voltage gated Potassium channels	2	44	0	0	0.00273973	0.336194	0.980838	1	1	6.42921e-05	9606	Homo sapiens	KCNQ4;KCNQ5				R-HSA-1296127
R-HSA-6802948	Signaling by high-kinase activity BRAF mutants	2	44	0	0	0.00273973	0.336194	0.980838	4	6	0.000385753	9606	Homo sapiens	TLN1;VCL				R-HSA-6802912;R-HSA-6802911;R-HSA-6802910;R-HSA-6803227
R-HSA-9662361	Sensory processing of sound by outer hair cells of the cochlea	3	64	0	13	0.00398506	0.348784	0.980838	3	8	0.000514337	9606	Homo sapiens	RDX;KCNMA1;KCNQ4				R-HSA-9663363;R-HSA-9659554;R-HSA-9667809
R-HSA-397014	Muscle contraction	15	232	9	265	0.0144458	0.34918	0.980838	25	53	0.00340748	9606	Homo sapiens	RYR2;TPM2;ITPR1;SORBS1;CACNA1C;RYR3;MYLK;SLC8A3;CACNB2;ACTC1;CALD1;PALLD;TLN1;VCL;FGF11	Q92914;Q14643;Q15413;Q92736;Q9BX66;Q15746;P57103;Q13936;P68032;Q08289;Q05682;P18206;Q8WZ42;P07951;Q9Y490	CTSL2;PKIA;DGKD;AKAP1;KIAA1715;GAPDH;TOM1L1;AKAP5;METAP1	P56539;P04083;P17612;P01160;O75923	R-HSA-390597;R-HSA-5263633;R-HSA-445700;R-HSA-390598;R-HSA-390593;R-HSA-445699;R-HSA-390595;R-HSA-2855020;R-HSA-5578783;R-HSA-5617182;R-HSA-139854;R-HSA-5617179;R-HSA-445704;R-HSA-445705;R-HSA-169683;R-HSA-5226904;R-HSA-5263628;R-HSA-9614031;R-HSA-445797;R-HSA-5577213;R-HSA-5576895;R-HSA-6784598;R-HSA-445813;R-HSA-425661;R-HSA-2032800
R-HSA-9659379	Sensory processing of sound	5	87	2	56	0.00541719	0.349392	0.980838	6	13	0.000835798	9606	Homo sapiens	CACNB2;RDX;KCNMA1;KCNQ4;CAP2	P56696;P35241;Q08289;Q12791;P47756	CACNA1C;ZNF774	Q9NZU7;Q9NPB3	R-HSA-9663363;R-HSA-9659554;R-HSA-9667809;R-HSA-9667761;R-HSA-9659380;R-HSA-9659515
R-HSA-2428933	SHC-related events triggered by IGF1R	1	16	0	0	0.000996264	0.3529	0.980838	3	5	0.000321461	9606	Homo sapiens	IGF1R				R-HSA-2404193;R-HSA-2404195;R-HSA-5686072
R-HSA-2465910	MASTL Facilitates Mitotic Progression	1	12	0	6	0.000747198	0.3529	0.980838	2	4	0.000257169	9606	Homo sapiens	ARPP19				R-HSA-2430552;R-HSA-2168079
R-HSA-187042	TRKA activation by NGF	0	5	1	13	0.000311333	0.3529	0.980838	2	4	0.000257169	9606	Homo sapiens			SORT1	P04629	R-HSA-166538;R-HSA-166542
R-HSA-426048	Arachidonate production from DAG	0	13	1	3	0.000809465	0.3529	0.980838	1	3	0.000192876	9606	Homo sapiens			C1orf111	Q99685	R-HSA-426043
R-HSA-9927353	Co-inhibition by BTLA	0	7	1	9	0.000435866	0.3529	0.980838	1	4	0.000257169	9606	Homo sapiens			TRAF5	Q92956	R-HSA-389523
R-HSA-419037	NCAM1 interactions	3	44	2	35	0.00273973	0.356136	0.980838	3	10	0.000642921	9606	Homo sapiens	CACNB2;GDNF;CACNA1C	P39905;Q13936;Q08289	PDK1;ATXN7	O00468	R-HSA-525833;R-HSA-375155;R-HSA-375144
R-HSA-176033	Interactions of Vpr with host cellular proteins	5	47	4	100	0.00292653	0.360038	0.980838	3	4	0.000257169	9606	Homo sapiens	RANBP2;NUP210;SLC25A4;NUPL1	P49792;Q9BVL2-2;Q9BVL2-1;Q8TEM1;P12235	ALKBH5;KPNB1;TCERG1;CTSL2	P52294	R-HSA-180627;R-HSA-180905;R-HSA-180622
R-HSA-6802957	Oncogenic MAPK signaling	4	93	0	19	0.00579078	0.36305	0.980838	27	46	0.00295744	9606	Homo sapiens	PPP1CB;AGK;TLN1;VCL				R-HSA-6802919;R-HSA-9656211;R-HSA-6802918;R-HSA-9656209;R-HSA-9656215;R-HSA-6802914;R-HSA-6803234;R-HSA-9656214;R-HSA-6803233;R-HSA-6802912;R-HSA-6802927;R-HSA-6802926;R-HSA-6802925;R-HSA-6802922;R-HSA-6802921;R-HSA-6802935;R-HSA-6802934;R-HSA-6802933;R-HSA-6802932;R-HSA-6802943;R-HSA-6802942;R-HSA-9660538;R-HSA-9660536;R-HSA-6802911;R-HSA-6802910;R-HSA-6803230;R-HSA-6803227
R-HSA-5250981	Toxicity of botulinum toxin type F (botF)	2	9	1	38	0.000560399	0.36551	0.980838	5	5	0.000321461	9606	Homo sapiens	SV2A;VAMP1	Q7L0J3;P23763	STX3	P63027	R-HSA-5250880;R-HSA-5250884;R-HSA-194808;R-HSA-5250875;R-HSA-5250892
R-HSA-5250955	Toxicity of botulinum toxin type D (botD)	2	9	1	38	0.000560399	0.36551	0.980838	5	5	0.000321461	9606	Homo sapiens	SV2A;VAMP1	Q7L0J3;P23763	STX3	P63027	R-HSA-5250600;R-HSA-5250616;R-HSA-194809;R-HSA-5250606;R-HSA-5250607
R-HSA-9696273	RND1 GTPase cycle	2	43	0	5	0.00267746	0.36551	0.980838	1	2	0.000128584	9606	Homo sapiens	TFRC;WDR6				R-HSA-9696271
R-HSA-83936	Transport of nucleosides and free purine and pyrimidine bases across the plasma membrane	2	33	1	16	0.00205479	0.36551	0.980838	6	16	0.00102867	9606	Homo sapiens	SLC25A4;SLC29A2	Q14542;P12235	NEK4	P12235	R-HSA-5250209;R-HSA-109536;R-HSA-109527;R-HSA-109529;R-HSA-5672027;R-HSA-109534
R-HSA-211000	Gene Silencing by RNA	7	119	4	105	0.00740971	0.369004	0.980838	14	40	0.00257169	9606	Homo sapiens	RANBP2;EIF2C3;NUP210;PRKRA;MYBL1;NUPL1	P49792;Q9H9G7;O75569;Q9BVL2-2;Q9BVL2-1;Q8TEM1;P10243	EIF2C3;ZNF774;PRKRA;ZNF382	Q9UPY3;O15397;Q8NDV7	R-HSA-5578965;R-HSA-2106625;R-HSA-426464;R-HSA-9708408;R-HSA-5578712;R-HSA-5578744;R-HSA-9708292;R-HSA-5601926;R-HSA-203862;R-HSA-2106614;R-HSA-210805;R-HSA-2106615;R-HSA-426522;R-HSA-426489
R-HSA-9661069	Defective binding of RB1 mutants to E2F1,(E2F2, E2F3)	1	17	0	0	0.00105853	0.370272	0.980838	1	1	6.42921e-05	9606	Homo sapiens	CDK2				R-HSA-9659782
R-HSA-9636467	Blockage of phagosome acidification	0	2	1	15	0.000124533	0.370272	0.980838	1	1	6.42921e-05	9606	Homo sapiens			FEM1B	Q9UI12	R-HSA-9636397
R-HSA-9659787	Aberrant regulation of mitotic G1/S transition in cancer due to RB1 defects	1	17	0	0	0.00105853	0.370272	0.980838	1	2	0.000128584	9606	Homo sapiens	CDK2				R-HSA-9659782
R-HSA-419812	Calcitonin-like ligand receptors	1	11	0	8	0.000684932	0.370272	0.980838	3	8	0.000514337	9606	Homo sapiens	RAMP1				R-HSA-9733292;R-HSA-420127;R-HSA-420265
R-HSA-1475029	Reversible hydration of carbon dioxide	1	17	0	0	0.00105853	0.370272	0.980838	2	8	0.000514337	9606	Homo sapiens	CA9				R-HSA-1475025;R-HSA-1475017
R-HSA-9656223	Signaling by RAF1 mutants	2	49	0	0	0.00305106	0.384776	0.980838	4	7	0.000450045	9606	Homo sapiens	TLN1;VCL				R-HSA-9656211;R-HSA-9656209;R-HSA-9656215;R-HSA-9656214
R-HSA-5083628	Defective POMGNT1 causes MDDGA3, MDDGB3 and MDDGC3	0	3	1	16	0.0001868	0.387179	0.980838	1	1	6.42921e-05	9606	Homo sapiens			CD9	Q14118	R-HSA-5617096
R-HSA-429593	Inositol transporters	1	7	0	11	0.000435866	0.387179	0.980838	1	3	0.000192876	9606	Homo sapiens	SLC5A3				R-HSA-429663
R-HSA-5578749	Transcriptional regulation by small RNAs	4	80	3	39	0.00498132	0.393516	0.980838	3	5	0.000321461	9606	Homo sapiens	RANBP2;NUP210;NUPL1	P49792;Q9BVL2-2;Q9BVL2-1;Q8TEM1	EIF2C3;ZNF774;ZNF382	O15397;Q8NDV7	R-HSA-5578965;R-HSA-5578712;R-HSA-5578744
R-HSA-9696264	RND3 GTPase cycle	2	43	0	7	0.00267746	0.394314	0.980838	1	2	0.000128584	9606	Homo sapiens	WDR6;KTN1				R-HSA-9696268
R-HSA-9734767	Developmental Cell Lineages	9	249	1	45	0.0155044	0.399143	0.980838	12	17	0.00109297	9606	Homo sapiens	YAP1;TFRC;EGF;LRIG1;BHLHA15;DAND5	Q7RTS1;ENST00000282441;P46937;O95813;Q96JA1;ENST00000273261;ENST00000609256;P02786;P01133	PDK1	P09038	R-HSA-9925879;R-HSA-9725621;R-HSA-9925892;R-HSA-9820464;R-HSA-9911215;R-HSA-9910607;R-HSA-9911214;R-HSA-9909325;R-HSA-9853402;R-HSA-9911210;R-HSA-9727354;R-HSA-9909305
R-HSA-8948700	Competing endogenous RNAs (ceRNAs) regulate PTEN translation	1	19	0	0	0.00118306	0.403632	0.980838	11	11	0.000707214	9606	Homo sapiens	EIF2C3				R-HSA-8948536;R-HSA-8948602;R-HSA-8948651;R-HSA-8948524;R-HSA-8948621;R-HSA-8948623;R-HSA-8948641;R-HSA-8948594;R-HSA-8948612;R-HSA-8948582;R-HSA-8948583
R-HSA-5083633	Defective POMT1 causes MDDGA1, MDDGB1 and MDDGC1	0	4	1	16	0.000249066	0.403632	0.980838	1	1	6.42921e-05	9606	Homo sapiens			CD9	Q14118	R-HSA-5615604
R-HSA-5083629	Defective POMT2 causes MDDGA2, MDDGB2 and MDDGC2	0	4	1	16	0.000249066	0.403632	0.980838	1	1	6.42921e-05	9606	Homo sapiens			CD9	Q14118	R-HSA-5615556
R-HSA-5250992	Toxicity of botulinum toxin type E (botE)	1	8	0	11	0.000498132	0.403632	0.980838	3	5	0.000321461	9606	Homo sapiens	SV2A				R-HSA-5244500;R-HSA-5244503;R-HSA-5244506
R-HSA-8939247	RUNX1 regulates transcription of genes involved in interleukin signaling	0	7	1	12	0.000435866	0.403632	0.980838	1	5	0.000321461	9606	Homo sapiens			SORT1	P42702	R-HSA-8934690
R-HSA-73943	Reversal of alkylation damage by DNA dioxygenases	1	16	0	3	0.000996264	0.403632	0.980838	1	13	0.000835798	9606	Homo sapiens	ALKBH5				R-HSA-8857692
R-HSA-5674135	MAP2K and MAPK activation	2	49	0	2	0.00305106	0.403784	0.980838	8	12	0.000771506	9606	Homo sapiens	TLN1;VCL				R-HSA-9657603;R-HSA-5672980;R-HSA-5672978;R-HSA-9657606;R-HSA-5672972;R-HSA-9657608;R-HSA-5672973;R-HSA-9657599
R-HSA-388844	Receptor-type tyrosine-protein phosphatases	2	20	2	33	0.00124533	0.403784	0.980838	3	6	0.000385753	9606	Homo sapiens	PPFIA4;PTPRF	O75335;P10586	SORT1;PTPRN	Q13332;Q16288	R-HSA-6798258;R-HSA-6798257;R-HSA-388824
R-HSA-392170	ADP signalling through P2Y purinoceptor 12	2	26	1	26	0.00161893	0.413182	0.980838	4	4	0.000257169	9606	Homo sapiens	GNG4;GNB5	P50150;O14775	SLC5A3	Q9H244	R-HSA-417829;R-HSA-392195;R-HSA-392187;R-HSA-392202
R-HSA-163680	AMPK inhibits chREBP transcriptional activation activity	2	12	3	41	0.000747198	0.413182	0.980838	3	4	0.000257169	9606	Homo sapiens	PRKAA2;PRKAG2	Q9UGJ0;P54646	PRKAA2;WDR6;C5orf24	Q15831	R-HSA-163664;R-HSA-164151;R-HSA-163691
R-HSA-8876198	RAB GEFs exchange GTP for GDP on RABs	4	94	1	28	0.00585305	0.417731	0.980838	20	21	0.00135014	9606	Homo sapiens	AKT3;RAB27A;CHML;RAB9B	P26374;Q9NP90;Q9Y243;P51159	PRKAA2	O75385	R-HSA-8876615;R-HSA-8876454;R-HSA-8876837;R-HSA-8877475;R-HSA-8876193;R-HSA-8877760;R-HSA-8877998;R-HSA-8877612;R-HSA-8877451;R-HSA-8933446;R-HSA-8876616;R-HSA-8875318;R-HSA-8877813;R-HSA-8876191;R-HSA-8877311;R-HSA-8876190;R-HSA-8876446;R-HSA-8876188;R-HSA-8877308;R-HSA-8875320
R-HSA-9820448	Developmental Cell Lineages of the Exocrine Pancreas	6	170	1	21	0.0105853	0.4182	0.980838	8	10	0.000642921	9606	Homo sapiens	YAP1;EGF;BHLHA15;DAND5	Q7RTS1;ENST00000282441;P46937;O95813;ENST00000609256;P01133	PDK1	P09038	R-HSA-9820464;R-HSA-9911215;R-HSA-9910607;R-HSA-9911214;R-HSA-9909325;R-HSA-9853402;R-HSA-9911210;R-HSA-9909305
R-HSA-9636667	Manipulation of host energy metabolism	1	3	2	17	0.0001868	0.419644	0.980838	2	2	0.000128584	9606	Homo sapiens	PGK1	P00558	ENO2;GAPDH	P06733;P00558	R-HSA-9636658;R-HSA-9636669
R-HSA-9034013	NTF3 activates NTRK3 signaling	1	4	1	16	0.000249066	0.419644	0.980838	2	2	0.000128584	9606	Homo sapiens	NTF3	P20783	SORT1	Q16288	R-HSA-9034714;R-HSA-9034016
R-HSA-9933947	Formation of the non-canonical BAF (ncBAF) complex	1	17	0	6	0.00105853	0.419644	0.980838	2	2	0.000128584	9606	Homo sapiens	SMARCC1				R-HSA-9933236;R-HSA-9932443
R-HSA-9634600	Regulation of glycolysis by fructose 2,6-bisphosphate metabolism	1	20	0	0	0.00124533	0.419644	0.980838	1	4	0.000257169	9606	Homo sapiens	PFKFB4				R-HSA-71802
R-HSA-9013407	RHOH GTPase cycle	2	38	1	16	0.00236613	0.431754	0.980838	2	3	0.000192876	9606	Homo sapiens	SLC4A7;TFRC	Q9Y6M7;P02786	MTX2	Q15669	R-HSA-9018756;R-HSA-9018758
R-HSA-9013148	CDC42 GTPase cycle	5	159	0	0	0.00990037	0.434388	0.980838	2	6	0.000385753	9606	Homo sapiens	TFRC;DAAM1;CDC42EP3;PAK3;KTN1				R-HSA-9692809;R-HSA-9013157
R-HSA-9861559	PDH complex synthesizes acetyl-CoA from PYR	0	17	1	7	0.00105853	0.435226	0.980838	3	3	0.000192876	9606	Homo sapiens			PDK3	P10515	R-HSA-9861734;R-HSA-9861667;R-HSA-9861616
R-HSA-9931521	The CRY:PER:kinase complex represses transactivation by the BMAL:CLOCK (ARNTL:CLOCK) complex	1	21	0	0	0.0013076	0.435226	0.980838	3	4	0.000257169	9606	Homo sapiens	MLL				R-HSA-9922273;R-HSA-9923005;R-HSA-9922269
R-HSA-1963640	GRB2 events in ERBB2 signaling	1	21	0	0	0.0013076	0.435226	0.980838	2	4	0.000257169	9606	Homo sapiens	EGF				R-HSA-1250498;R-HSA-1250488
R-HSA-9667769	Acetylcholine inhibits contraction of outer hair cells	1	8	0	13	0.000498132	0.435226	0.980838	1	4	0.000257169	9606	Homo sapiens	KCNMA1				R-HSA-9667809
R-HSA-140342	Apoptosis induced DNA fragmentation	1	13	0	10	0.000809465	0.435226	0.980838	3	12	0.000771506	9606	Homo sapiens	KPNB1				R-HSA-211191;R-HSA-211206;R-HSA-9029667
R-HSA-9856872	Malate-aspartate shuttle	1	18	0	3	0.0011208	0.435226	0.980838	1	7	0.000450045	9606	Homo sapiens	SLC25A12				R-HSA-372448
R-HSA-420092	Glucagon-type ligand receptors	2	35	0	23	0.00217933	0.440921	0.980838	1	8	0.000514337	9606	Homo sapiens	GNG4;GNB5				R-HSA-381612
R-HSA-6814122	Cooperation of PDCL (PhLP1) and TRiC/CCT in G-protein beta folding	2	41	1	25	0.00255293	0.450006	0.980838	10	11	0.000707214	9606	Homo sapiens	GNG4;GNB5	P50150;O14775	GNG4	Q13371	R-HSA-6814119;R-HSA-8850534;R-HSA-6814418;R-HSA-8850529;R-HSA-8850560;R-HSA-6814124;R-HSA-8850539;R-HSA-6814121;R-HSA-6814409;R-HSA-6814120
R-HSA-9820865	Z-decay: degradation of maternal mRNAs by zygotically expressed factors	1	16	0	7	0.000996264	0.450391	0.980838	4	4	0.000257169	9606	Homo sapiens	EIF4A2				R-HSA-9822437;R-HSA-9820887;R-HSA-8941312;R-HSA-9820895
R-HSA-109703	PKB-mediated events	0	8	1	14	0.000498132	0.450391	0.980838	2	2	0.000128584	9606	Homo sapiens			LRRC8B	Q13370	R-HSA-162363;R-HSA-162425
R-HSA-165160	PDE3B signalling	0	8	1	14	0.000498132	0.450391	0.980838	2	2	0.000128584	9606	Homo sapiens			LRRC8B	Q13370	R-HSA-162363;R-HSA-162425
R-HSA-425381	Bicarbonate transporters	1	14	1	8	0.000871731	0.450391	0.980838	2	4	0.000257169	9606	Homo sapiens	SLC4A7	Q9Y6M7	FGF11	Q96HN2	R-HSA-425483;R-HSA-8878664
R-HSA-1963642	PI3K events in ERBB2 signaling	1	22	0	0	0.00136986	0.450391	0.980838	3	7	0.000450045	9606	Homo sapiens	EGF				R-HSA-1306963;R-HSA-1306965;R-HSA-1306957
R-HSA-3229121	Glycogen storage diseases	1	22	0	0	0.00136986	0.450391	0.980838	4	10	0.000642921	9606	Homo sapiens	GYS1				R-HSA-3797226;R-HSA-3828061;R-HSA-3791349;R-HSA-3814838
R-HSA-1296052	Ca2+ activated K+ channels	1	10	0	12	0.000622665	0.450391	0.980838	1	3	0.000192876	9606	Homo sapiens	KCNMA1				R-HSA-1296037
R-HSA-388479	Vasopressin-like receptors	0	6	1	16	0.000373599	0.450391	0.980838	2	7	0.000450045	9606	Homo sapiens			SLC41A1	P30518	R-HSA-392263;R-HSA-9667563
R-HSA-73942	DNA Damage Reversal	1	19	0	3	0.00118306	0.450391	0.980838	1	16	0.00102867	9606	Homo sapiens	ALKBH5				R-HSA-8857692
R-HSA-211163	AKT-mediated inactivation of FOXO1A	1	6	0	18	0.000373599	0.465149	0.980838	1	2	0.000128584	9606	Homo sapiens	AKT3				R-HSA-211164
R-HSA-2142670	Synthesis of epoxy (EET) and dihydroxyeicosatrienoic acids (DHET)	1	23	0	0	0.00143213	0.465149	0.980838	4	8	0.000514337	9606	Homo sapiens	CYP2J2				R-HSA-2161890;R-HSA-9915971;R-HSA-9915997;R-HSA-2161899
R-HSA-5635851	GLI proteins bind promoters of Hh responsive genes to promote transcription	0	8	1	15	0.000498132	0.465149	0.980838	2	4	0.000257169	9606	Homo sapiens			PRKAA2	P08151	R-HSA-5635853;R-HSA-5635850
R-HSA-209822	Glycoprotein hormones	1	10	0	16	0.000622665	0.465149	0.980838	1	4	0.000257169	9606	Homo sapiens	INHBA				R-HSA-378975
R-HSA-392851	Prostacyclin signalling through prostacyclin receptor	2	24	2	34	0.0014944	0.467922	0.980838	5	5	0.000321461	9606	Homo sapiens	GNG4;GNB5	P50150;O14775	SLC15A4;SLC6A8	P43119	R-HSA-392852;R-HSA-9726949;R-HSA-392870;R-HSA-391942;R-HSA-392874
R-HSA-9937080	Developmental Lineage of Multipotent Pancreatic Progenitor Cells	2	38	1	21	0.00236613	0.476749	0.980838	5	5	0.000321461	9606	Homo sapiens	EGF;DAND5	O95813;P01133	PDK1	P09038	R-HSA-9911215;R-HSA-9911214;R-HSA-9909325;R-HSA-9911210;R-HSA-9909305
R-HSA-8955332	Carboxyterminal post-translational modifications of tubulin	2	55	0	4	0.00342466	0.476749	0.980838	2	6	0.000385753	9606	Homo sapiens	AGBL5;NICN1				R-HSA-8955869;R-HSA-8866105
R-HSA-8866427	VLDLR internalisation and degradation	1	16	0	8	0.000996264	0.479512	0.980838	4	4	0.000257169	9606	Homo sapiens	VLDLR				R-HSA-8855111;R-HSA-8854628;R-HSA-8855131;R-HSA-8855130
R-HSA-9758920	Formation of lateral plate mesoderm	0	8	1	16	0.000498132	0.479512	0.980838	3	5	0.000321461	9606	Homo sapiens			SATB2	Q12946	R-HSA-9759860;R-HSA-9759892;R-HSA-9759882
R-HSA-190827	Transport of connexins along the secretory pathway	0	3	1	21	0.0001868	0.479512	0.980838	1	2	0.000128584	9606	Homo sapiens			PPAPDC1A	P17302	R-HSA-190686
R-HSA-880009	Interconversion of 2-oxoglutarate and 2-hydroxyglutarate	1	13	0	11	0.000809465	0.479512	0.980838	1	4	0.000257169	9606	Homo sapiens	L2HGDH				R-HSA-880050
R-HSA-77042	Formation of editosomes by ADAR proteins	0	2	1	22	0.000124533	0.479512	0.980838	1	4	0.000257169	9606	Homo sapiens			PRKRA	P78563	R-HSA-111238
R-HSA-5362798	Release of Hh-Np from the secreting cell	0	8	1	16	0.000498132	0.479512	0.980838	1	5	0.000321461	9606	Homo sapiens			CD9	P78536	R-HSA-5362793
R-HSA-2243919	Crosslinking of collagen fibrils	1	24	0	0	0.0014944	0.479512	0.980838	1	13	0.000835798	9606	Homo sapiens	COL4A6				R-HSA-2559639
R-HSA-9660821	ADORA2B mediated anti-inflammatory cytokines production	2	53	1	8	0.00330012	0.485486	0.980838	4	12	0.000771506	9606	Homo sapiens	GNG4;GNB5	P50150;O14775	SORT1	P05231	R-HSA-9660819;R-HSA-9662710;R-HSA-9660824;R-HSA-9660828
R-HSA-418360	Platelet calcium homeostasis	2	35	0	26	0.00217933	0.485486	0.980838	2	8	0.000514337	9606	Homo sapiens	SLC8A3;ITPR1				R-HSA-425661;R-HSA-139854
R-HSA-8949215	Mitochondrial calcium ion transport	2	27	0	38	0.0016812	0.485486	0.980838	1	10	0.000642921	9606	Homo sapiens	SLC8A3;AKAP1				R-HSA-8949703
R-HSA-8932506	DAG1 core M1 glycosylations	0	10	1	16	0.000622665	0.493489	0.980838	2	2	0.000128584	9606	Homo sapiens			CD9	Q14118	R-HSA-5615637;R-HSA-5617037
R-HSA-5250968	Toxicity of botulinum toxin type A (botA)	1	12	1	14	0.000747198	0.493489	0.980838	3	5	0.000321461	9606	Homo sapiens	SV2A	Q7L0J3	SV2A	P0DPI0	R-HSA-5244424;R-HSA-5244428;R-HSA-5244415
R-HSA-9839383	TGFBR3 PTM regulation	0	11	1	15	0.000684932	0.493489	0.980838	1	3	0.000192876	9606	Homo sapiens			CD82	P01033	R-HSA-9839367
R-HSA-166187	Mitochondrial Uncoupling	1	20	1	5	0.00124533	0.493489	0.980838	1	10	0.000642921	9606	Homo sapiens	SLC25A4	P12235	NEK4	P12235	R-HSA-9864415
R-HSA-76046	RNA Polymerase III Transcription Initiation	2	36	2	26	0.00224159	0.494132	0.980838	12	13	0.000835798	9606	Homo sapiens	GTF3C3;SNAPC3	Q9Y5Q9;Q92966	LMO1;EAF1	P52747	R-HSA-83793;R-HSA-112150;R-HSA-76054;R-HSA-76056;R-HSA-112152;R-HSA-83723;R-HSA-83803;R-HSA-83805;R-HSA-83788;R-HSA-76060;R-HSA-83791;R-HSA-83790
R-HSA-8951671	RUNX3 regulates YAP1-mediated transcription	1	9	1	17	0.000560399	0.507092	0.980838	3	3	0.000192876	9606	Homo sapiens	YAP1	P46937	KLHL23	P29279	R-HSA-8951676;R-HSA-8951695;R-HSA-1989766
R-HSA-451308	Activation of Ca-permeable Kainate Receptor	1	13	0	13	0.000809465	0.507092	0.980838	2	2	0.000128584	9606	Homo sapiens	GRIK5				R-HSA-451283;R-HSA-451311
R-HSA-8932504	DAG1 core M2 glycosylations	0	11	1	16	0.000684932	0.507092	0.980838	3	3	0.000192876	9606	Homo sapiens			CD9	Q14118	R-HSA-5615637;R-HSA-8932427;R-HSA-5617037
R-HSA-1306955	GRB7 events in ERBB2 signaling	0	6	1	22	0.000373599	0.507092	0.980838	1	1	6.42921e-05	9606	Homo sapiens			EPHB1	Q14451	R-HSA-1306953
R-HSA-450321	JNK (c-Jun kinases) phosphorylation and activation mediated by activated human TAK1	1	26	0	0	0.00161893	0.507092	0.980838	1	3	0.000192876	9606	Homo sapiens	NEK4				R-HSA-450337
R-HSA-75064	mRNA Editing: A to I Conversion	0	4	1	22	0.000249066	0.507092	0.980838	1	6	0.000385753	9606	Homo sapiens			PRKRA	P78563	R-HSA-111238
R-HSA-8941332	RUNX2 regulates genes involved in cell migration	1	14	0	12	0.000871731	0.507092	0.980838	1	7	0.000450045	9606	Homo sapiens	AKT3				R-HSA-8939963
R-HSA-173107	Binding and entry of HIV virion	0	13	1	17	0.000809465	0.507092	0.980838	1	8	0.000514337	9606	Homo sapiens			CCDC85C	P01730	R-HSA-164509
R-HSA-196836	Vitamin C (ascorbate) metabolism	1	26	0	0	0.00161893	0.507092	0.980838	1	9	0.000578629	9606	Homo sapiens	SLC2A1				R-HSA-198818
R-HSA-418597	G alpha (z) signalling events	2	63	0	0	0.00392279	0.511143	0.980838	4	13	0.000835798	9606	Homo sapiens	GNG4;GNB5				R-HSA-749453;R-HSA-750988;R-HSA-751024;R-HSA-749446
R-HSA-112308	Presynaptic depolarization and calcium channel opening	1	14	0	13	0.000871731	0.52033	0.980838	1	1	6.42921e-05	9606	Homo sapiens	CACNB2				R-HSA-210420
R-HSA-76066	RNA Polymerase III Transcription Initiation From Type 2 Promoter	1	27	0	0	0.0016812	0.52033	0.980838	4	4	0.000257169	9606	Homo sapiens	GTF3C3				R-HSA-112150;R-HSA-83805;R-HSA-83788;R-HSA-83790
R-HSA-182218	Nef Mediated CD8 Down-regulation	0	8	1	19	0.000498132	0.52033	0.980838	2	3	0.000192876	9606	Homo sapiens			FEM1B	Q9UI12	R-HSA-182186;R-HSA-182171
R-HSA-451306	Ionotropic activity of kainate receptors	1	14	0	13	0.000871731	0.52033	0.980838	2	4	0.000257169	9606	Homo sapiens	GRIK5				R-HSA-451283;R-HSA-451311
R-HSA-5696397	Gap-filling DNA repair synthesis and ligation in GG-NER	1	27	0	0	0.0016812	0.52033	0.980838	1	2	0.000128584	9606	Homo sapiens	LIG3				R-HSA-5690997
R-HSA-73930	Abasic sugar-phosphate removal via the single-nucleotide replacement pathway	0	3	1	24	0.0001868	0.52033	0.980838	1	2	0.000128584	9606	Homo sapiens			LIG3	P06746	R-HSA-110360
R-HSA-9839397	TGFBR3 regulates FGF2 signaling	0	3	1	26	0.0001868	0.52033	0.980838	1	2	0.000128584	9606	Homo sapiens			PDK1	P09038	R-HSA-9839379
R-HSA-446205	Synthesis of GDP-mannose	0	16	1	12	0.000996264	0.52033	0.980838	1	4	0.000257169	9606	Homo sapiens			ATF2	P19367	R-HSA-9909159
R-HSA-196843	Vitamin B2 (riboflavin) metabolism	1	18	0	10	0.0011208	0.52033	0.980838	1	5	0.000321461	9606	Homo sapiens	FMN1				R-HSA-196964
R-HSA-9793528	Ciprofloxacin ADME	0	18	1	10	0.0011208	0.52033	0.980838	2	17	0.00109297	9606	Homo sapiens			TFRC	P02768	R-HSA-9794444;R-HSA-9794475
R-HSA-70268	Pyruvate metabolism	5	96	5	94	0.00597758	0.526718	0.980838	13	31	0.00199306	9606	Homo sapiens	LDHA;WDR26;PDP2;PDK3;PDK1	Q15118;P00338;Q9H7D7;Q15120;Q9P2J9	EGLN3;PDK1;PDK3;LDHA;ATF2	Q15119;P00338;P21796;P14618-1;P10515	R-HSA-9861616;R-HSA-71849;R-HSA-203946;R-HSA-204169;R-HSA-9861626;R-HSA-9861563;R-HSA-70510;R-HSA-9861734;R-HSA-9861667;R-HSA-71670;R-HSA-9861640;R-HSA-9011543;R-HSA-9012374
R-HSA-5627117	RHO GTPases Activate ROCKs	3	24	5	80	0.0014944	0.531195	0.980838	3	7	0.000450045	9606	Homo sapiens	PPP1CB;PPP1R12A;PPP1R12B	O60237;P62140;O14974	CAP2;CFL2;ACTC1;FBXO28;CFL2	Q13153;P23528	R-HSA-419232;R-HSA-3928608;R-HSA-419083
R-HSA-77595	Processing of Intronless Pre-mRNAs	1	21	0	8	0.0013076	0.533213	0.980838	3	5	0.000321461	9606	Homo sapiens	CPSF7				R-HSA-77591;R-HSA-77593;R-HSA-77592
R-HSA-168277	Influenza Virus Induced Apoptosis	0	4	1	26	0.000249066	0.533213	0.980838	1	2	0.000128584	9606	Homo sapiens			SLC25A4	P12236	R-HSA-168878
R-HSA-195399	VEGF binds to VEGFR leading to receptor dimerization	0	8	1	25	0.000498132	0.533213	0.980838	1	3	0.000192876	9606	Homo sapiens			GREM1	P35968	R-HSA-194310
R-HSA-194313	VEGF ligand-receptor interactions	0	8	1	25	0.000498132	0.533213	0.980838	1	4	0.000257169	9606	Homo sapiens			GREM1	P35968	R-HSA-194310
R-HSA-8939243	RUNX1 interacts with co-factors whose precise effect on RUNX1 targets is not known	3	39	1	69	0.00242839	0.537664	0.980838	3	5	0.000321461	9606	Homo sapiens	PBRM1;SMARCC1;PHC3	Q86U86;Q8NDX5;Q92922	CDK2	Q09472	R-HSA-8938217;R-HSA-8937989;R-HSA-8878056
R-HSA-180910	Vpr-mediated nuclear import of PICs	4	44	4	100	0.00273973	0.539544	0.980838	2	2	0.000128584	9606	Homo sapiens	RANBP2;NUP210;NUPL1	P49792;Q9BVL2-2;Q9BVL2-1;Q8TEM1	ALKBH5;KPNB1;TCERG1;CTSL2	P52294	R-HSA-180627;R-HSA-180622
R-HSA-9763198	Impaired BRCA2 binding to SEM1 (DSS1)	0	2	2	28	0.000124533	0.54575	0.980838	1	1	6.42921e-05	9606	Homo sapiens			GTF3C3;UCHL5	P60896	R-HSA-9763200
R-HSA-110381	Resolution of AP sites via the single-nucleotide replacement pathway	1	7	1	24	0.000435866	0.54575	0.980838	5	6	0.000385753	9606	Homo sapiens	LIG3	P49916	LIG3	P06746	R-HSA-110376;R-HSA-110360;R-HSA-73931;R-HSA-110380;R-HSA-73932
R-HSA-76061	RNA Polymerase III Transcription Initiation From Type 1 Promoter	1	28	0	1	0.00174346	0.54575	0.980838	4	5	0.000321461	9606	Homo sapiens	GTF3C3				R-HSA-76054;R-HSA-76056;R-HSA-83723;R-HSA-76060
R-HSA-9032500	Activated NTRK2 signals through FYN	1	11	0	19	0.000684932	0.54575	0.980838	2	7	0.000450045	9606	Homo sapiens	DOCK3				R-HSA-9032761;R-HSA-9032798
R-HSA-9022702	MECP2 regulates transcription of neuronal ligands	0	13	2	16	0.000809465	0.54575	0.980838	2	8	0.000514337	9606	Homo sapiens			UBR1;NTF3	P06850;P23560	R-HSA-9006122;R-HSA-9017988
R-HSA-173736	Alternative complement activation	0	6	1	23	0.000373599	0.54575	0.980838	2	9	0.000578629	9606	Homo sapiens			CACNA1C	P01024	R-HSA-174551;R-HSA-183130
R-HSA-9937008	Mitochondrial mRNA modification	1	29	0	0	0.00180573	0.54575	0.980838	1	8	0.000514337	9606	Homo sapiens	LRPPRC				R-HSA-9936998
R-HSA-432040	Vasopressin regulates renal water homeostasis via Aquaporins	2	53	1	15	0.00330012	0.551992	0.980838	4	15	0.000964382	9606	Homo sapiens	GNG4;GNB5	P50150;O14775	SLC41A1	P30518	R-HSA-392263;R-HSA-432195;R-HSA-422320;R-HSA-432188
R-HSA-9701193	Defective homologous recombination repair (HRR) due to PALB2 loss of function	0	25	1	5	0.00155666	0.557951	0.980838	2	2	0.000128584	9606	Homo sapiens			USP12	Q96B01	R-HSA-9704408;R-HSA-9704330
R-HSA-9704646	Defective HDR through Homologous Recombination Repair (HRR) due to PALB2 loss of BRCA2/RAD51/RAD51C binding function	0	25	1	5	0.00155666	0.557951	0.980838	1	1	6.42921e-05	9606	Homo sapiens			USP12	Q96B01	R-HSA-9704408
R-HSA-9704331	Defective HDR through Homologous Recombination Repair (HRR) due to PALB2 loss of BRCA1 binding function	0	25	1	5	0.00155666	0.557951	0.980838	1	1	6.42921e-05	9606	Homo sapiens			USP12	Q96B01	R-HSA-9704330
R-HSA-9692912	SARS-CoV-1 targets PDZ proteins in cell-cell junction	0	2	2	30	0.000124533	0.557951	0.980838	1	1	6.42921e-05	9606	Homo sapiens			INADL;YAP1	Q8N3R9	R-HSA-9689608
R-HSA-9663199	Defective DNA double strand break response due to BRCA1 loss of function	0	2	1	29	0.000124533	0.557951	0.980838	1	1	6.42921e-05	9606	Homo sapiens			TCERG1	Q99728	R-HSA-9663194
R-HSA-9734091	Drug-mediated inhibition of MET activation	0	2	2	30	0.000124533	0.557951	0.980838	1	2	0.000128584	9606	Homo sapiens			PLXNB3;CBL	P08581	R-HSA-9734070
R-HSA-196780	Biotin transport and metabolism	0	19	1	12	0.00118306	0.557951	0.980838	5	13	0.000835798	9606	Homo sapiens			C1orf111	P50747	R-HSA-2993802;R-HSA-4167511;R-HSA-2993799;R-HSA-2993447;R-HSA-2993814
R-HSA-211935	Fatty acids	1	29	0	1	0.00180573	0.557951	0.980838	1	4	0.000257169	9606	Homo sapiens	CYP2J2				R-HSA-211983
R-HSA-71288	Creatine metabolism	1	25	0	5	0.00155666	0.557951	0.980838	1	6	0.000385753	9606	Homo sapiens	SLC6A8				R-HSA-200396
R-HSA-71384	Ethanol oxidation	1	28	0	2	0.00174346	0.557951	0.980838	1	8	0.000514337	9606	Homo sapiens	ALDH1B1				R-HSA-5696091
R-HSA-200425	Carnitine shuttle	2	29	0	44	0.00180573	0.567644	0.980838	1	10	0.000642921	9606	Homo sapiens	PRKAA2;PRKAG2				R-HSA-200423
R-HSA-9617324	Negative regulation of NMDA receptor-mediated neuronal transmission	0	27	1	4	0.0016812	0.569825	0.980838	2	4	0.000257169	9606	Homo sapiens			FEM1B	P49593	R-HSA-9619467;R-HSA-9619449
R-HSA-1912399	Pre-NOTCH Processing in the Endoplasmic Reticulum	0	10	1	21	0.000622665	0.569825	0.980838	1	2	0.000128584	9606	Homo sapiens			UBR1	Q8NBL1	R-HSA-1912353
R-HSA-6798163	Choline catabolism	0	22	1	9	0.00136986	0.569825	0.980838	1	8	0.000514337	9606	Homo sapiens			CD9	Q8WWI5	R-HSA-6797956
R-HSA-76005	Response to elevated platelet cytosolic Ca2+	9	149	8	195	0.00927771	0.573911	0.980838	5	14	0.00090009	9606	Homo sapiens	APOOL;EGF;PALLD;ACTN1;FLNA;CD9;ALDOA;TLN1;VCL	P18206;P21926;P12814;P04075;Q8WZ42;P21333;Q6UXV4;P01133;Q9Y490	VAMP1;VAMP1;RIF1;STX3;HSPA4L;PAWR;CD9;PAWR	Q12846;P11021	R-HSA-481044;R-HSA-482772;R-HSA-481007;R-HSA-114684;R-HSA-351323
R-HSA-165158	Activation of AKT2	1	7	1	26	0.000435866	0.58138	0.980838	2	3	0.000192876	9606	Homo sapiens	PDK1	O15530	PDK1	O15530	R-HSA-109701;R-HSA-109702
R-HSA-8982491	Glycogen metabolism	2	47	4	29	0.00292653	0.582897	0.980838	16	38	0.0024431	9606	Homo sapiens	GYS1;AGL	P13807;P35573	STBD1;PPP1CB;GYS1;LONRF1	Q04446;P35573;O95278;Q9UQK1	R-HSA-71552;R-HSA-3322003;R-HSA-3322001;R-HSA-3781018;R-HSA-3781023;R-HSA-3322005;R-HSA-71593;R-HSA-3781009;R-HSA-3322041;R-HSA-3781001;R-HSA-3322016;R-HSA-3781024;R-HSA-3780995;R-HSA-3322057;R-HSA-3322025;R-HSA-3780997
R-HSA-6802946	Signaling by moderate kinase activity BRAF mutants	2	54	0	19	0.00336239	0.590373	0.980838	4	7	0.000450045	9606	Homo sapiens	TLN1;VCL				R-HSA-6802919;R-HSA-6802914;R-HSA-6803230;R-HSA-6802921
R-HSA-9649948	Signaling downstream of RAS mutants	2	54	0	19	0.00336239	0.590373	0.980838	4	7	0.000450045	9606	Homo sapiens	TLN1;VCL				R-HSA-6803233;R-HSA-6802926;R-HSA-6802925;R-HSA-6802922
R-HSA-6802955	Paradoxical activation of RAF signaling by kinase inactive BRAF	2	54	0	19	0.00336239	0.590373	0.980838	4	7	0.000450045	9606	Homo sapiens	TLN1;VCL				R-HSA-6802918;R-HSA-6803234;R-HSA-6802943;R-HSA-6802942
R-HSA-6802949	Signaling by RAS mutants	2	54	0	19	0.00336239	0.590373	0.980838	4	9	0.000578629	9606	Homo sapiens	TLN1;VCL				R-HSA-6803233;R-HSA-6802926;R-HSA-6802925;R-HSA-6802922
R-HSA-5660526	Response to metal ions	2	21	4	54	0.0013076	0.590373	0.980838	6	31	0.00199306	9606	Homo sapiens	CSRP1	P21291;ENSG00000159176	FLNA;CA9;NUPL1;ARMC1	P21291;P02795;Q16143	R-HSA-5662598;R-HSA-5660503;R-HSA-5660530;R-HSA-5660514;R-HSA-5662608;R-HSA-5662986
R-HSA-9840373	Cellular response to mitochondrial stress	0	12	2	21	0.000747198	0.592626	0.980838	3	6	0.000385753	9606	Homo sapiens			NDUFS1;NUPL1	Q14154	R-HSA-9840401;R-HSA-9840429;R-HSA-9840408
R-HSA-5624138	Trafficking of myristoylated proteins to the cilium	0	7	1	28	0.000435866	0.592626	0.980838	3	8	0.000514337	9606	Homo sapiens			PM20D2	O75695	R-HSA-5638007;R-HSA-5638004;R-HSA-5638016
R-HSA-5607763	CLEC7A (Dectin-1) induces NFAT activation	1	18	0	16	0.0011208	0.592626	0.980838	2	6	0.000385753	9606	Homo sapiens	ITPR1				R-HSA-169683;R-HSA-169680
R-HSA-879415	Advanced glycosylation endproduct receptor signaling	0	16	1	19	0.000996264	0.592626	0.980838	1	4	0.000257169	9606	Homo sapiens			C3orf52	Q15109	R-HSA-879411
R-HSA-5625900	RHO GTPases activate CIT	3	23	3	91	0.00143213	0.593501	0.980838	3	6	0.000385753	9606	Homo sapiens	PPP1CB;PPP1R12A;PPP1R12B	O60237;P62140;O14974	CDK2;PKIA;KPNB1	P46527;O43663	R-HSA-5671972;R-HSA-5671970;R-HSA-5671919
R-HSA-9913351	Formation of the dystrophin-glycoprotein complex (DGC)	2	37	1	39	0.00230386	0.59775	0.980838	7	11	0.000707214	9606	Homo sapiens	ACTC1;DTNA	Q9Y4J8;P68032	CD9	Q14118	R-HSA-9913335;R-HSA-9913333;R-HSA-9913332;R-HSA-9913329;R-HSA-9913339;R-HSA-9914537;R-HSA-9913337
R-HSA-418592	ADP signalling through P2Y purinoceptor 1	2	30	0	44	0.001868	0.59775	0.980838	3	7	0.000450045	9606	Homo sapiens	GNG4;GNB5				R-HSA-418581;R-HSA-418579;R-HSA-418576
R-HSA-168271	Transport of Ribonucleoproteins into the Host Nucleus	5	48	7	152	0.00298879	0.598252	0.980838	4	4	0.000257169	9606	Homo sapiens	RANBP2;NUP210;NUPL1;KPNB1	P49792;Q14974;Q9BVL2-2;Q9BVL2-1;Q8TEM1	ALKBH5;KPNB1;IPO7;TCERG1;RANBP2;CTSL2;RANBP2	Q14974;P52294	R-HSA-168337;R-HSA-168310;R-HSA-168297;R-HSA-168317
R-HSA-373080	Class B/2 (Secretin family receptors)	4	99	1	64	0.00616438	0.603057	0.980838	6	24	0.00154301	9606	Homo sapiens	GNG4;FZD6;GNB5;RAMP1	O60894;P50150;O60353;O14775	UBR1	P06850;P24387	R-HSA-8937613;R-HSA-9733292;R-HSA-381612;R-HSA-420127;R-HSA-201708;R-HSA-420265
R-HSA-198693	AKT phosphorylates targets in the nucleus	1	12	1	22	0.000747198	0.60357	0.980838	4	4	0.000257169	9606	Homo sapiens	AKT3	Q9Y243	LONRF1	P22736	R-HSA-199299;R-HSA-199298;R-HSA-199863;R-HSA-199839
R-HSA-199920	CREB phosphorylation	0	9	2	26	0.000560399	0.60357	0.980838	2	4	0.000257169	9606	Homo sapiens			KDM3A;ZAK	O75582	R-HSA-199910;R-HSA-199935
R-HSA-189451	Heme biosynthesis	2	49	1	27	0.00305106	0.605025	0.980838	3	20	0.00128584	9606	Homo sapiens	FLVCR1	Q9Y5Y0-2;Q9Y5Y0-1	TFRC	P02768	R-HSA-9661408;R-HSA-9661419;R-HSA-917892
R-HSA-2644605	FBXW7 Mutants and NOTCH1 in Cancer	0	6	1	29	0.000373599	0.61422	0.980838	1	1	6.42921e-05	9606	Homo sapiens			PBRM1	P46531	R-HSA-2220978
R-HSA-2644607	Loss of Function of FBXW7 in Cancer and NOTCH1 Signaling	0	6	1	29	0.000373599	0.61422	0.980838	1	1	6.42921e-05	9606	Homo sapiens			PBRM1	P46531	R-HSA-2220978
R-HSA-1237112	Methionine salvage pathway	0	24	1	12	0.0014944	0.61422	0.980838	2	7	0.000450045	9606	Homo sapiens			NUPL1	Q9BV20	R-HSA-1299507;R-HSA-1237096
R-HSA-139853	Elevation of cytosolic Ca2+ levels	1	22	0	13	0.00136986	0.61422	0.980838	1	5	0.000321461	9606	Homo sapiens	ITPR1				R-HSA-139854
R-HSA-9925563	Developmental Lineage of Pancreatic Ductal Cells	2	77	0	0	0.00479452	0.619277	0.980838	2	2	0.000128584	9606	Homo sapiens	YAP1				R-HSA-9910607;R-HSA-9853402
R-HSA-179812	GRB2 events in EGFR signaling	1	16	0	22	0.000996264	0.624584	0.980838	2	3	0.000192876	9606	Homo sapiens	EGF				R-HSA-177938;R-HSA-177943
R-HSA-977068	Termination of O-glycan biosynthesis	0	29	1	7	0.00180573	0.624584	0.980838	1	4	0.000257169	9606	Homo sapiens			KIAA1244	P15907	R-HSA-977071
R-HSA-9682708	Transcription of SARS-CoV-1 sgRNAs	0	12	1	25	0.000747198	0.624584	0.980838	1	5	0.000321461	9606	Homo sapiens			PRKRA	P59595	R-HSA-9685639
R-HSA-9670439	Signaling by phosphorylated juxtamembrane, extracellular and kinase domain KIT mutants	0	28	2	9	0.00174346	0.624584	0.980838	1	11	0.000707214	9606	Homo sapiens			MPL;UBP1	O60674	R-HSA-9670413
R-HSA-9669938	Signaling by KIT in disease	0	28	2	9	0.00174346	0.624584	0.980838	1	26	0.0016716	9606	Homo sapiens			MPL;UBP1	O60674	R-HSA-9670413
R-HSA-9709603	Impaired BRCA2 binding to PALB2	0	24	2	17	0.0014944	0.634671	0.980838	1	1	6.42921e-05	9606	Homo sapiens			MORF4L2;USP12	Q96B01;Q86YC2	R-HSA-9709601
R-HSA-5619037	Defective SLC35A1 causes congenital disorder of glycosylation 2F (CDG2F)	0	3	1	34	0.0001868	0.634671	0.980838	1	1	6.42921e-05	9606	Homo sapiens			PPAPDC1A	P78382	R-HSA-5651942
R-HSA-5663020	Defective SLC35A1 causes congenital disorder of glycosylation 2F (CDG2F)	0	3	1	34	0.0001868	0.634671	0.980838	1	1	6.42921e-05	9606	Homo sapiens			PPAPDC1A	P78382	R-HSA-5651942
R-HSA-3322077	Glycogen synthesis	1	25	4	16	0.00155666	0.634671	0.980838	14	22	0.00141443	9606	Homo sapiens	GYS1	P13807	STBD1;PPP1CB;GYS1;LONRF1	Q04446;O95278;Q9UQK1	R-HSA-3322003;R-HSA-3322001;R-HSA-3781018;R-HSA-3781023;R-HSA-3322005;R-HSA-3781009;R-HSA-3322041;R-HSA-3781001;R-HSA-3322016;R-HSA-3781024;R-HSA-3780995;R-HSA-3322057;R-HSA-3322025;R-HSA-3780997
R-HSA-419408	Lysosphingolipid and LPA receptors	0	19	3	18	0.00118306	0.634671	0.980838	2	5	0.000321461	9606	Homo sapiens			ARL10;IPO7;SORT1	P21453	R-HSA-9690449;R-HSA-9678854
R-HSA-205025	NADE modulates death signalling	0	6	2	32	0.000373599	0.634671	0.980838	1	3	0.000192876	9606	Homo sapiens			ZNF417;GOLGA8DP	Q00994	R-HSA-193650
R-HSA-1474151	Tetrahydrobiopterin (BH4) synthesis, recycling, salvage and regulation	1	36	0	1	0.00224159	0.634671	0.980838	1	16	0.00102867	9606	Homo sapiens	DHFR				R-HSA-1497794
R-HSA-416482	G alpha (12/13) signalling events	3	86	1	39	0.00535492	0.639311	0.980838	6	15	0.000964382	9606	Homo sapiens	GNG4;ARHGEF17;GNB5	P50150;O14775;Q96PE2	IGF1R	Q9NZN5	R-HSA-751019;R-HSA-751039;R-HSA-419166;R-HSA-751027;R-HSA-751029;R-HSA-398184
R-HSA-9701192	Defective homologous recombination repair (HRR) due to BRCA1 loss of function	0	25	2	17	0.00155666	0.644486	0.980838	1	1	6.42921e-05	9606	Homo sapiens			MORF4L2;USP12	Q96B01;Q86YC2	R-HSA-9701199
R-HSA-111447	Activation of BAD and translocation to mitochondria	1	19	0	27	0.00118306	0.644486	0.980838	1	5	0.000321461	9606	Homo sapiens	AKT3				R-HSA-198347
R-HSA-975577	N-Glycan antennae elongation	0	20	1	18	0.00124533	0.644486	0.980838	1	6	0.000385753	9606	Homo sapiens			KIAA1244	P15907	R-HSA-975902
R-HSA-9634635	Estrogen-stimulated signaling through PRKCZ	1	12	1	27	0.000747198	0.654039	0.980838	6	6	0.000385753	9606	Homo sapiens	PDK1	O15530	PARD6B	Q05513	R-HSA-9632918;R-HSA-9632906;R-HSA-9632858;R-HSA-9632910;R-HSA-437195;R-HSA-437192
R-HSA-2660826	Constitutive Signaling by NOTCH1 t(7;9)(NOTCH1:M1580_K2555) Translocation Mutant	0	8	1	33	0.000498132	0.654039	0.980838	1	5	0.000321461	9606	Homo sapiens			PBRM1	P46531	R-HSA-2666278
R-HSA-2660825	Signaling by NOTCH1 t(7;9)(NOTCH1:M1580_K2555) Translocation Mutant	0	8	1	33	0.000498132	0.654039	0.980838	1	5	0.000321461	9606	Homo sapiens			PBRM1	P46531	R-HSA-2666278
R-HSA-442742	CREB1 phosphorylation through NMDA receptor-mediated activation of RAS signaling	1	39	0	0	0.00242839	0.654039	0.980838	1	7	0.000450045	9606	Homo sapiens	PDK1				R-HSA-442739
R-HSA-140834	Extrinsic Pathway of Fibrin Clot Formation	0	6	2	34	0.000373599	0.654039	0.980838	1	8	0.000514337	9606	Homo sapiens			C3orf64;UBR5	P00740	R-HSA-140823
R-HSA-71336	Pentose phosphate pathway	2	46	1	39	0.00286426	0.659646	0.980838	3	20	0.00128584	9606	Homo sapiens	RPE	Q2QD12;Q96AT9	LANCL1	Q9Y315	R-HSA-71303;R-HSA-199803;R-HSA-6787321
R-HSA-8849470	PTK6 Regulates Cell Cycle	1	8	0	33	0.000498132	0.663335	0.980838	2	2	0.000128584	9606	Homo sapiens	CDK2				R-HSA-8848436;R-HSA-8848414
R-HSA-6785631	ERBB2 Regulates Cell Motility	1	19	0	21	0.00118306	0.663335	0.980838	2	2	0.000128584	9606	Homo sapiens	EGF				R-HSA-6785636;R-HSA-6785648
R-HSA-211736	Stimulation of the cell death response by PAK-2p34	0	4	2	37	0.000249066	0.663335	0.980838	4	4	0.000257169	9606	Homo sapiens			SORBS1;FBXO28	Q13177	R-HSA-211651;R-HSA-211650;R-HSA-211712;R-HSA-211583
R-HSA-1614517	Sulfide oxidation to sulfate	0	22	1	18	0.00136986	0.663335	0.980838	3	6	0.000385753	9606	Homo sapiens			FAM60A	Q9Y6N5	R-HSA-1614665;R-HSA-1614618;R-HSA-1614605
R-HSA-210455	Astrocytic Glutamate-Glutamine Uptake And Metabolism	1	11	0	29	0.000684932	0.663335	0.980838	1	3	0.000192876	9606	Homo sapiens	SLC38A1				R-HSA-212614
R-HSA-112313	Neurotransmitter uptake and metabolism In glial cells	1	11	0	29	0.000684932	0.663335	0.980838	1	3	0.000192876	9606	Homo sapiens	SLC38A1				R-HSA-212614
R-HSA-418359	Reduction of cytosolic Ca++ levels	1	15	0	26	0.000933998	0.663335	0.980838	1	3	0.000192876	9606	Homo sapiens	SLC8A3				R-HSA-425661
R-HSA-202430	Translocation of ZAP-70 to Immunological synapse	0	30	1	14	0.001868	0.663335	0.980838	1	4	0.000257169	9606	Homo sapiens			CBL	P43403	R-HSA-202344
R-HSA-9638630	Attachment of bacteria to epithelial cells	1	32	0	9	0.00199253	0.663335	0.980838	1	7	0.000450045	9606	Homo sapiens	COL4A6				R-HSA-9638628
R-HSA-70635	Urea cycle	1	32	0	8	0.00199253	0.663335	0.980838	1	8	0.000514337	9606	Homo sapiens	ARG2				R-HSA-452036
R-HSA-445717	Aquaporin-mediated transport	2	69	1	15	0.00429639	0.66603	0.980838	4	25	0.0016073	9606	Homo sapiens	GNG4;GNB5	P50150;O14775	SLC41A1	P30518	R-HSA-392263;R-HSA-432195;R-HSA-422320;R-HSA-432188
R-HSA-420029	Tight junction interactions	2	31	2	57	0.00193026	0.672317	0.980838	2	3	0.000192876	9606	Homo sapiens	PARD6B;INADL	Q9BYG5;Q8NI35	INADL;YAP1	Q8NI35;Q8N3R9	R-HSA-420661;R-HSA-419981
R-HSA-5083635	Defective B3GALTL causes PpS	1	39	0	5	0.00242839	0.672382	0.980838	1	1	6.42921e-05	9606	Homo sapiens	C8orf84				R-HSA-6785565
R-HSA-4641263	Regulation of FZD by ubiquitination	1	22	0	19	0.00136986	0.672382	0.980838	3	6	0.000385753	9606	Homo sapiens	FZD6				R-HSA-4641236;R-HSA-4641253;R-HSA-4641249
R-HSA-211728	Regulation of PAK-2p34 activity by PS-GAP/RHG10	0	2	2	40	0.000124533	0.672382	0.980838	1	2	0.000128584	9606	Homo sapiens			SORBS1;FBXO28	Q13177	R-HSA-211716
R-HSA-196108	Pregnenolone biosynthesis	1	25	0	16	0.00155666	0.672382	0.980838	1	9	0.000578629	9606	Homo sapiens	STARD4				R-HSA-196126
R-HSA-354194	GRB2:SOS provides linkage to MAPK signaling for Integrins	1	20	0	22	0.00124533	0.681186	0.980838	2	2	0.000128584	9606	Homo sapiens	TLN1				R-HSA-354165;R-HSA-354087
R-HSA-9013422	RHOBTB1 GTPase cycle	1	24	0	20	0.0014944	0.681186	0.980838	1	2	0.000128584	9606	Homo sapiens	CPSF7				R-HSA-9018778
R-HSA-6806942	MET Receptor Activation	0	9	2	36	0.000560399	0.681186	0.980838	1	5	0.000321461	9606	Homo sapiens			PLXNB3;CBL	P08581	R-HSA-6800298
R-HSA-446107	Type I hemidesmosome assembly	0	11	2	34	0.000684932	0.681186	0.980838	1	6	0.000385753	9606	Homo sapiens			ITGA3;CD9	P48509	R-HSA-446083
R-HSA-2980766	Nuclear Envelope Breakdown	4	65	6	108	0.00404732	0.68334	0.980838	3	13	0.000835798	9606	Homo sapiens	RANBP2;NUP210;NUPL1	P49792;Q9BVL2-2;Q9BVL2-1;Q8TEM1	TANK;C1orf226;GTF3C3;SATB2;NHSL2;NOS1AP	P53350	R-HSA-2990880;R-HSA-2984226;R-HSA-2990882
R-HSA-9925561	Developmental Lineage of Pancreatic Acinar Cells	2	87	0	0	0.00541719	0.684603	0.980838	1	3	0.000192876	9606	Homo sapiens	BHLHA15				R-HSA-9820464
R-HSA-2022090	Assembly of collagen fibrils and other multimeric structures	2	67	2	22	0.00417186	0.684603	0.980838	5	26	0.0016716	9606	Homo sapiens	COL4A6;CTSL2	Q14031;O60911	ITGA3;CD9	P48509	R-HSA-2559639;R-HSA-2213200;R-HSA-2213207;R-HSA-2213192;R-HSA-2396234
R-HSA-977443	GABA receptor activation	3	68	1	62	0.00423412	0.686371	0.980838	5	12	0.000771506	9606	Homo sapiens	GABBR1;GNG4;GNB5	Q9UBS5;P50150;O14775	SMG1	Q9Y639	R-HSA-1013020;R-HSA-420688;R-HSA-8856398;R-HSA-1013013;R-HSA-1013012
R-HSA-425561	Sodium/Calcium exchangers	1	15	1	29	0.000933998	0.689754	0.980838	2	4	0.000257169	9606	Homo sapiens	SLC8A3	P57103	ABCB10	Q71RS6	R-HSA-5626316;R-HSA-425661
R-HSA-163615	PKA activation	0	23	2	24	0.00143213	0.689754	0.980838	1	4	0.000257169	9606	Homo sapiens			AKAP1;AKAP5	P13861	R-HSA-9668558
R-HSA-389887	Beta-oxidation of pristanoyl-CoA	0	31	1	12	0.00193026	0.689754	0.980838	1	11	0.000707214	9606	Homo sapiens			KLHL23	O14734	R-HSA-390304
R-HSA-8964539	Glutamate and glutamine metabolism	1	40	0	3	0.00249066	0.689754	0.980838	1	14	0.00090009	9606	Homo sapiens	GLS				R-HSA-70609
R-HSA-9845323	Regulation of endogenous retroelements by Piwi-interacting RNAs (piRNAs)	2	68	0	23	0.00423412	0.690603	0.980838	2	2	0.000128584	9606	Homo sapiens	SPOCD1;SMARCC1				R-HSA-9845308;R-HSA-9727450
R-HSA-5619102	SLC transporter disorders	6	186	2	75	0.0115816	0.69571	0.980838	5	65	0.00417899	9606	Homo sapiens	RANBP2;SLC16A1;NUP210;SLC2A1;NUPL1	P49792;Q9BVL2-2;Q9BVL2-1;Q8TEM1;P11166;P53985	SLC41A1;PPAPDC1A	P30518;P78382	R-HSA-5651942;R-HSA-5632804;R-HSA-5661474;R-HSA-9035517;R-HSA-5624211
R-HSA-9615933	Postmitotic nuclear pore complex (NPC) reformation	4	32	4	155	0.00199253	0.696256	0.980838	8	10	0.000642921	9606	Homo sapiens	AHCTF1;NUPL1;KPNB1	Q14974;Q9BVL2-2;Q9BVL2-1;Q8WYP5	KPNB1;ZBTB26;RANBP2;RANBP2	P18754;Q96HA1;P63279	R-HSA-9615937;R-HSA-9634219;R-HSA-9618378;R-HSA-9634169;R-HSA-9615945;R-HSA-3000449;R-HSA-9615901;R-HSA-9624845
R-HSA-5603027	IKBKG deficiency causes anhidrotic ectodermal dysplasia with immunodeficiency (EDA-ID) (via TLR)	0	3	1	44	0.0001868	0.698092	0.980838	1	1	6.42921e-05	9606	Homo sapiens			TNIK	O14920	R-HSA-5262921
R-HSA-77387	Insulin receptor recycling	1	34	1	16	0.00211706	0.698092	0.980838	2	6	0.000385753	9606	Homo sapiens	PTPRF	P10586	SLC2A1	Q15904	R-HSA-5252133;R-HSA-74733
R-HSA-2129379	Molecules associated with elastic fibres	1	37	1	8	0.00230386	0.698092	0.980838	2	10	0.000642921	9606	Homo sapiens	ITGA8	P53708	ATXN7	Q8N2S1	R-HSA-2395364;R-HSA-2395320
R-HSA-5250982	Toxicity of tetanus toxin (tetX)	0	6	1	38	0.000373599	0.698092	0.980838	1	5	0.000321461	9606	Homo sapiens			STX3	P63027	R-HSA-5228578
R-HSA-193634	Axonal growth inhibition (RHOA activation)	0	11	1	35	0.000684932	0.698092	0.980838	1	6	0.000385753	9606	Homo sapiens			RDX	P10911	R-HSA-194518
R-HSA-193697	p75NTR regulates axonogenesis	0	12	1	35	0.000747198	0.698092	0.980838	1	8	0.000514337	9606	Homo sapiens			RDX	P10911	R-HSA-194518
R-HSA-8948216	Collagen chain trimerization	1	44	0	0	0.00273973	0.698092	0.980838	1	28	0.00180018	9606	Homo sapiens	COL4A6				R-HSA-8944265
R-HSA-159227	Transport of the SLBP independent Mature mRNA	4	39	5	144	0.00242839	0.700476	0.980838	3	3	0.000192876	9606	Homo sapiens	RANBP2;NUP210;NUPL1	P49792;Q9BVL2-2;Q9BVL2-1;Q8TEM1	RPRD1A;RANBP2;RANBP2;LRPPRC;EIF4A2	P06730;Q9UBU9	R-HSA-158481;R-HSA-158484;R-HSA-111439
R-HSA-201451	Signaling by BMP	3	33	1	106	0.00205479	0.705758	0.980838	10	17	0.00109297	9606	Homo sapiens	INHBA;ACVR2B;DAND5	O95813;P08476;Q13705	WDR26	P12755	R-HSA-201443;R-HSA-201475;R-HSA-201810;R-HSA-201457;R-HSA-201648;R-HSA-201476;R-HSA-201423;R-HSA-201453;R-HSA-201821;R-HSA-202604
R-HSA-8877627	Vitamin E transport	1	2	0	43	0.000124533	0.706206	0.980838	1	1	6.42921e-05	9606	Homo sapiens	TTPA				R-HSA-8874705
R-HSA-9034793	Activated NTRK3 signals through PLCG1	1	5	0	40	0.000311333	0.706206	0.980838	3	3	0.000192876	9606	Homo sapiens	NTF3				R-HSA-9034796;R-HSA-9034814;R-HSA-9034855
R-HSA-1251932	PLCG1 events in ERBB2 signaling	1	6	0	40	0.000373599	0.706206	0.980838	2	2	0.000128584	9606	Homo sapiens	EGF				R-HSA-1251922;R-HSA-1251944
R-HSA-9013425	RHOT1 GTPase cycle	1	9	1	36	0.000560399	0.706206	0.980838	2	3	0.000192876	9606	Homo sapiens	MYO19	Q96H55	RAB15	P52306	R-HSA-9018815;R-HSA-9018817
R-HSA-169131	Inhibition of PKR	0	2	2	44	0.000124533	0.706206	0.980838	1	2	0.000128584	9606	Homo sapiens			PRKRA;PRKRA	P19525	R-HSA-168896
R-HSA-70221	Glycogen breakdown (glycogenolysis)	1	31	1	14	0.00193026	0.706206	0.980838	2	16	0.00102867	9606	Homo sapiens	AGL	P35573	STBD1	P35573	R-HSA-71552;R-HSA-71593
R-HSA-1442490	Collagen degradation	2	69	0	30	0.00429639	0.708041	0.980838	5	34	0.00218593	9606	Homo sapiens	MMP12;COL4A6				R-HSA-1454757;R-HSA-1564142;R-HSA-2168923;R-HSA-2537499;R-HSA-2168046
R-HSA-5173214	O-glycosylation of TSR domain-containing proteins	1	44	0	5	0.00273973	0.714102	0.980838	2	2	0.000128584	9606	Homo sapiens	C8orf84				R-HSA-5173005;R-HSA-5173192
R-HSA-162791	Attachment of GPI anchor to uPAR	0	10	1	36	0.000622665	0.714102	0.980838	2	2	0.000128584	9606	Homo sapiens			C3orf64	Q03405	R-HSA-162836;R-HSA-162729
R-HSA-8875360	InlB-mediated entry of Listeria monocytogenes into host cell	1	19	2	30	0.00118306	0.714102	0.980838	6	8	0.000514337	9606	Homo sapiens	CBL	P22681	PLXNB3;CBL	P08581	R-HSA-8876262;R-HSA-8876246;R-HSA-8876258;R-HSA-8876240;R-HSA-8876255;R-HSA-8875371
R-HSA-5578768	Physiological factors	0	18	2	28	0.0011208	0.714102	0.980838	3	6	0.000385753	9606	Homo sapiens			CTSL2;METAP1	P01160	R-HSA-6784598;R-HSA-5578783;R-HSA-2032800
R-HSA-9614399	Regulation of localization of FOXO transcription factors	1	14	1	39	0.000871731	0.714102	0.980838	2	5	0.000321461	9606	Homo sapiens	AKT3	Q9Y243	TAF5L	O43524	R-HSA-199299;R-HSA-9614562
R-HSA-1300645	Acrosome Reaction and Sperm:Oocyte Membrane Binding	1	6	5	40	0.000373599	0.714102	0.980838	1	3	0.000192876	9606	Homo sapiens	CD9	P21926	TFRC;MCAM;ITGA3;STX3;ODZ2	P21926	R-HSA-1297275
R-HSA-111931	PKA-mediated phosphorylation of CREB	0	26	2	24	0.00161893	0.714102	0.980838	1	7	0.000450045	9606	Homo sapiens			AKAP1;AKAP5	P13861	R-HSA-9668558
R-HSA-9022707	MECP2 regulates transcription factors	0	10	1	37	0.000622665	0.714102	0.980838	1	8	0.000514337	9606	Homo sapiens			CACNA1C	Q06413	R-HSA-9021949
R-HSA-159763	Transport of gamma-carboxylated protein precursors from the endoplasmic reticulum to the Golgi apparatus	0	9	2	38	0.000560399	0.714102	0.980838	1	9	0.000578629	9606	Homo sapiens			C3orf64;UBR5	P00740	R-HSA-159836
R-HSA-191859	snRNP Assembly	5	67	2	176	0.00417186	0.717487	0.980838	6	6	0.000385753	9606	Homo sapiens	RANBP2;SMG1;NUP210;NUPL1	P49792;Q9BVL2-2;Q9BVL2-1;Q8TEM1;P62308	LSM11;NFATC2IP	P62304;P62306;P62308	R-HSA-191763;R-HSA-191825;R-HSA-191830;R-HSA-191786;R-HSA-191784;R-HSA-191790
R-HSA-194441	Metabolism of non-coding RNA	5	67	2	176	0.00417186	0.717487	0.980838	6	6	0.000385753	9606	Homo sapiens	RANBP2;SMG1;NUP210;NUPL1	P49792;Q9BVL2-2;Q9BVL2-1;Q8TEM1;P62308	LSM11;NFATC2IP	P62304;P62306;P62308	R-HSA-191763;R-HSA-191825;R-HSA-191830;R-HSA-191786;R-HSA-191784;R-HSA-191790
R-HSA-71387	Metabolism of carbohydrates and carbohydrate derivatives	19	478	9	328	0.0297634	0.721612	0.980838	42	244	0.0156873	9606	Homo sapiens	RANBP2;GPI;PFKFB4;NUP210;AGL;RPE;SLC2A1;B3GALT5;ENO2;GYS1;PGK1;ALDOA;NUPL1;GAPDH;PFKP	P49792;P06744;P07205;P13807;Q9BVL2-2;Q16877;P04406;Q9BVL2-1;Q8TEM1;Q2QD12;P11166;Q96AT9;P35573;Q9Y2C3;P00558;P04075;Q01813;A6NNW6;P09104	CTSL2;EGLN3;STBD1;PDK1;C3orf52;PPP1CB;LANCL1;GYS1;LONRF1	Q9Y315;P07711;P14618-1;Q04446;O95278;P18827;P21217;P35573;Q9UQK1	R-HSA-9603986;R-HSA-71552;R-HSA-9941078;R-HSA-70467;R-HSA-71495;R-HSA-70471;R-HSA-71303;R-HSA-9603989;R-HSA-71496;R-HSA-70475;R-HSA-3322041;R-HSA-170825;R-HSA-3322016;R-HSA-70482;R-HSA-70486;R-HSA-3781024;R-HSA-3322025;R-HSA-9605644;R-HSA-6787321;R-HSA-70494;R-HSA-3322003;R-HSA-3322001;R-HSA-3781018;R-HSA-3781023;R-HSA-3322005;R-HSA-5653873;R-HSA-71593;R-HSA-3781009;R-HSA-71850;R-HSA-9792569;R-HS…
R-HSA-9927432	Developmental Lineage of Mammary Gland Myoepithelial Cells	1	35	0	13	0.00217933	0.721786	0.980838	2	2	0.000128584	9606	Homo sapiens	EGF				R-HSA-9925879;R-HSA-9925892
R-HSA-9013419	RHOT2 GTPase cycle	1	11	1	36	0.000684932	0.721786	0.980838	2	3	0.000192876	9606	Homo sapiens	MYO19	Q96H55	RAB15	P52306	R-HSA-9018825;R-HSA-9018824
R-HSA-3371568	Attenuation phase	1	47	0	0	0.00292653	0.721786	0.980838	3	5	0.000321461	9606	Homo sapiens	COL4A6				R-HSA-3371554;R-HSA-5082369;R-HSA-5082384
R-HSA-209952	Peptide hormone biosynthesis	1	13	1	37	0.000809465	0.721786	0.980838	2	5	0.000321461	9606	Homo sapiens	INHBA	P08476	KLHDC5	P01189	R-HSA-265301;R-HSA-378975
R-HSA-187015	Activation of TRKA receptors	0	10	1	40	0.000622665	0.721786	0.980838	2	8	0.000514337	9606	Homo sapiens			SORT1	P04629	R-HSA-166538;R-HSA-166542
R-HSA-2691232	Constitutive Signaling by NOTCH1 HD Domain Mutants	0	16	1	33	0.000996264	0.721786	0.980838	1	6	0.000385753	9606	Homo sapiens			PBRM1	P46531	R-HSA-2730752
R-HSA-2691230	Signaling by NOTCH1 HD Domain Mutants in Cancer	0	16	1	33	0.000996264	0.721786	0.980838	1	6	0.000385753	9606	Homo sapiens			PBRM1	P46531	R-HSA-2730752
R-HSA-163765	ChREBP activates metabolic gene expression	0	14	1	35	0.000871731	0.721786	0.980838	1	13	0.000835798	9606	Homo sapiens			EGLN3	Q13085	R-HSA-163743
R-HSA-6807004	Negative regulation of MET activity	2	25	3	74	0.00155666	0.72465	0.980838	9	12	0.000771506	9606	Homo sapiens	LRIG1;CBL	P22681;Q96JA1	PLXNB3;CBL;LIG3	P08581;Q96JA1	R-HSA-8875431;R-HSA-9734070;R-HSA-8875443;R-HSA-8875490;R-HSA-8875183;R-HSA-8875374;R-HSA-8874685;R-HSA-8875451;R-HSA-8875482
R-HSA-5362517	Signaling by Retinoic Acid	2	68	0	26	0.00423412	0.72465	0.980838	1	21	0.00135014	9606	Homo sapiens	PDK3;PDK1				R-HSA-203946
R-HSA-422356	Regulation of insulin secretion	7	109	3	203	0.00678705	0.725929	0.980838	17	38	0.0024431	9606	Homo sapiens	CACNB2;GNG4;ITPR1;SLC2A1;GNB5;AKAP5;CACNA1C	Q14643;P50150;O14775;Q13936;P11166;Q08289;P24588	SLC4A7;MAP3K9;STX3	P20309;P17252;P61764;P63027	R-HSA-400037;R-HSA-400097;R-HSA-400046;R-HSA-265645;R-HSA-381612;R-HSA-381644;R-HSA-400015;R-HSA-265166;R-HSA-499981;R-HSA-400012;R-HSA-9728664;R-HSA-381707;R-HSA-381706;R-HSA-169683;R-HSA-169680;R-HSA-422320;R-HSA-400092
R-HSA-159231	Transport of Mature mRNA Derived from an Intronless Transcript	4	46	5	144	0.00286426	0.728835	0.980838	3	3	0.000192876	9606	Homo sapiens	RANBP2;NUP210;NUPL1	P49792;Q9BVL2-2;Q9BVL2-1;Q8TEM1	RPRD1A;RANBP2;RANBP2;LRPPRC;EIF4A2	P06730;Q9UBU9	R-HSA-158441;R-HSA-77594;R-HSA-158447
R-HSA-8847993	ERBB2 Activates PTK6 Signaling	1	18	0	33	0.0011208	0.729265	0.980838	2	2	0.000128584	9606	Homo sapiens	EGF				R-HSA-8848005;R-HSA-8847995
R-HSA-9715370	Miro GTPase Cycle	1	12	1	36	0.000747198	0.729265	0.980838	4	6	0.000385753	9606	Homo sapiens	MYO19	Q96H55	RAB15	P52306	R-HSA-9018825;R-HSA-9018824;R-HSA-9018815;R-HSA-9018817
R-HSA-174577	Activation of C3 and C5	0	7	1	41	0.000435866	0.729265	0.980838	1	4	0.000257169	9606	Homo sapiens			CACNA1C	P01024	R-HSA-166817
R-HSA-189200	Cellular hexose transport	1	28	0	20	0.00174346	0.729265	0.980838	3	18	0.00115726	9606	Homo sapiens	SLC2A1				R-HSA-5339524;R-HSA-450092;R-HSA-450088
R-HSA-163359	Glucagon signaling in metabolic regulation	1	40	0	9	0.00249066	0.729265	0.980838	1	6	0.000385753	9606	Homo sapiens	GNG4				R-HSA-825631
R-HSA-456926	Thrombin signalling through proteinase activated receptors (PARs)	2	36	1	63	0.00224159	0.730006	0.980838	8	16	0.00102867	9606	Homo sapiens	GNG4;GNB5	P50150;O14775	ZRANB2	P32121;P49407	R-HSA-396996;R-HSA-397891;R-HSA-114552;R-HSA-418172;R-HSA-396941;R-HSA-397835;R-HSA-418091;R-HSA-114558
R-HSA-8865999	MET activates PTPN11	0	5	2	46	0.000311333	0.736542	0.980838	1	1	6.42921e-05	9606	Homo sapiens			DDR1;IGF1R	Q06124	R-HSA-8865994
R-HSA-9699150	Defective DNA double strand break response due to BARD1 loss of function	0	2	1	49	0.000124533	0.736542	0.980838	1	1	6.42921e-05	9606	Homo sapiens			PPP1CB	P38398	R-HSA-9699163
R-HSA-9939291	Matriglycan biosynthesis on DAG1	0	26	1	29	0.00161893	0.736542	0.980838	8	11	0.000707214	9606	Homo sapiens			CD9	Q14118	R-HSA-9638097;R-HSA-5617143;R-HSA-9940805;R-HSA-9940756;R-HSA-9940735;R-HSA-9940718;R-HSA-9638090;R-HSA-9940714
R-HSA-194306	Neurophilin interactions with VEGF and VEGFR	0	4	3	47	0.000249066	0.736542	0.980838	1	2	0.000128584	9606	Homo sapiens			GREM1;FLNA;UBR1	P35968;O14786	R-HSA-195408
R-HSA-3772470	Negative regulation of TCF-dependent signaling by WNT ligand antagonists	0	15	1	36	0.000933998	0.736542	0.980838	1	5	0.000321461	9606	Homo sapiens			FEM1B	P56704	R-HSA-3772441
R-HSA-5601884	PIWI-interacting RNA (piRNA) biogenesis	1	31	0	20	0.00193026	0.736542	0.980838	1	15	0.000964382	9606	Homo sapiens	MYBL1				R-HSA-5601926
R-HSA-499943	Interconversion of nucleotide di- and triphosphates	3	80	2	61	0.00498132	0.737456	0.980838	6	33	0.00212164	9606	Homo sapiens	AK3L1;CTPS	P27144;P17812;Q9NRF8	ACTN1;GAPDH	P10599	R-HSA-504054;R-HSA-111751;R-HSA-6788798;R-HSA-111804;R-HSA-73647;R-HSA-73646
R-HSA-5663213	RHO GTPases Activate WASPs and WAVEs	2	41	2	70	0.00255293	0.740453	0.980838	7	10	0.000642921	9606	Homo sapiens	ACTR3;NCKAP1	Q9Y2A7;P61158	NCKAP1;SORBS1	P00519;Q9UQB8	R-HSA-2130194;R-HSA-2029469;R-HSA-2029466;R-HSA-442592;R-HSA-2029465;R-HSA-2197690;R-HSA-2029473
R-HSA-212718	EGFR interacts with phospholipase C-gamma	1	11	0	40	0.000684932	0.743624	0.980838	3	3	0.000192876	9606	Homo sapiens	EGF				R-HSA-212706;R-HSA-212710;R-HSA-212713
R-HSA-8934903	Receptor Mediated Mitophagy	0	13	1	40	0.000809465	0.743624	0.980838	2	7	0.000450045	9606	Homo sapiens			PRKAA2	O75385	R-HSA-8948136;R-HSA-8948146
R-HSA-4086398	Ca2+ pathway	5	81	3	151	0.00504359	0.745535	0.980838	15	27	0.00173589	9606	Homo sapiens	EIF2C3;GNG4;FZD6;ITPR1;GNB5	Q14643;Q9H9G7;P50150;O60353;O14775	TNIK;MAP3K9;ATF2	O95644;O43318;P17252	R-HSA-4332390;R-HSA-4332356;R-HSA-4332388;R-HSA-4411402;R-HSA-4518575;R-HSA-169680;R-HSA-398193;R-HSA-4420052;R-HSA-3965444;R-HSA-3965446;R-HSA-3965447;R-HSA-4518585;R-HSA-3965441;R-HSA-4551451;R-HSA-398040
R-HSA-8964026	Chylomicron clearance	0	9	1	44	0.000560399	0.750516	0.980838	1	4	0.000257169	9606	Homo sapiens			CCDC85C	Q5SW96	R-HSA-174706
R-HSA-5626467	RHO GTPases activate IQGAPs	0	36	1	16	0.00224159	0.750516	0.980838	1	5	0.000321461	9606	Homo sapiens			MLL	O00255	R-HSA-5672304
R-HSA-5250958	Toxicity of botulinum toxin type B (botB)	0	11	1	40	0.000684932	0.750516	0.980838	1	5	0.000321461	9606	Homo sapiens			STX3	P63027	R-HSA-194796
R-HSA-110314	Recognition of DNA damage by PCNA-containing replication complex	0	30	1	23	0.001868	0.750516	0.980838	1	6	0.000385753	9606	Homo sapiens			USP12	Q8TAF3	R-HSA-5655483
R-HSA-1660516	Synthesis of PIPs at the early endosome membrane	0	31	1	24	0.00193026	0.750516	0.980838	2	13	0.000835798	9606	Homo sapiens			MTMR1	Q13614	R-HSA-6810030;R-HSA-6809707
R-HSA-194002	Glucocorticoid biosynthesis	0	27	1	24	0.0016812	0.750516	0.980838	1	9	0.000578629	9606	Homo sapiens			KLHDC5	P01189	R-HSA-193997
R-HSA-6798695	Neutrophil degranulation	11	478	0	0	0.0297634	0.750755	0.980838	8	10	0.000642921	9606	Homo sapiens	GPI;XRCC5;AGL;STBD1;RAB27A;DEGS1;ALDOA;SLC15A4;VCL;RAB9B;KPNB1				R-HSA-6798743;R-HSA-6799350;R-HSA-6800434;R-HSA-6798749;R-HSA-6798748;R-HSA-6798747;R-HSA-6800426;R-HSA-6798745
R-HSA-1181150	Signaling by NODAL	4	25	1	168	0.00155666	0.751507	0.980838	7	12	0.000771506	9606	Homo sapiens	ACVR1C;ACVR2B;DAND5	Q8NER5;O95813;Q8N907;Q13705	TAF5L	O43524	R-HSA-1181155;R-HSA-1225894;R-HSA-1181351;R-HSA-1181156;R-HSA-1181354;R-HSA-1535903;R-HSA-1181355
R-HSA-5628897	TP53 Regulates Metabolic Genes	6	128	3	159	0.00797011	0.751672	0.980838	10	34	0.00218593	9606	Homo sapiens	GPI;PRKAA2;EIF2C3;AKT3;PRKAG2;GLS	P06744;Q9UGJ0;Q9H9G7;Q9Y243;O94925;P54646	TANK;ACTN1;GAPDH	P10599;Q92574	R-HSA-70609;R-HSA-5631941;R-HSA-198609;R-HSA-2318752;R-HSA-2321904;R-HSA-165179;R-HSA-70475;R-HSA-380927;R-HSA-3341343;R-HSA-73646
R-HSA-380972	Energy dependent regulation of mTOR by LKB1-AMPK	2	36	5	69	0.00224159	0.755475	0.980838	6	7	0.000450045	9606	Homo sapiens	PRKAA2;PRKAG2	Q9UGJ0;P54646	RIF1;PRKAA2;WDR6;IGF1R;C5orf24	P35813;Q15831	R-HSA-380949;R-HSA-447074;R-HSA-200421;R-HSA-380930;R-HSA-380927;R-HSA-380942
R-HSA-76071	RNA Polymerase III Transcription Initiation From Type 3 Promoter	1	28	2	25	0.00174346	0.757223	0.980838	4	4	0.000257169	9606	Homo sapiens	SNAPC3	Q92966	LMO1;EAF1	P52747	R-HSA-83793;R-HSA-112152;R-HSA-83803;R-HSA-83791
R-HSA-5602571	TRAF3 deficiency - HSE	0	3	2	50	0.0001868	0.757223	0.980838	1	1	6.42921e-05	9606	Homo sapiens			TRAF5;TANK	Q13114	R-HSA-5602624
R-HSA-399954	Sema3A PAK dependent Axon repulsion	1	19	4	37	0.00118306	0.757223	0.980838	4	6	0.000385753	9606	Homo sapiens	PAK3	O75914	CAP2;CFL2;ACTC1;CFL2	P23528	R-HSA-399939;R-HSA-399952;R-HSA-399950;R-HSA-399930
R-HSA-177504	Retrograde neurotrophin signalling	0	18	2	37	0.0011208	0.757223	0.980838	2	3	0.000192876	9606	Homo sapiens			NFATC2IP;CBL	O96015;Q99962	R-HSA-177479;R-HSA-177501
R-HSA-193048	Androgen biosynthesis	0	27	1	25	0.0016812	0.757223	0.980838	6	10	0.000642921	9606	Homo sapiens			KLHDC5	P01189	R-HSA-193073;R-HSA-9705713;R-HSA-9705714;R-HSA-193064;R-HSA-469659;R-HSA-193070
R-HSA-9708296	tRNA-derived small RNA (tsRNA or tRNA-related fragment, tRF) biogenesis	0	4	1	48	0.000249066	0.757223	0.980838	2	4	0.000257169	9606	Homo sapiens			PRKRA	Q9UPY3	R-HSA-9708292;R-HSA-9708408
R-HSA-8939242	RUNX1 regulates transcription of genes involved in differentiation of keratinocytes	1	11	2	43	0.000684932	0.757223	0.980838	3	8	0.000514337	9606	Homo sapiens	CTSL2	O60911	CTSL2;KIAA1958	O14543;P43235	R-HSA-8938121;R-HSA-8938108;R-HSA-8955885
R-HSA-901042	Calnexin/calreticulin cycle	0	41	1	13	0.00255293	0.757223	0.980838	2	13	0.000835798	9606	Homo sapiens			ERO1L	P30101	R-HSA-548890;R-HSA-901047
R-HSA-2514859	Inactivation, recovery and regulation of the phototransduction cascade	2	54	1	48	0.00336239	0.760313	0.980838	4	19	0.00122155	9606	Homo sapiens	GNB5;METAP1	P53582;O14775-1	FEM1B	Q7Z624	R-HSA-2584246;R-HSA-74615;R-HSA-2534096;R-HSA-6786205
R-HSA-9705677	SARS-CoV-2 targets PDZ proteins in cell-cell junction	1	6	2	51	0.000373599	0.76375	0.980838	2	4	0.000257169	9606	Homo sapiens	INADL	Q8NI35	INADL;YAP1	Q8NI35;Q8N3R9	R-HSA-420661;R-HSA-9705681
R-HSA-9818035	NFE2L2 regulating ER-stress associated genes	0	6	2	49	0.000373599	0.76375	0.980838	1	2	0.000128584	9606	Homo sapiens			CREBZF;GOLGA8DP	P18848	R-HSA-9796061
R-HSA-9031525	NR1H2 & NR1H3 regulate gene expression to limit cholesterol uptake	0	10	1	43	0.000622665	0.76375	0.980838	1	2	0.000128584	9606	Homo sapiens			ZNF417	Q8WY64	R-HSA-9623365
R-HSA-422085	Synthesis, secretion, and deacylation of Ghrelin	0	26	3	28	0.00161893	0.76375	0.980838	3	8	0.000514337	9606	Homo sapiens			PTPRN;GYS1;IGF1R	O43474;Q13093;P05019	R-HSA-422048;R-HSA-9023619;R-HSA-422088
R-HSA-159740	Gamma-carboxylation of protein precursors	0	15	2	39	0.000933998	0.76375	0.980838	1	9	0.000578629	9606	Homo sapiens			C3orf64;UBR5	P00740	R-HSA-159803
R-HSA-75072	mRNA Editing	0	12	1	41	0.000747198	0.76375	0.980838	1	9	0.000578629	9606	Homo sapiens			PRKRA	P78563	R-HSA-111238
R-HSA-71240	Tryptophan catabolism	1	47	0	6	0.00292653	0.76375	0.980838	1	15	0.000964382	9606	Homo sapiens	SLC36A4				R-HSA-8870352
R-HSA-5576891	Cardiac conduction	7	147	6	175	0.00915318	0.763762	0.980838	13	33	0.00212164	9606	Homo sapiens	SLC8A3;RYR2;CACNB2;ITPR1;CACNA1C;RYR3;FGF11	Q92914;Q14643;Q15413;Q92736;P57103;Q13936;Q08289	CTSL2;PKIA;AKAP1;GAPDH;AKAP5;METAP1	P17612;P01160	R-HSA-2855020;R-HSA-5577213;R-HSA-5578783;R-HSA-5576895;R-HSA-5617182;R-HSA-139854;R-HSA-5617179;R-HSA-6784598;R-HSA-169683;R-HSA-5226904;R-HSA-425661;R-HSA-9614031;R-HSA-2032800
R-HSA-389948	Co-inhibition by PD-1	0	33	2	24	0.00205479	0.770102	0.980838	2	5	0.000321461	9606	Homo sapiens			SLC25A23;C4orf29	Q15116	R-HSA-388828;R-HSA-9679421
R-HSA-176974	Unwinding of DNA	0	12	1	50	0.000747198	0.770102	0.980838	1	4	0.000257169	9606	Homo sapiens			NUPL1	Q9BRX5	R-HSA-176956
R-HSA-8963693	Aspartate and asparagine metabolism	1	37	0	17	0.00230386	0.770102	0.980838	1	11	0.000707214	9606	Homo sapiens	SLC25A12				R-HSA-372448
R-HSA-9931953	Biofilm formation	1	45	0	10	0.00280199	0.770102	0.980838	1	11	0.000707214	9606	Homo sapiens	COL4A6				R-HSA-9638628
R-HSA-9824585	Regulation of MITF-M-dependent genes involved in pigmentation	3	53	3	104	0.00330012	0.770304	0.980838	7	23	0.00147872	9606	Homo sapiens	SMARCC1;RAB27A	ENSG00000069974;Q92922;P51159	CHML;RAB27A;RAB27A	P51159;Q9HCH5	R-HSA-9824981;R-HSA-9825847;R-HSA-9824593;R-HSA-9856466;R-HSA-9824579;R-HSA-9856465;R-HSA-9856460
R-HSA-8856825	Cargo recognition for clathrin-mediated endocytosis	4	115	4	89	0.00716065	0.772695	0.980838	8	15	0.000964382	9606	Homo sapiens	TFRC;EGF;STON1;CBL	Q9Y6Q2;P22681;P02786;P01133	ZNF233;RIF1;STX3;UBA3	P51809;P98164;Q15843	R-HSA-8866279;R-HSA-8863463;R-HSA-8863718;R-HSA-8866277;R-HSA-8863472;R-HSA-8863727;R-HSA-8863723;R-HSA-8863721
R-HSA-168799	Neurotoxicity of clostridium toxins	2	28	4	80	0.00174346	0.774332	0.980838	22	40	0.00257169	9606	Homo sapiens	SV2A;VAMP1	Q7L0J3;P23763	SV2A;STX3;ARMC1;VLDLR	P21579;P0DPI0;P63027	R-HSA-5250962;R-HSA-5244500;R-HSA-5244503;R-HSA-5250616;R-HSA-5244506;R-HSA-5250875;R-HSA-5250972;R-HSA-5228578;R-HSA-194796;R-HSA-5244415;R-HSA-5250880;R-HSA-5250978;R-HSA-5250884;R-HSA-5244424;R-HSA-5250600;R-HSA-5250986;R-HSA-194808;R-HSA-194809;R-HSA-5250892;R-HSA-5244428;R-HSA-5250606;R-HSA-5250607
R-HSA-2219530	Constitutive Signaling by Aberrant PI3K in Cancer	2	104	0	0	0.00647572	0.774332	0.980838	1	2	0.000128584	9606	Homo sapiens	EGF;NTF3				R-HSA-2400009
R-HSA-210746	Regulation of gene expression in endocrine-committed (NEUROG3+) progenitor cells	0	9	3	46	0.000560399	0.776283	0.980838	4	4	0.000257169	9606	Homo sapiens			NOM1;NDUFS1;NUPL1	Q9Y4Z2;Q13562	R-HSA-210913;R-HSA-210886;R-HSA-210921;R-HSA-210920
R-HSA-9913635	Strand-asynchronous mitochondrial DNA replication	1	24	0	32	0.0014944	0.776283	0.980838	1	15	0.000964382	9606	Homo sapiens	LIG3				R-HSA-9914903
R-HSA-389357	CD28 dependent PI3K/Akt signaling	2	33	2	74	0.00205479	0.778843	0.980838	7	9	0.000578629	9606	Homo sapiens	AKT3;PDK1	Q9Y243;O15530	KPNB1;PDK1	Q99558;O15530	R-HSA-2317314;R-HSA-198640;R-HSA-2317332;R-HSA-392530;R-HSA-389756;R-HSA-198270;R-HSA-2316429
R-HSA-174437	Removal of the Flap Intermediate from the C-strand	0	22	1	41	0.00136986	0.782298	0.980838	1	4	0.000257169	9606	Homo sapiens			XRCC5	Q14191	R-HSA-174446
R-HSA-9637628	Modulation by Mtb of host immune system	0	11	3	47	0.000684932	0.782298	0.980838	1	6	0.000385753	9606	Homo sapiens			KPNB1;TFRC;RANBP2	P61769	R-HSA-9637635
R-HSA-1362409	Mitochondrial iron-sulfur cluster biogenesis	0	25	2	33	0.00155666	0.782298	0.980838	1	6	0.000385753	9606	Homo sapiens			IARS2;NDUFS1	Q8IWL3	R-HSA-8878815
R-HSA-9033500	TYSND1 cleaves peroxisomal proteins	0	8	2	48	0.000498132	0.782298	0.980838	1	7	0.000450045	9606	Homo sapiens			TRAF5;INADL	O14832	R-HSA-9033490
R-HSA-9851151	MDK and PTN in ALK signaling	0	6	2	52	0.000373599	0.782298	0.980838	1	7	0.000450045	9606	Homo sapiens			PPIG;NOS1AP	P21741	R-HSA-9667914
R-HSA-2514856	The phototransduction cascade	2	59	1	48	0.00367372	0.783276	0.980838	4	27	0.00173589	9606	Homo sapiens	GNB5;METAP1	P53582;O14775-1	FEM1B	Q7Z624	R-HSA-2584246;R-HSA-74615;R-HSA-2534096;R-HSA-6786205
R-HSA-749476	RNA Polymerase III Abortive And Retractive Initiation	2	43	0	68	0.00267746	0.78763	0.980838	9	13	0.000835798	9606	Homo sapiens	GTF3C3;SNAPC3				R-HSA-112149;R-HSA-112055;R-HSA-112150;R-HSA-112054;R-HSA-112153;R-HSA-112152;R-HSA-112155;R-HSA-76060;R-HSA-112156
R-HSA-8943723	Regulation of PTEN mRNA translation	1	29	0	29	0.00180573	0.788152	0.980838	24	24	0.00154301	9606	Homo sapiens	EIF2C3				R-HSA-8944650;R-HSA-8944522;R-HSA-2318752;R-HSA-8948651;R-HSA-8944684;R-HSA-8948524;R-HSA-8948621;R-HSA-8945709;R-HSA-8948623;R-HSA-8948641;R-HSA-8944706;R-HSA-8944483;R-HSA-8948612;R-HSA-8948582;R-HSA-8948583;R-HSA-8944632;R-HSA-8948536;R-HSA-8948569;R-HSA-8944569;R-HSA-8944538;R-HSA-8948602;R-HSA-8944497;R-HSA-8948594;R-HSA-8944599
R-HSA-5685939	HDR through MMEJ (alt-NHEJ)	1	17	1	41	0.00105853	0.788152	0.980838	3	8	0.000514337	9606	Homo sapiens	LIG3	P49916	MORF4L2	P51587	R-HSA-5687675;R-HSA-5687640;R-HSA-5687673
R-HSA-6787450	tRNA modification in the mitochondrion	0	21	2	37	0.0013076	0.788152	0.980838	2	9	0.000578629	9606	Homo sapiens			ZNF774;NUPL1	Q969Y2;Q86U90	R-HSA-9611218;R-HSA-6787403
R-HSA-167160	RNA Pol II CTD phosphorylation and interaction with CE during HIV infection	0	29	1	37	0.00180573	0.788152	0.980838	1	5	0.000321461	9606	Homo sapiens			PLEKHA3	O43148	R-HSA-167153
R-HSA-77075	RNA Pol II CTD phosphorylation and interaction with CE	0	29	1	37	0.00180573	0.788152	0.980838	1	5	0.000321461	9606	Homo sapiens			PLEKHA3	O43148	R-HSA-77073
R-HSA-2142789	Ubiquinol biosynthesis	0	44	1	13	0.00273973	0.788152	0.980838	2	14	0.00090009	9606	Homo sapiens			KIAA0907	Q9NQZ5	R-HSA-9856502;R-HSA-9856510
R-HSA-1482839	Acyl chain remodelling of PE	0	42	1	15	0.00261519	0.788152	0.980838	1	9	0.000578629	9606	Homo sapiens			INSIG2	Q8TB40	R-HSA-5694583
R-HSA-5661231	Metallothioneins bind metals	0	16	2	43	0.000996264	0.788152	0.980838	3	27	0.00173589	9606	Homo sapiens			FLNA;NUPL1	P02795	R-HSA-5662598;R-HSA-5662608;R-HSA-5662986
R-HSA-110362	POLB-Dependent Long Patch Base Excision Repair	0	15	1	43	0.000933998	0.788152	0.980838	1	10	0.000642921	9606	Homo sapiens			LIG3	P06746	R-HSA-5651792
R-HSA-5578775	Ion homeostasis	4	64	4	137	0.00398506	0.792438	0.980838	7	17	0.00109297	9606	Homo sapiens	SLC8A3;RYR2;ITPR1;RYR3	Q14643;Q15413;Q92736;P57103	PKIA;AKAP1;GAPDH;AKAP5	P17612	R-HSA-169683;R-HSA-5226904;R-HSA-2855020;R-HSA-5617182;R-HSA-425661;R-HSA-139854;R-HSA-5617179
R-HSA-180336	SHC1 events in EGFR signaling	1	19	2	42	0.00118306	0.793849	0.980838	4	4	0.000257169	9606	Homo sapiens	EGF	P01133	CBL;DDR1	P29353	R-HSA-177936;R-HSA-177925;R-HSA-177945;R-HSA-177933
R-HSA-9757110	Prednisone ADME	0	34	1	25	0.00211706	0.793849	0.980838	4	14	0.00090009	9606	Homo sapiens			TFRC	P02768	R-HSA-9757574;R-HSA-9762343;R-HSA-9762345;R-HSA-9757578
R-HSA-5651801	PCNA-Dependent Long Patch Base Excision Repair	0	23	1	36	0.00143213	0.793849	0.980838	1	6	0.000385753	9606	Homo sapiens			LIG3	P06746	R-HSA-110364
R-HSA-3238698	WNT ligand biogenesis and trafficking	0	28	1	37	0.00174346	0.793849	0.980838	1	12	0.000771506	9606	Homo sapiens			PTP4A1	Q9Y3A6	R-HSA-3247837
R-HSA-8957275	Post-translational protein phosphorylation	2	109	0	0	0.00678705	0.796107	0.980838	1	1	6.42921e-05	9606	Homo sapiens	TNC;KTN1				R-HSA-8952289
R-HSA-9694719	Maturation of protein 3a	0	15	1	45	0.000933998	0.799392	0.980838	4	7	0.000450045	9606	Homo sapiens			ERO1L	P0DTC3	R-HSA-9694662;R-HSA-9694438;R-HSA-9694392;R-HSA-9694718
R-HSA-3371571	HSF1-dependent transactivation	1	59	0	0	0.00367372	0.799392	0.980838	4	8	0.000514337	9606	Homo sapiens	COL4A6				R-HSA-3371554;R-HSA-5082356;R-HSA-5082369;R-HSA-5082384
R-HSA-8952158	RUNX3 regulates BCL2L11 (BIM) transcription	0	6	1	56	0.000373599	0.799392	0.980838	1	2	0.000128584	9606	Homo sapiens			TAF5L	O43524	R-HSA-8952226
R-HSA-9603505	NTRK3 as a dependence receptor	0	3	1	57	0.0001868	0.799392	0.980838	2	4	0.000257169	9606	Homo sapiens			SORT1	Q16288	R-HSA-9603534;R-HSA-9603548
R-HSA-428643	Organic anion transporters	0	31	2	28	0.00193026	0.799392	0.980838	2	12	0.000771506	9606	Homo sapiens			RAB3B;SLC25A23	Q8N695	R-HSA-429767;R-HSA-429749
R-HSA-9027284	Erythropoietin activates RAS	0	19	2	42	0.00118306	0.799392	0.980838	1	8	0.000514337	9606	Homo sapiens			CBL;DDR1	P29353	R-HSA-9027274
R-HSA-416700	Other semaphorin interactions	1	19	0	46	0.00118306	0.799392	0.980838	1	9	0.000578629	9606	Homo sapiens	PLXNB3				R-HSA-416698
R-HSA-170968	Frs2-mediated activation	0	17	2	44	0.00105853	0.799392	0.980838	1	13	0.000835798	9606	Homo sapiens			KCNMA1;CBL	P46109	R-HSA-170975
R-HSA-3214847	HATs acetylate histones	7	110	7	243	0.00684932	0.802535	0.980838	12	15	0.000964382	9606	Homo sapiens	ATF2;YEATS2;ATXN7;MORF4L2;HAT1;PHF16;TAF5L	O75529;O15265;Q9ULM3;O14929;P15336;Q15014;Q92613	L3MBTL;CDK2;MPP7;HAT1;KIAA1737;ATF2;MLL	O15516;P15336;P62805;Q92793;Q92794;Q09472	R-HSA-5144542;R-HSA-3321975;R-HSA-3301237;R-HSA-3697008;R-HSA-3662335;R-HSA-3697920;R-HSA-3321883;R-HSA-3662318;R-HSA-5579023;R-HSA-3318415;R-HSA-3321805;R-HSA-3318413
R-HSA-198753	ERK/MAPK targets	1	26	2	36	0.00161893	0.804787	0.980838	3	7	0.000450045	9606	Homo sapiens	DUSP3	P51452	KDM3A;ZAK	O75582	R-HSA-203797;R-HSA-198756;R-HSA-198669
R-HSA-159782	Removal of aminoterminal propeptides from gamma-carboxylated proteins	0	10	2	51	0.000622665	0.804787	0.980838	1	9	0.000578629	9606	Homo sapiens			C3orf64;UBR5	P00740	R-HSA-159796
R-HSA-5673000	RAF activation	1	41	0	19	0.00255293	0.804787	0.980838	1	12	0.000771506	9606	Homo sapiens	PPP1CB				R-HSA-9658445
R-HSA-1250347	SHC1 events in ERBB4 signaling	0	21	2	42	0.0013076	0.810037	0.980838	1	4	0.000257169	9606	Homo sapiens			CBL;DDR1	P29353	R-HSA-1250357
R-HSA-169893	Prolonged ERK activation events	0	20	2	44	0.00124533	0.810037	0.980838	1	19	0.00122155	9606	Homo sapiens			KCNMA1;CBL	P46109	R-HSA-170975
R-HSA-1234176	Oxygen-dependent proline hydroxylation of Hypoxia-inducible Factor Alpha	2	59	2	63	0.00367372	0.812168	0.980838	9	12	0.000771506	9606	Homo sapiens	EGLN1;EGLN3	Q9H6Z9;Q9GZT9	EGLN3;EGLN1	Q16665;Q99814	R-HSA-1234179;R-HSA-1234163;R-HSA-1234177;R-HSA-1234166;R-HSA-1234183;R-HSA-1234181;R-HSA-1234165;R-HSA-1234159;R-HSA-1234173
R-HSA-163685	Integration of energy metabolism	9	153	7	282	0.00952677	0.814071	0.980838	22	72	0.00462903	9606	Homo sapiens	CACNB2;PRKAA2;GNG4;SLC2A1;ITPR1;PRKAG2;AKAP5;GNB5;CACNA1C	Q14643;Q9UGJ0;P50150;O14775;Q13936;P11166;Q08289;P54646;P24588	EGLN3;SLC4A7;PRKAA2;MAP3K9;STX3;WDR6;C5orf24	P20309;Q15831;P17252;P61764;P63027;Q13085	R-HSA-400037;R-HSA-400097;R-HSA-400046;R-HSA-265645;R-HSA-381612;R-HSA-381644;R-HSA-400015;R-HSA-163691;R-HSA-265166;R-HSA-499981;R-HSA-400012;R-HSA-9728664;R-HSA-381707;R-HSA-381706;R-HSA-169683;R-HSA-169680;R-HSA-163664;R-HSA-825631;R-HSA-164151;R-HSA-422320;R-HSA-400092;R-HSA-163743
R-HSA-74749	Signal attenuation	0	13	4	52	0.000809465	0.815146	0.980838	3	7	0.000450045	9606	Homo sapiens			EPHB1;CBL;IGF1R;DDR1	Q13322;P29353	R-HSA-110011;R-HSA-5686074;R-HSA-74748
R-HSA-5684264	MAP3K8 (TPL2)-dependent MAPK1/3 activation	1	18	1	52	0.0011208	0.815146	0.980838	3	8	0.000514337	9606	Homo sapiens	NEK4	P45985	TANK	Q8NFZ5	R-HSA-451634;R-HSA-451649;R-HSA-5684273
R-HSA-162592	Integration of provirus	1	15	3	49	0.000933998	0.815146	0.980838	5	14	0.00090009	9606	Homo sapiens	XRCC5	P13010	MLL;DNM1L;PTPRN	O75475;P62937	R-HSA-8951690;R-HSA-175174;R-HSA-175258;R-HSA-173115;R-HSA-175177
R-HSA-5666185	RHO GTPases Activate Rhotekin and Rhophilins	0	10	4	56	0.000622665	0.815146	0.980838	2	6	0.000385753	9606	Homo sapiens			TANC1;PAK3;MPP3;MPP7	O14907;Q9HAP6	R-HSA-5666197;R-HSA-5666216
R-HSA-351200	Interconversion of polyamines	0	16	1	47	0.000996264	0.815146	0.980838	2	7	0.000450045	9606	Homo sapiens			KIAA0907	P21673	R-HSA-351207;R-HSA-351208
R-HSA-9754678	SARS-CoV-2 modulates host translation machinery	1	62	0	0	0.00386052	0.815146	0.980838	1	6	0.000385753	9606	Homo sapiens	SMG1				R-HSA-191786
R-HSA-1482883	Acyl chain remodeling of DAG and TAG	0	17	1	45	0.00105853	0.815146	0.980838	1	8	0.000514337	9606	Homo sapiens			TTPA	Q6ZPD8	R-HSA-8848580
R-HSA-4085377	SUMOylation of SUMOylation proteins	4	39	5	173	0.00242839	0.816595	0.980838	5	5	0.000321461	9606	Homo sapiens	RANBP2;NUP210;NUPL1	P49792;Q9BVL2-2;Q9BVL2-1;Q8TEM1	KPNB1;ZBTB26;RANBP2;ITGB1BP2;RANBP2	P49792;Q8N2W9;P63279	R-HSA-4551649;R-HSA-3968362;R-HSA-4551683;R-HSA-4085350;R-HSA-4551679
R-HSA-2428928	IRS-related events triggered by IGF1R	2	69	2	49	0.00429639	0.819767	0.980838	7	12	0.000771506	9606	Homo sapiens	PDK1;IGF1R	O15530;P08069	PDK1;LRRC8B	Q13370;O15530	R-HSA-109701;R-HSA-2428930;R-HSA-109702;R-HSA-162363;R-HSA-2428926;R-HSA-162425;R-HSA-2428922
R-HSA-9761174	Formation of intermediate mesoderm	0	13	3	51	0.000809465	0.820118	0.980838	4	5	0.000321461	9606	Homo sapiens			FLNA;PDK1;LONRF1	Q12948;P09038;Q06710	R-HSA-9761173;R-HSA-9761186;R-HSA-9761170;R-HSA-9761166
R-HSA-9924644	Developmental Lineages of the Mammary Gland	1	44	0	20	0.00273973	0.820118	0.980838	2	3	0.000192876	9606	Homo sapiens	EGF				R-HSA-9925879;R-HSA-9925892
R-HSA-9037629	Lewis blood group biosynthesis	1	37	1	26	0.00230386	0.820118	0.980838	4	13	0.000835798	9606	Homo sapiens	B3GALT5	Q9Y2C3	C3orf52	P21217	R-HSA-9603986;R-HSA-9603989;R-HSA-9605609;R-HSA-9605644
R-HSA-433137	Sodium-coupled sulphate, di- and tri-carboxylate transporters	0	9	3	54	0.000560399	0.820118	0.980838	1	5	0.000321461	9606	Homo sapiens			SLC41A1;SLC38A1;C3orf64	Q9UKG4	R-HSA-433099
R-HSA-1461957	Beta defensins	0	40	1	23	0.00249066	0.820118	0.980838	1	5	0.000321461	9606	Homo sapiens			B3GALT5	P81534	R-HSA-1974676
R-HSA-198203	PI3K/AKT activation	0	13	1	50	0.000809465	0.820118	0.980838	1	5	0.000321461	9606	Homo sapiens			DAAM1	P61586	R-HSA-202692
R-HSA-983169	Class I MHC mediated antigen processing & presentation	16	404	13	341	0.0251557	0.822954	0.980838	18	52	0.00334319	9606	Homo sapiens	KLHDC5;SIAH2;VPRBP;UBR1;FBXO32;FBXO22;FBXL22;TRIM9;RNF214;RNF217;ARIH2;UBA3;ASB5;LONRF1;CTSL2	Q9C026;Q969P5;Q8IWV7;O43255;Q8TC41;Q8IWV8;Q8WWX0;Q8NEZ5;Q86Y13;O95376;O60911;Q8TBC4;Q9Y4B6;Q17RB8;Q9P2K6;Q6P050	KPNB1;TFRC;USP12;ERO1L;CD9;VAMP1;TRAF5;BNIP3;VAMP1;NFATC2IP;STX3;RANBP2;RHBDD1	P55735;O75396;O00161;P61769;Q15436;P30101;Q12846;P27797	R-HSA-8863973;R-HSA-983148;R-HSA-8951595;R-HSA-983147;R-HSA-983146;R-HSA-1236948;R-HSA-983142;R-HSA-983140;R-HSA-8863914;R-HSA-983425;R-HSA-8863895;R-HSA-983422;R-HSA-8863858;R-HSA-983161;R-HSA-983157;R-HSA-983156;R-HSA-983153;R-HSA-983152
R-HSA-6782210	Gap-filling DNA repair synthesis and ligation in TC-NER	1	64	0	0	0.00398506	0.824956	0.980838	1	2	0.000128584	9606	Homo sapiens	LIG3				R-HSA-6782227
R-HSA-167152	Formation of HIV elongation complex in the absence of HIV Tat	0	47	1	18	0.00292653	0.824956	0.980838	1	2	0.000128584	9606	Homo sapiens			EAF1	P55199	R-HSA-167077
R-HSA-428359	Insulin-like Growth Factor-2 mRNA Binding Proteins (IGF2BPs/IMPs/VICKZs) bind RNA	0	13	1	54	0.000809465	0.824956	0.980838	1	3	0.000192876	9606	Homo sapiens			LRPPRC	Q9NZI8	R-HSA-428296
R-HSA-68949	Orc1 removal from chromatin	1	60	0	10	0.00373599	0.824956	0.980838	1	4	0.000257169	9606	Homo sapiens	CDK2				R-HSA-68944
R-HSA-917729	Endosomal Sorting Complex Required For Transport (ESCRT)	0	35	1	34	0.00217933	0.824956	0.980838	1	4	0.000257169	9606	Homo sapiens			NUPL1	Q8WUX9	R-HSA-917693
R-HSA-3249367	STAT6-mediated induction of chemokines	0	5	3	62	0.000311333	0.824956	0.980838	1	6	0.000385753	9606	Homo sapiens			TANK;STX3;GAPDH	Q9UHD2	R-HSA-3249378
R-HSA-9013420	RHOU GTPase cycle	2	44	2	76	0.00273973	0.82709	0.980838	2	4	0.000257169	9606	Homo sapiens	WDR6;PAK3	O75914;Q9NNW5	ACTN1;CBL	P12931	R-HSA-9726848;R-HSA-9018766
R-HSA-8983711	OAS antiviral response	2	16	2	102	0.000996264	0.82709	0.980838	4	15	0.000964382	9606	Homo sapiens	PDE12;FLNA	Q6L8Q7;P21333	ACTN1;PRKRA	P00973;O95786	R-HSA-9009950;R-HSA-8985153;R-HSA-8985123;R-HSA-8983671
R-HSA-389599	Alpha-oxidation of phytanate	0	31	2	34	0.00193026	0.829664	0.980838	3	8	0.000514337	9606	Homo sapiens			KPNB1;LRRC8B	O14975;O43808	R-HSA-389652;R-HSA-389622;R-HSA-389632
R-HSA-5676934	Protein repair	1	19	2	46	0.00118306	0.829664	0.980838	2	7	0.000450045	9606	Homo sapiens	MSRB3	Q8IXL7	ACTN1;GAPDH	P10599	R-HSA-5676917;R-HSA-5676940
R-HSA-9764302	Regulation of CDH19 Expression and Function	0	8	3	61	0.000498132	0.829664	0.980838	1	5	0.000321461	9606	Homo sapiens			NEK4;VCL;VCL	P35221	R-HSA-9773218
R-HSA-189483	Heme degradation	0	40	2	30	0.00249066	0.829664	0.980838	3	22	0.00141443	9606	Homo sapiens			TFRC;ESYT1	P22309;P02768	R-HSA-9661425;R-HSA-9632039;R-HSA-9661432
R-HSA-392518	Signal amplification	2	41	1	77	0.00255293	0.83065	0.980838	13	19	0.00122155	9606	Homo sapiens	GNG4;GNB5	P50150;O14775	SLC5A3	Q9H244	R-HSA-417829;R-HSA-392195;R-HSA-428750;R-HSA-428909;R-HSA-428749;R-HSA-392202;R-HSA-428918;R-HSA-428917;R-HSA-418581;R-HSA-418579;R-HSA-428752;R-HSA-418576;R-HSA-392187
R-HSA-2428924	IGF1R signaling cascade	2	72	2	49	0.00448319	0.83065	0.980838	10	17	0.00109297	9606	Homo sapiens	PDK1;IGF1R	O15530;P08069	PDK1;LRRC8B	Q13370;O15530	R-HSA-109701;R-HSA-2404193;R-HSA-2404195;R-HSA-2428930;R-HSA-109702;R-HSA-162363;R-HSA-2428926;R-HSA-162425;R-HSA-5686072;R-HSA-2428922
R-HSA-5663220	RHO GTPases Activate Formins	4	149	8	74	0.00927771	0.833158	0.980838	12	27	0.00173589	9606	Homo sapiens	RANBP2;AHCTF1;DAAM1;SRF	P49792;Q9Y4D1;Q8WYP5;P11831	SRF;FLNA;TLN1;DAAM1;TLN1;MYOCD;CD9;IGF1R	P05556;P11831;Q969V6;Q9Y4D1	R-HSA-3858489;R-HSA-3858495;R-HSA-5666160;R-HSA-5666129;R-HSA-5666001;R-HSA-5666049;R-HSA-5666046;R-HSA-5665982;R-HSA-5665998;R-HSA-5665999;R-HSA-5666008;R-HSA-5666169
R-HSA-2404192	Signaling by Type 1 Insulin-like Growth Factor 1 Receptor (IGF1R)	2	73	2	49	0.00454545	0.834144	0.980838	12	19	0.00122155	9606	Homo sapiens	PDK1;IGF1R	O15530;P08069	PDK1;LRRC8B	Q13370;O15530	R-HSA-2404199;R-HSA-109701;R-HSA-2404193;R-HSA-2404195;R-HSA-2428930;R-HSA-109702;R-HSA-162363;R-HSA-2428926;R-HSA-162425;R-HSA-2404200;R-HSA-5686072;R-HSA-2428922
R-HSA-176034	Interactions of Tat with host cellular proteins	0	3	2	66	0.0001868	0.834246	0.980838	2	2	0.000128584	9606	Homo sapiens			PBRM1;MLL	O60563;P04608	R-HSA-167234;R-HSA-167235
R-HSA-174414	Processive synthesis on the C-strand of the telomere	0	33	1	41	0.00205479	0.834246	0.980838	1	7	0.000450045	9606	Homo sapiens			XRCC5	Q14191	R-HSA-174446
R-HSA-1502540	Signaling by Activin	3	19	4	155	0.00118306	0.837873	0.980838	7	10	0.000642921	9606	Homo sapiens	ACVR1C;INHBA;ACVR2B	Q8NER5;P08476;Q13705	ACVR2B;ACVR2B;ZNF417;ZNF587	P19883;P36896	R-HSA-1549526;R-HSA-1181153;R-HSA-2473184;R-HSA-2470483;R-HSA-2473186;R-HSA-2470508;R-HSA-1181149
R-HSA-9708530	Regulation of BACH1 activity	0	20	3	52	0.00124533	0.838705	0.980838	6	8	0.000514337	9606	Homo sapiens			CREBZF;FBXO22;ATF2	O14867	R-HSA-9708517;R-HSA-9708533;R-HSA-9762209;R-HSA-9708497;R-HSA-9708466;R-HSA-9707690
R-HSA-5686938	Regulation of TLR by endogenous ligand	0	41	1	27	0.00255293	0.838705	0.980838	4	13	0.000835798	9606	Homo sapiens			UHRF2	P09429	R-HSA-6804100;R-HSA-6804099;R-HSA-6805981;R-HSA-5432825
R-HSA-399955	SEMA3A-Plexin repulsion signaling by inhibiting Integrin adhesion	1	20	3	48	0.00124533	0.838705	0.980838	2	8	0.000514337	9606	Homo sapiens	TLN1	Q9Y490	FLNA;UBR1;VCL	Q9Y490;O14786	R-HSA-399942;R-HSA-399936
R-HSA-159854	Gamma-carboxylation, transport, and amino-terminal cleavage of proteins	0	16	2	52	0.000996264	0.838705	0.980838	3	27	0.00173589	9606	Homo sapiens			C3orf64;UBR5	P00740	R-HSA-159796;R-HSA-159803;R-HSA-159836
R-HSA-9748787	Azathioprine ADME	1	58	0	9	0.00361146	0.838705	0.980838	1	18	0.00115726	9606	Homo sapiens	SLC29A2				R-HSA-9751024
R-HSA-176407	Conversion from APC/C:Cdc20 to APC/C:Cdh1 in late anaphase	0	22	2	58	0.00136986	0.843044	0.980838	3	3	0.000192876	9606	Homo sapiens			USP37;CDK2	Q9UM11;Q12834	R-HSA-174224;R-HSA-174070;R-HSA-174124
R-HSA-9764562	Regulation of CDH1 mRNA translation by microRNAs	1	18	0	51	0.0011208	0.843044	0.980838	4	6	0.000385753	9606	Homo sapiens	EIF2C3				R-HSA-9768614;R-HSA-9768643;R-HSA-9768616;R-HSA-9768618
R-HSA-9716542	Signaling by Rho GTPases, Miro GTPases and RHOBTB3	36	724	39	926	0.0450809	0.844081	0.980838	95	212	0.0136299	9606	Homo sapiens	MTMR1;NCKAP1;AHCTF1;DOCK3;TFRC;SRF;MSI2;MYLK;PPP1CB;PARD6B;STBD1;NHS;FLNA;WDR6;PAK3;SAMD10;CAP2;PDK1;ACTR3;RANBP2;CPSF7;PPP1R12A;ACTN1;MCAM;ARHGEF17;RDX;MYO19;MPP7;KTN1;SLC4A7;ACTC1;DAAM1;CDC42EP3;ESYT1;PPP1R12B;RAB9B	Q13613;Q9NNW5;P12814;Q9Y6M7;O95210;Q96H55;Q6T4R5;Q96KM6;Q9Y2A7;Q9BYG5;Q8N684;Q96PE2;P02786;Q8IZD9;P47756;P49792;O75914;Q9NP90;Q9UKI2;O15530;O94955;Q15746;P68032;P11831;Q86UP2;Q96DH6;O60237;Q5T2T1;P62140;Q9Y4D1;Q8WYP5;P43121;P61158;Q9BSJ8;O14974;P21333	PKIA;KCNMA1;RPRD1A;PAK3;SORBS1;CFL2;TSGA10;ACTN1;DAAM1;CBL;RDX;INADL;IGF1R;CFL2;CDK2;TANC1;NCKAP1;FLNA;KPNB1;MPP7;MYOCD;RASSF3;ACTR3;CAP2;ACTC1;TLN1;SMARCC1;TLN1;CD9;PPP1R12A;RPRD1A;SRF;MTX2;SCHIP1;MLL;RAB15;FBXO28;MPP3;YAP1	Q15669;P05556;O43663;Q16512;Q14247;Q13153;Q969V6;Q13177;Q9UQB8;P35240;P46527;O14907;P23528;O60341;Q9HAP6;Q9Y4D1;P12931;P11831;P52306;P00519;P52565;O00255	R-HSA-9706390;R-HSA-3858489;R-HSA-2029469;R-HSA-2029466;R-HSA-3858495;R-HSA-5668947;R-HSA-9013004;R-HSA-5623632;R-HSA-5671763;R-HSA-5666129;R-HSA-2029465;R-HSA-9018766;R-HSA-5666001;R-HSA-2029460;R-HSA-5671772;R-HSA-9706399;R-HSA-9018756;R-HSA-419083;R-HSA-9706393;R-HSA-2029456;R-HSA-5666008;R-HSA-9018758;R-HSA-9013145;R-HSA-9014296;R-HSA-5668932;R-HSA-9018778;R-HSA-5671749;R-HSA-9726848;R-HSA-90…
R-HSA-1358803	Downregulation of ERBB2:ERBB3 signaling	1	16	1	54	0.000996264	0.847266	0.980838	7	8	0.000514337	9606	Homo sapiens	AKT3	Q9Y243	BHLHA15	Q9H4P4	R-HSA-1358789;R-HSA-1358790;R-HSA-1358791;R-HSA-1358801;R-HSA-1358798;R-HSA-1358792;R-HSA-1358795
R-HSA-8849473	PTK6 Expression	0	10	1	60	0.000622665	0.847266	0.980838	1	3	0.000192876	9606	Homo sapiens			EGLN1	Q99814	R-HSA-8856930
R-HSA-202427	Phosphorylation of CD3 and TCR zeta chains	0	33	2	40	0.00205479	0.847266	0.980838	2	7	0.000450045	9606	Homo sapiens			PDK1;IGF1R	P41240	R-HSA-8855375;R-HSA-203774
R-HSA-5218921	VEGFR2 mediated cell proliferation	2	31	1	93	0.00193026	0.847477	0.980838	3	12	0.000771506	9606	Homo sapiens	ITPR1;PDK1	Q14643;O15530	PDK1	O15530	R-HSA-169683;R-HSA-169680;R-HSA-5218821
R-HSA-189445	Metabolism of porphyrins	2	79	2	49	0.00491905	0.847477	0.980838	6	42	0.00270027	9606	Homo sapiens	FLVCR1	Q9Y5Y0-2;Q9Y5Y0-1	TFRC;ESYT1	P22309;P02768	R-HSA-9661425;R-HSA-9661408;R-HSA-9632039;R-HSA-9661419;R-HSA-917892;R-HSA-9661432
R-HSA-69200	Phosphorylation of proteins involved in G1/S transition by active Cyclin E:Cdk2 complexes	1	6	2	66	0.000373599	0.851375	0.980838	1	1	6.42921e-05	9606	Homo sapiens	CDK2	P24941	CDK2;UHRF2	P06400	R-HSA-188390
R-HSA-171306	Packaging Of Telomere Ends	0	33	3	42	0.00205479	0.851375	0.980838	2	2	0.000128584	9606	Homo sapiens			CFL2;KIAA1191;CFL2	Q9NUX5	R-HSA-181450;R-HSA-176700
R-HSA-111453	BH3-only proteins associate with and inactivate anti-apoptotic BCL-2 members	0	11	1	67	0.000684932	0.851375	0.980838	3	5	0.000321461	9606	Homo sapiens			ITPR1	P10415	R-HSA-114352;R-HSA-508163;R-HSA-9692376
R-HSA-389513	Co-inhibition by CTLA4	1	25	2	46	0.00155666	0.851375	0.980838	2	5	0.000321461	9606	Homo sapiens	AKT3	Q9Y243	DDR1;IGF1R	Q06124	R-HSA-388829;R-HSA-390329
R-HSA-1566977	Fibronectin matrix formation	1	21	0	53	0.0013076	0.851375	0.980838	1	4	0.000257169	9606	Homo sapiens	COL4A6				R-HSA-2327733
R-HSA-196757	Metabolism of folate and pterines	1	44	1	27	0.00273973	0.851375	0.980838	4	31	0.00199306	9606	Homo sapiens	DHFR	P00374	DHFR	Q86XF0	R-HSA-9709109;R-HSA-197972;R-HSA-197963;R-HSA-9709098
R-HSA-1483191	Synthesis of PC	0	55	1	15	0.00342466	0.851375	0.980838	1	18	0.00115726	9606	Homo sapiens			KIAA0907	Q9NQZ5	R-HSA-8877153
R-HSA-3371453	Regulation of HSF1-mediated heat shock response	6	113	7	211	0.00703611	0.852971	0.980838	9	14	0.00090009	9606	Homo sapiens	RANBP2;NUP210;HSPA4L;COL4A6;NUPL1	P49792;O95757;Q9BVL2-2;Q9BVL2-1;Q8TEM1;ENSG00000197565	CREBZF;FGF11;MLL;ZNF550;UBR5;GAPDH;GYS1	P49841;Q96EB6	R-HSA-3371537;R-HSA-5251955;R-HSA-5251942;R-HSA-5251959;R-HSA-3371467;R-HSA-3371435;R-HSA-5252041;R-HSA-3371518;R-HSA-5252079
R-HSA-1234158	Regulation of gene expression by Hypoxia-inducible Factor	2	15	2	116	0.000933998	0.853772	0.980838	2	7	0.000450045	9606	Homo sapiens	CA9	ENSG00000107159;Q16790	CSRP1;CDK2	Q16790;Q92793;Q09472	R-HSA-1234167;R-HSA-1235035
R-HSA-2892245	POU5F1 (OCT4), SOX2, NANOG repress genes related to differentiation	0	10	1	63	0.000622665	0.855374	0.980838	6	7	0.000450045	9606	Homo sapiens			XRCC5	P48431	R-HSA-2972965;R-HSA-2972949;R-HSA-2972948;R-HSA-2972966;R-HSA-2972977;R-HSA-2972979
R-HSA-5649702	APEX1-Independent Resolution of AP Sites via the Single Nucleotide Replacement Pathway	1	12	1	63	0.000747198	0.855374	0.980838	6	9	0.000578629	9606	Homo sapiens	LIG3	P49916	LIG3	Q96T60;P06746	R-HSA-5649734;R-HSA-5649726;R-HSA-5649724;R-HSA-5649708;R-HSA-5649723;R-HSA-5649705
R-HSA-9662834	CD163 mediating an anti-inflammatory response	0	14	1	58	0.000871731	0.855374	0.980838	3	9	0.000578629	9606	Homo sapiens			CD9	P78536	R-HSA-9662786;R-HSA-9662773;R-HSA-9662747
R-HSA-4641257	Degradation of AXIN	0	44	1	31	0.00273973	0.855374	0.980838	2	8	0.000514337	9606	Homo sapiens			LIG3	Q9NTX7	R-HSA-3640844;R-HSA-3640874
R-HSA-6788467	IL-6-type cytokine receptor ligand interactions	0	17	2	61	0.00105853	0.855374	0.980838	3	14	0.00090009	9606	Homo sapiens			SORT1;NDUFS1	P26441;Q99650;P42702	R-HSA-6784189;R-HSA-6784204;R-HSA-5696491
R-HSA-159230	Transport of the SLBP Dependant Mature mRNA	4	40	6	192	0.00249066	0.855651	0.980838	3	3	0.000192876	9606	Homo sapiens	RANBP2;NUP210;NUPL1	P49792;Q9BVL2-2;Q9BVL2-1;Q8TEM1	KPNB1;RPRD1A;RANBP2;RANBP2;LRPPRC;EIF4A2	Q09161;P06730;Q9UBU9	R-HSA-77587;R-HSA-159046;R-HSA-159050
R-HSA-379398	Enzymatic degradation of Dopamine by monoamine oxidase	0	12	1	60	0.000747198	0.859265	0.980838	1	2	0.000128584	9606	Homo sapiens			NIPAL4	P21964	R-HSA-379464
R-HSA-201688	WNT mediated activation of DVL	0	12	1	63	0.000747198	0.859265	0.980838	1	4	0.000257169	9606	Homo sapiens			KLHDC5	P49674	R-HSA-3772435
R-HSA-111463	SMAC (DIABLO) binds to IAPs	0	7	1	70	0.000435866	0.859265	0.980838	1	4	0.000257169	9606	Homo sapiens			LONRF1	P98170	R-HSA-9627350
R-HSA-9828806	Maturation of hRSV A proteins	2	33	4	100	0.00205479	0.862771	0.980838	4	40	0.00257169	9606	Homo sapiens	PPP1CB;KPNB1	Q14974;P62140	SLC2A1;IPO7;RANBP2;RANBP2	Q14974;O14980	R-HSA-9831702;R-HSA-9832037;R-HSA-9831948;R-HSA-9831677
R-HSA-211733	Regulation of activated PAK-2p34 by proteasome mediated degradation	0	37	2	37	0.00230386	0.863051	0.980838	2	2	0.000128584	9606	Homo sapiens			SORBS1;FBXO28	Q13177	R-HSA-211715;R-HSA-211734
R-HSA-379397	Enzymatic degradation of dopamine by COMT	0	13	1	60	0.000809465	0.863051	0.980838	2	4	0.000257169	9606	Homo sapiens			NIPAL4	P21964	R-HSA-9679775;R-HSA-379387
R-HSA-111469	SMAC, XIAP-regulated apoptotic response	0	8	1	70	0.000498132	0.863051	0.980838	4	10	0.000642921	9606	Homo sapiens			LONRF1	P98170	R-HSA-9627107;R-HSA-9627104;R-HSA-9627350;R-HSA-9627369
R-HSA-8939256	RUNX1 regulates transcription of genes involved in WNT signaling	0	9	3	65	0.000560399	0.863051	0.980838	1	4	0.000257169	9606	Homo sapiens			ZBTB26;WDR26;YAP1	O15169	R-HSA-8932076
R-HSA-69560	Transcriptional activation of p53 responsive genes	0	6	2	68	0.000373599	0.863051	0.980838	1	5	0.000321461	9606	Homo sapiens			CDK2;LRP2BP	P38936	R-HSA-6803411
R-HSA-69895	Transcriptional activation of cell cycle inhibitor p21	0	6	2	68	0.000373599	0.863051	0.980838	1	5	0.000321461	9606	Homo sapiens			CDK2;LRP2BP	P38936	R-HSA-6803411
R-HSA-110373	Resolution of AP sites via the multiple-nucleotide patch replacement pathway	0	32	1	43	0.00199253	0.863051	0.980838	3	19	0.00122155	9606	Homo sapiens			LIG3	P06746	R-HSA-5651792;R-HSA-5649854;R-HSA-110364
R-HSA-9634285	Constitutive Signaling by Overexpressed ERBB2	0	16	2	61	0.000996264	0.863051	0.980838	1	8	0.000514337	9606	Homo sapiens			CBL;DDR1	P29353	R-HSA-9634391
R-HSA-72702	Ribosomal scanning and start codon recognition	1	64	0	14	0.00398506	0.866736	0.980838	2	2	0.000128584	9606	Homo sapiens	EIF4A2				R-HSA-72697;R-HSA-72621
R-HSA-111459	Activation of caspases through apoptosome-mediated cleavage	0	8	1	70	0.000498132	0.866736	0.980838	2	2	0.000128584	9606	Homo sapiens			LONRF1	P98170	R-HSA-114261;R-HSA-114252
R-HSA-6814848	Glycerophospholipid catabolism	0	18	2	56	0.0011208	0.866736	0.980838	2	7	0.000450045	9606	Homo sapiens			SACS;SLC4A7	Q9NZC3;Q6UWR7	R-HSA-6814797;R-HSA-6813740
R-HSA-176187	Activation of ATR in response to replication stress	1	39	0	39	0.00242839	0.866736	0.980838	2	9	0.000578629	9606	Homo sapiens	CDK2				R-HSA-176298;R-HSA-176318
R-HSA-5250989	Toxicity of botulinum toxin type G (botG)	1	7	3	68	0.000435866	0.870322	0.980838	4	5	0.000321461	9606	Homo sapiens	VAMP1	P23763	STX3;ARMC1;VLDLR	P21579;P63027	R-HSA-5250962;R-HSA-5250978;R-HSA-5250986;R-HSA-5250972
R-HSA-1170546	Prolactin receptor signaling	0	18	5	58	0.0011208	0.870322	0.980838	2	14	0.00090009	9606	Homo sapiens			INSIG2;DDR1;MPL;UBP1;IGF1R	Q06124;P16471;O60674	R-HSA-1302698;R-HSA-1369114
R-HSA-1855191	Synthesis of IPs in the nucleus	0	18	1	57	0.0011208	0.870322	0.980838	1	10	0.000642921	9606	Homo sapiens			ARL10	Q9H8X2	R-HSA-1855176
R-HSA-3000171	Non-integrin membrane-ECM interactions	6	83	9	256	0.00516812	0.870376	0.980838	14	33	0.00212164	9606	Homo sapiens	DDR1;DTNA;ACTC1;ACTN1;COL4A6;TNC	Q9Y4J8;P12814;Q14031;P24821;P68032;Q08345	OTUD4;CACNA1C;DTNA;HAT1;ACTN1;UBR1;PDK1;EPM2AIP1;CD9	Q14118;P04004;P12814;P01137;P09038;P11532	R-HSA-9913335;R-HSA-9913333;R-HSA-2328129;R-HSA-9913332;R-HSA-2731149;R-HSA-9913329;R-HSA-9913339;R-HSA-9913337;R-HSA-2731078;R-HSA-2684507;R-HSA-2681694;R-HSA-2327738;R-HSA-2731122;R-HSA-9914537
R-HSA-159234	Transport of Mature mRNAs Derived from Intronless Transcripts	4	47	6	192	0.00292653	0.871315	0.980838	9	9	0.000578629	9606	Homo sapiens	RANBP2;NUP210;NUPL1	P49792;Q9BVL2-2;Q9BVL2-1;Q8TEM1	KPNB1;RPRD1A;RANBP2;RANBP2;LRPPRC;EIF4A2	Q09161;P06730;Q9UBU9	R-HSA-77587;R-HSA-158481;R-HSA-159046;R-HSA-158484;R-HSA-159050;R-HSA-158441;R-HSA-77594;R-HSA-158447;R-HSA-111439
R-HSA-1234174	Cellular response to hypoxia	4	73	4	174	0.00454545	0.873429	0.980838	11	20	0.00128584	9606	Homo sapiens	EGLN1;EGLN3;CA9	ENSG00000107159;Q9H6Z9;Q16790;Q9GZT9	EGLN3;CSRP1;CDK2;EGLN1	Q99814;Q16790;Q92793;Q16665;Q09472	R-HSA-1234179;R-HSA-1234163;R-HSA-1234177;R-HSA-1234166;R-HSA-1234167;R-HSA-1234183;R-HSA-1234181;R-HSA-1234165;R-HSA-1235035;R-HSA-1234159;R-HSA-1234173
R-HSA-399956	CRMPs in Sema3A signaling	1	18	3	58	0.0011208	0.873812	0.980838	3	5	0.000321461	9606	Homo sapiens	DPYSL5	Q9BPU6	UBR5;GAPDH;GYS1	P49841	R-HSA-399951;R-HSA-399947;R-HSA-399944
R-HSA-164939	Nef mediated downregulation of CD28 cell surface expression	0	3	2	73	0.0001868	0.873812	0.980838	1	3	0.000192876	9606	Homo sapiens			EAF1;SV2A	Q96CW1	R-HSA-167633
R-HSA-69017	CDK-mediated phosphorylation and removal of Cdc6	1	62	0	14	0.00386052	0.873812	0.980838	1	4	0.000257169	9606	Homo sapiens	CDK2				R-HSA-69005
R-HSA-210744	Regulation of gene expression in late stage (branching morphogenesis) pancreatic bud precursor cells	0	20	1	56	0.00124533	0.873812	0.980838	1	4	0.000257169	9606	Homo sapiens			NOM1	Q9Y4Z2	R-HSA-210836
R-HSA-1483248	Synthesis of PIPs at the ER membrane	0	14	1	64	0.000871731	0.873812	0.980838	1	5	0.000321461	9606	Homo sapiens			MTMR1	Q13614	R-HSA-6809764
R-HSA-74158	RNA Polymerase III Transcription	2	43	2	94	0.00267746	0.87398	0.980838	18	25	0.0016073	9606	Homo sapiens	GTF3C3;SNAPC3	Q9Y5Q9;Q92966	LMO1;EAF1	P52747	R-HSA-83723;R-HSA-83788;R-HSA-83791;R-HSA-83790;R-HSA-83793;R-HSA-112149;R-HSA-112055;R-HSA-112150;R-HSA-76054;R-HSA-112054;R-HSA-112153;R-HSA-76056;R-HSA-112152;R-HSA-112155;R-HSA-83803;R-HSA-83805;R-HSA-76060;R-HSA-112156
R-HSA-9634597	GPER1 signaling	2	56	2	76	0.00348692	0.87398	0.980838	4	10	0.000642921	9606	Homo sapiens	GNG4;GNB5	P50150;O14775	ACTN1;CBL	P12931	R-HSA-9036301;R-HSA-9036307;R-HSA-9624014;R-HSA-9036308
R-HSA-418555	G alpha (s) signalling events	5	190	3	92	0.0118306	0.875599	0.980838	13	28	0.00180018	9606	Homo sapiens	GNG4;PDE3A;GNB5;RAMP1;RLF	O60894;P50150;P51460;O14775;Q14432	ACTN1;CBL;LRRC8B	P12931;Q13370	R-HSA-379044;R-HSA-9036301;R-HSA-751013;R-HSA-8964287;R-HSA-9705507;R-HSA-9629675;R-HSA-9036307;R-HSA-9624014;R-HSA-744887;R-HSA-9036308;R-HSA-744886;R-HSA-9629679;R-HSA-8964278
R-HSA-113501	Inhibition of replication initiation of damaged DNA by RB1/E2F1	0	15	2	66	0.000933998	0.877208	0.980838	1	3	0.000192876	9606	Homo sapiens			CDK2;UHRF2	P06400	R-HSA-113503
R-HSA-68616	Assembly of the ORC complex at the origin of replication	1	39	0	44	0.00242839	0.877208	0.980838	3	11	0.000707214	9606	Homo sapiens	KPNB1				R-HSA-9734670;R-HSA-9734687;R-HSA-9734713
R-HSA-391908	Prostanoid ligand receptors	0	14	5	63	0.000871731	0.877208	0.980838	2	9	0.000578629	9606	Homo sapiens			SLC15A4;ARL10;ACVR2B;IPO7;SLC6A8	P43119;P43115	R-HSA-391942;R-HSA-391933
R-HSA-3000178	ECM proteoglycans	3	79	5	112	0.00491905	0.878876	0.980838	12	23	0.00147872	9606	Homo sapiens	TNC;COL4A6;ITGA8	P53708;P24821;Q14031	OTUD4;HAT1;PDK1;CD9;ATXN7	Q14118;P04004;O00468	R-HSA-2467716;R-HSA-2426471;R-HSA-2424246;R-HSA-2467633;R-HSA-2467665;R-HSA-2396370;R-HSA-2396124;R-HSA-2681681;R-HSA-2396079;R-HSA-2681667;R-HSA-2467659;R-HSA-2465883
R-HSA-114516	Disinhibition of SNARE formation	0	10	4	70	0.000622665	0.880512	0.980838	1	2	0.000128584	9606	Homo sapiens			VAMP1;VAMP1;STX3;CD9	Q12846	R-HSA-114684
R-HSA-174430	Telomere C-strand synthesis initiation	0	19	2	65	0.00118306	0.880512	0.980838	1	4	0.000257169	9606	Homo sapiens			NUPL1;C6orf168	Q86WV5;Q9H668;Q2NKJ3	R-HSA-9668831
R-HSA-2024096	HS-GAG degradation	0	38	2	42	0.00236613	0.880512	0.980838	3	16	0.00102867	9606	Homo sapiens			CTSL2;PDK1	P18827;P07711	R-HSA-9941078;R-HSA-9792569;R-HSA-9792568
R-HSA-1606341	IRF3 mediated activation of type 1 IFN	0	7	3	73	0.000435866	0.880512	0.980838	1	6	0.000385753	9606	Homo sapiens			TANK;STX3;GAPDH	Q9UHD2	R-HSA-1606324
R-HSA-8856828	Clathrin-mediated endocytosis	5	161	6	148	0.0100249	0.883007	0.980838	25	35	0.00225023	9606	Homo sapiens	ACTR3;TFRC;EGF;STON1;CBL	Q9Y6Q2;P22681;P61158;P02786;P01133	ZNF233;OXCT1;RIF1;STX3;TLN1;UBA3	P51809;P42566;P98164;Q15843;O60331	R-HSA-8868230;R-HSA-8868236;R-HSA-8862280;R-HSA-8871194;R-HSA-8871193;R-HSA-8868071;R-HSA-8866279;R-HSA-8863463;R-HSA-8863718;R-HSA-8866277;R-HSA-8868066;R-HSA-8863727;R-HSA-8867756;R-HSA-8868651;R-HSA-8863723;R-HSA-8867754;R-HSA-8863721;R-HSA-8868648;R-HSA-8868072;R-HSA-8868661;R-HSA-8868660;R-HSA-8868659;R-HSA-8868658;R-HSA-8863472;R-HSA-8869438
R-HSA-532668	N-glycan trimming in the ER and Calnexin/Calreticulin cycle	0	57	2	24	0.00354919	0.883728	0.980838	3	18	0.00115726	9606	Homo sapiens			KPNB1;ERO1L	P30101;Q13724	R-HSA-548890;R-HSA-901047;R-HSA-532678
R-HSA-5632987	Defective Mismatch Repair Associated With PMS2	0	2	1	79	0.000124533	0.886857	0.980838	1	1	6.42921e-05	9606	Homo sapiens			ZNF774	P40692	R-HSA-5632958
R-HSA-9839394	TGFBR3 expression	1	31	0	51	0.00193026	0.886857	0.980838	4	8	0.000514337	9606	Homo sapiens	EIF2C3				R-HSA-9839396;R-HSA-9860160;R-HSA-9860139;R-HSA-9860168
R-HSA-379716	Cytosolic tRNA aminoacylation	1	50	1	31	0.00311333	0.886857	0.980838	10	21	0.00135014	9606	Homo sapiens	DARS	P14868	TNIK	P12081	R-HSA-379861;R-HSA-379893;R-HSA-379844;R-HSA-379974;R-HSA-379982;R-HSA-379993;R-HSA-379865;R-HSA-380008;R-HSA-379867;R-HSA-379994
R-HSA-2979096	NOTCH2 Activation and Transmission of Signal to the Nucleus	0	26	1	54	0.00161893	0.886857	0.980838	4	13	0.000835798	9606	Homo sapiens			SMOC1	Q04721	R-HSA-2974731;R-HSA-157640;R-HSA-157933;R-HSA-157629
R-HSA-70921	Histidine catabolism	0	30	3	50	0.001868	0.886857	0.980838	2	8	0.000514337	9606	Homo sapiens			KLHL23;RAB9B;PLEKHA3	Q96NU7;P42357	R-HSA-70899;R-HSA-70906
R-HSA-373755	Semaphorin interactions	4	71	10	181	0.00442092	0.887403	0.980838	10	41	0.00263598	9606	Homo sapiens	DPYSL5;PLXNB3;TLN1;PAK3	O75914;Q9ULL4;Q9BPU6;Q9Y490	CAP2;CFL2;FLNA;UBR1;UBR5;ACTC1;VCL;GAPDH;GYS1;CFL2	Q9Y490;P49841;P23528;O14786	R-HSA-399942;R-HSA-399939;R-HSA-399952;R-HSA-399936;R-HSA-399950;R-HSA-399951;R-HSA-399930;R-HSA-416698;R-HSA-399947;R-HSA-399944
R-HSA-1250196	SHC1 events in ERBB2 signaling	1	36	2	52	0.00224159	0.892866	0.980838	4	6	0.000385753	9606	Homo sapiens	EGF	P01133	CBL;DDR1	P29353	R-HSA-1250195;R-HSA-1250486;R-HSA-1963578;R-HSA-1250463
R-HSA-391906	Leukotriene receptors	0	9	4	75	0.000560399	0.892866	0.980838	1	5	0.000321461	9606	Homo sapiens			SACS;RIF1;KIAA1244;UBR3	Q13304	R-HSA-391937
R-HSA-193144	Estrogen biosynthesis	0	16	2	66	0.000996264	0.892866	0.980838	1	8	0.000514337	9606	Homo sapiens			LRRN4;TTPA	Q8NBQ5	R-HSA-5693390
R-HSA-9639288	Amino acids regulate mTORC1	0	61	1	21	0.00379826	0.892866	0.980838	1	12	0.000771506	9606	Homo sapiens			TFRC	Q9P0V3	R-HSA-9640167
R-HSA-9934037	Formation of neuronal progenitor and neuronal BAF (npBAF and nBAF)	1	25	3	77	0.00155666	0.895749	0.980838	2	2	0.000128584	9606	Homo sapiens	SMARCC1	Q92922	MORF4L2;SMARCC1;ATF2	O96019;Q8NFD5;Q15532;Q92925	R-HSA-9934023;R-HSA-9934021
R-HSA-73863	RNA Polymerase I Transcription Termination	0	33	1	51	0.00205479	0.895749	0.980838	2	4	0.000257169	9606	Homo sapiens			FBXO28	Q6NZI2	R-HSA-74993;R-HSA-74992
R-HSA-8941855	RUNX3 regulates CDKN1A transcription	0	8	2	76	0.000498132	0.895749	0.980838	2	6	0.000385753	9606	Homo sapiens			CDK2;LRP2BP	P38936	R-HSA-8878130;R-HSA-8878186
R-HSA-1566948	Elastic fibre formation	1	45	2	45	0.00280199	0.895749	0.980838	3	17	0.00109297	9606	Homo sapiens	ITGA8	P53708	ZNF550;ATXN7	Q8N2S1;Q9UBX5	R-HSA-2395364;R-HSA-2129353;R-HSA-2395320
R-HSA-75876	Synthesis of very long-chain fatty acyl-CoAs	1	51	3	32	0.00317559	0.895749	0.980838	2	12	0.000771506	9606	Homo sapiens	PTPLA	B0YJ81	SLC41A1;VAMP1;LRRN4	A1L3X0	R-HSA-548815;R-HSA-5676637
R-HSA-8935964	RUNX1 regulates expression of components of tight junctions	0	8	1	75	0.000498132	0.895749	0.980838	1	6	0.000385753	9606	Homo sapiens			TSPAN2	O00501	R-HSA-8936007
R-HSA-156588	Glucuronidation	0	62	2	29	0.00386052	0.895749	0.980838	2	13	0.000835798	9606	Homo sapiens			ESYT1;UBR5	P22309;Q9NUJ1	R-HSA-9632039;R-HSA-5694563
R-HSA-187687	Signalling to ERKs	0	42	2	47	0.00261519	0.895749	0.980838	1	32	0.00205735	9606	Homo sapiens			KCNMA1;CBL	P46109	R-HSA-170975
R-HSA-194315	Signaling by Rho GTPases	33	708	38	877	0.0440847	0.898273	0.980838	88	203	0.0130513	9606	Homo sapiens	MTMR1;NCKAP1;AHCTF1;DOCK3;TFRC;SRF;MSI2;MYLK;PPP1CB;PARD6B;STBD1;NHS;FLNA;WDR6;PAK3;SAMD10;CAP2;PDK1;ACTR3;RANBP2;CPSF7;PPP1R12A;ACTN1;MCAM;ARHGEF17;MPP7;KTN1;SLC4A7;ACTC1;DAAM1;CDC42EP3;ESYT1;PPP1R12B	Q13613;Q9NNW5;P12814;Q9Y6M7;O95210;Q6T4R5;Q96KM6;Q9Y2A7;Q9BYG5;Q8N684;Q96PE2;P02786;Q8IZD9;P47756;P49792;O75914;Q9UKI2;O15530;Q15746;P68032;P11831;Q86UP2;Q96DH6;O60237;Q5T2T1;P62140;Q9Y4D1;Q8WYP5;P43121;P61158;Q9BSJ8;O14974;P21333	PKIA;KCNMA1;RPRD1A;PAK3;SORBS1;CFL2;TSGA10;ACTN1;DAAM1;CBL;RDX;INADL;IGF1R;CFL2;CDK2;TANC1;NCKAP1;FLNA;KPNB1;MPP7;MYOCD;RASSF3;ACTR3;CAP2;ACTC1;TLN1;SMARCC1;TLN1;CD9;PPP1R12A;RPRD1A;SRF;MTX2;SCHIP1;MLL;FBXO28;MPP3;YAP1	Q15669;P05556;O43663;Q16512;Q14247;Q13153;Q969V6;Q13177;Q9UQB8;P35240;P46527;O14907;P23528;O60341;Q9HAP6;Q9Y4D1;P12931;P11831;P00519;P52565;O00255	R-HSA-3858489;R-HSA-2029469;R-HSA-2029466;R-HSA-3858495;R-HSA-5668947;R-HSA-9013004;R-HSA-5623632;R-HSA-5671763;R-HSA-5666129;R-HSA-2029465;R-HSA-9018766;R-HSA-5666001;R-HSA-2029460;R-HSA-5671772;R-HSA-9018756;R-HSA-419083;R-HSA-2029456;R-HSA-5666008;R-HSA-9018758;R-HSA-9013145;R-HSA-9014296;R-HSA-5668932;R-HSA-9018778;R-HSA-5671749;R-HSA-9726848;R-HSA-9013023;R-HSA-9714691;R-HSA-9013009;R-HSA-56…
R-HSA-9933939	Formation of the polybromo-BAF (pBAF) complex	2	18	2	141	0.0011208	0.898412	0.980838	6	6	0.000385753	9606	Homo sapiens	PBRM1;SMARCC1	Q86U86;Q92922	PBRM1;SMARCC1	Q8WUB8;Q12824;Q969G3;Q68CP9	R-HSA-9933237;R-HSA-9932449;R-HSA-9932832;R-HSA-9932448;R-HSA-9932843;R-HSA-9932440
R-HSA-203641	NOSTRIN mediated eNOS trafficking	0	10	2	75	0.000622665	0.898556	0.980838	2	4	0.000257169	9606	Homo sapiens			ACTR3;PRKAA2	O00401;P50570	R-HSA-203662;R-HSA-203565
R-HSA-167200	Formation of HIV-1 elongation complex containing HIV-1 Tat	0	46	2	41	0.00286426	0.898556	0.980838	2	5	0.000321461	9606	Homo sapiens			PBRM1;EAF1	P04608;P55199	R-HSA-167234;R-HSA-167196
R-HSA-975578	Reactions specific to the complex N-glycan synthesis pathway	0	28	3	57	0.00174346	0.898556	0.980838	2	7	0.000450045	9606	Homo sapiens			ARL10;C3orf52;B3GALNT2	Q9H2A9;P21217	R-HSA-5693925;R-HSA-6786034
R-HSA-937042	IRAK2 mediated activation of TAK1 complex	0	12	2	78	0.000747198	0.898556	0.980838	1	5	0.000321461	9606	Homo sapiens			TRAF5;TNIK	Q9Y4K3	R-HSA-936963
R-HSA-167246	Tat-mediated elongation of the HIV-1 transcript	0	47	2	41	0.00292653	0.901286	0.980838	2	8	0.000514337	9606	Homo sapiens			PBRM1;EAF1	P04608;P55199	R-HSA-167234;R-HSA-167196
R-HSA-1855167	Synthesis of pyrophosphates in the cytosol	0	29	1	56	0.00180573	0.901286	0.980838	1	15	0.000964382	9606	Homo sapiens			ARL10	Q9H8X2	R-HSA-1855179
R-HSA-9006335	Signaling by Erythropoietin	0	35	2	55	0.00217933	0.901286	0.980838	1	25	0.0016073	9606	Homo sapiens			CBL;DDR1	P29353	R-HSA-9027274
R-HSA-9007101	Rab regulation of trafficking	4	131	2	138	0.00815691	0.903379	0.980838	22	35	0.00225023	9606	Homo sapiens	AKT3;RAB27A;CHML;RAB9B	P26374;Q9NP90;Q9Y243;P51159	PRKAA2;RAB27A	Q8IYJ3;O75385	R-HSA-8876615;R-HSA-8854759;R-HSA-8876454;R-HSA-8876837;R-HSA-8877475;R-HSA-8876193;R-HSA-8854209;R-HSA-8877760;R-HSA-8877998;R-HSA-8877612;R-HSA-8877451;R-HSA-8933446;R-HSA-8876616;R-HSA-8875318;R-HSA-8877813;R-HSA-8876191;R-HSA-8877311;R-HSA-8876190;R-HSA-8876446;R-HSA-8876188;R-HSA-8877308;R-HSA-8875320
R-HSA-113510	E2F mediated regulation of DNA replication	0	24	2	66	0.0014944	0.903944	0.980838	1	4	0.000257169	9606	Homo sapiens			CDK2;UHRF2	P06400	R-HSA-113503
R-HSA-9645460	Alpha-protein kinase 1 signaling pathway	0	14	2	78	0.000871731	0.903944	0.980838	2	10	0.000642921	9606	Homo sapiens			TRAF5;TNIK	Q9Y4K3	R-HSA-9645520;R-HSA-9645501
R-HSA-9014325	TICAM1,TRAF6-dependent induction of TAK1 complex	0	13	2	78	0.000809465	0.903944	0.980838	1	6	0.000385753	9606	Homo sapiens			TRAF5;TNIK	Q9Y4K3	R-HSA-177694
R-HSA-174411	Polymerase switching on the C-strand of the telomere	0	31	1	64	0.00193026	0.903944	0.980838	1	6	0.000385753	9606	Homo sapiens			EML2	P40937	R-HSA-9668902
R-HSA-8964616	G beta:gamma signalling through CDC42	2	21	4	127	0.0013076	0.904834	0.980838	6	6	0.000385753	9606	Homo sapiens	GNG4;GNB5	P50150;O14775	PAK3;PARD6B;FBXO28;PARD6B	Q13153;P60953	R-HSA-8964634;R-HSA-8964619;R-HSA-8964604;R-HSA-8964605;R-HSA-8964614;R-HSA-8964599
R-HSA-9818030	NFE2L2 regulating tumorigenic genes	2	17	2	132	0.00105853	0.904834	0.980838	4	12	0.000771506	9606	Homo sapiens	EGF	P01133;ENSG00000138798	PBRM1;ITPR1	P10415;P46531	R-HSA-9796055;R-HSA-9796071;R-HSA-9796082;R-HSA-9796044
R-HSA-379401	Dopamine clearance from the synaptic cleft	0	18	1	69	0.0011208	0.90653	0.980838	3	9	0.000578629	9606	Homo sapiens			NIPAL4	P21964	R-HSA-9679775;R-HSA-379464;R-HSA-379387
R-HSA-1187000	Fertilization	1	31	5	56	0.00193026	0.90653	0.980838	1	9	0.000578629	9606	Homo sapiens	CD9	P21926	TFRC;MCAM;ITGA3;STX3;ODZ2	P21926	R-HSA-1297275
R-HSA-5637815	Signaling by Ligand-Responsive EGFR Variants in Cancer	2	26	3	126	0.00161893	0.908902	0.980838	20	23	0.00147872	9606	Homo sapiens	EGF;CBL	P22681;P01133	CBL;LRIG1;DDR1	P22681;P29353	R-HSA-1225947;R-HSA-1226014;R-HSA-1225950;R-HSA-1225951;R-HSA-1226012;R-HSA-1225949;R-HSA-1220610;R-HSA-1220611;R-HSA-1247842;R-HSA-1247841;R-HSA-1226016;R-HSA-1225952;R-HSA-1225956;R-HSA-1220612;R-HSA-1247844;R-HSA-1225957;R-HSA-1220613;R-HSA-1225960;R-HSA-1225961;R-HSA-1169421
R-HSA-1236382	Constitutive Signaling by Ligand-Responsive EGFR Cancer Variants	2	26	3	126	0.00161893	0.908902	0.980838	20	23	0.00147872	9606	Homo sapiens	EGF;CBL	P22681;P01133	CBL;LRIG1;DDR1	P22681;P29353	R-HSA-1225947;R-HSA-1226014;R-HSA-1225950;R-HSA-1225951;R-HSA-1226012;R-HSA-1225949;R-HSA-1220610;R-HSA-1220611;R-HSA-1247842;R-HSA-1247841;R-HSA-1226016;R-HSA-1225952;R-HSA-1225956;R-HSA-1220612;R-HSA-1247844;R-HSA-1225957;R-HSA-1220613;R-HSA-1225960;R-HSA-1225961;R-HSA-1169421
R-HSA-167590	Nef Mediated CD4 Down-regulation	0	10	3	80	0.000622665	0.909046	0.980838	4	5	0.000321461	9606	Homo sapiens			CBL;FEM1B;CCDC85C	P06239;Q9UI12;P01730	R-HSA-167601;R-HSA-167537;R-HSA-167566;R-HSA-200879
R-HSA-420597	Nectin/Necl trans heterodimerization	0	7	3	85	0.000435866	0.909046	0.980838	3	8	0.000514337	9606	Homo sapiens			FLNA;INSIG2;C3orf52	Q9NQS3;P15151	R-HSA-420595;R-HSA-420593;R-HSA-420584
R-HSA-9820960	Respiratory syncytial virus (RSV) attachment and entry	1	37	1	52	0.00230386	0.909046	0.980838	2	7	0.000450045	9606	Homo sapiens	IGF1R	P08069	PPP1CB	P19338	R-HSA-9836467;R-HSA-9837625
R-HSA-5223345	Miscellaneous transport and binding events	3	36	4	165	0.00224159	0.910399	0.980838	6	13	0.000835798	9606	Homo sapiens	NIPAL4;NIPA1;LRRC8B	Q6P9F7;Q0D2K0;Q7RTP0	UBR1;INSIG2;RANBP2;STX3	Q08495;P12273;Q8N4V1	R-HSA-5336453;R-HSA-5336454;R-HSA-5252072;R-HSA-5226999;R-HSA-5226979;R-HSA-8941543
R-HSA-397795	G-protein beta:gamma signalling	4	39	6	219	0.00242839	0.911361	0.980838	15	15	0.000964382	9606	Homo sapiens	GNG4;AKT3;GNB5;PDK1	P50150;Q9Y243;O15530;O14775	PAK3;PARD6B;PDK1;FBXO28;DAAM1;PARD6B	Q13153;P60953;O15530;P61586	R-HSA-392295;R-HSA-8964619;R-HSA-202692;R-HSA-8964271;R-HSA-392300;R-HSA-8964614;R-HSA-8964634;R-HSA-8964604;R-HSA-8964605;R-HSA-8964317;R-HSA-398193;R-HSA-8964241;R-HSA-9603279;R-HSA-398040;R-HSA-8964599
R-HSA-8963901	Chylomicron remodeling	0	17	3	74	0.00105853	0.911495	0.980838	2	3	0.000192876	9606	Homo sapiens			TTPA;UBA3;AK3L1	P02649;Q6Q788;P02655	R-HSA-174739;R-HSA-174757
R-HSA-8939245	RUNX1 regulates transcription of genes involved in BCR signaling	0	7	3	83	0.000435866	0.911495	0.980838	2	4	0.000257169	9606	Homo sapiens			ZNF774;KLHL38;LONRF1	Q02548;P51451	R-HSA-8938987;R-HSA-8938951
R-HSA-9033658	Blood group systems biosynthesis	1	50	1	39	0.00311333	0.911495	0.980838	4	22	0.00141443	9606	Homo sapiens	B3GALT5	Q9Y2C3	C3orf52	P21217	R-HSA-9603986;R-HSA-9603989;R-HSA-9605609;R-HSA-9605644
R-HSA-727802	Transport of nucleotide sugars	0	24	1	65	0.0014944	0.911495	0.980838	1	12	0.000771506	9606	Homo sapiens			PPAPDC1A	P78382	R-HSA-727807
R-HSA-68962	Activation of the pre-replicative complex	1	36	2	63	0.00224159	0.913878	0.980838	7	9	0.000578629	9606	Homo sapiens	CDK2	P24941	CDK2;MTMR1	O75496;Q9H211	R-HSA-68960;R-HSA-69299;R-HSA-68914;R-HSA-68917;R-HSA-68916;R-HSA-68918;R-HSA-68940
R-HSA-3270619	IRF3-mediated induction of type I IFN	1	19	3	74	0.00118306	0.913878	0.980838	1	5	0.000321461	9606	Homo sapiens	XRCC5	P13010	TANK;STX3;GAPDH	Q9UHD2	R-HSA-1834939
R-HSA-975163	IRAK2 mediated activation of TAK1 complex upon TLR7/8 or 9 stimulation	0	18	2	78	0.0011208	0.913878	0.980838	1	5	0.000321461	9606	Homo sapiens			TRAF5;TNIK	Q9Y4K3	R-HSA-975185
R-HSA-8854518	AURKA Activation by TPX2	1	74	0	22	0.00460772	0.916197	0.980838	2	2	0.000128584	9606	Homo sapiens	CEP250				R-HSA-8853405;R-HSA-8853419
R-HSA-169911	Regulation of Apoptosis	1	42	3	50	0.00261519	0.916197	0.980838	4	5	0.000321461	9606	Homo sapiens	OPA1	O60313	BNIP3;SORBS1;FBXO28	O60313;Q13177	R-HSA-211715;R-HSA-211734;R-HSA-8867344;R-HSA-211716
R-HSA-937072	TRAF6-mediated induction of TAK1 complex within TLR4 complex	0	19	2	78	0.00118306	0.916197	0.980838	1	6	0.000385753	9606	Homo sapiens			TRAF5;TNIK	Q9Y4K3	R-HSA-936985
R-HSA-167169	HIV Transcription Elongation	0	47	2	52	0.00292653	0.916197	0.980838	2	15	0.000964382	9606	Homo sapiens			PBRM1;EAF1	P04608;P55199	R-HSA-167234;R-HSA-167196
R-HSA-156584	Cytosolic sulfonation of small molecules	0	59	2	32	0.00367372	0.916197	0.980838	1	20	0.00128584	9606	Homo sapiens			FEM1B;C4orf29	O95861	R-HSA-176606
R-HSA-210991	Basigin interactions	2	26	4	129	0.00161893	0.916555	0.980838	10	10	0.000642921	9606	Homo sapiens	SLC16A1;ITGA3	P53985;P26006	PTPRF;SLC16A1;DNM1L;PTPRN	P35613;Q03135;P62937	R-HSA-204434;R-HSA-204465;R-HSA-204485;R-HSA-204549;R-HSA-204500;R-HSA-375133;R-HSA-375135;R-HSA-204392;R-HSA-204600;R-HSA-375131
R-HSA-9755779	SARS-CoV-2 targets host intracellular signalling and regulatory pathways	2	19	2	140	0.00118306	0.918372	0.980838	3	5	0.000321461	9606	Homo sapiens	AKT3;PDK1	Q9Y243;O15530	PTPRF;PDK1	Q03135;O15530	R-HSA-9754518;R-HSA-9755777;R-HSA-198270
R-HSA-140837	Intrinsic Pathway of Fibrin Clot Formation	0	26	3	70	0.00161893	0.918453	0.980838	5	24	0.00154301	9606	Homo sapiens			CTSL2;C3orf64;UBR5	P00740;P01042	R-HSA-158354;R-HSA-9670673;R-HSA-158311;R-HSA-158313;R-HSA-158333
R-HSA-8932505	DAG1 core M3 glycosylations	1	14	1	80	0.000871731	0.920649	0.980838	4	4	0.000257169	9606	Homo sapiens	B3GALNT2	Q8NCR0	CD9	Q14118	R-HSA-5615637;R-HSA-8931648;R-HSA-8879117;R-HSA-8931653
R-HSA-9858328	OADH complex synthesizes glutaryl-CoA from 2-OA	0	13	2	81	0.000809465	0.920649	0.980838	3	3	0.000192876	9606	Homo sapiens			NFATC2IP;USP12	P36957	R-HSA-9858321;R-HSA-9858590;R-HSA-9858589
R-HSA-198745	Signalling to STAT3	0	5	2	89	0.000311333	0.920649	0.980838	1	1	6.42921e-05	9606	Homo sapiens			CBL;DTNA	P40763	R-HSA-198732
R-HSA-8875791	MET activates STAT3	0	5	2	89	0.000311333	0.920649	0.980838	3	4	0.000257169	9606	Homo sapiens			CBL;DTNA	P40763	R-HSA-2730595;R-HSA-8875817;R-HSA-8875816
R-HSA-9854311	Maturation of TCA enzymes and regulation of TCA cycle	1	47	0	53	0.00292653	0.920649	0.980838	2	10	0.000642921	9606	Homo sapiens	IDH2				R-HSA-9854463;R-HSA-9854415
R-HSA-8941333	RUNX2 regulates genes involved in differentiation of myeloid cells	0	6	4	89	0.000373599	0.922786	0.980838	1	2	0.000128584	9606	Homo sapiens			SLC15A4;SLC4A7;PPIG;TSPAN2	P17931	R-HSA-8938382
R-HSA-9857492	Protein lipoylation	0	19	2	78	0.00118306	0.922786	0.980838	2	4	0.000257169	9606	Homo sapiens			PDK3;UBR1	Q9Y234;P10515	R-HSA-9858752;R-HSA-6792572
R-HSA-2046106	alpha-linolenic acid (ALA) metabolism	0	45	1	50	0.00280199	0.922786	0.980838	1	15	0.000964382	9606	Homo sapiens			KLHL23	O14734	R-HSA-2066779
R-HSA-1660499	Synthesis of PIPs at the plasma membrane	2	69	2	93	0.00429639	0.923602	0.980838	5	33	0.00212164	9606	Homo sapiens	MTMR1;PLEKHA3	Q13613;Q9HB20	ARIH2;MTMR1	P51813;Q13614	R-HSA-1676203;R-HSA-1675994;R-HSA-8870499;R-HSA-8871373;R-HSA-6809785
R-HSA-913709	O-linked glycosylation of mucins	0	76	1	19	0.00473225	0.924865	0.980838	1	16	0.00102867	9606	Homo sapiens			KIAA1244	P15907	R-HSA-977071
R-HSA-72306	tRNA processing	5	189	3	126	0.0117684	0.925008	0.980838	6	57	0.00366465	9606	Homo sapiens	RANBP2;NUP210;RPP14;NUPL1	P49792;O95059;Q9BVL2-2;Q9BVL2-1;Q8TEM1	ZNF774;WDR6;NUPL1	Q969Y2;Q9UET6;Q86U90	R-HSA-9611218;R-HSA-9024159;R-HSA-9024161;R-HSA-6783483;R-HSA-5696810;R-HSA-6787403
R-HSA-912631	Regulation of signaling by CBL	1	24	1	80	0.0014944	0.926889	0.980838	7	7	0.000450045	9606	Homo sapiens	CBL	P22681	LRIG1	P22681	R-HSA-879917;R-HSA-912734;R-HSA-912629;R-HSA-912724;R-HSA-912727;R-HSA-912790;R-HSA-912627
R-HSA-109704	PI3K Cascade	1	58	2	40	0.00361146	0.926889	0.980838	4	6	0.000385753	9606	Homo sapiens	PDK1	O15530	PDK1;LRRC8B	Q13370;O15530	R-HSA-109701;R-HSA-109702;R-HSA-162363;R-HSA-162425
R-HSA-390450	Folding of actin by CCT/TriC	0	13	4	84	0.000809465	0.926889	0.980838	1	2	0.000128584	9606	Homo sapiens			CAP2;CFL2;MTSS1L;CFL2	P60709	R-HSA-390453
R-HSA-3906995	Diseases associated with O-glycosylation of proteins	1	79	1	21	0.00491905	0.926889	0.980838	4	9	0.000578629	9606	Homo sapiens	C8orf84	Q8IVN8	CD9	Q14118	R-HSA-5615556;R-HSA-5615604;R-HSA-6785565;R-HSA-5617096
R-HSA-8851805	MET activates RAS signaling	0	16	3	84	0.000996264	0.926889	0.980838	3	10	0.000642921	9606	Homo sapiens			WDR26;RIF1;IGF1R	P29353-2;Q96S59;Q6VN20	R-HSA-8851859;R-HSA-8851888;R-HSA-8851866
R-HSA-918233	TRAF3-dependent IRF activation pathway	0	21	3	78	0.0013076	0.926889	0.980838	2	11	0.000707214	9606	Homo sapiens			TRAF5;TANK;SLMAP	Q13114;Q9BRV8	R-HSA-918227;R-HSA-918225
R-HSA-8978934	Metabolism of cofactors	1	79	1	17	0.00491905	0.926889	0.980838	3	34	0.00218593	9606	Homo sapiens	DHFR	P00374	KIAA0907	Q9NQZ5	R-HSA-9856502;R-HSA-1497794;R-HSA-9856510
R-HSA-9603381	Activated NTRK3 signals through PI3K	1	10	2	89	0.000622665	0.928858	0.980838	5	5	0.000321461	9606	Homo sapiens	NTF3	P20783	ACTN1;CBL	P12931	R-HSA-9603445;R-HSA-9603419;R-HSA-9603407;R-HSA-9603420;R-HSA-9603437
R-HSA-380320	Recruitment of NuMA to mitotic centrosomes	1	97	0	0	0.00603985	0.928858	0.980838	2	2	0.000128584	9606	Homo sapiens	CEP250				R-HSA-380316;R-HSA-380508
R-HSA-3065678	SUMO is transferred from E1 to E2 (UBE2I, UBC9)	0	7	4	97	0.000435866	0.928858	0.980838	3	3	0.000192876	9606	Homo sapiens			KPNB1;ZBTB26;RANBP2;RANBP2	P63279	R-HSA-2993790;R-HSA-2993769;R-HSA-2993780
R-HSA-9793242	SUMOylation of nuclear envelope proteins	0	3	4	97	0.0001868	0.928858	0.980838	1	1	6.42921e-05	9606	Homo sapiens			KPNB1;ZBTB26;RANBP2;RANBP2	P63279	R-HSA-3000449
R-HSA-933541	TRAF6 mediated IRF7 activation	1	44	3	58	0.00273973	0.930774	0.980838	6	13	0.000835798	9606	Homo sapiens	TANK	Q92844	TRAF5;TANK;SLMAP	Q9BRV8;Q92844	R-HSA-933527;R-HSA-933525;R-HSA-933538;R-HSA-9705145;R-HSA-9705323;R-HSA-933537
R-HSA-9762114	GSK3B and BTRC:CUL1-mediated-degradation of NFE2L2	0	44	3	54	0.00273973	0.930774	0.980838	1	4	0.000257169	9606	Homo sapiens			UBR5;GAPDH;GYS1	P49841	R-HSA-9762094
R-HSA-9029558	NR1H2 & NR1H3 regulate gene expression linked to lipogenesis	0	17	2	81	0.00105853	0.930774	0.980838	2	8	0.000514337	9606	Homo sapiens			SPAG4;FBXO28	O00767;Q9Y5C1	R-HSA-9605060;R-HSA-9657775
R-HSA-9864848	Complex IV assembly	0	59	1	49	0.00367372	0.930774	0.980838	2	9	0.000578629	9606	Homo sapiens			PDK1	P00403	R-HSA-9865569;R-HSA-9902096
R-HSA-4570464	SUMOylation of RNA binding proteins	5	51	6	272	0.00317559	0.930912	0.980838	4	4	0.000257169	9606	Homo sapiens	RANBP2;NUP210;NUPL1;PHC3	P49792;Q9BVL2-2;Q9BVL2-1;Q8TEM1;Q8NDX5	KPNB1;ZBTB26;RANBP2;RANBP2;CELF1;HNRPLL	P07910;P61978;P63279	R-HSA-4570499;R-HSA-4570467;R-HSA-4570493;R-HSA-4570489
R-HSA-9836573	Mitochondrial RNA degradation	1	30	0	70	0.001868	0.932639	0.980838	2	10	0.000642921	9606	Homo sapiens	LRPPRC				R-HSA-9837034;R-HSA-9836585
R-HSA-180746	Nuclear import of Rev protein	5	41	7	287	0.00255293	0.934253	0.980838	7	7	0.000450045	9606	Homo sapiens	RANBP2;NUP210;NUPL1;KPNB1	P49792;Q14974;Q9BVL2-2;Q9BVL2-1;Q8TEM1	KPNB1;PBRM1;AHCTF1;IPO7;RANBP2;MLL;RANBP2	P18754;P06748;Q14974	R-HSA-180736;R-HSA-180710;R-HSA-180725;R-HSA-180709;R-HSA-180728;R-HSA-180687;R-HSA-180732
R-HSA-8849472	PTK6 Down-Regulation	0	7	1	94	0.000435866	0.934453	0.980838	2	3	0.000192876	9606	Homo sapiens			IGF1R	P18031	R-HSA-8849428;R-HSA-8849435
R-HSA-193692	Regulated proteolysis of p75NTR	0	12	2	89	0.000747198	0.934453	0.980838	1	5	0.000321461	9606	Homo sapiens			TRAF5;TNIK	Q9Y4K3	R-HSA-193700
R-HSA-6811438	Intra-Golgi traffic	0	49	1	58	0.00305106	0.934453	0.980838	1	10	0.000642921	9606	Homo sapiens			STX3	O95249;Q13190;O15498	R-HSA-8847638
R-HSA-1474290	Collagen formation	3	104	4	120	0.00647572	0.935573	0.980838	24	77	0.0049505	9606	Homo sapiens	COL4A6;PLOD2;CTSL2	O00469;Q14031;O60911	ITGA3;ERO1L;KLHDC5;CD9	P07237;P48509	R-HSA-8948232;R-HSA-8944265;R-HSA-1650808;R-HSA-8948234;R-HSA-2002460;R-HSA-2022073;R-HSA-8948224;R-HSA-2213192;R-HSA-8948226;R-HSA-8948228;R-HSA-2089971;R-HSA-8948230;R-HSA-2396234;R-HSA-1981104;R-HSA-8948231;R-HSA-2559639;R-HSA-2213200;R-HSA-8948219;R-HSA-1981128;R-HSA-2213207;R-HSA-8948222;R-HSA-1980233;R-HSA-1981157;R-HSA-1981120
R-HSA-9854907	Regulation of MITF-M dependent genes involved in metabolism	0	5	5	96	0.000311333	0.936219	0.980838	2	4	0.000257169	9606	Homo sapiens			CREBZF;FGF11;MLL;ZNF550;LRPPRC	Q9UBK2;Q96EB6	R-HSA-9854916;R-HSA-9854906
R-HSA-8876493	InlA-mediated entry of Listeria monocytogenes into host cells	0	14	2	89	0.000871731	0.936219	0.980838	2	5	0.000321461	9606	Homo sapiens			ACTN1;CBL	P12931	R-HSA-8876948;R-HSA-112333
R-HSA-6811436	COPI-independent Golgi-to-ER retrograde traffic	1	63	0	44	0.00392279	0.936219	0.980838	2	7	0.000450045	9606	Homo sapiens	CAP2				R-HSA-8849350;R-HSA-8849353
R-HSA-5423599	Diseases of Mismatch Repair (MMR)	0	5	1	101	0.000311333	0.936219	0.980838	1	6	0.000385753	9606	Homo sapiens			ZNF774	P40692	R-HSA-5632958
R-HSA-162594	Early Phase of HIV Life Cycle	1	26	4	81	0.00161893	0.936219	0.980838	6	39	0.00250739	9606	Homo sapiens	XRCC5	P13010	MLL;CCDC85C;DNM1L;PTPRN	P01730;O75475;P62937	R-HSA-8951690;R-HSA-175174;R-HSA-175258;R-HSA-173115;R-HSA-175177;R-HSA-164509
R-HSA-69190	DNA strand elongation	0	38	1	73	0.00236613	0.936219	0.980838	1	15	0.000964382	9606	Homo sapiens			NUPL1	Q9BRX5	R-HSA-176956
R-HSA-8964038	LDL clearance	0	28	1	79	0.00174346	0.936219	0.980838	1	20	0.00128584	9606	Homo sapiens			CCDC85C	Q5SW96	R-HSA-171141
R-HSA-176417	Phosphorylation of Emi1	0	8	6	95	0.000498132	0.937937	0.980838	1	2	0.000128584	9606	Homo sapiens			TANK;C1orf226;GTF3C3;SATB2;NHSL2;NOS1AP	P53350	R-HSA-174174
R-HSA-2980767	Activation of NIMA Kinases NEK9, NEK6, NEK7	0	9	6	95	0.000560399	0.937937	0.980838	1	4	0.000257169	9606	Homo sapiens			TANK;C1orf226;GTF3C3;SATB2;NHSL2;NOS1AP	P53350	R-HSA-2984226
R-HSA-211981	Xenobiotics	1	72	0	30	0.00448319	0.937937	0.980838	5	22	0.00141443	9606	Homo sapiens	CYP2J2				R-HSA-211991;R-HSA-212005;R-HSA-76456;R-HSA-211881;R-HSA-211966
R-HSA-3065679	SUMO is proteolytically processed	0	6	8	99	0.000373599	0.939609	0.980838	2	3	0.000192876	9606	Homo sapiens			KPNB1;TRAF5;ZBTB26;TANK;RANBP2;RAD54L2;ATF2;C18orf25	P61956;P63165	R-HSA-2990840;R-HSA-2990842
R-HSA-917977	Transferrin endocytosis and recycling	1	42	3	69	0.00261519	0.939609	0.980838	7	11	0.000707214	9606	Homo sapiens	TFRC	P02786	SLC2A1;TFRC;SORT1	Q30201;P02787;Q15904	R-HSA-917839;R-HSA-917807;R-HSA-5691154;R-HSA-5252133;R-HSA-917835;R-HSA-917814;R-HSA-917987
R-HSA-171286	Synthesis and processing of ENV and VPU	0	4	2	99	0.000249066	0.939609	0.980838	6	10	0.000642921	9606	Homo sapiens			MPP7;LRPPRC	P04578;P05919	R-HSA-3149440;R-HSA-3149432;R-HSA-3149433;R-HSA-171291;R-HSA-174494;R-HSA-174493
R-HSA-9701190	Defective homologous recombination repair (HRR) due to BRCA2 loss of function	0	41	4	67	0.00255293	0.939609	0.980838	2	4	0.000257169	9606	Homo sapiens			MORF4L2;GTF3C3;USP12;UCHL5	Q96B01;P60896;Q86YC2	R-HSA-9763200;R-HSA-9709601
R-HSA-112399	IRS-mediated signalling	1	65	2	40	0.00404732	0.939609	0.980838	4	9	0.000578629	9606	Homo sapiens	PDK1	O15530	PDK1;LRRC8B	Q13370;O15530	R-HSA-109701;R-HSA-109702;R-HSA-162363;R-HSA-162425
R-HSA-5602636	IKBKB deficiency causes SCID	0	3	4	104	0.0001868	0.941236	0.980838	1	1	6.42921e-05	9606	Homo sapiens			CDK2;TNIK;TANK;ZNF587	O14920;Q9Y6K9	R-HSA-5228840
R-HSA-190704	Oligomerization of connexins into connexons	0	3	3	103	0.0001868	0.941236	0.980838	3	3	0.000192876	9606	Homo sapiens			NIPAL4;PPAPDC1A;C3orf52	P17302;P08034	R-HSA-190662;R-HSA-190681;R-HSA-190687
R-HSA-9665348	Signaling by ERBB2 ECD mutants	1	23	2	86	0.00143213	0.941236	0.980838	13	15	0.000964382	9606	Homo sapiens	EGF	P01133	CBL;DDR1	P29353	R-HSA-9665407;R-HSA-9665406;R-HSA-9665404;R-HSA-9665411;R-HSA-9665410;R-HSA-9665409;R-HSA-9665408;R-HSA-9665415;R-HSA-9665413;R-HSA-9665417;R-HSA-9665416;R-HSA-9665389;R-HSA-9665388
R-HSA-442729	CREB1 phosphorylation through the activation of CaMKII/CaMKK/CaMKIV cascasde	0	11	5	93	0.000684932	0.941236	0.980838	2	10	0.000642921	9606	Homo sapiens			KPNB1;PBRM1;CTSL2;RANBP2;KPNB1	P52292	R-HSA-9619127;R-HSA-112282
R-HSA-1462054	Alpha-defensins	0	11	1	95	0.000684932	0.941236	0.980838	1	12	0.000771506	9606	Homo sapiens			CCDC85C	P01730	R-HSA-1471314
R-HSA-114452	Activation of BH3-only proteins	1	36	0	80	0.00224159	0.941236	0.980838	1	19	0.00122155	9606	Homo sapiens	AKT3				R-HSA-198347
R-HSA-75105	Fatty acyl-CoA biosynthesis	2	78	5	90	0.00485679	0.941522	0.980838	5	25	0.0016073	9606	Homo sapiens	RPP14;PTPLA	P86397;B0YJ81	EGLN3;SLC41A1;VAMP1;KPNB1;LRRN4	A1L3X0;O14975;Q13085	R-HSA-9734535;R-HSA-8957389;R-HSA-548815;R-HSA-200555;R-HSA-5676637
R-HSA-2672351	Stimuli-sensing channels	2	120	0	49	0.00747198	0.941522	0.980838	1	33	0.00212164	9606	Homo sapiens	RYR2;RYR3				R-HSA-2855020
R-HSA-3065676	SUMO is conjugated to E1 (UBA2:SAE1)	0	8	8	99	0.000498132	0.942819	0.980838	2	3	0.000192876	9606	Homo sapiens			KPNB1;TRAF5;ZBTB26;TANK;RANBP2;RAD54L2;ATF2;C18orf25	P61956;P63165	R-HSA-2993784;R-HSA-2990833
R-HSA-9679504	Translation of Replicase and Assembly of the Replication Transcription Complex	0	23	2	86	0.00143213	0.942819	0.980838	3	30	0.00192876	9606	Homo sapiens			BNIP3L;STBD1	Q9GZQ8	R-HSA-9687121;R-HSA-9687109;R-HSA-9687435
R-HSA-71403	Citric acid cycle (TCA cycle)	3	83	2	151	0.00516812	0.9439	0.980838	8	23	0.00147872	9606	Homo sapiens	NNT;IDH2	Q13423;P50213;P48735	NFATC2IP;USP12	P36957	R-HSA-70967;R-HSA-71401;R-HSA-9854463;R-HSA-9854415;R-HSA-9853499;R-HSA-450971;R-HSA-450984;R-HSA-9853512
R-HSA-180292	GAB1 signalosome	1	23	3	90	0.00143213	0.944359	0.980838	9	11	0.000707214	9606	Homo sapiens	EGF	P01133	PDK1;DDR1;IGF1R	Q06124;P41240	R-HSA-177923;R-HSA-177939;R-HSA-177926;R-HSA-177927;R-HSA-177924;R-HSA-177941;R-HSA-177930;R-HSA-177944;R-HSA-177935
R-HSA-3928665	EPH-ephrin mediated repulsion of cells	1	55	1	52	0.00342466	0.944359	0.980838	7	9	0.000578629	9606	Homo sapiens	EPHB1	P54762	CD9	O14672	R-HSA-3928607;R-HSA-3928654;R-HSA-3928604;R-HSA-3928657;R-HSA-3928656;R-HSA-3928660;R-HSA-3928628
R-HSA-141405	Inhibition of the proteolytic activity of APC/C required for the onset of anaphase by mitotic spindle checkpoint components	0	21	2	101	0.0013076	0.944359	0.980838	2	3	0.000192876	9606	Homo sapiens			CDK2;EPM2AIP1	Q12834;Q13257	R-HSA-141429;R-HSA-141437
R-HSA-141430	Inactivation of APC/C via direct inhibition of the APC/C complex	0	21	2	101	0.0013076	0.944359	0.980838	1	2	0.000128584	9606	Homo sapiens			CDK2;EPM2AIP1	Q12834;Q13257	R-HSA-141437
R-HSA-9825895	Regulation of MITF-M-dependent genes involved in DNA replication, damage repair and senescence	0	11	2	99	0.000684932	0.944359	0.980838	3	10	0.000642921	9606	Homo sapiens			L3MBTL;PPP1CB	P38398;P33992;P49736	R-HSA-9926532;R-HSA-9926522;R-HSA-9926521
R-HSA-1362300	Transcription of E2F targets under negative control by p107 (RBL1) and p130 (RBL2) in complex with HDAC1	0	20	2	98	0.00124533	0.944359	0.980838	2	8	0.000514337	9606	Homo sapiens			CDK2;PAWR	P20248;Q01094	R-HSA-8964588;R-HSA-8964513
R-HSA-111932	CaMK IV-mediated phosphorylation of CREB	0	13	5	93	0.000809465	0.944359	0.980838	2	13	0.000835798	9606	Homo sapiens			KPNB1;PBRM1;CTSL2;RANBP2;KPNB1	P52292	R-HSA-9619127;R-HSA-112282
R-HSA-6790901	rRNA modification in the nucleus and cytosol	0	71	1	37	0.00442092	0.944359	0.980838	1	8	0.000514337	9606	Homo sapiens			ZNF445	P46087	R-HSA-6790944
R-HSA-8963889	Assembly of active LPL and LIPC lipase complexes	0	30	3	81	0.001868	0.945858	0.980838	4	12	0.000771506	9606	Homo sapiens			PM20D2;FBXO28;IGF1R	Q9BY76;Q8IV16;Q9Y5C1	R-HSA-6784676;R-HSA-6784628;R-HSA-8856525;R-HSA-8857928
R-HSA-8964058	HDL remodeling	0	24	4	88	0.0014944	0.945858	0.980838	2	13	0.000835798	9606	Homo sapiens			TFRC;TTPA;UBA3;AK3L1	P02768;P02649;P02655	R-HSA-264679;R-HSA-266303
R-HSA-1638091	Heparan sulfate/heparin (HS-GAG) metabolism	0	67	2	42	0.00417186	0.945858	0.980838	3	30	0.00192876	9606	Homo sapiens			CTSL2;PDK1	P18827;P07711	R-HSA-9941078;R-HSA-9792569;R-HSA-9792568
R-HSA-5663084	Diseases of carbohydrate metabolism	1	81	0	28	0.00504359	0.945858	0.980838	4	44	0.00282885	9606	Homo sapiens	GYS1				R-HSA-3797226;R-HSA-3828061;R-HSA-3791349;R-HSA-3814838
R-HSA-211976	Endogenous sterols	0	69	1	38	0.00429639	0.945858	0.980838	1	18	0.00115726	9606	Homo sapiens			KLHDC5	P01189	R-HSA-193997
R-HSA-68875	Mitotic Prophase	5	134	9	204	0.00834371	0.946215	0.980838	9	34	0.00218593	9606	Homo sapiens	RANBP2;NUP210;NUPL1;ARPP19	P49792;Q9BVL2-2;P56211;Q9BVL2-1;Q8TEM1	CDK2;DDX18;TANK;UHRF2;C1orf226;GTF3C3;SATB2;NHSL2;NOS1AP	Q01105;P53350;P06400	R-HSA-2429719;R-HSA-2172194;R-HSA-2172666;R-HSA-2430552;R-HSA-2294590;R-HSA-2990880;R-HSA-2168079;R-HSA-2984226;R-HSA-2990882
R-HSA-3232142	SUMOylation of ubiquitinylation proteins	4	43	8	243	0.00267746	0.947079	0.980838	3	3	0.000192876	9606	Homo sapiens	RANBP2;NUP210;NUPL1	P49792;Q9BVL2-2;Q9BVL2-1;Q8TEM1	KPNB1;ZBTB26;RANBP2;ZNF550;ITGB1BP2;RANBP2;RYR2;IGF1R	Q8N2W9;Q00987;P63279	R-HSA-5228523;R-HSA-4551721;R-HSA-3000434
R-HSA-8849932	Synaptic adhesion-like molecules	1	23	0	89	0.00143213	0.947317	0.980838	1	8	0.000514337	9606	Homo sapiens	PTPRF				R-HSA-8855648
R-HSA-1169091	Activation of NF-kappaB in B cells	0	59	1	56	0.00367372	0.947317	0.980838	1	10	0.000642921	9606	Homo sapiens			TNIK	O43318	R-HSA-1168637
R-HSA-9610379	HCMV Late Events	4	175	1	111	0.0108966	0.948035	0.980838	4	19	0.00122155	9606	Homo sapiens	RANBP2;NUP210;NUPL1	P49792;Q9BVL2-2;Q9BVL2-1;Q8TEM1	HNRPLL	P61978	R-HSA-9624033;R-HSA-9636128;R-HSA-9698926;R-HSA-9629004
R-HSA-9796292	Formation of axial mesoderm	1	17	0	96	0.00105853	0.948737	0.980838	3	4	0.000257169	9606	Homo sapiens	YAP1				R-HSA-9796209;R-HSA-9796225;R-HSA-9796300
R-HSA-73779	RNA Polymerase II Transcription Pre-Initiation And Promoter Opening	0	47	1	67	0.00292653	0.948737	0.980838	1	5	0.000321461	9606	Homo sapiens			PHF16	Q00403	R-HSA-109637
R-HSA-112311	Neurotransmitter clearance	0	36	1	73	0.00224159	0.948737	0.980838	3	16	0.00102867	9606	Homo sapiens			NIPAL4	P21964	R-HSA-9679775;R-HSA-379464;R-HSA-379387
R-HSA-3134975	Regulation of innate immune responses to cytosolic DNA	0	21	1	91	0.0013076	0.948737	0.980838	1	9	0.000578629	9606	Homo sapiens			NOS1AP	Q9UJV9	R-HSA-3134946
R-HSA-2046104	alpha-linolenic (omega3) and linoleic (omega6) acid metabolism	0	55	1	55	0.00342466	0.948737	0.980838	1	25	0.0016073	9606	Homo sapiens			KLHL23	O14734	R-HSA-2066779
R-HSA-1650814	Collagen biosynthesis and modifying enzymes	2	76	2	100	0.00473225	0.948909	0.980838	19	51	0.0032789	9606	Homo sapiens	COL4A6;PLOD2	O00469;Q14031	ERO1L;KLHDC5	P07237	R-HSA-8948232;R-HSA-8944265;R-HSA-1650808;R-HSA-8948234;R-HSA-2002460;R-HSA-2022073;R-HSA-8948224;R-HSA-8948226;R-HSA-2089971;R-HSA-8948228;R-HSA-1981104;R-HSA-8948230;R-HSA-8948231;R-HSA-8948219;R-HSA-1981128;R-HSA-8948222;R-HSA-1980233;R-HSA-1981157;R-HSA-1981120
R-HSA-9010642	ROBO receptors bind AKAP5	1	11	1	103	0.000684932	0.950118	0.980838	7	7	0.000450045	9606	Homo sapiens	AKAP5	P24588	MAP3K9	P17252	R-HSA-9010681;R-HSA-9010648;R-HSA-9010641;R-HSA-9010643;R-HSA-9010645;R-HSA-9010647;R-HSA-9010646
R-HSA-8931987	RUNX1 regulates estrogen receptor mediated transcription	0	10	6	102	0.000622665	0.950118	0.980838	2	8	0.000514337	9606	Homo sapiens			ZBTB26;WDR26;ACTN1;PPIG;YAP1;GOLGA8DP	O15169;Q8NC69	R-HSA-8932076;R-HSA-8932033
R-HSA-9603798	Class I peroxisomal membrane protein import	1	20	1	103	0.00124533	0.951462	0.980838	5	6	0.000385753	9606	Homo sapiens	PEX13	Q92968	PEX13	P40855	R-HSA-9603784;R-HSA-9603801;R-HSA-9603775;R-HSA-9603791;R-HSA-9603804
R-HSA-167161	HIV Transcription Initiation	0	49	1	67	0.00305106	0.951462	0.980838	1	4	0.000257169	9606	Homo sapiens			PHF16	Q00403	R-HSA-167477
R-HSA-167162	RNA Polymerase II HIV Promoter Escape	0	49	1	67	0.00305106	0.951462	0.980838	2	9	0.000578629	9606	Homo sapiens			PHF16	Q00403	R-HSA-167474;R-HSA-167113
R-HSA-162658	Golgi Cisternae Pericentriolar Stack Reorganization	0	17	6	95	0.00105853	0.951462	0.980838	1	6	0.000385753	9606	Homo sapiens			TANK;C1orf226;GTF3C3;SATB2;NHSL2;NOS1AP	P53350	R-HSA-2172194
R-HSA-420499	Class C/3 (Metabotropic glutamate/pheromone receptors)	1	97	0	14	0.00603985	0.951462	0.980838	1	8	0.000514337	9606	Homo sapiens	GABBR1				R-HSA-420688
R-HSA-5620971	Pyroptosis	0	34	1	79	0.00211706	0.951462	0.980838	1	23	0.00147872	9606	Homo sapiens			UHRF2	P09429	R-HSA-6805981
R-HSA-9665686	Signaling by ERBB2 TMD/JMD mutants	1	30	2	86	0.001868	0.95277	0.980838	10	13	0.000835798	9606	Homo sapiens	EGF	P01133	CBL;DDR1	P29353	R-HSA-9665699;R-HSA-9665698;R-HSA-9665697;R-HSA-9665701;R-HSA-9665700;R-HSA-9665707;R-HSA-9665706;R-HSA-9665705;R-HSA-9665704;R-HSA-9665709
R-HSA-9727281	Translation of Accessory Proteins	0	7	4	108	0.000435866	0.95277	0.980838	5	10	0.000642921	9606	Homo sapiens			PTBP2;SMOC1;PLOD2;TNC	P0DTD2;P0DTC8	R-HSA-9727284;R-HSA-9758486;R-HSA-9727303;R-HSA-9727305;R-HSA-9755354
R-HSA-68881	Mitotic Metaphase/Anaphase Transition	0	4	6	110	0.000249066	0.954043	0.980838	1	1	6.42921e-05	9606	Homo sapiens			TANK;C1orf226;GTF3C3;SATB2;NHSL2;NOS1AP	P53350	R-HSA-163010
R-HSA-9853506	OGDH complex synthesizes succinyl-CoA from 2-OG	0	17	2	97	0.00105853	0.954043	0.980838	3	3	0.000192876	9606	Homo sapiens			NFATC2IP;USP12	P36957	R-HSA-71401;R-HSA-9853499;R-HSA-9853512
R-HSA-110056	MAPK3 (ERK1) activation	0	13	1	102	0.000809465	0.954043	0.980838	2	4	0.000257169	9606	Homo sapiens			YAP1	Q02750	R-HSA-109857;R-HSA-109863
R-HSA-1592389	Activation of Matrix Metalloproteinases	1	35	2	87	0.00217933	0.954043	0.980838	4	27	0.00173589	9606	Homo sapiens	CTSL2	O60911	CD82;CD9	P01033;P50281	R-HSA-1592362;R-HSA-1592349;R-HSA-1604752;R-HSA-1602454
R-HSA-73776	RNA Polymerase II Promoter Escape	0	51	1	67	0.00317559	0.954043	0.980838	1	7	0.000450045	9606	Homo sapiens			PHF16	Q00403	R-HSA-75869
R-HSA-1169408	ISG15 antiviral mechanism	6	83	3	317	0.00516812	0.954602	0.980838	9	16	0.00102867	9606	Homo sapiens	RANBP2;EIF4A2;NUP210;NUPL1;KPNB1	P49792;Q14974;Q9BVL2-2;Q9BVL2-1;Q8TEM1;Q14240	FLNA;ARIH2;LONRF1	O75369;O14933	R-HSA-1169395;R-HSA-1169394;R-HSA-1678842;R-HSA-1169398;R-HSA-1176059;R-HSA-1169402;R-HSA-1169405;R-HSA-1169404;R-HSA-1169406
R-HSA-176412	Phosphorylation of the APC/C	0	20	6	95	0.00124533	0.955282	0.980838	1	2	0.000128584	9606	Homo sapiens			TANK;C1orf226;GTF3C3;SATB2;NHSL2;NOS1AP	P53350	R-HSA-174119
R-HSA-6793080	rRNA modification in the mitochondrion	0	17	3	99	0.00105853	0.956487	0.980838	3	6	0.000385753	9606	Homo sapiens			TTPA;UBR1;KLHDC5	Q9HC36;Q9UI43;Q6IN84	R-HSA-6793127;R-HSA-6793122;R-HSA-6793096
R-HSA-389359	CD28 dependent Vav1 pathway	1	17	3	100	0.00105853	0.956487	0.980838	2	6	0.000385753	9606	Homo sapiens	PAK3	O75914	PTPRF;CBL;GAPDH	P06241	R-HSA-389788;R-HSA-389354
R-HSA-1839117	Signaling by cytosolic FGFR1 fusion mutants	0	23	2	95	0.00143213	0.956487	0.980838	2	14	0.00090009	9606	Homo sapiens			CBL;IGF1R	P27986	R-HSA-1839114;R-HSA-1839078
R-HSA-9839389	TGFBR3 regulates TGF-beta signaling	0	10	1	108	0.000622665	0.956487	0.980838	1	8	0.000514337	9606	Homo sapiens			ACVR2B	P37173	R-HSA-9839390
R-HSA-9749641	Aspirin ADME	1	81	1	38	0.00504359	0.956487	0.980838	3	26	0.0016716	9606	Homo sapiens	SLC16A1	P53985	TFRC	P02768	R-HSA-9749590;R-HSA-9645220;R-HSA-9750666
R-HSA-1606322	ZBP1(DAI) mediated induction of type I IFNs	0	23	3	98	0.00143213	0.956487	0.980838	1	11	0.000707214	9606	Homo sapiens			TANK;STX3;GAPDH	Q9UHD2	R-HSA-1606324
R-HSA-76042	RNA Polymerase II Transcription Initiation And Promoter Clearance	0	53	1	67	0.00330012	0.956487	0.980838	1	11	0.000707214	9606	Homo sapiens			PHF16	Q00403	R-HSA-75869
R-HSA-1369062	ABC transporters in lipid homeostasis	0	29	1	89	0.00180573	0.956487	0.980838	1	11	0.000707214	9606	Homo sapiens			PEX13	P40855	R-HSA-382613
R-HSA-72649	Translation initiation complex formation	1	62	1	59	0.00386052	0.95766	0.980838	2	2	0.000128584	9606	Homo sapiens	EIF4A2	Q14240	SMG1	P11940	R-HSA-156808;R-HSA-157849
R-HSA-9664565	Signaling by ERBB2 KD Mutants	1	35	2	86	0.00217933	0.95766	0.980838	13	17	0.00109297	9606	Homo sapiens	EGF	P01133	CBL;DDR1	P29353	R-HSA-9665009;R-HSA-9664976;R-HSA-9664983;R-HSA-9664567;R-HSA-9664950;R-HSA-9664918;R-HSA-9664991;R-HSA-9664933;R-HSA-9665034;R-HSA-9665032;R-HSA-9665000;R-HSA-9664940;R-HSA-9664588
R-HSA-5654710	PI-3K cascade:FGFR3	0	24	2	95	0.0014944	0.95766	0.980838	1	7	0.000450045	9606	Homo sapiens			CBL;IGF1R	P27986	R-HSA-177931
R-HSA-5676590	NIK-->noncanonical NF-kB signaling	1	48	3	74	0.00298879	0.958801	0.980838	4	9	0.000578629	9606	Homo sapiens	UBA3	Q8TBC4	KPNB1;UBA3;KLHDC5	Q99558;Q8TBC4;P61081	R-HSA-5668545;R-HSA-5607725;R-HSA-5607721;R-HSA-5607722
R-HSA-8849471	PTK6 Regulates RHO GTPases, RAS GTPase and MAP kinases	0	20	2	99	0.00124533	0.958801	0.980838	5	13	0.000835798	9606	Homo sapiens			SORBS1;VCL	P49023;P56945	R-HSA-8848726;R-HSA-8848596;R-HSA-8848611;R-HSA-8848606;R-HSA-8848713
R-HSA-428542	Regulation of commissural axon pathfinding by SLIT and ROBO	0	12	2	106	0.000747198	0.958801	0.980838	1	5	0.000321461	9606	Homo sapiens			ACTN1;CBL	P12931	R-HSA-9011241
R-HSA-1253288	Downregulation of ERBB4 signaling	0	11	2	107	0.000684932	0.958801	0.980838	1	5	0.000321461	9606	Homo sapiens			ACTN1;CBL	P12931	R-HSA-9612219
R-HSA-5654720	PI-3K cascade:FGFR4	0	25	2	95	0.00155666	0.958801	0.980838	1	7	0.000450045	9606	Homo sapiens			CBL;IGF1R	P27986	R-HSA-177931
R-HSA-5210891	Uptake and function of anthrax toxins	1	22	1	102	0.00136986	0.959911	0.980838	2	20	0.00128584	9606	Homo sapiens	NEK4	P45985	YAP1	Q02750	R-HSA-5211391;R-HSA-5211340
R-HSA-4085001	Sialic acid metabolism	1	67	1	51	0.00417186	0.959911	0.980838	2	21	0.00135014	9606	Homo sapiens	ST6GAL2	Q96JF0	PPAPDC1A	P78382	R-HSA-727807;R-HSA-4085033
R-HSA-9670615	Defective Inhibition of DNA Recombination at Telomere Due to ATRX Mutations	0	2	2	118	0.000124533	0.960992	0.980838	1	1	6.42921e-05	9606	Homo sapiens			ZBTB26;RASSF3	Q9UER7	R-HSA-9670619
R-HSA-156581	Methylation	0	52	1	67	0.00323786	0.960992	0.980838	1	13	0.000835798	9606	Homo sapiens			NIPAL4	P21964	R-HSA-175983
R-HSA-75815	Ubiquitin-dependent degradation of Cyclin D	0	41	5	80	0.00255293	0.962044	0.980838	3	5	0.000321461	9606	Homo sapiens			CDK2;UBR5;UHRF2;GAPDH;GYS1	P24385;P49841	R-HSA-75824;R-HSA-75820;R-HSA-75823
R-HSA-5620922	BBSome-mediated cargo-targeting to cilium	1	25	0	111	0.00155666	0.962044	0.980838	2	5	0.000321461	9606	Homo sapiens	MCHR1				R-HSA-5624127;R-HSA-5624126
R-HSA-389958	Cooperation of Prefoldin and TriC/CCT in actin and tubulin folding	0	37	4	84	0.00230386	0.962044	0.980838	1	6	0.000385753	9606	Homo sapiens			CAP2;CFL2;MTSS1L;CFL2	P60709	R-HSA-390453
R-HSA-5654689	PI-3K cascade:FGFR1	0	28	2	95	0.00174346	0.962044	0.980838	1	7	0.000450045	9606	Homo sapiens			CBL;IGF1R	P27986	R-HSA-177931
R-HSA-3371556	Cellular response to heat stress	6	135	9	285	0.00840598	0.962674	0.980838	17	29	0.00186447	9606	Homo sapiens	RANBP2;NUP210;HSPA4L;COL4A6;NUPL1	P49792;O95757;Q9BVL2-2;Q9BVL2-1;Q8TEM1;ENSG00000197565	CREBZF;FGF11;NEK4;MLL;ZNF550;UBR5;GAPDH;EGLN1;GYS1	Q96EB6;P49841;Q15185	R-HSA-3371537;R-HSA-5251955;R-HSA-5082409;R-HSA-5251959;R-HSA-5324632;R-HSA-5082369;R-HSA-3371518;R-HSA-3371586;R-HSA-3371554;R-HSA-4793819;R-HSA-5251942;R-HSA-3371467;R-HSA-3371435;R-HSA-5252041;R-HSA-5082356;R-HSA-5082384;R-HSA-5252079
R-HSA-9937383	Mitochondrial ribosome-associated quality control	1	114	0	27	0.00709838	0.963067	0.980838	5	5	0.000321461	9606	Homo sapiens	MRPL49				R-HSA-9937719;R-HSA-9937412;R-HSA-9937374;R-HSA-9937724;R-HSA-9937403
R-HSA-69231	Cyclin D associated events in G1	1	52	2	84	0.00323786	0.963067	0.980838	8	17	0.00109297	9606	Homo sapiens	CDK2	P24941	CDK2;UHRF2	Q08999;P06400;P28749	R-HSA-1363328;R-HSA-9018017;R-HSA-1363276;R-HSA-69227;R-HSA-1226094;R-HSA-1226095;R-HSA-1363274;R-HSA-9659820
R-HSA-69236	G1 Phase	1	52	2	84	0.00323786	0.963067	0.980838	8	17	0.00109297	9606	Homo sapiens	CDK2	P24941	CDK2;UHRF2	Q08999;P06400;P28749	R-HSA-1363328;R-HSA-9018017;R-HSA-1363276;R-HSA-69227;R-HSA-1226094;R-HSA-1226095;R-HSA-1363274;R-HSA-9659820
R-HSA-9705462	Inactivation of CSF3 (G-CSF) signaling	0	27	3	100	0.0016812	0.963067	0.980838	3	9	0.000578629	9606	Homo sapiens			KIAA1958;FEM1B;ARIH2	O14543;Q93034	R-HSA-9705729;R-HSA-9705458;R-HSA-9705738
R-HSA-975576	N-glycan antennae elongation in the medial/trans-Golgi	0	47	4	75	0.00292653	0.963067	0.980838	3	14	0.00090009	9606	Homo sapiens			ARL10;C3orf52;KIAA1244;B3GALNT2	Q9H2A9;P15907;P21217	R-HSA-975902;R-HSA-5693925;R-HSA-6786034
R-HSA-9609507	Protein localization	5	171	6	202	0.0106476	0.963157	0.980838	26	53	0.00340748	9606	Homo sapiens	MTX2;MTCP1;SLC25A12;PEX13;SLC25A4	Q92968;O75746;P56277;O75431;P12235	PEX13;TRAF5;INADL;KLHL38;AGK;MSI2	Q6FIF0;P40855;O00628;O14832;Q9Y5J6	R-HSA-9033485;R-HSA-1307803;R-HSA-1307802;R-HSA-1299481;R-HSA-9603801;R-HSA-9603804;R-HSA-1299484;R-HSA-8953946;R-HSA-9033499;R-HSA-9033232;R-HSA-9033235;R-HSA-9603784;R-HSA-9033490;R-HSA-9033236;R-HSA-9603791;R-HSA-9033238;R-HSA-9033514;R-HSA-9033516;R-HSA-1268022;R-HSA-9033505;R-HSA-1955380;R-HSA-1268025;R-HSA-9603775;R-HSA-9033533;R-HSA-8953917;R-HSA-9033527
R-HSA-9842860	Regulation of endogenous retroelements	4	113	8	204	0.00703611	0.963439	0.980838	9	17	0.00109297	9606	Homo sapiens	SPOCD1;SMARCC1;ZNF382;ZNF233	Q6ZMY3;Q9NZL3;Q92922;Q96SR6	KPNB1;FGF11;ZBTB26;MPP7;RLF;RANBP2;RANBP2;RIF1	P63279;P45973	R-HSA-9842839;R-HSA-9842868;R-HSA-9842850;R-HSA-9842835;R-HSA-9842833;R-HSA-9845308;R-HSA-9842876;R-HSA-9843978;R-HSA-9727450
R-HSA-9634638	Estrogen-dependent nuclear events downstream of ESR-membrane signaling	3	29	10	226	0.00180573	0.964007	0.980838	9	12	0.000771506	9606	Homo sapiens	EGF;SRF;AKT3	Q9Y243;P11831;P01133	SLC2A1;CDK2;PPP1R12A;SMARCC1;UHRF2;ITPR1;TAF5L;KPNB1;MYOCD;ATF2	P24385;P01100;P46527;P10415;P11831;O14980;O43524	R-HSA-199298;R-HSA-9625479;R-HSA-9632868;R-HSA-9623355;R-HSA-9625465;R-HSA-9632873;R-HSA-9624526;R-HSA-9623999;R-HSA-9624527
R-HSA-72187	mRNA 3'-end processing	1	60	2	80	0.00373599	0.964062	0.980838	2	3	0.000192876	9606	Homo sapiens	CPSF7	Q8N684	UBR1;PPIG	Q9BY77;P82979	R-HSA-8849157;R-HSA-72180
R-HSA-5389840	Mitochondrial translation elongation	1	107	0	16	0.00666252	0.964062	0.980838	5	8	0.000514337	9606	Homo sapiens	MRPL49				R-HSA-5389842;R-HSA-5389857;R-HSA-5389848;R-HSA-5419279;R-HSA-5419261
R-HSA-9820841	M-decay: degradation of maternal mRNAs by maternally stored factors	1	48	2	78	0.00298879	0.964062	0.980838	4	7	0.000450045	9606	Homo sapiens	EIF4A2	Q14240	EIF2C3;PRKRA	Q9UKV8;Q9UPY3	R-HSA-9820853;R-HSA-9822311;R-HSA-9817692;R-HSA-9820840
R-HSA-9006821	Alternative Lengthening of Telomeres (ALT)	0	2	2	122	0.000124533	0.964062	0.980838	1	2	0.000128584	9606	Homo sapiens			ZBTB26;RASSF3	Q9UER7	R-HSA-9670619
R-HSA-9673013	Diseases of Telomere Maintenance	0	2	2	122	0.000124533	0.964062	0.980838	1	2	0.000128584	9606	Homo sapiens			ZBTB26;RASSF3	Q9UER7	R-HSA-9670619
R-HSA-9670621	Defective Inhibition of DNA Recombination at Telomere	0	2	2	122	0.000124533	0.964062	0.980838	1	2	0.000128584	9606	Homo sapiens			ZBTB26;RASSF3	Q9UER7	R-HSA-9670619
R-HSA-5607761	Dectin-1 mediated noncanonical NF-kB signaling	1	53	3	74	0.00330012	0.964062	0.980838	3	9	0.000578629	9606	Homo sapiens	UBA3	Q8TBC4	KPNB1;UBA3;KLHDC5	Q99558;Q8TBC4;P61081	R-HSA-5607725;R-HSA-5607721;R-HSA-5607722
R-HSA-9020558	Interleukin-2 signaling	0	14	4	113	0.000871731	0.964062	0.980838	5	19	0.00122155	9606	Homo sapiens			UBR5;CBL;DDR1;FLVCR1	P52333;P43405;P29353;P31785	R-HSA-451895;R-HSA-508292;R-HSA-508513;R-HSA-9679028;R-HSA-452091
R-HSA-380108	Chemokine receptors bind chemokines	0	57	2	90	0.00354919	0.964062	0.980838	2	19	0.00122155	9606	Homo sapiens			NIPAL4;AK3L1	O00590;P13501	R-HSA-373061;R-HSA-443986
R-HSA-375165	NCAM signaling for neurite out-growth	3	70	7	183	0.00435866	0.964736	0.980838	6	23	0.00147872	9606	Homo sapiens	CACNB2;GDNF;CACNA1C	P39905;Q13936;Q08289	PTPRF;KDM3A;PDK1;CBL;GAPDH;ZAK;ATXN7	P06241;O75582;O00468	R-HSA-525833;R-HSA-375155;R-HSA-198756;R-HSA-199935;R-HSA-375144;R-HSA-391867
R-HSA-429947	Deadenylation of mRNA	1	30	4	100	0.001868	0.965031	0.980838	4	4	0.000257169	9606	Homo sapiens	EIF4A2	Q14240	MPP7;LRPPRC;EIF4A2;SMG1	Q04637;P11940;P06730	R-HSA-430021;R-HSA-429955;R-HSA-8941312;R-HSA-429992
R-HSA-446343	Localization of the PINCH-ILK-PARVIN complex to focal adhesions	0	4	6	122	0.000249066	0.965031	0.980838	2	2	0.000128584	9606	Homo sapiens			FLNA;SORBS1;TLN1;TLN1;CD9;IGF1R	P05556;P49023	R-HSA-446322;R-HSA-432897
R-HSA-8931838	DAG1 glycosylations	1	38	1	91	0.00236613	0.965031	0.980838	14	17	0.00109297	9606	Homo sapiens	B3GALNT2	Q8NCR0	CD9	Q14118	R-HSA-5615637;R-HSA-9638097;R-HSA-5617143;R-HSA-9940756;R-HSA-8932427;R-HSA-8931648;R-HSA-9940735;R-HSA-8879117;R-HSA-8931653;R-HSA-9940805;R-HSA-5617037;R-HSA-9940718;R-HSA-9638090;R-HSA-9940714
R-HSA-2995383	Initiation of Nuclear Envelope (NE) Reformation	1	27	4	98	0.0016812	0.965031	0.980838	2	7	0.000450045	9606	Homo sapiens	KPNB1	Q14974	IPO7;RANBP2;RANBP2;BHLHA15	Q14974;Q14739	R-HSA-9624800;R-HSA-9624798
R-HSA-5654695	PI-3K cascade:FGFR2	0	31	2	95	0.00193026	0.965031	0.980838	1	7	0.000450045	9606	Homo sapiens			CBL;IGF1R	P27986	R-HSA-177931
R-HSA-9845614	Sphingolipid catabolism	0	32	1	93	0.00199253	0.965031	0.980838	1	10	0.000642921	9606	Homo sapiens			PPAPDC1A	O95470	R-HSA-428681
R-HSA-5358565	Mismatch repair (MMR) directed by MSH2:MSH6 (MutSalpha)	0	22	1	106	0.00136986	0.965031	0.980838	1	10	0.000642921	9606	Homo sapiens			ZNF774	P40692	R-HSA-5444523
R-HSA-936837	Ion transport by P-type ATPases	0	72	1	52	0.00448319	0.965031	0.980838	1	17	0.00109297	9606	Homo sapiens			BNIP3L	Q9NQ11	R-HSA-5692480
R-HSA-177243	Interactions of Rev with host cellular proteins	5	47	8	323	0.00292653	0.965043	0.980838	13	16	0.00102867	9606	Homo sapiens	RANBP2;NUP210;NUPL1;KPNB1	P49792;Q14974;Q9BVL2-2;Q9BVL2-1;Q8TEM1	SLC2A1;KPNB1;PBRM1;AHCTF1;IPO7;RANBP2;MLL;RANBP2	P46060;P18754;P06748;Q14974;O14980;P43487	R-HSA-180739;R-HSA-180736;R-HSA-180710;R-HSA-165028;R-HSA-180709;R-HSA-180687;R-HSA-165043;R-HSA-165047;R-HSA-180725;R-HSA-180885;R-HSA-180728;R-HSA-165055;R-HSA-180732
R-HSA-1679131	Trafficking and processing of endosomal TLR	1	16	3	110	0.000996264	0.965974	0.980838	5	7	0.000450045	9606	Homo sapiens	CTSL2	O60911	NUP210;KPNB1;LRIG1	Q9BT09;Q9H1C4	R-HSA-1678921;R-HSA-1678923;R-HSA-1678927;R-HSA-1678944;R-HSA-1678981
R-HSA-446388	Regulation of cytoskeletal remodeling and cell spreading by IPP complex components	1	8	4	121	0.000498132	0.965974	0.980838	2	5	0.000321461	9606	Homo sapiens	ACTN1	P12814	CACNA1C;SORBS1;ACTN1;EPM2AIP1	P12814;P49023	R-HSA-430308;R-HSA-446322
R-HSA-8948747	Regulation of PTEN localization	0	10	2	117	0.000622665	0.965974	0.980838	1	4	0.000257169	9606	Homo sapiens			BCOR;NDUFS1	P29590;Q93009	R-HSA-6807118
R-HSA-9620244	Long-term potentiation	0	31	2	93	0.00193026	0.965974	0.980838	1	7	0.000450045	9606	Homo sapiens			ACTN1;CBL	P12931	R-HSA-9612085
R-HSA-6781827	Transcription-Coupled Nucleotide Excision Repair (TC-NER)	1	83	1	52	0.00516812	0.965974	0.980838	2	17	0.00109297	9606	Homo sapiens	LIG3	P49916	EAF1	P55199	R-HSA-6782227;R-HSA-6782234
R-HSA-75205	Dissolution of Fibrin Clot	0	14	4	113	0.000871731	0.965974	0.980838	2	21	0.00135014	9606	Homo sapiens			LPP;C3orf64;TAF5L;RBM24	Q03405;P05120	R-HSA-159001;R-HSA-158959
R-HSA-2029485	Role of phospholipids in phagocytosis	2	129	0	65	0.00803238	0.966867	0.980838	3	12	0.000771506	9606	Homo sapiens	ITPR1;PPAPDC1A				R-HSA-169683;R-HSA-169680;R-HSA-2029468
R-HSA-1227990	Signaling by ERBB2 in Cancer	1	36	2	95	0.00224159	0.966892	0.980838	37	62	0.00398611	9606	Homo sapiens	EGF	P01133	CBL;DDR1	P29353	R-HSA-9664976;R-HSA-9634391;R-HSA-9664983;R-HSA-9664918;R-HSA-9664991;R-HSA-9665411;R-HSA-9665410;R-HSA-9665409;R-HSA-9665408;R-HSA-9665415;R-HSA-9665413;R-HSA-9665034;R-HSA-9665417;R-HSA-9665416;R-HSA-9665032;R-HSA-9664588;R-HSA-9665009;R-HSA-9664567;R-HSA-9664950;R-HSA-9665407;R-HSA-9665406;R-HSA-9665404;R-HSA-9665699;R-HSA-9665698;R-HSA-9665697;R-HSA-9665701;R-HSA-9664933;R-HSA-9665700;R-HSA-9…
R-HSA-5358508	Mismatch Repair	0	23	1	108	0.00143213	0.966892	0.980838	1	17	0.00109297	9606	Homo sapiens			ZNF774	P40692	R-HSA-5444523
R-HSA-2029481	FCGR activation	0	103	1	23	0.00641345	0.967784	0.980838	1	6	0.000385753	9606	Homo sapiens			CBL	P43405	R-HSA-2029452
R-HSA-399997	Acetylcholine regulates insulin secretion	0	21	2	106	0.0013076	0.968653	0.980838	2	7	0.000450045	9606	Homo sapiens			SLC4A7;MAP3K9	P20309;P17252	R-HSA-400015;R-HSA-400012
R-HSA-72086	mRNA Capping	0	35	2	103	0.00217933	0.968653	0.980838	2	11	0.000707214	9606	Homo sapiens			KPNB1;PLEKHA3	O43148;Q09161	R-HSA-77073;R-HSA-77094
R-HSA-8939236	RUNX1 regulates transcription of genes involved in differentiation of HSCs	3	92	5	166	0.00572852	0.968828	0.980838	12	15	0.000964382	9606	Homo sapiens	YAP1;LMO1;MLL	P46937;P25800;Q03164	SORBS1;MLL;PTPN14;INADL;CCDC85C	Q03164;P00519;P46937	R-HSA-8956568;R-HSA-8956649;R-HSA-8956586;R-HSA-8956652;R-HSA-8865491;R-HSA-8865505;R-HSA-8956639;R-HSA-8956608;R-HSA-8956659;R-HSA-8956676;R-HSA-8865482;R-HSA-8865498
R-HSA-446353	Cell-extracellular matrix interactions	3	19	10	246	0.00118306	0.969464	0.980838	6	10	0.000642921	9606	Homo sapiens	FBLIM1;ACTN1;FLNA	Q8WUP2;P12814;P21333	TRIM9;FLNA;SORBS1;CACNA1C;ACTN1;TLN1;TLN1;EPM2AIP1;CD9;IGF1R	P05556;P49023;P12814;P50552	R-HSA-430308;R-HSA-430341;R-HSA-446322;R-HSA-432897;R-HSA-446364;R-HSA-430347
R-HSA-3134973	LRR FLII-interacting protein 1 (LRRFIP1) activates type I IFN production	0	7	5	122	0.000435866	0.969498	0.980838	4	5	0.000321461	9606	Homo sapiens			TNIK;UBR5;GAPDH;YAP1;IGF1R	P35222	R-HSA-3134904;R-HSA-3134901;R-HSA-3134883;R-HSA-3134914
R-HSA-75892	Platelet Adhesion to exposed collagen	0	17	3	115	0.00105853	0.969498	0.980838	1	8	0.000514337	9606	Homo sapiens			PTPRF;CBL;GAPDH	P07948;P06241	R-HSA-432295
R-HSA-372708	p130Cas linkage to MAPK signaling for integrins	1	22	3	111	0.00136986	0.970321	0.980838	3	3	0.000192876	9606	Homo sapiens	TLN1	Q9Y490	FLNA;VCL;CBL	P56945;P46108	R-HSA-372693;R-HSA-372705;R-HSA-372697
R-HSA-8874081	MET activates PTK2 signaling	1	32	2	100	0.00199253	0.970321	0.980838	2	5	0.000321461	9606	Homo sapiens	ITGA3	P26006	ACTN1;CBL	P12931	R-HSA-8874083;R-HSA-8874079
R-HSA-5689901	Metalloprotease DUBs	0	32	1	102	0.00199253	0.970321	0.980838	1	6	0.000385753	9606	Homo sapiens			UCHL5	O00487	R-HSA-5691431
R-HSA-9694676	Translation of Replicase and Assembly of the Replication Transcription Complex	0	28	2	102	0.00174346	0.970321	0.980838	2	35	0.00225023	9606	Homo sapiens			BNIP3L;STBD1	Q9GZQ8	R-HSA-9694580;R-HSA-9698265
R-HSA-390466	Chaperonin-mediated protein folding	2	96	5	113	0.00597758	0.970474	0.980838	11	19	0.00122155	9606	Homo sapiens	GNG4;GNB5	P50150;O14775	CAP2;CFL2;MTSS1L;GNG4;CFL2	P60709;Q13371	R-HSA-390453;R-HSA-6814119;R-HSA-8850534;R-HSA-6814418;R-HSA-8850529;R-HSA-8850560;R-HSA-6814124;R-HSA-8850539;R-HSA-6814121;R-HSA-6814409;R-HSA-6814120
R-HSA-6803204	TP53 Regulates Transcription of Genes Involved in Cytochrome C Release	2	33	3	170	0.00205479	0.970474	0.980838	3	25	0.0016073	9606	Homo sapiens	BNIP3L	O60238;ENSG00000104765	CDK2;BNIP3;BNIP3L	O60238;Q92793	R-HSA-6798004;R-HSA-6801195;R-HSA-6797993
R-HSA-9687136	Aberrant regulation of mitotic exit in cancer due to RB1 defects	0	20	2	114	0.00124533	0.971121	0.980838	1	1	6.42921e-05	9606	Homo sapiens			CDK2;UHRF2	P06400;Q13309	R-HSA-9687377
R-HSA-8951936	RUNX3 regulates p14-ARF	0	16	2	116	0.000996264	0.971121	0.980838	2	8	0.000514337	9606	Homo sapiens			CDK2;UHRF2	P24385;Q09472	R-HSA-8952058;R-HSA-8951951
R-HSA-193775	Synthesis of bile acids and bile salts via 24-hydroxycholesterol	0	42	1	91	0.00261519	0.9719	0.980838	2	28	0.00180018	9606	Homo sapiens			KPNB1	O14975	R-HSA-193743;R-HSA-193727
R-HSA-418346	Platelet homeostasis	5	118	6	255	0.00734745	0.972232	0.980838	13	31	0.00199306	9606	Homo sapiens	SLC8A3;GNG4;KCNMA1;ITPR1;GNB5	Q14643;P50150;O14775;P57103;Q12791	SLC15A4;SLC6A8;DDR1;MRPL49;RIMS3;IGF1R	P29350;P43119;Q06124;P16284	R-HSA-392870;R-HSA-391942;R-HSA-210277;R-HSA-432143;R-HSA-435244;R-HSA-139854;R-HSA-418442;R-HSA-392874;R-HSA-392852;R-HSA-9726949;R-HSA-418549;R-HSA-210294;R-HSA-425661
R-HSA-5419276	Mitochondrial translation termination	1	121	0	13	0.00753425	0.974113	0.980838	7	7	0.000450045	9606	Homo sapiens	MRPL49				R-HSA-9937415;R-HSA-5419264;R-HSA-5419281;R-HSA-9937394;R-HSA-5419271;R-HSA-5419273;R-HSA-5419277
R-HSA-975956	Nonsense Mediated Decay (NMD) independent of the Exon Junction Complex (EJC)	0	101	1	39	0.00628892	0.974113	0.980838	1	1	6.42921e-05	9606	Homo sapiens			SMG1	Q92900	R-HSA-927789
R-HSA-418886	Netrin mediated repulsion signals	0	10	4	126	0.000622665	0.974113	0.980838	2	4	0.000257169	9606	Homo sapiens			ACTN1;CBL;DDR1;IGF1R	P12931;Q06124	R-HSA-418863;R-HSA-418859
R-HSA-9832991	Formation of the posterior neural plate	0	14	2	120	0.000871731	0.974113	0.980838	3	6	0.000385753	9606	Homo sapiens			XRCC5;FEM1B	P56704;P48431	R-HSA-9833063;R-HSA-9832988;R-HSA-9833066
R-HSA-3000170	Syndecan interactions	2	29	7	183	0.00180573	0.974303	0.980838	5	15	0.000964382	9606	Homo sapiens	ACTN1;TNC	P12814;P24821	OTUD4;CACNA1C;HAT1;ACTN1;UBR1;PDK1;EPM2AIP1	P09038;P04004;P12814;P01137	R-HSA-2684507;R-HSA-2731149;R-HSA-2681694;R-HSA-2731122;R-HSA-2731078
R-HSA-8876384	Listeria monocytogenes entry into host cells	1	27	3	114	0.0016812	0.974811	0.980838	8	13	0.000835798	9606	Homo sapiens	CBL	P22681	ACTN1;PLXNB3;CBL	P08581;P12931	R-HSA-8876262;R-HSA-8876246;R-HSA-8876948;R-HSA-8876258;R-HSA-8876240;R-HSA-8876255;R-HSA-112333;R-HSA-8875371
R-HSA-68884	Mitotic Telophase/Cytokinesis	0	15	8	129	0.000933998	0.974811	0.980838	2	4	0.000257169	9606	Homo sapiens			TANK;MICAL3;MICAL3;C1orf226;GTF3C3;SATB2;NHSL2;NOS1AP	Q02241;P53350	R-HSA-156723;R-HSA-156673
R-HSA-4608870	Asymmetric localization of PCP proteins	0	53	2	84	0.00330012	0.974811	0.980838	1	7	0.000450045	9606	Homo sapiens			TANC1;NOS1AP	Q14160	R-HSA-4608862
R-HSA-1168372	Downstream signaling events of B Cell Receptor (BCR)	0	78	1	65	0.00485679	0.974811	0.980838	1	15	0.000964382	9606	Homo sapiens			TNIK	O43318	R-HSA-1168637
R-HSA-425397	Transport of vitamins, nucleosides, and related molecules	2	110	2	99	0.00684932	0.974893	0.980838	7	41	0.00263598	9606	Homo sapiens	SLC25A4;SLC29A2	Q14542;P12235	NEK4;PPAPDC1A	P78382;P12235	R-HSA-5250209;R-HSA-109536;R-HSA-727807;R-HSA-109527;R-HSA-109529;R-HSA-5672027;R-HSA-109534
R-HSA-141444	Amplification of signal from unattached kinetochores via a MAD2 inhibitory signal	2	94	4	117	0.00585305	0.97547	0.980838	4	4	0.000257169	9606	Homo sapiens	RANBP2;AHCTF1	P49792;Q8WYP5	LMO1;CDK18;TSGA10;EPM2AIP1	Q9Y6D9;Q13257	R-HSA-141409;R-HSA-141431;R-HSA-141422;R-HSA-141439
R-HSA-141424	Amplification of signal from the kinetochores	2	94	4	117	0.00585305	0.97547	0.980838	4	4	0.000257169	9606	Homo sapiens	RANBP2;AHCTF1	P49792;Q8WYP5	LMO1;CDK18;TSGA10;EPM2AIP1	Q9Y6D9;Q13257	R-HSA-141409;R-HSA-141431;R-HSA-141422;R-HSA-141439
R-HSA-2467813	Separation of Sister Chromatids	2	182	0	37	0.0113325	0.97547	0.980838	2	8	0.000514337	9606	Homo sapiens	RANBP2;AHCTF1				R-HSA-2467809;R-HSA-2467811
R-HSA-2559582	Senescence-Associated Secretory Phenotype (SASP)	1	90	1	49	0.00560399	0.975491	0.980838	3	22	0.00141443	9606	Homo sapiens	CDK2	P24941	SORT1	P05231	R-HSA-3788705;R-HSA-3790130;R-HSA-3788708
R-HSA-1839124	FGFR1 mutant receptor activation	0	39	2	101	0.00242839	0.975491	0.980838	2	25	0.0016073	9606	Homo sapiens			CBL;IGF1R	P27986	R-HSA-1839114;R-HSA-1839078
R-HSA-9702518	STAT5 activation downstream of FLT3 ITD mutants	0	21	2	117	0.0013076	0.975491	0.980838	1	14	0.00090009	9606	Homo sapiens			CDK2;LRP2BP	P38936	R-HSA-9698043
R-HSA-9687139	Aberrant regulation of mitotic cell cycle due to RB1 defects	1	36	2	114	0.00224159	0.976152	0.980838	2	3	0.000192876	9606	Homo sapiens	CDK2	P24941	CDK2;UHRF2	P06400;Q13309	R-HSA-9687377;R-HSA-9659782
R-HSA-71064	Lysine catabolism	0	44	2	94	0.00273973	0.976152	0.980838	3	15	0.000964382	9606	Homo sapiens			NFATC2IP;USP12	P36957	R-HSA-9858321;R-HSA-9858590;R-HSA-9858589
R-HSA-5621480	Dectin-2 family	0	65	2	73	0.00404732	0.976152	0.980838	2	12	0.000771506	9606	Homo sapiens			CBL;C3orf52	P43405;Q8IUN9	R-HSA-8858500;R-HSA-5621366
R-HSA-5689877	Josephin domain DUBs	0	13	2	128	0.000809465	0.976795	0.980838	4	6	0.000385753	9606	Homo sapiens			PDK1;RANBP2	P54252;O60260	R-HSA-5689111;R-HSA-5688834;R-HSA-5688786;R-HSA-5689085
R-HSA-9909505	Modulation of host responses by IFN-stimulated genes	0	22	5	122	0.00136986	0.976795	0.980838	3	6	0.000385753	9606	Homo sapiens			NEK4;EIF2C3;ARIH2;PRKRA;LONRF1	Q13451;O14933;O95786	R-HSA-9909510;R-HSA-9927247;R-HSA-9909519
R-HSA-5358346	Hedgehog ligand biogenesis	0	59	3	79	0.00367372	0.976795	0.980838	3	15	0.000964382	9606	Homo sapiens			ERO1L;KLHDC5;CD9	P78536;P07237	R-HSA-5358336;R-HSA-5358340;R-HSA-5362793
R-HSA-2424491	DAP12 signaling	0	36	1	107	0.00224159	0.976795	0.980838	1	17	0.00109297	9606	Homo sapiens			CBL	P43405	R-HSA-210289
R-HSA-205043	NRIF signals cell death from the nucleus	0	18	3	124	0.0011208	0.977421	0.980838	4	7	0.000450045	9606	Homo sapiens			PDK1;PRKAG2;NUPL1	Q13501;Q13352	R-HSA-205008;R-HSA-205112;R-HSA-205118;R-HSA-193677
R-HSA-9840309	Glycosphingolipid biosynthesis	0	72	1	68	0.00448319	0.977421	0.980838	1	15	0.000964382	9606	Homo sapiens			LRIG1	Q99999	R-HSA-9844587
R-HSA-8949613	Cristae formation	2	33	9	183	0.00205479	0.977651	0.980838	1	2	0.000128584	9606	Homo sapiens	APOOL;MTX2	O75431;Q6UXV4	PM20D2;LMO1;BNIP3;MTX2;APOOL;PPP1CB;BNIP3L;C6orf168;ARMC1	Q9NX63;Q9BRQ6;P17152;Q9NVH1;Q6UXV4;Q16891	R-HSA-8949609
R-HSA-190861	Gap junction assembly	0	41	3	103	0.00255293	0.97803	0.980838	6	16	0.00102867	9606	Homo sapiens			NIPAL4;PPAPDC1A;C3orf52	P17302;P08034	R-HSA-191072;R-HSA-190662;R-HSA-190693;R-HSA-190681;R-HSA-190686;R-HSA-190687
R-HSA-3214842	HDMs demethylate histones	1	31	3	112	0.00193026	0.97803	0.980838	5	17	0.00109297	9606	Homo sapiens	KDM3A	Q9Y4C1	L3MBTL;MPP7;HAT1	P62805	R-HSA-5661124;R-HSA-5661125;R-HSA-4724284;R-HSA-5661115;R-HSA-5423117
R-HSA-8849474	PTK6 Activates STAT3	0	7	3	136	0.000435866	0.978623	0.980838	5	9	0.000578629	9606	Homo sapiens			KIAA1958;CBL;DTNA	O14543;P40763	R-HSA-8848087;R-HSA-8848178;R-HSA-8848110;R-HSA-2730595;R-HSA-8848124
R-HSA-74752	Signaling by Insulin receptor	2	102	7	124	0.00635118	0.97867	0.980838	12	34	0.00218593	9606	Homo sapiens	PTPRF;PDK1	O15530;P10586	SLC2A1;PDK1;EPHB1;CBL;DDR1;IGF1R;LRRC8B	O15530;P29353;Q15904;Q13322;Q13370	R-HSA-109701;R-HSA-74740;R-HSA-5252133;R-HSA-74743;R-HSA-109702;R-HSA-162363;R-HSA-110011;R-HSA-74746;R-HSA-162425;R-HSA-5686074;R-HSA-74733;R-HSA-74748
R-HSA-8943724	Regulation of PTEN gene transcription	2	68	4	148	0.00423412	0.97867	0.980838	4	15	0.000964382	9606	Homo sapiens	ATF2;PHC3	Q8NDX5;P15336	DARS;SMARCC1;LIG3;ATF2	P15336;P05412	R-HSA-8944104;R-HSA-8943817;R-HSA-8944397;R-HSA-8944047
R-HSA-187577	SCF(Skp2)-mediated degradation of p27/p21	1	52	1	100	0.00323786	0.9792	0.980838	7	7	0.000450045	9606	Homo sapiens	CDK2	P24941	CDK2	P61024	R-HSA-187552;R-HSA-187520;R-HSA-8848436;R-HSA-187574;R-HSA-187575;R-HSA-8848414;R-HSA-187545
R-HSA-912694	Regulation of IFNA/IFNB signaling	0	28	2	114	0.00174346	0.9792	0.980838	3	5	0.000321461	9606	Homo sapiens			DDR1;IGF1R	P29350;P18031;Q06124	R-HSA-997311;R-HSA-997309;R-HSA-997314
R-HSA-877312	Regulation of IFNG signaling	0	16	8	127	0.000996264	0.9792	0.980838	2	4	0.000257169	9606	Homo sapiens			KPNB1;KDM3A;TRAF5;ZBTB26;RANBP2;RAD54L2;ATF2;C18orf25	P42224-1;P63165	R-HSA-997326;R-HSA-877281
R-HSA-5690714	CD22 mediated BCR regulation	0	72	2	73	0.00448319	0.9792	0.980838	2	4	0.000257169	9606	Homo sapiens			CBL;IGF1R	P07948;P29350	R-HSA-5690702;R-HSA-5690701
R-HSA-437239	Recycling pathway of L1	1	55	1	93	0.00342466	0.9792	0.980838	6	14	0.00090009	9606	Homo sapiens	RDX	P35241	CBL	Q99962	R-HSA-374677;R-HSA-555065;R-HSA-443779;R-HSA-445089;R-HSA-445071;R-HSA-374680
R-HSA-9668328	Sealing of the nuclear envelope (NE) by ESCRT-III	0	39	1	113	0.00242839	0.9792	0.980838	2	7	0.000450045	9606	Homo sapiens			NUPL1	Q8WUX9	R-HSA-9668415;R-HSA-9668335
R-HSA-351202	Metabolism of polyamines	0	67	2	83	0.00417186	0.9792	0.980838	3	17	0.00109297	9606	Homo sapiens			KIAA0907;RIF1	P21673;Q96A70	R-HSA-351207;R-HSA-350598;R-HSA-351208
R-HSA-8875878	MET promotes cell motility	1	45	2	103	0.00280199	0.9792	0.980838	2	12	0.000771506	9606	Homo sapiens	ITGA3	P26006	ACTN1;CBL	P12931	R-HSA-8874083;R-HSA-8874079
R-HSA-192823	Viral mRNA Translation	0	114	2	30	0.00709838	0.979761	0.980838	1	2	0.000128584	9606	Homo sapiens			WDR6;PRKRA	P03496	R-HSA-192841
R-HSA-9678110	Attachment and Entry	0	20	2	127	0.00124533	0.979761	0.980838	1	10	0.000642921	9606	Homo sapiens			TLN1;DNM1L	P55072	R-HSA-9686699
R-HSA-9033241	Peroxisomal protein import	1	67	3	82	0.00417186	0.980307	0.980838	14	26	0.0016716	9606	Homo sapiens	PEX13	Q92968	PEX13;TRAF5;INADL	Q6FIF0;O00628;O14832	R-HSA-9033514;R-HSA-9033485;R-HSA-9033516;R-HSA-9033505;R-HSA-8953946;R-HSA-9033499;R-HSA-9033533;R-HSA-8953917;R-HSA-9033232;R-HSA-9033235;R-HSA-9033490;R-HSA-9033236;R-HSA-9033527;R-HSA-9033238
R-HSA-2871809	FCERI mediated Ca+2 mobilization	1	129	0	16	0.00803238	0.980307	0.980838	2	11	0.000707214	9606	Homo sapiens	ITPR1				R-HSA-169683;R-HSA-169680
R-HSA-9706369	Negative regulation of FLT3	1	20	6	127	0.00124533	0.980838	0.980838	6	12	0.000771506	9606	Homo sapiens	CBL	P22681	PDK1;PRKAA2;LRIG1;ARIH2;YAP1;IGF1R	P41240;P22681;Q9H6Q3;O14544	R-HSA-9706293;R-HSA-9706354;R-HSA-9706323;R-HSA-9706350;R-HSA-9706330;R-HSA-9706298
R-HSA-427389	ERCC6 (CSB) and EHMT2 (G9a) positively regulate rRNA expression	0	47	4	112	0.00292653	0.980838	0.980838	1	4	0.000257169	9606	Homo sapiens			MPP7;RLF;RAD54L2;RIF1	Q13185	R-HSA-427383
R-HSA-9818027	NFE2L2 regulating anti-oxidant/detoxification enzymes	0	40	4	111	0.00249066	0.980838	0.980838	2	28	0.00180018	9606	Homo sapiens			CREBZF;ACTN1;GAPDH;GOLGA8DP	P18848;P10599	R-HSA-9761815;R-HSA-9796045
R-HSA-389356	Co-stimulation by CD28	3	56	7	229	0.00348692	0.981122	0.981122	10	19	0.00122155	9606	Homo sapiens	AKT3;PAK3;PDK1	O75914;Q9Y243;O15530	PTPRF;KPNB1;KCNMA1;PRKAA2;PDK1;CBL;GAPDH	Q99558;P06241;O75791;O15530	R-HSA-389381;R-HSA-2317314;R-HSA-198640;R-HSA-2317332;R-HSA-392530;R-HSA-389756;R-HSA-389788;R-HSA-198270;R-HSA-2316429;R-HSA-389354
R-HSA-5625740	RHO GTPases activate PKNs	4	79	6	266	0.00491905	0.981311	0.981311	10	20	0.00128584	9606	Homo sapiens	PPP1CB;PPP1R12A;PPP1R12B;PDK1	O60237;P62140;O15530;O14974	RPRD1A;RPRD1A;TSGA10;FBXO28;SMARCC1;RASSF3	Q13153;Q16512;O60341	R-HSA-5625717;R-HSA-5671749;R-HSA-5623632;R-HSA-5671763;R-HSA-419232;R-HSA-5623667;R-HSA-5671772;R-HSA-5625870;R-HSA-5625849;R-HSA-5671737
R-HSA-4655427	SUMOylation of DNA methylation proteins	1	16	4	135	0.000996264	0.981356	0.981356	3	3	0.000192876	9606	Homo sapiens	PHC3	Q8NDX5	KPNB1;ZBTB26;RANBP2;RANBP2	P63279	R-HSA-4655431;R-HSA-4655440;R-HSA-4655374
R-HSA-9627069	Regulation of the apoptosome activity	0	13	4	139	0.000809465	0.981356	0.981356	3	6	0.000385753	9606	Homo sapiens			PPP1CB;RIF1;YEATS2;LONRF1	Q9BZF9;Q9Y2G2;P98170	R-HSA-9627078;R-HSA-6805426;R-HSA-6804652
R-HSA-2197563	NOTCH2 intracellular domain regulates transcription	0	16	2	133	0.000996264	0.981356	0.981356	2	9	0.000578629	9606	Homo sapiens			CDK2;SMOC1	Q04721;Q09472	R-HSA-2197588;R-HSA-2976563
R-HSA-9706374	FLT3 signaling through SRC family kinases	0	6	3	145	0.000373599	0.981859	0.981859	3	4	0.000257169	9606	Homo sapiens			PTPRF;CBL;GAPDH	P06241;P06239;P43405	R-HSA-9706336;R-HSA-9605259;R-HSA-9706312
R-HSA-8866907	Activation of the TFAP2 (AP-2) family of transcription factors	0	12	2	139	0.000747198	0.981859	0.981859	2	4	0.000257169	9606	Homo sapiens			MORF4L2;CDK2	O95619;Q92793;Q09472	R-HSA-8864307;R-HSA-8864595
R-HSA-1059683	Interleukin-6 signaling	1	17	5	134	0.00105853	0.981859	0.981859	5	20	0.00128584	9606	Homo sapiens	CBL	P22681	KIAA1958;DDR1;LRIG1;SORT1;IGF1R	O14543;Q06124;P22681;P05231	R-HSA-1112690;R-HSA-1112755;R-HSA-1067667;R-HSA-1112708;R-HSA-1067640
R-HSA-8851680	Butyrophilin (BTN) family interactions	0	12	3	138	0.000747198	0.981859	0.981859	2	8	0.000514337	9606	Homo sapiens			ZBTB26;ITGA8;RBM24	Q6UX41;O60437	R-HSA-8938431;R-HSA-8852013
R-HSA-400511	Synthesis, secretion, and inactivation of Glucose-dependent Insulinotropic Polypeptide (GIP)	0	21	4	127	0.0013076	0.981859	0.981859	1	7	0.000450045	9606	Homo sapiens			EAF1;KIAA1715;ARIH2;LONRF1	P26367	R-HSA-400500
R-HSA-8964572	Lipid particle organization	1	9	3	139	0.000560399	0.982348	0.982348	2	5	0.000321461	9606	Homo sapiens	C7orf68	Q9Y5L2	ST6GAL2;INSIG2;C3orf52	Q7Z5P4	R-HSA-8858270;R-HSA-8862380
R-HSA-2730905	Role of LAT2/NTAL/LAB on calcium mobilization	1	107	1	44	0.00666252	0.982348	0.982348	1	7	0.000450045	9606	Homo sapiens	PDK1	O15530	PDK1	O15530	R-HSA-202164
R-HSA-1482788	Acyl chain remodelling of PC	0	40	1	109	0.00249066	0.982348	0.982348	1	9	0.000578629	9606	Homo sapiens			RHBDD1	Q8N661	R-HSA-8874435
R-HSA-3371511	HSF1 activation	1	43	2	110	0.00267746	0.982825	0.982825	4	7	0.000450045	9606	Homo sapiens	COL4A6	ENSG00000197565	NEK4;EGLN1	Q15185	R-HSA-3371586;R-HSA-4793819;R-HSA-5082409;R-HSA-5324632
R-HSA-8868766	rRNA processing in the mitochondrion	0	47	3	104	0.00292653	0.982825	0.982825	3	7	0.000450045	9606	Homo sapiens			TTPA;UBR1;KLHDC5	Q9HC36;Q9UI43;Q6IN84	R-HSA-6793127;R-HSA-6793122;R-HSA-6793096
R-HSA-6804116	TP53 Regulates Transcription of Genes Involved in G1 Cell Cycle Arrest	1	20	4	137	0.00124533	0.982825	0.982825	5	17	0.00109297	9606	Homo sapiens	CDK2	P24941	MORF4L2;CDK2;PAWR;LRP2BP	Q99856;P38936;Q01094	R-HSA-6803411;R-HSA-6791363;R-HSA-6798353;R-HSA-69562;R-HSA-187934
R-HSA-9009391	Extra-nuclear estrogen signaling	7	112	17	408	0.00697385	0.983241	0.983241	24	39	0.00250739	9606	Homo sapiens	GNG4;EGF;SRF;AKT3;GNB5;PDK1;IGF1R	P50150;Q9Y243;O15530;P08069;O14775;P11831;P01133	SLC2A1;PARD6B;SPEG;ACTN1;ZNF550;SMARCC1;CBL;UHRF2;SLMAP;ATF2;CDK2;PPP1R12A;SPINK2;ITPR1;TAF5L;KPNB1;MYOCD	P24385;P01100;P46527;P10415;Q05513;P12931;P11831;O43815;O14980;Q99873;O43524	R-HSA-199298;R-HSA-9624272;R-HSA-9632918;R-HSA-9632182;R-HSA-9633044;R-HSA-9632858;R-HSA-9021601;R-HSA-9623355;R-HSA-9021600;R-HSA-9634584;R-HSA-9625465;R-HSA-437195;R-HSA-9623999;R-HSA-437192;R-HSA-9021596;R-HSA-9625479;R-HSA-9632868;R-HSA-9625482;R-HSA-9632906;R-HSA-9632873;R-HSA-9624526;R-HSA-9632910;R-HSA-9625487;R-HSA-9624527
R-HSA-8866904	Negative regulation of activity of TFAP2 (AP-2) family transcription factors	0	11	8	145	0.000684932	0.983288	0.983288	4	6	0.000385753	9606	Homo sapiens			MORF4L2;KPNB1;LMO1;ZBTB26;RANBP2;PRKAA2;RANBP2;EPM2AIP1	Q719H9;P63279	R-HSA-8864343;R-HSA-3234081;R-HSA-3234084;R-HSA-3234094
R-HSA-9931530	Phosphorylation and nuclear translocation of the CRY:PER:kinase complex	1	16	1	140	0.000996264	0.983288	0.983288	2	4	0.000257169	9606	Homo sapiens	PPP1CB	P62140	ACTR3	Q00535	R-HSA-9920673;R-HSA-9909369
R-HSA-444209	Free fatty acid receptors	0	28	7	122	0.00174346	0.983288	0.983288	2	5	0.000321461	9606	Homo sapiens			SLC41A1;BNIP3;SLC38A1;NIPAL4;CD82;C3orf52;KTN1	O14843;O15552	R-HSA-444047;R-HSA-444171
R-HSA-525793	Myogenesis	0	32	2	122	0.00199253	0.983288	0.983288	2	14	0.00090009	9606	Homo sapiens			BNIP3;SORBS1	Q12982;P00519	R-HSA-449200;R-HSA-376121
R-HSA-168273	Influenza Viral RNA Transcription and Replication	4	173	6	179	0.0107721	0.983387	0.983387	4	14	0.00090009	9606	Homo sapiens	RANBP2;NUP210;NUPL1	P49792;Q9BVL2-2;Q9BVL2-1;Q8TEM1	AKT3;EIF2C3;CHORDC1;WDR6;CHORDC1;PRKRA	P07900;P03496	R-HSA-192627;R-HSA-192841;R-HSA-192830;R-HSA-192925
R-HSA-5467340	AXIN missense mutants destabilize the destruction complex	0	14	5	141	0.000871731	0.983739	0.983739	1	1	6.42921e-05	9606	Homo sapiens			UBR5;FAM83G;GAPDH;EPM2AIP1;GYS1	P49841;P48729	R-HSA-4839734
R-HSA-1614558	Degradation of cysteine and homocysteine	0	53	2	99	0.00330012	0.983739	0.983739	4	22	0.00141443	9606	Homo sapiens			ANKRD36B;FAM60A	Q99757;Q9Y6N5	R-HSA-1614665;R-HSA-1614618;R-HSA-9035484;R-HSA-1614605
R-HSA-5689880	Ub-specific processing proteases	6	192	3	288	0.0119552	0.983789	0.983789	10	40	0.00257169	9606	Homo sapiens	USP37;ATXN7;SIAH2;USP12;UBP1;USP28	O75317;O15265;Q96RU2;O94966;O43255;Q86T82	ACTN1;PRKRA;UCHL5	P54578;O75604;O95786	R-HSA-6781814;R-HSA-5689972;R-HSA-6781797;R-HSA-5696914;R-HSA-5689539;R-HSA-5690080;R-HSA-5697009;R-HSA-936390;R-HSA-5696605;R-HSA-6781899
R-HSA-9856530	High laminar flow shear stress activates signaling by PIEZO1 and PECAM1:CDH5:KDR in endothelial cells	5	88	12	324	0.00547945	0.983916	0.983916	10	31	0.00199306	9606	Homo sapiens	GNG4;GNB5;TLN1;VCL;PDK1	P18206;P50150;O15530;O14775;Q9Y490	PTPRF;ITPR1;SORBS1;BCOR;PDK1;PRKAA2;TLN1;CBL;INHBA;VCL;GAPDH;CD9	P18206;P31749;P50281;P06241;O15530;Q9Y490	R-HSA-9860500;R-HSA-9861300;R-HSA-9855106;R-HSA-9858803;R-HSA-9860833;R-HSA-9860785;R-HSA-9861324;R-HSA-9860796;R-HSA-9861293;R-HSA-9861485
R-HSA-4839735	Signaling by AXIN mutants	0	15	5	141	0.000933998	0.984178	0.984178	1	2	0.000128584	9606	Homo sapiens			UBR5;FAM83G;GAPDH;EPM2AIP1;GYS1	P49841;P48729	R-HSA-4839734
R-HSA-418885	DCC mediated attractive signaling	0	19	5	139	0.00118306	0.984178	0.984178	2	12	0.000771506	9606	Homo sapiens			ACTR3;NCKAP1;TNIK;CBL;NHSL2	O00401;P16333	R-HSA-373716;R-HSA-418874
R-HSA-196807	Nicotinate metabolism	0	75	3	79	0.00466999	0.984178	0.984178	2	28	0.00180018	9606	Homo sapiens			RAB3B;SLC25A23;SATB2	Q15274;Q8N695	R-HSA-429749;R-HSA-197268
R-HSA-182971	EGFR downregulation	2	37	7	195	0.00230386	0.984278	0.984278	22	22	0.00141443	9606	Homo sapiens	EGF;CBL	P22681;P01133	LMO1;CBL;ZNF417;ZNF587;LRIG1;WDR6;LONRF1	P26045;O43597;P22681	R-HSA-8867047;R-HSA-183072;R-HSA-8867044;R-HSA-8867041;R-HSA-182986;R-HSA-183051;R-HSA-8951490;R-HSA-182990;R-HSA-183055;R-HSA-183084;R-HSA-183052;R-HSA-182988;R-HSA-183058;R-HSA-182994;R-HSA-183089;R-HSA-182993;R-HSA-183094;R-HSA-183002;R-HSA-183067;R-HSA-8864029;R-HSA-182969;R-HSA-183036
R-HSA-9017802	Noncanonical activation of NOTCH3	0	8	3	146	0.000498132	0.984605	0.984605	2	2	0.000128584	9606	Homo sapiens			ZNF233;MRPL49;BHLHA15	Q9UM47;P67809	R-HSA-9017817;R-HSA-9017797
R-HSA-9931510	Phosphorylated BMAL1:CLOCK (ARNTL:CLOCK) activates expression of core clock genes	2	32	2	199	0.00199253	0.984644	0.984644	16	18	0.00115726	9606	Homo sapiens	MLL;KIAA1737	Q9C0C6;Q03164	CDK2;MLL	Q92793;Q03164	R-HSA-9922998;R-HSA-9925650;R-HSA-9922994;R-HSA-9909374;R-HSA-9909561;R-HSA-9909400;R-HSA-9929319;R-HSA-9925862;R-HSA-9922982;R-HSA-9925861;R-HSA-9923010;R-HSA-9925647;R-HSA-9922990;R-HSA-9922989;R-HSA-9923018;R-HSA-9929321
R-HSA-425393	Transport of inorganic cations/anions and amino acids/oligopeptides	6	172	10	288	0.0107098	0.98489	0.98489	12	79	0.00507908	9606	Homo sapiens	SLC8A3;SLC4A7;SLC38A1;SLC15A4;SLC36A4	Q6YBV0;Q8IY34;P57103;Q9Y6M7;Q8N697;Q9H2H9	FGF11;ST6GAL2;RAB3B;INSIG2;APOOL;SLC25A23;ABCB10;IDH2;PTPLA;FLVCR1	Q8TF71;Q71RS6;P30825;P46059;Q96HN2;Q8N695	R-HSA-429767;R-HSA-428007;R-HSA-352119;R-HSA-429749;R-HSA-375776;R-HSA-8870354;R-HSA-427998;R-HSA-5626316;R-HSA-352158;R-HSA-425661;R-HSA-425483;R-HSA-8878664
R-HSA-8853659	RET signaling	1	43	5	123	0.00267746	0.985021	0.985021	22	24	0.00154301	9606	Homo sapiens	GDNF	P39905	DDR1;CBL;TLN1;IGF1R;DDR1	Q06124;P29353;P07949	R-HSA-8853734;R-HSA-8854981;R-HSA-8855747;R-HSA-8853762;R-HSA-8853793;R-HSA-8855617;R-HSA-8853792;R-HSA-8853774;R-HSA-8855564;R-HSA-8855915;R-HSA-8853737;R-HSA-8855508;R-HSA-8854899;R-HSA-8853745;R-HSA-8854897;R-HSA-8853789;R-HSA-8854908;R-HSA-8871227;R-HSA-8853755;R-HSA-8871226;R-HSA-8853753;R-HSA-8854905
R-HSA-417957	P2Y receptors	0	18	6	136	0.0011208	0.985021	0.985021	5	13	0.000835798	9606	Homo sapiens			SACS;KPNB1;RIF1;KIAA1244;UBR3;SLC5A3	Q13304;Q15077;Q9H244;Q99677	R-HSA-418918;R-HSA-417829;R-HSA-417820;R-HSA-417896;R-HSA-9611277
R-HSA-8964043	Plasma lipoprotein clearance	1	46	1	116	0.00286426	0.985021	0.985021	7	36	0.00231452	9606	Homo sapiens	VLDLR	P98155	CCDC85C	Q5SW96	R-HSA-174706;R-HSA-8855111;R-HSA-8854628;R-HSA-171141;R-HSA-8854462;R-HSA-8855131;R-HSA-8855130
R-HSA-9646399	Aggrephagy	0	47	3	114	0.00292653	0.985021	0.985021	2	15	0.000964382	9606	Homo sapiens			TLN1;RANBP2;DNM1L	P55072;O60260	R-HSA-9646354;R-HSA-9641089
R-HSA-69205	G1/S-Specific Transcription	2	43	5	191	0.00267746	0.985352	0.985352	7	28	0.00180018	9606	Homo sapiens	DHFR	ENSG00000228716;P00374	CDK2;UHRF2;ALDOA;PGK1;GAPDH	P04183;P24864;P12004;Q9H211;P78396	R-HSA-8961952;R-HSA-8961665;R-HSA-8961874;R-HSA-8961846;R-HSA-8961895;R-HSA-8962039;R-HSA-8961863
R-HSA-210993	Tie2 Signaling	0	23	6	141	0.00143213	0.985425	0.985425	5	14	0.00090009	9606	Homo sapiens			EPHB1;DDR1;FBXO28;CBL;IGF1R;DDR1	Q14451;Q06124;Q14449;O15123;P29353	R-HSA-204773;R-HSA-204873;R-HSA-204863;R-HSA-204861;R-HSA-204813
R-HSA-3214841	PKMTs methylate histone lysines	1	48	4	116	0.00298879	0.985425	0.985425	7	22	0.00141443	9606	Homo sapiens	MLL	Q03164	L3MBTL;MPP7;HAT1;CCDC85C	Q15047;P62805	R-HSA-5651654;R-HSA-5637686;R-HSA-5159245;R-HSA-5244692;R-HSA-5159250;R-HSA-5423038;R-HSA-5651657
R-HSA-6782315	tRNA modification in the nucleus and cytosol	0	74	1	82	0.00460772	0.985425	0.985425	2	38	0.0024431	9606	Homo sapiens			WDR6	Q9UET6	R-HSA-9024159;R-HSA-9024161
R-HSA-4615885	SUMOylation of DNA replication proteins	4	50	11	315	0.00311333	0.985818	0.985818	8	8	0.000514337	9606	Homo sapiens	RANBP2;NUP210;NUPL1	P49792;Q9BVL2-2;Q9BVL2-1;Q8TEM1	CDK2;KPNB1;ZBTB26;RANBP2;XRCC5;ITGB1BP2;RANBP2;ALDOA;PGK1;GAPDH;EAF1	P11388;P12004;Q8N2W9;P11387;P63279	R-HSA-4615910;R-HSA-4641350;R-HSA-5228525;R-HSA-4641362;R-HSA-4641345;R-HSA-4641342;R-HSA-4655404;R-HSA-4655355
R-HSA-9758274	Regulation of NF-kappa B signaling	0	20	6	145	0.00124533	0.985819	0.985819	7	11	0.000707214	9606	Homo sapiens			CDK2;TANK;TNIK;FBXO28;ZNF587;UCHL5	P54578;Q9Y6K9;Q70UQ0;O14920	R-HSA-9749494;R-HSA-9749505;R-HSA-9757954;R-HSA-9750946;R-HSA-9750226;R-HSA-9750942;R-HSA-9749487
R-HSA-156827	L13a-mediated translational silencing of Ceruloplasmin expression	1	120	0	45	0.00747198	0.985819	0.985819	1	3	0.000192876	9606	Homo sapiens	EIF4A2				R-HSA-156823
R-HSA-8939246	RUNX1 regulates transcription of genes involved in differentiation of myeloid cells	0	11	5	146	0.000684932	0.985819	0.985819	2	7	0.000450045	9606	Homo sapiens			SLC15A4;CDK2;SLC4A7;PPIG;TSPAN2	Q92793;P17931	R-HSA-8938382;R-HSA-8938231
R-HSA-9843743	Transcriptional regulation of brown and beige adipocyte differentiation	0	47	4	113	0.00292653	0.985819	0.985819	3	14	0.00090009	9606	Homo sapiens			KPNB1;NDUFS1;LRPPRC;NUPL1	Q9UBK2;Q00839;P24310	R-HSA-9844822;R-HSA-9844820;R-HSA-9844360
R-HSA-9844594	Transcriptional regulation of brown and beige adipocyte differentiation by EBF2	0	47	4	113	0.00292653	0.985819	0.985819	3	14	0.00090009	9606	Homo sapiens			KPNB1;NDUFS1;LRPPRC;NUPL1	Q9UBK2;Q00839;P24310	R-HSA-9844822;R-HSA-9844820;R-HSA-9844360
R-HSA-9840310	Glycosphingolipid catabolism	0	78	2	83	0.00485679	0.985819	0.985819	4	34	0.00218593	9606	Homo sapiens			FAM60A;KTN1	P17900;P20645	R-HSA-9840884;R-HSA-1605595;R-HSA-2248891;R-HSA-1605717
R-HSA-1362277	Transcription of E2F targets under negative control by DREAM complex	0	25	6	140	0.00155666	0.986202	0.986202	4	12	0.000771506	9606	Homo sapiens			CDK2;XRCC5;ALDOA;PGK1;GAPDH;PAWR	P11388;P12004;P28749;Q01094	R-HSA-8964525;R-HSA-8961665;R-HSA-8964513;R-HSA-8964531
R-HSA-2586552	Signaling by Leptin	0	13	5	145	0.000809465	0.986202	0.986202	5	19	0.00122155	9606	Homo sapiens			KIAA1958;CBL;DDR1;DTNA;IGF1R	O14543;P40763;Q06124	R-HSA-2671868;R-HSA-2672302;R-HSA-2671839;R-HSA-2730595;R-HSA-2671747
R-HSA-4641258	Degradation of DVL	0	44	1	119	0.00273973	0.986202	0.986202	1	7	0.000450045	9606	Homo sapiens			DAAM1	O14640	R-HSA-4641155
R-HSA-391251	Protein folding	2	102	5	147	0.00635118	0.986355	0.986355	11	28	0.00180018	9606	Homo sapiens	GNG4;GNB5	P50150;O14775	CAP2;CFL2;MTSS1L;GNG4;CFL2	P60709;Q13371	R-HSA-390453;R-HSA-6814119;R-HSA-8850534;R-HSA-6814418;R-HSA-8850529;R-HSA-8850560;R-HSA-6814124;R-HSA-8850539;R-HSA-6814121;R-HSA-6814409;R-HSA-6814120
R-HSA-380994	ATF4 activates genes in response to endoplasmic reticulum stress	0	34	3	130	0.00211706	0.986574	0.986574	6	7	0.000450045	9606	Homo sapiens			CREBZF;GOLGA8DP;ATF2	P18848;P35638;P18847	R-HSA-517731;R-HSA-1791180;R-HSA-1791107;R-HSA-1791056;R-HSA-1791095;R-HSA-1791173
R-HSA-192905	vRNP Assembly	0	14	4	149	0.000871731	0.986574	0.986574	1	2	0.000128584	9606	Homo sapiens			AKT3;EIF2C3;CHORDC1;CHORDC1	P07900	R-HSA-192830
R-HSA-5610780	Degradation of GLI1 by the proteasome	0	49	1	110	0.00305106	0.986574	0.986574	2	6	0.000385753	9606	Homo sapiens			ALDH1B1	Q9UMX1	R-HSA-5610758;R-HSA-5610760
R-HSA-9664433	Leishmania parasite growth and survival	3	192	3	109	0.0119552	0.986863	0.986863	10	40	0.00257169	9606	Homo sapiens	GNG4;ITPR1;GNB5	Q14643;P50150;O14775	CBL;SORT1;CD9	P43405;P05231;P78536	R-HSA-9660819;R-HSA-9662786;R-HSA-169683;R-HSA-9664273;R-HSA-169680;R-HSA-9662710;R-HSA-9662773;R-HSA-9662747;R-HSA-9660824;R-HSA-9660828
R-HSA-9662851	Anti-inflammatory response favouring Leishmania parasite infection	3	192	3	109	0.0119552	0.986863	0.986863	10	40	0.00257169	9606	Homo sapiens	GNG4;ITPR1;GNB5	Q14643;P50150;O14775	CBL;SORT1;CD9	P43405;P05231;P78536	R-HSA-9660819;R-HSA-9662786;R-HSA-169683;R-HSA-9664273;R-HSA-169680;R-HSA-9662710;R-HSA-9662773;R-HSA-9662747;R-HSA-9660824;R-HSA-9660828
R-HSA-418038	Nucleotide-like (purinergic) receptors	0	23	6	136	0.00143213	0.986937	0.986937	5	15	0.000964382	9606	Homo sapiens			SACS;KPNB1;RIF1;KIAA1244;UBR3;SLC5A3	Q13304;Q15077;Q9H244;Q99677	R-HSA-418918;R-HSA-417829;R-HSA-417820;R-HSA-417896;R-HSA-9611277
R-HSA-73933	Resolution of Abasic Sites (AP sites)	1	48	1	117	0.00298879	0.986937	0.986937	14	43	0.00276456	9606	Homo sapiens	LIG3	P49916	LIG3	Q96T60;P06746	R-HSA-5651792;R-HSA-5649726;R-HSA-5649854;R-HSA-110376;R-HSA-5649724;R-HSA-73931;R-HSA-5649723;R-HSA-110380;R-HSA-73932;R-HSA-5649734;R-HSA-110360;R-HSA-5649708;R-HSA-110364;R-HSA-5649705
R-HSA-2168880	Scavenging of heme from plasma	0	106	2	54	0.00660025	0.986937	0.986937	2	12	0.000771506	9606	Homo sapiens			TFRC;SLC25A23	P02768;Q07954	R-HSA-2168897;R-HSA-2168887
R-HSA-5683826	Surfactant metabolism	0	52	1	109	0.00323786	0.986937	0.986937	2	29	0.00186447	9606	Homo sapiens			FBXO28	Q07065	R-HSA-5686304;R-HSA-5686301
R-HSA-9839373	Signaling by TGFBR3	2	54	3	184	0.00336239	0.986986	0.986986	9	23	0.00147872	9606	Homo sapiens	EIF2C3;INHBA	Q9H9G7;P08476	ACVR2B;CD82;PDK1	P01033;P09038;P37173;P27037	R-HSA-9839367;R-HSA-9839396;R-HSA-9839379;R-HSA-9860160;R-HSA-9839390;R-HSA-9839405;R-HSA-9860139;R-HSA-9860168;R-HSA-9839384
R-HSA-2122948	Activated NOTCH1 Transmits Signal to the Nucleus	0	32	4	131	0.00199253	0.987289	0.987289	4	21	0.00135014	9606	Homo sapiens			PTPRF;ACVR2B;PBRM1;DDR1	P80370;P46531	R-HSA-157632;R-HSA-157926;R-HSA-157353;R-HSA-1980130
R-HSA-9664407	Parasite infection	2	157	3	92	0.00977584	0.987291	0.987291	10	27	0.00173589	9606	Homo sapiens	ACTR3;NCKAP1	Q9Y2A7;P61158	NCKAP1;SORBS1;CBL	P43405;P00519;Q9UQB8	R-HSA-9664273;R-HSA-2130194;R-HSA-2029469;R-HSA-2029466;R-HSA-442592;R-HSA-1861595;R-HSA-2029465;R-HSA-9666458;R-HSA-2197690;R-HSA-2029473
R-HSA-9664422	FCGR3A-mediated phagocytosis	2	157	3	92	0.00977584	0.987291	0.987291	10	27	0.00173589	9606	Homo sapiens	ACTR3;NCKAP1	Q9Y2A7;P61158	NCKAP1;SORBS1;CBL	P43405;P00519;Q9UQB8	R-HSA-9664273;R-HSA-2130194;R-HSA-2029469;R-HSA-2029466;R-HSA-442592;R-HSA-1861595;R-HSA-2029465;R-HSA-9666458;R-HSA-2197690;R-HSA-2029473
R-HSA-9664417	Leishmania phagocytosis	2	157	3	92	0.00977584	0.987291	0.987291	10	27	0.00173589	9606	Homo sapiens	ACTR3;NCKAP1	Q9Y2A7;P61158	NCKAP1;SORBS1;CBL	P43405;P00519;Q9UQB8	R-HSA-9664273;R-HSA-2130194;R-HSA-2029469;R-HSA-2029466;R-HSA-442592;R-HSA-1861595;R-HSA-2029465;R-HSA-9666458;R-HSA-2197690;R-HSA-2029473
R-HSA-210500	Glutamate Neurotransmitter Release Cycle	2	32	8	205	0.00199253	0.987588	0.987588	4	8	0.000514337	9606	Homo sapiens	PPFIA4;GLS	O75335;O94925	VAMP1;RAB3B;CHML;PPAPDC1A;STX3;TSPAN2;ARMC1;VLDLR	O75915;P21579;P20336;Q16623	R-HSA-70609;R-HSA-210404;R-HSA-210426;R-HSA-210430
R-HSA-2559584	Formation of Senescence-Associated Heterochromatin Foci (SAHF)	0	17	7	151	0.00105853	0.987632	0.987632	2	2	0.000128584	9606	Homo sapiens			CDK2;MPP7;HAT1;RIF1;RIF1;UHRF2;EAF1	Q9Y6J0;Q9Y294;P06400	R-HSA-3878123;R-HSA-4647594
R-HSA-5624958	ARL13B-mediated ciliary trafficking of INPP5E	0	3	4	160	0.0001868	0.987632	0.987632	1	4	0.000257169	9606	Homo sapiens			TFRC;VAMP1;BNIP3;PPAPDC1A	Q3SXY8	R-HSA-5624953
R-HSA-114604	GPVI-mediated activation cascade	1	43	4	126	0.00267746	0.987966	0.987966	9	25	0.0016073	9606	Homo sapiens	PDK1	O15530	PARD6B;PDK1;CBL;TOM1L1	P43405;P52735;O15530;Q05513	R-HSA-139842;R-HSA-442291;R-HSA-5684801;R-HSA-453183;R-HSA-437932;R-HSA-437195;R-HSA-437192;R-HSA-2316429;R-HSA-429449
R-HSA-9013508	NOTCH3 Intracellular Domain Regulates Transcription	0	36	5	134	0.00224159	0.987966	0.987966	5	22	0.00141443	9606	Homo sapiens			ZNF233;ARL10;KPNB1;TNIK;PTPN14	Q9UM47;Q9NQ87;Q8IX03;Q15398;Q9UBP5	R-HSA-9018538;R-HSA-9014141;R-HSA-9013631;R-HSA-9013488;R-HSA-9021478
R-HSA-1660661	Sphingolipid de novo biosynthesis	1	68	3	99	0.00423412	0.988291	0.988291	7	21	0.00135014	9606	Homo sapiens	DEGS1	O15121	VAMP1;PM20D2;PLEKHA3	P22059;Q8NHU3;Q9Y5P4-2	R-HSA-429732;R-HSA-429698;R-HSA-429714;R-HSA-428259;R-HSA-429683;R-HSA-429699;R-HSA-429786
R-HSA-8951664	Neddylation	7	241	7	324	0.0150062	0.98845	0.98845	26	44	0.00282885	9606	Homo sapiens	KLHDC5;FEM1B;UBA3;ASB5;FBXO32;FBXO22;FBXL22	Q8TBC4;Q9P2K6;Q969P5;Q6P050;Q8WWX0;Q9UK73;Q8NEZ5	MORF4L2;CREBZF;CDK2;UBA3;PPP1CB;KLHDC5;LRP2BP	P38398;Q86YC2;Q16236;Q15843;P38936;P61081	R-HSA-8956040;R-HSA-8956045;R-HSA-8932355;R-HSA-8951751;R-HSA-8955289;R-HSA-8951644;R-HSA-8951764;R-HSA-9758090;R-HSA-8951766;R-HSA-8956200;R-HSA-8951656;R-HSA-8955241;R-HSA-8952618;R-HSA-8952044;R-HSA-8952620;R-HSA-8951661;R-HSA-8951648;R-HSA-5690808;R-HSA-8952039;R-HSA-8932327;R-HSA-8956025;R-HSA-8952638;R-HSA-8952625;R-HSA-8952626;R-HSA-8952630;R-HSA-8952631
R-HSA-5693548	Sensing of DNA Double Strand Breaks	0	15	5	153	0.000933998	0.988608	0.988608	2	9	0.000578629	9606	Homo sapiens			KPNB1;PBRM1;CTSL2;RANBP2;KPNB1	P52292	R-HSA-5684006;R-HSA-5684008
R-HSA-5669034	TNFs bind their physiological receptors	0	30	2	141	0.001868	0.988608	0.988608	1	13	0.000835798	9606	Homo sapiens			KIAA1715;CELSR2	Q92838	R-HSA-5669012
R-HSA-9673324	WNT5:FZD7-mediated leishmania damping	0	20	4	150	0.00124533	0.988915	0.988915	1	9	0.000578629	9606	Homo sapiens			DARS;SMARCC1;LIG3;ATF2	P05412	R-HSA-9673789
R-HSA-9664420	Killing mechanisms	0	20	4	150	0.00124533	0.988915	0.988915	1	9	0.000578629	9606	Homo sapiens			DARS;SMARCC1;LIG3;ATF2	P05412	R-HSA-9673789
R-HSA-6794361	Neurexins and neuroligins	0	60	5	111	0.00373599	0.988915	0.988915	2	19	0.00122155	9606	Homo sapiens			GEM;ZNF417;NFATC2IP;ZNF774;ZNF587	Q9BUH8;Q96HC4	R-HSA-6794356;R-HSA-6794354
R-HSA-166663	Initial triggering of complement	0	120	1	45	0.00747198	0.988915	0.988915	2	21	0.00135014	9606	Homo sapiens			CACNA1C	P01024	R-HSA-174551;R-HSA-183130
R-HSA-6804756	Regulation of TP53 Activity through Phosphorylation	3	95	5	215	0.00591532	0.988944	0.988944	6	26	0.0016716	9606	Homo sapiens	PRKAA2;CDK2;PRKAG2	Q9UGJ0;P24941;P54646	PRKAA2;GTF3C3;WDR6;C5orf24;ATXN7	Q96GD4;Q9Y3T9;Q15831	R-HSA-3222128;R-HSA-6805109;R-HSA-3222020;R-HSA-6805122;R-HSA-6805470;R-HSA-6805035
R-HSA-9006115	Signaling by NTRK2 (TRKB)	2	33	3	213	0.00205479	0.988979	0.988979	7	38	0.0024431	9606	Homo sapiens	DOCK3;NTF3	Q8IZD9;P20783	DDR1;ZNF417;IGF1R	O43559;Q06124	R-HSA-9032761;R-HSA-9025033;R-HSA-9031981;R-HSA-9032798;R-HSA-9026366;R-HSA-9032402;R-HSA-9026502
R-HSA-429914	Deadenylation-dependent mRNA decay	1	67	4	110	0.00417186	0.989215	0.989215	4	10	0.000642921	9606	Homo sapiens	EIF4A2	Q14240	MPP7;LRPPRC;EIF4A2;SMG1	Q04637;P11940;P06730	R-HSA-430021;R-HSA-429955;R-HSA-8941312;R-HSA-429992
R-HSA-69052	Switching of origins to a post-replicative state	1	81	3	101	0.00504359	0.989215	0.989215	4	10	0.000642921	9606	Homo sapiens	CDK2	P24941	L3MBTL;CDK2;MTMR1	P33992;P49736;O75496;Q9H211	R-HSA-68944;R-HSA-69299;R-HSA-69019;R-HSA-69005
R-HSA-418889	Caspase activation via Dependence Receptors in the absence of ligand	0	12	2	157	0.000747198	0.989215	0.989215	2	8	0.000514337	9606	Homo sapiens			CBL;LONRF1	Q9Y5V3;Q9UKG1	R-HSA-373717;R-HSA-374699
R-HSA-982772	Growth hormone receptor signaling	0	29	5	143	0.00180573	0.989215	0.989215	5	28	0.00180018	9606	Homo sapiens			MPL;UBP1;CBL;CD9;IGF1R	P29350;P18031;O60674;P07948;P78536	R-HSA-1168839;R-HSA-982792;R-HSA-1168777;R-HSA-1168456;R-HSA-1168445
R-HSA-9634815	Transcriptional Regulation by NPAS4	7	60	17	475	0.00373599	0.989216	0.989216	45	46	0.00295744	9606	Homo sapiens	NPAS4;EIF2C3;SRF;GEM	Q9H9G7;ENSG00000164949;ENST00000311034;ENSG00000174576;P55040;P11831;Q8IUM7	SLC2A1;ACTR3;ANKRD36B;ZNF550;SMARCC1;CBL;TLN1;RYR2;ATF2;IGF1R;CTSL2;CDK2;PPP1R12A;ZNF774;MYOCD;NTF3;LRP2BP	P01100;P23560;Q00535;P55040;Q15078;P11831;O14980;P07949;Q9NYY3;Q92793;Q00987	R-HSA-9768788;R-HSA-9769044;R-HSA-9634897;R-HSA-9769302;R-HSA-9769235;R-HSA-9769042;R-HSA-9768925;R-HSA-9769177;R-HSA-9634846;R-HSA-9770072;R-HSA-9769115;R-HSA-9769307;R-HSA-9769345;R-HSA-9768832;R-HSA-9634886;R-HSA-9769347;R-HSA-9634884;R-HSA-9769165;R-HSA-9768782;R-HSA-9644879;R-HSA-9639567;R-HSA-9769419;R-HSA-9769418;R-HSA-9638156;R-HSA-9769141;R-HSA-9769143;R-HSA-9769014;R-HSA-9768950;R-HSA-9…
R-HSA-3928662	EPHB-mediated forward signaling	2	52	8	200	0.00323786	0.989238	0.989238	22	26	0.0016716	9606	Homo sapiens	ACTR3;EPHB1	P54762;P61158	ACTR3;CAP2;CFL2;PDK1;ACTC1;CBL;GTF3C3;CFL2	P34741;Q15811;O00401;P23528	R-HSA-4093342;R-HSA-3928601;R-HSA-3928600;R-HSA-3928632;R-HSA-4093339;R-HSA-4093336;R-HSA-3928595;R-HSA-3928627;R-HSA-4093332;R-HSA-3928592;R-HSA-4093330;R-HSA-3928598;R-HSA-4093331;R-HSA-3928617;R-HSA-3928623;R-HSA-3928588;R-HSA-3928610;R-HSA-3928608;R-HSA-3928583;R-HSA-3928645;R-HSA-3928644;R-HSA-3928612
R-HSA-9648025	EML4 and NUDC in mitotic spindle formation	2	121	7	128	0.00753425	0.989491	0.989491	3	5	0.000321461	9606	Homo sapiens	RANBP2;AHCTF1	P49792;Q8WYP5	TANK;FBXO28;C1orf226;GTF3C3;SATB2;NHSL2;NOS1AP	Q9HC35;P53350	R-HSA-9648114;R-HSA-9647746;R-HSA-156682
R-HSA-198323	AKT phosphorylates targets in the cytosol	1	16	3	155	0.000996264	0.989506	0.989506	9	9	0.000578629	9606	Homo sapiens	AKT3	Q9Y243	ZNF550;RYR2;IGF1R	Q00987	R-HSA-198611;R-HSA-198371;R-HSA-198609;R-HSA-198599;R-HSA-198613;R-HSA-198347;R-HSA-200143;R-HSA-8948757;R-HSA-198621
R-HSA-9028731	Activated NTRK2 signals through FRS2 and FRS3	0	16	3	154	0.000996264	0.989506	0.989506	2	7	0.000450045	9606	Homo sapiens			DDR1;ZNF417;IGF1R	O43559;Q06124	R-HSA-9031981;R-HSA-9032402
R-HSA-381771	Synthesis, secretion, and inactivation of Glucagon-like Peptide-1 (GLP-1)	0	46	4	123	0.00286426	0.989506	0.989506	1	8	0.000514337	9606	Homo sapiens			EAF1;KIAA1715;ARIH2;LONRF1	P26367	R-HSA-381799
R-HSA-1461973	Defensins	0	51	2	118	0.00317559	0.989506	0.989506	2	19	0.00122155	9606	Homo sapiens			B3GALT5;CCDC85C	P01730;P81534	R-HSA-1471314;R-HSA-1974676
R-HSA-9675136	Diseases of DNA Double-Strand Break Repair	0	41	6	136	0.00255293	0.989789	0.989789	7	9	0.000578629	9606	Homo sapiens			MORF4L2;TCERG1;PPP1CB;GTF3C3;USP12;UCHL5	Q96B01;P38398;P60896;Q86YC2;Q99728	R-HSA-9763200;R-HSA-9709601;R-HSA-9699163;R-HSA-9663194;R-HSA-9701199;R-HSA-9704408;R-HSA-9704330
R-HSA-6803529	FGFR2 alternative splicing	0	28	2	145	0.00174346	0.989789	0.989789	1	4	0.000257169	9606	Homo sapiens			LMO1;TSGA10	P52272	R-HSA-6803527
R-HSA-174178	APC/C:Cdh1 mediated degradation of Cdc20 and other APC/C:Cdh1 targeted proteins in late mitosis/early G1	0	61	2	114	0.00379826	0.990065	0.990065	2	6	0.000385753	9606	Homo sapiens			CDK2;UHRF2	P06400;Q13309	R-HSA-9686980;R-HSA-188191
R-HSA-111933	Calmodulin induced events	0	43	7	130	0.00267746	0.990065	0.990065	3	23	0.00147872	9606	Homo sapiens			KPNB1;PBRM1;CTSL2;RANBP2;AKAP1;KPNB1;AKAP5	P52292;P13861	R-HSA-9619127;R-HSA-112282;R-HSA-9668558
R-HSA-9717189	Sensory perception of taste	0	147	1	23	0.00915318	0.990065	0.990065	1	25	0.0016073	9606	Homo sapiens			AKAP5	P63252	R-HSA-9729870
R-HSA-9830369	Kidney development	5	75	11	355	0.00466999	0.99013	0.99013	14	50	0.00321461	9606	Homo sapiens	GREM1;GDNF;ITGA8	ENSG00000168621;O60565;P39905;P53708;ENSG00000166923	KPNB1;TNIK;FLNA;PDK1;UBR5;CBL;TLN1;GAPDH;YAP1;IGF1R;LONRF1	Q9NPC8;Q06710;Q12948;P09038;P07949;P35222	R-HSA-9830356;R-HSA-9761173;R-HSA-9830480;R-HSA-9761170;R-HSA-9831006;R-HSA-9830969;R-HSA-9830951;R-HSA-9831908;R-HSA-9830754;R-HSA-9830368;R-HSA-9830371;R-HSA-9830765;R-HSA-9830762;R-HSA-9831017
R-HSA-5467337	APC truncation mutants have impaired AXIN binding	0	14	8	163	0.000871731	0.990333	0.990333	1	1	6.42921e-05	9606	Homo sapiens			ZBTB26;WDR26;UBR5;FAM83G;GAPDH;EPM2AIP1;YAP1;GYS1	O15169;P49841;P48729	R-HSA-4791278
R-HSA-4839744	Signaling by APC mutants	0	14	8	163	0.000871731	0.990333	0.990333	1	2	0.000128584	9606	Homo sapiens			ZBTB26;WDR26;UBR5;FAM83G;GAPDH;EPM2AIP1;YAP1;GYS1	O15169;P49841;P48729	R-HSA-4791278
R-HSA-8849468	PTK6 Regulates Proteins Involved in RNA Processing	0	7	3	168	0.000435866	0.990333	0.990333	2	7	0.000450045	9606	Homo sapiens			RBMXL1;SMARCC1;KLHDC5	P23246;Q5VWX1	R-HSA-8849463;R-HSA-8849032
R-HSA-74751	Insulin receptor signalling cascade	1	72	6	108	0.00448319	0.990595	0.990595	10	25	0.0016073	9606	Homo sapiens	PDK1	O15530	PDK1;EPHB1;CBL;DDR1;IGF1R;LRRC8B	O15530;P29353;Q13322;Q13370	R-HSA-109701;R-HSA-74740;R-HSA-74743;R-HSA-109702;R-HSA-162363;R-HSA-110011;R-HSA-74746;R-HSA-162425;R-HSA-5686074;R-HSA-74748
R-HSA-9843940	Regulation of endogenous retroelements by KRAB-ZFP proteins	2	78	8	178	0.00485679	0.990673	0.990673	7	7	0.000450045	9606	Homo sapiens	ZNF382;ZNF233	Q9NZL3;Q96SR6	KPNB1;FGF11;ZBTB26;MPP7;RLF;RANBP2;RANBP2;RIF1	P63279;P45973	R-HSA-9842839;R-HSA-9842868;R-HSA-9842850;R-HSA-9842835;R-HSA-9842833;R-HSA-9842876;R-HSA-9843978
R-HSA-5655302	Signaling by FGFR1 in disease	0	49	2	129	0.00305106	0.990849	0.990849	2	35	0.00225023	9606	Homo sapiens			CBL;IGF1R	P27986	R-HSA-1839114;R-HSA-1839078
R-HSA-72662	Activation of the mRNA upon binding of the cap-binding complex and eIFs, and subsequent binding to 43S	1	66	4	122	0.00410959	0.991096	0.991096	6	6	0.000385753	9606	Homo sapiens	EIF4A2	Q14240	MPP7;LRPPRC;EIF4A2;SMG1	Q04637;P11940;P06730	R-HSA-72647;R-HSA-72631;R-HSA-72635;R-HSA-156808;R-HSA-157849;R-HSA-72622
R-HSA-380270	Recruitment of mitotic centrosome proteins and complexes	1	81	6	95	0.00504359	0.991096	0.991096	3	3	0.000192876	9606	Homo sapiens	CEP250	Q9BV73	TANK;C1orf226;GTF3C3;SATB2;NHSL2;NOS1AP	P53350	R-HSA-380311;R-HSA-380455;R-HSA-380283
R-HSA-1483249	Inositol phosphate metabolism	0	90	1	85	0.00560399	0.991096	0.991096	2	71	0.00456474	9606	Homo sapiens			ARL10	Q9H8X2	R-HSA-1855176;R-HSA-1855179
R-HSA-9857377	Regulation of MITF-M-dependent genes involved in lysosome biogenesis and autophagy	0	28	2	154	0.00174346	0.991336	0.991336	2	13	0.000835798	9606	Homo sapiens			INSIG2;FEM1B	Q99437;Q9UI12	R-HSA-9858916;R-HSA-9858940
R-HSA-69618	Mitotic Spindle Checkpoint	2	111	5	162	0.00691158	0.991524	0.991524	6	7	0.000450045	9606	Homo sapiens	RANBP2;AHCTF1	P49792;Q8WYP5	CDK2;LMO1;CDK18;TSGA10;EPM2AIP1	Q12834;Q9Y6D9;Q13257	R-HSA-141409;R-HSA-141431;R-HSA-141429;R-HSA-141422;R-HSA-141439;R-HSA-141437
R-HSA-5620912	Anchoring of the basal body to the plasma membrane	1	99	0	93	0.00616438	0.99157	0.99157	8	9	0.000578629	9606	Homo sapiens	CEP250				R-HSA-5626228;R-HSA-5626227;R-HSA-5626220;R-HSA-5626223;R-HSA-5626681;R-HSA-5617816;R-HSA-5626699;R-HSA-5638009
R-HSA-5099900	WNT5A-dependent internalization of FZD4	0	20	1	159	0.00124533	0.99157	0.99157	2	5	0.000321461	9606	Homo sapiens			ZRANB2	P32121	R-HSA-5138459;R-HSA-5138433
R-HSA-209543	p75NTR recruits signalling complexes	0	16	5	165	0.000996264	0.99157	0.99157	3	9	0.000578629	9606	Homo sapiens			TRAF5;TNIK;PARD6B;PDK1;PRKAG2	Q13501;Q9Y4K3;P41743	R-HSA-193684;R-HSA-193694;R-HSA-193695
R-HSA-163560	Triglyceride catabolism	1	42	3	135	0.00261519	0.99157	0.99157	4	17	0.00109297	9606	Homo sapiens	PPP1CB	P62140	PTPRF;C1orf111;KIAA1715	O60664;Q99685;Q03135	R-HSA-163568;R-HSA-8848355;R-HSA-163418;R-HSA-163595
R-HSA-8863795	Downregulation of ERBB2 signaling	2	36	4	219	0.00224159	0.991724	0.991724	13	14	0.00090009	9606	Homo sapiens	EGF;AKT3	Q9Y243;P01133	ACTR3;FEM1B;ARIH2;BHLHA15	Q9UNE7;Q93034;Q9H4P4	R-HSA-1358801;R-HSA-8864105;R-HSA-1918092;R-HSA-1358789;R-HSA-1918095;R-HSA-1358790;R-HSA-1358791;R-HSA-1963563;R-HSA-1358798;R-HSA-8864125;R-HSA-8863804;R-HSA-1358792;R-HSA-1358795
R-HSA-450282	MAPK targets/ Nuclear events mediated by MAP kinases	2	35	7	227	0.00217933	0.991724	0.991724	10	16	0.00102867	9606	Homo sapiens	ATF2;DUSP3	P51452;P15336	DARS;KDM3A;PPP1R12A;SMARCC1;ZAK;LIG3;ATF2	P01100;O75582;P15336;P05412	R-HSA-450292;R-HSA-450325;R-HSA-199910;R-HSA-203797;R-HSA-168053;R-HSA-198756;R-HSA-168440;R-HSA-168136;R-HSA-199935;R-HSA-198669
R-HSA-3215018	Processing and activation of SUMO	0	13	9	172	0.000809465	0.991798	0.991798	7	9	0.000578629	9606	Homo sapiens			KPNB1;TRAF5;ZBTB26;TANK;RANBP2;RANBP2;RAD54L2;ATF2;C18orf25	P63165;P61956;P63279	R-HSA-2993790;R-HSA-2993769;R-HSA-2990840;R-HSA-2993784;R-HSA-2990842;R-HSA-2993780;R-HSA-2990833
R-HSA-111461	Cytochrome c-mediated apoptotic response	0	15	4	169	0.000933998	0.991798	0.991798	6	12	0.000771506	9606	Homo sapiens			PPP1CB;RIF1;YEATS2;LONRF1	Q9BZF9;Q9Y2G2;P98170	R-HSA-114256;R-HSA-114261;R-HSA-9627078;R-HSA-6805426;R-HSA-6804652;R-HSA-114252
R-HSA-111458	Formation of apoptosome	0	13	4	169	0.000809465	0.991798	0.991798	4	10	0.000642921	9606	Homo sapiens			PPP1CB;RIF1;YEATS2;LONRF1	Q9BZF9;Q9Y2G2;P98170	R-HSA-114256;R-HSA-9627078;R-HSA-6805426;R-HSA-6804652
R-HSA-8985947	Interleukin-9 signaling	0	11	5	168	0.000684932	0.991798	0.991798	4	13	0.000835798	9606	Homo sapiens			OTUD4;UBR5;CBL;DTNA;FLVCR1	P52333;P40763;P31785;P42224	R-HSA-451895;R-HSA-8985966;R-HSA-9679028;R-HSA-8985943
R-HSA-163125	Post-translational modification: synthesis of GPI-anchored proteins	0	116	1	60	0.00722291	0.991798	0.991798	2	16	0.00102867	9606	Homo sapiens			C3orf64	Q03405	R-HSA-162836;R-HSA-162729
R-HSA-381042	PERK regulates gene expression	0	42	3	143	0.00261519	0.99202	0.99202	7	11	0.000707214	9606	Homo sapiens			CREBZF;GOLGA8DP;ATF2	P18848;P35638;P18847	R-HSA-517731;R-HSA-1791180;R-HSA-1791107;R-HSA-1791056;R-HSA-1791095;R-HSA-381128;R-HSA-1791173
R-HSA-9020933	Interleukin-23 signaling	0	11	7	172	0.000684932	0.99202	0.99202	6	12	0.000771506	9606	Homo sapiens			CBL;MPL;UBP1;ERO1L;KLHDC5;DTNA;NUPL1	P40763;P07237;O60674;Q14765	R-HSA-8950780;R-HSA-8952749;R-HSA-8950737;R-HSA-8952823;R-HSA-8950583;R-HSA-8950183
R-HSA-1980145	Signaling by NOTCH2	0	41	2	139	0.00255293	0.99202	0.99202	6	22	0.00141443	9606	Homo sapiens			CDK2;SMOC1	Q04721;Q09472	R-HSA-2197588;R-HSA-2974731;R-HSA-157640;R-HSA-2976563;R-HSA-157933;R-HSA-157629
R-HSA-8854214	TBC/RABGAPs	0	51	2	138	0.00317559	0.99202	0.99202	2	14	0.00090009	9606	Homo sapiens			PRKAA2;RAB27A	Q8IYJ3;O75385	R-HSA-8854759;R-HSA-8854209
R-HSA-1445148	Translocation of SLC2A4 (GLUT4) to the plasma membrane	2	81	1	183	0.00504359	0.992112	0.992112	2	15	0.000964382	9606	Homo sapiens	PRKAA2;PRKAG2	Q9UGJ0;P54646	STX3	O00161;P63027	R-HSA-1449574;R-HSA-1454699
R-HSA-5654712	FRS-mediated FGFR4 signaling	0	28	3	154	0.00174346	0.992235	0.992235	2	9	0.000578629	9606	Homo sapiens			DDR1;ZNF417;IGF1R	O43559;Q06124	R-HSA-5654658;R-HSA-5654651
R-HSA-5654706	FRS-mediated FGFR3 signaling	0	27	3	154	0.0016812	0.992235	0.992235	2	9	0.000578629	9606	Homo sapiens			DDR1;ZNF417;IGF1R	O43559;Q06124	R-HSA-5654623;R-HSA-5654633
R-HSA-76009	Platelet Aggregation (Plug Formation)	3	53	7	277	0.00330012	0.992365	0.992365	22	27	0.00173589	9606	Homo sapiens	MPL;TLN1;PDK1	O15530;P40238;Q9Y490	FLNA;VCL;PDK1;CBL;VCL;IGF1R;DDR1	P43405;P56945;P46108;P18031;P41240;P29353;Q9Y490	R-HSA-443910;R-HSA-354149;R-HSA-429415;R-HSA-354087;R-HSA-372705;R-HSA-432096;R-HSA-443905;R-HSA-429441;R-HSA-432110;R-HSA-377644;R-HSA-354124;R-HSA-377641;R-HSA-377640;R-HSA-377643;R-HSA-443926;R-HSA-372693;R-HSA-354165;R-HSA-354097;R-HSA-354066;R-HSA-354077;R-HSA-372697;R-HSA-354073
R-HSA-9933946	Formation of the embryonic stem cell BAF (esBAF) complex	1	19	3	176	0.00118306	0.992445	0.992445	5	5	0.000321461	9606	Homo sapiens	SMARCC1	Q92922	PBRM1;SMARCC1;LRP2BP	Q8TAQ2;O14497;Q92922;Q12824;Q969G3	R-HSA-9934022;R-HSA-9934028;R-HSA-9934027;R-HSA-9934026;R-HSA-9934024
R-HSA-380259	Loss of Nlp from mitotic centrosomes	1	71	7	112	0.00442092	0.992445	0.992445	2	2	0.000128584	9606	Homo sapiens	CEP250	Q9BV73	TANK;ZNF417;C1orf226;GTF3C3;SATB2;NHSL2;NOS1AP	Q9Y2I6;P53350	R-HSA-380272;R-HSA-380303
R-HSA-450520	HuR (ELAVL1) binds and stabilizes mRNA	0	12	4	168	0.000747198	0.992445	0.992445	6	7	0.000450045	9606	Homo sapiens			SLC2A1;DDX18;MAP3K9;CD9	Q01105;O14980;P17252;Q15717	R-HSA-450550;R-HSA-450533;R-HSA-450387;R-HSA-450494;R-HSA-517674;R-HSA-517705
R-HSA-164938	Nef-mediates down modulation of cell surface receptors by recruiting them to clathrin adapters	0	22	5	164	0.00136986	0.992445	0.992445	7	15	0.000964382	9606	Homo sapiens			CBL;FEM1B;EAF1;CCDC85C;SV2A	P06239;Q9UI12;P01730;Q96CW1	R-HSA-167633;R-HSA-167601;R-HSA-167537;R-HSA-182186;R-HSA-182171;R-HSA-167566;R-HSA-200879
R-HSA-72706	GTP hydrolysis and joining of the 60S ribosomal subunit	1	120	3	74	0.00747198	0.992445	0.992445	1	3	0.000192876	9606	Homo sapiens	EIF4A2	Q14240	MPP7;LRPPRC;EIF4A2	Q04637;P06730	R-HSA-72619
R-HSA-190828	Gap junction trafficking	0	52	3	133	0.00323786	0.992445	0.992445	6	20	0.00128584	9606	Homo sapiens			NIPAL4;PPAPDC1A;C3orf52	P17302;P08034	R-HSA-191072;R-HSA-190662;R-HSA-190693;R-HSA-190681;R-HSA-190686;R-HSA-190687
R-HSA-76002	Platelet activation, signaling and aggregation	17	294	20	806	0.0183064	0.99247	0.99247	63	119	0.00765077	9606	Homo sapiens	DGKG;DGKD;APOOL;EGF;ACTN1;ITPR1;MPL;GNG4;PALLD;FLNA;CD9;GNB5;ALDOA;TLN1;VCL;PDK1;DGKH	Q14643;P50150;O15530;P12814;Q86XP1;P18206;P49619;P21926;P04075;O14775;P40238;Q8WZ42;P21333;Q6UXV4;P01133;Q9Y490;Q16760	PARD6B;PDK1;CBL;HSPA4L;PAWR;SLC5A3;CD9;IGF1R;C1orf111;VAMP1;VAMP1;FLNA;VCL;RIF1;STX3;ZRANB2;VCL;PAWR;DDR1;TOM1L1	P56945;P49407;O15530;P41240;P29353;Q99685;P27986;Q9Y490;P43405;P46108;Q05513;P32121;P18031;P52735;Q9H244;Q12846;P11021	R-HSA-443910;R-HSA-426240;R-HSA-392195;R-HSA-443905;R-HSA-429441;R-HSA-396941;R-HSA-443402;R-HSA-397835;R-HSA-429449;R-HSA-392202;R-HSA-443926;R-HSA-481044;R-HSA-418581;R-HSA-418579;R-HSA-430096;R-HSA-418576;R-HSA-5684801;R-HSA-354066;R-HSA-354077;R-HSA-354073;R-HSA-354087;R-HSA-417829;R-HSA-139941;R-HSA-377644;R-HSA-437932;R-HSA-377641;R-HSA-377640;R-HSA-418091;R-HSA-377643;R-HSA-2316429;R-HSA-3…
R-HSA-112382	Formation of RNA Pol II elongation complex	1	60	4	139	0.00373599	0.992649	0.992649	2	2	0.000128584	9606	Homo sapiens	EAF1	Q96JC9	BCOR;BCOR;EAF1;NOS1AP	P42568;Q9UHB7;Q96JC9;Q03111;P55199;Q96CJ1	R-HSA-112379;R-HSA-112381
R-HSA-6783783	Interleukin-10 signaling	0	86	2	98	0.00535492	0.992649	0.992649	3	15	0.000964382	9606	Homo sapiens			CBL;DTNA	P40763	R-HSA-6784791;R-HSA-6784323;R-HSA-6784765
R-HSA-199418	Negative regulation of the PI3K/AKT network	3	145	5	192	0.00902864	0.992693	0.992693	5	10	0.000642921	9606	Homo sapiens	EGF;NTF3;AKT3	Q9Y243;P20783;P01133	ITPR1;BCOR;PDK1;PRKAA2;INHBA	P31749	R-HSA-199443;R-HSA-2316434;R-HSA-199425;R-HSA-8857925;R-HSA-6811504
R-HSA-140875	Common Pathway of Fibrin Clot Formation	0	25	3	162	0.00155666	0.992848	0.992848	2	29	0.00186447	9606	Homo sapiens			TLN1;TSPAN2;OXSR1	P00488;P02675	R-HSA-140599;R-HSA-140840
R-HSA-450294	MAP kinase activation	3	69	8	275	0.00429639	0.992852	0.992852	14	32	0.00205735	9606	Homo sapiens	ATF2;DUSP3;NEK4	P51452;P45985;P15336	DARS;KDM3A;PPP1R12A;TANK;SMARCC1;ZAK;LIG3;ATF2	Q8NFZ5;P01100;O75582;P15336;P05412	R-HSA-199910;R-HSA-198756;R-HSA-450337;R-HSA-451649;R-HSA-5684273;R-HSA-168136;R-HSA-198669;R-HSA-450292;R-HSA-450325;R-HSA-451634;R-HSA-203797;R-HSA-168053;R-HSA-168440;R-HSA-199935
R-HSA-9764790	Positive Regulation of CDH1 Gene Transcription	0	13	5	173	0.000809465	0.993041	0.993041	4	14	0.00090009	9606	Homo sapiens			EGLN3;CDK2;SMARCC1;UHRF2;GYS1	O43474;O14497;Q9P0K8;P06400	R-HSA-9766293;R-HSA-9765542;R-HSA-9768288;R-HSA-9765326
R-HSA-5654693	FRS-mediated FGFR1 signaling	0	31	3	154	0.00193026	0.993041	0.993041	2	9	0.000578629	9606	Homo sapiens			DDR1;ZNF417;IGF1R	O43559;Q06124	R-HSA-5654571;R-HSA-5654584
R-HSA-9008059	Interleukin-37 signaling	2	36	8	227	0.00224159	0.993171	0.993171	5	14	0.00090009	9606	Homo sapiens	PTPN14	Q15678;ENSG00000152104	CPSF7;TANK;CPSF7;CBL;STX3;ZNF774;GAPDH;DTNA	P40763;P84022;Q9UHD2	R-HSA-9008684;R-HSA-9008894;R-HSA-9009072;R-HSA-9008692;R-HSA-9009910
R-HSA-9683610	Maturation of nucleoprotein	0	17	8	170	0.00105853	0.993229	0.993229	6	9	0.000578629	9606	Homo sapiens			KPNB1;ZBTB26;RANBP2;UBR5;RANBP2;GAPDH;PRKRA;GYS1	P59595;P49841;P63279	R-HSA-9683714;R-HSA-9683634;R-HSA-9683664;R-HSA-9683687;R-HSA-9686061;R-HSA-9687724
R-HSA-445989	TAK1-dependent IKK and NF-kappa-B activation	0	55	6	145	0.00342466	0.993229	0.993229	8	17	0.00109297	9606	Homo sapiens			CDK2;TANK;TNIK;FBXO28;ZNF587;UCHL5	P54578;Q9Y6K9;Q70UQ0;O14920	R-HSA-9749494;R-HSA-5609665;R-HSA-9749505;R-HSA-9757954;R-HSA-9750946;R-HSA-9750226;R-HSA-9750942;R-HSA-9749487
R-HSA-9694614	Attachment and Entry	0	27	4	160	0.0016812	0.993229	0.993229	3	11	0.000707214	9606	Homo sapiens			FLNA;UBR1;TLN1;DNM1L	P55072;O14786	R-HSA-9694689;R-HSA-9694661;R-HSA-9699007
R-HSA-9823739	Formation of the anterior neural plate	0	19	5	165	0.00118306	0.993229	0.993229	3	15	0.000964382	9606	Homo sapiens			XRCC5;EAF1;KIAA1715;ARIH2;LONRF1	P26367;P48431	R-HSA-9832850;R-HSA-9833066;R-HSA-9832841
R-HSA-5674499	Negative feedback regulation of MAPK pathway	0	8	3	180	0.000498132	0.993412	0.993412	1	3	0.000192876	9606	Homo sapiens			BCOR;INHBA;IGF1R	P15056	R-HSA-5675198
R-HSA-196071	Metabolism of steroid hormones	1	75	3	109	0.00466999	0.993412	0.993412	9	43	0.00276456	9606	Homo sapiens	STARD4	Q96DR4	LRRN4;TTPA;KLHDC5	P01189;Q8NBQ5	R-HSA-193073;R-HSA-9705713;R-HSA-9705714;R-HSA-5693390;R-HSA-193064;R-HSA-469659;R-HSA-193070;R-HSA-196126;R-HSA-193997
R-HSA-380284	Loss of proteins required for interphase microtubule organization from the centrosome	1	71	7	118	0.00442092	0.99359	0.99359	3	3	0.000192876	9606	Homo sapiens	CEP250	Q9BV73	TANK;ZNF417;C1orf226;GTF3C3;SATB2;NHSL2;NOS1AP	Q9Y2I6;P53350	R-HSA-380294;R-HSA-380272;R-HSA-380303
R-HSA-9762292	Regulation of CDH11 function	1	13	9	177	0.000809465	0.99359	0.99359	5	10	0.000642921	9606	Homo sapiens	ADAM19	Q9H013	NEK4;PM20D2;TNIK;VCL;UBR5;VCL;GAPDH;YAP1;IGF1R	Q9BY76;P35221;P35222	R-HSA-9762246;R-HSA-9759522;R-HSA-9761452;R-HSA-9762333;R-HSA-9762282
R-HSA-9013695	NOTCH4 Intracellular Domain Regulates Transcription	0	26	6	167	0.00161893	0.99359	0.99359	3	9	0.000578629	9606	Homo sapiens			CPSF7;ARL10;CAP2;CPSF7;RNF217;ZNF774	P62736;P84022;Q9UBP5	R-HSA-9605414;R-HSA-9604664;R-HSA-9604553
R-HSA-5654700	FRS-mediated FGFR2 signaling	0	34	3	154	0.00211706	0.99359	0.99359	2	9	0.000578629	9606	Homo sapiens			DDR1;ZNF417;IGF1R	O43559;Q06124	R-HSA-5654608;R-HSA-5654603
R-HSA-1834941	STING mediated induction of host immune responses	1	24	4	167	0.0014944	0.99359	0.99359	4	19	0.00122155	9606	Homo sapiens	XRCC5	P13010	TANK;STX3;GAPDH;NOS1AP	Q9UJV9;Q9UHD2	R-HSA-1834939;R-HSA-3249378;R-HSA-9013869;R-HSA-3134822
R-HSA-9664323	FCGR3A-mediated IL10 synthesis	1	141	1	45	0.00877958	0.99359	0.99359	3	20	0.00128584	9606	Homo sapiens	ITPR1	Q14643	CBL	P43405	R-HSA-169683;R-HSA-9664273;R-HSA-169680
R-HSA-111997	CaM pathway	0	43	7	146	0.00267746	0.99359	0.99359	3	24	0.00154301	9606	Homo sapiens			KPNB1;PBRM1;CTSL2;RANBP2;AKAP1;KPNB1;AKAP5	P52292;P13861	R-HSA-9619127;R-HSA-112282;R-HSA-9668558
R-HSA-450341	Activation of the AP-1 family of transcription factors	1	12	5	180	0.000747198	0.993764	0.993764	5	5	0.000321461	9606	Homo sapiens	ATF2	P15336	DARS;PPP1R12A;SMARCC1;LIG3;ATF2	P01100;P15336;P05412	R-HSA-450292;R-HSA-450325;R-HSA-168053;R-HSA-168440;R-HSA-168136
R-HSA-75955	RNA Polymerase II Transcription Elongation	1	61	4	147	0.00379826	0.993764	0.993764	5	8	0.000514337	9606	Homo sapiens	EAF1	Q96JC9	BCOR;BCOR;EAF1;NOS1AP	P42568;Q9UHB7;Q96JC9;Q03111;P55199;Q96CJ1	R-HSA-112385;R-HSA-113412;R-HSA-112379;R-HSA-112381;R-HSA-112396
R-HSA-9933387	RORA,B,C and NR1D1 (REV-ERBA) regulate gene expression	0	36	5	159	0.00224159	0.993932	0.993932	6	9	0.000578629	9606	Homo sapiens			CDK2;SMARCC1;PGK1;LRPPRC;PGK1	O15379;Q9UBK2;O75376;Q09472	R-HSA-5663252;R-HSA-5663264;R-HSA-5663265;R-HSA-5663293;R-HSA-9931531;R-HSA-5663258
R-HSA-9856532	Mechanical load activates signaling by PIEZO1 and integrins in osteocytes	1	24	5	164	0.0014944	0.993932	0.993932	4	11	0.000707214	9606	Homo sapiens	CACNB2	Q08289	ITPR1;BCOR;PDK1;PRKAA2;INHBA	P31749	R-HSA-9906597;R-HSA-9905934;R-HSA-9857661;R-HSA-9857673
R-HSA-210745	Regulation of gene expression in beta cells	1	35	6	155	0.00217933	0.993932	0.993932	4	12	0.000771506	9606	Homo sapiens	AKT3	Q9Y243	NDUFS1;EAF1;KIAA1715;ARIH2;NUPL1;LONRF1	P26367;Q13562	R-HSA-211346;R-HSA-211289;R-HSA-211272;R-HSA-211164
R-HSA-8951430	RUNX3 regulates WNT signaling	0	10	9	183	0.000622665	0.994096	0.994096	2	5	0.000321461	9606	Homo sapiens			CDK2;OPA1;MLL;CTPS;PTPN14;SMARCC1;UHRF2;GTF3C3;LRPPRC	P24385;P01106	R-HSA-8951443;R-HSA-4411357
R-HSA-9754560	SARS-CoV-2 modulates autophagy	0	14	3	179	0.000871731	0.994096	0.994096	2	5	0.000321461	9606	Homo sapiens			BNIP3L;STBD1;YAP1	Q9P2Y5;Q9GZQ8	R-HSA-9754775;R-HSA-9730505
R-HSA-430116	GP1b-IX-V activation signalling	1	12	2	180	0.000747198	0.994096	0.994096	2	9	0.000578629	9606	Homo sapiens	FLNA	P21333	CBL;IGF1R	P27986	R-HSA-430096;R-HSA-443402
R-HSA-400508	Incretin synthesis, secretion, and inactivation	0	50	4	140	0.00311333	0.994096	0.994096	2	15	0.000964382	9606	Homo sapiens			EAF1;KIAA1715;ARIH2;LONRF1	P26367	R-HSA-381799;R-HSA-400500
R-HSA-193368	Synthesis of bile acids and bile salts via 7alpha-hydroxycholesterol	0	75	3	115	0.00466999	0.994096	0.994096	5	39	0.00250739	9606	Homo sapiens			KPNB1;KLHL23;GOLGA8DP	Q14032;O14734;O14975	R-HSA-193491;R-HSA-193424;R-HSA-192312;R-HSA-193385;R-HSA-193401
R-HSA-975634	Retinoid metabolism and transport	0	79	3	115	0.00491905	0.994096	0.994096	3	28	0.00180018	9606	Homo sapiens			ESYT1;UBA3;AK3L1	Q8TC12;P02649	R-HSA-975629;R-HSA-2423785;R-HSA-2429643
R-HSA-1474228	Degradation of the extracellular matrix	3	148	5	206	0.00921544	0.994138	0.994138	21	105	0.00675068	9606	Homo sapiens	MMP12;COL4A6;CTSL2	Q14031;P39900;O60911	CD82;PDK1;SLC16A1;GTF3C3;CD9	P01033;P35613;P16070;P50281	R-HSA-1592314;R-HSA-1592349;R-HSA-1566962;R-HSA-3791295;R-HSA-1604752;R-HSA-1454781;R-HSA-1602454;R-HSA-2168046;R-HSA-1454791;R-HSA-2514772;R-HSA-1592362;R-HSA-1566981;R-HSA-1454757;R-HSA-1566979;R-HSA-1592270;R-HSA-2533950;R-HSA-1564142;R-HSA-2485148;R-HSA-2168923;R-HSA-375135;R-HSA-2537499
R-HSA-2995410	Nuclear Envelope (NE) Reassembly	4	88	7	333	0.00547945	0.994187	0.994187	12	24	0.00154301	9606	Homo sapiens	AHCTF1;NUPL1;KPNB1	Q14974;Q9BVL2-2;Q9BVL2-1;Q8WYP5	KPNB1;IPO7;ZBTB26;RANBP2;RANBP2;NUPL1;BHLHA15	P18754;Q14974;Q96HA1;P63279;Q8WUX9;Q14739	R-HSA-9624800;R-HSA-9615937;R-HSA-9634219;R-HSA-9618378;R-HSA-9634169;R-HSA-9615945;R-HSA-9624798;R-HSA-3000449;R-HSA-9668415;R-HSA-9668335;R-HSA-9615901;R-HSA-9624845
R-HSA-352230	Amino acid transport across the plasma membrane	2	69	3	199	0.00429639	0.994231	0.994231	4	36	0.00231452	9606	Homo sapiens	SLC38A1;SLC36A4	Q6YBV0;Q9H2H9	ST6GAL2;INSIG2;FLVCR1	P30825;Q8TF71	R-HSA-352119;R-HSA-375776;R-HSA-8870354;R-HSA-352158
R-HSA-112409	RAF-independent MAPK1/3 activation	0	28	1	172	0.00174346	0.994256	0.994256	2	12	0.000771506	9606	Homo sapiens			YAP1	Q02750	R-HSA-109857;R-HSA-109863
R-HSA-9670095	Inhibition of DNA recombination at telomere	0	47	3	149	0.00292653	0.994411	0.994411	2	4	0.000257169	9606	Homo sapiens			MPP7;ZBTB26;RASSF3	P84243;Q9UER7	R-HSA-9670114;R-HSA-9007926
R-HSA-171319	Telomere Extension By Telomerase	1	34	2	165	0.00211706	0.994411	0.994411	3	10	0.000642921	9606	Homo sapiens	CDK2	P24941	PLOD2;UCHL5	Q9Y230;Q9Y265	R-HSA-163096;R-HSA-9686521;R-HSA-164616
R-HSA-174417	Telomere C-strand (Lagging Strand) Synthesis	0	49	4	163	0.00305106	0.994411	0.994411	3	18	0.00115726	9606	Homo sapiens			XRCC5;EML2;NUPL1;C6orf168	Q86WV5;Q14191;P40937;Q9H668;Q2NKJ3	R-HSA-9668902;R-HSA-9668831;R-HSA-174446
R-HSA-5173105	O-linked glycosylation	2	154	2	123	0.00958904	0.994503	0.994503	17	37	0.00237881	9606	Homo sapiens	B3GALNT2;C8orf84	Q8NCR0;Q8IVN8	KIAA1244;CD9	Q14118;P15907	R-HSA-5615637;R-HSA-977071;R-HSA-9638097;R-HSA-5617143;R-HSA-5173005;R-HSA-9940756;R-HSA-8932427;R-HSA-5173192;R-HSA-8931648;R-HSA-9940735;R-HSA-8879117;R-HSA-8931653;R-HSA-9940805;R-HSA-5617037;R-HSA-9940718;R-HSA-9638090;R-HSA-9940714
R-HSA-5467348	Truncations of AMER1 destabilize the destruction complex	0	14	8	184	0.000871731	0.994562	0.994562	1	1	6.42921e-05	9606	Homo sapiens			ZBTB26;WDR26;UBR5;FAM83G;GAPDH;EPM2AIP1;YAP1;GYS1	O15169;P49841;P48729	R-HSA-4839746
R-HSA-6804759	Regulation of TP53 Activity through Association with Co-factors	1	17	2	176	0.00105853	0.994562	0.994562	3	10	0.000642921	9606	Homo sapiens	AKT3	Q9Y243	PTPN14;PPP1CB	Q9BVI0;Q8WUF5	R-HSA-3222259;R-HSA-6799761;R-HSA-6805785
R-HSA-210990	PECAM1 interactions	0	14	4	182	0.000871731	0.994709	0.994709	6	7	0.000450045	9606	Homo sapiens			DDR1;MRPL49;RIMS3;IGF1R	P29350;Q06124;P16284	R-HSA-210290;R-HSA-210304;R-HSA-210294;R-HSA-210277;R-HSA-210283;R-HSA-210285
R-HSA-4839748	Signaling by AMER1 mutants	0	15	8	184	0.000933998	0.994709	0.994709	1	2	0.000128584	9606	Homo sapiens			ZBTB26;WDR26;UBR5;FAM83G;GAPDH;EPM2AIP1;YAP1;GYS1	O15169;P49841;P48729	R-HSA-4839746
R-HSA-175474	Assembly Of The HIV Virion	0	27	4	168	0.0016812	0.994709	0.994709	7	16	0.00102867	9606	Homo sapiens			MPP7;LRPPRC;DNM1L;PTPRN	P04578;P62937;P05919	R-HSA-3149440;R-HSA-3149432;R-HSA-3149433;R-HSA-171291;R-HSA-174494;R-HSA-3149454;R-HSA-174493
R-HSA-264642	Acetylcholine Neurotransmitter Release Cycle	1	26	7	169	0.00161893	0.994709	0.994709	2	6	0.000385753	9606	Homo sapiens	PPFIA4	O75335	VAMP1;RAB3B;CHML;PPAPDC1A;STX3;ARMC1;VLDLR	P21579;P20336;Q16623	R-HSA-372529;R-HSA-372505
R-HSA-2565942	Regulation of PLK1 Activity at G2/M Transition	4	92	10	318	0.00572852	0.994759	0.994759	9	12	0.000771506	9606	Homo sapiens	PPP1CB;PPP1R12A;CEP250;PPP1R12B	Q9BV73;P62140;O60237-4;O14974	CEP250;TANK;VCL;C1orf226;GTF3C3;SLMAP;SATB2;NHSL2;NOS1AP;AKAP6	P53350;Q96CV9	R-HSA-3000319;R-HSA-3002798;R-HSA-2562594;R-HSA-3002811;R-HSA-2562526;R-HSA-3000327;R-HSA-2574845;R-HSA-3000310;R-HSA-2574840
R-HSA-9682706	Replication of the SARS-CoV-1 genome	0	17	2	178	0.00105853	0.994852	0.994852	1	21	0.00135014	9606	Homo sapiens			CDK2;UHRF2	P06400	R-HSA-9682712
R-HSA-2172127	DAP12 interactions	0	52	1	154	0.00323786	0.994852	0.994852	1	33	0.00212164	9606	Homo sapiens			CBL	P43405	R-HSA-210289
R-HSA-9034015	Signaling by NTRK3 (TRKC)	1	27	3	174	0.0016812	0.995127	0.995127	17	19	0.00122155	9606	Homo sapiens	NTF3	P20783	ACTN1;CBL;SORT1	Q16288;P12931	R-HSA-9036970;R-HSA-9034796;R-HSA-9603445;R-HSA-9034862;R-HSA-9603419;R-HSA-9034016;R-HSA-9034855;R-HSA-9603420;R-HSA-9603548;R-HSA-9034875;R-HSA-9034714;R-HSA-9603719;R-HSA-9034814;R-HSA-9036949;R-HSA-9603534;R-HSA-9603407;R-HSA-9603437
R-HSA-8866654	E3 ubiquitin ligases ubiquitinate target proteins	1	60	2	146	0.00373599	0.995127	0.995127	4	16	0.00102867	9606	Homo sapiens	PEX13	Q92968	XRCC5;ARIH2	P78527;P68036	R-HSA-8953946;R-HSA-8953917;R-HSA-8938770;R-HSA-8938773
R-HSA-69656	Cyclin A:Cdk2-associated events at S phase entry	2	80	5	218	0.00498132	0.99513	0.99513	18	19	0.00122155	9606	Homo sapiens	CDK2;AKT3	Q9Y243;P24941	CDK2;UHRF2;KPNB1;SORT1;LRP2BP	P46527;P24941;P61024;P38936	R-HSA-187552;R-HSA-187520;R-HSA-174273;R-HSA-174054;R-HSA-187916;R-HSA-187948;R-HSA-187949;R-HSA-187506;R-HSA-8848436;R-HSA-187574;R-HSA-187575;R-HSA-198613;R-HSA-174164;R-HSA-187828;R-HSA-8848414;R-HSA-187545;R-HSA-174110;R-HSA-187934
R-HSA-390247	Beta-oxidation of very long chain fatty acids	0	44	5	152	0.00273973	0.995259	0.995259	3	13	0.000835798	9606	Homo sapiens			KPNB1;ANKRD36B;ZBTB26;CFL2;PRKRA	Q08426;O14975	R-HSA-6809264;R-HSA-6809263;R-HSA-9914143
R-HSA-380287	Centrosome maturation	1	83	7	118	0.00516812	0.995387	0.995387	6	6	0.000385753	9606	Homo sapiens	CEP250	Q9BV73	TANK;ZNF417;C1orf226;GTF3C3;SATB2;NHSL2;NOS1AP	Q9Y2I6;P53350	R-HSA-380311;R-HSA-380455;R-HSA-380294;R-HSA-380272;R-HSA-380303;R-HSA-380283
R-HSA-157858	Gap junction trafficking and regulation	0	57	3	149	0.00354919	0.995387	0.995387	6	24	0.00154301	9606	Homo sapiens			NIPAL4;PPAPDC1A;C3orf52	P17302;P08034	R-HSA-191072;R-HSA-190662;R-HSA-190693;R-HSA-190681;R-HSA-190686;R-HSA-190687
R-HSA-6783589	Interleukin-6 family signaling	1	30	6	177	0.001868	0.995387	0.995387	8	34	0.00218593	9606	Homo sapiens	CBL	P22681	KIAA1958;DDR1;SORT1;NDUFS1;LRIG1;IGF1R	P26441;P42702;O14543;Q99650;Q06124;P22681;P05231	R-HSA-1112690;R-HSA-1112755;R-HSA-1067667;R-HSA-1112708;R-HSA-1067640;R-HSA-6784189;R-HSA-6784204;R-HSA-5696491
R-HSA-69541	Stabilization of p53	0	46	4	157	0.00286426	0.995387	0.995387	3	15	0.000964382	9606	Homo sapiens			ZNF550;PTPN14;RYR2;IGF1R	Q9BVI0;Q00987	R-HSA-5633460;R-HSA-6804741;R-HSA-6804955
R-HSA-9694686	Replication of the SARS-CoV-2 genome	0	22	2	176	0.00136986	0.995387	0.995387	1	22	0.00141443	9606	Homo sapiens			CDK2;UHRF2	P06400	R-HSA-9694390
R-HSA-2408522	Selenoamino acid metabolism	1	182	0	15	0.0113325	0.995387	0.995387	1	33	0.00212164	9606	Homo sapiens	DARS				R-HSA-2408546
R-HSA-15869	Metabolism of nucleotides	3	256	2	90	0.0159402	0.995509	0.995509	6	142	0.00912948	9606	Homo sapiens	AK3L1;CTPS	P27144;P17812;Q9NRF8	ACTN1;GAPDH	P10599	R-HSA-504054;R-HSA-111751;R-HSA-6788798;R-HSA-111804;R-HSA-73647;R-HSA-73646
R-HSA-435368	Zinc efflux and compartmentalization by the SLC30 family	0	6	5	193	0.000373599	0.995512	0.995512	2	7	0.000450045	9606	Homo sapiens			VAMP1;SPAG4;ESYT2;TFRC;TSPAN2	Q8IWU4;Q9BRI3	R-HSA-437136;R-HSA-435375
R-HSA-5696395	Formation of Incision Complex in GG-NER	0	47	4	167	0.00292653	0.995512	0.995512	1	10	0.000642921	9606	Homo sapiens			KPNB1;ZBTB26;RANBP2;RANBP2	P63279	R-HSA-6790454
R-HSA-2219528	PI3K/AKT Signaling in Cancer	4	132	9	296	0.00821918	0.995562	0.995562	18	21	0.00135014	9606	Homo sapiens	EGF;NTF3;AKT3;PDK1	Q9Y243;O15530;P20783;P01133	ITPR1;ZNF550;BCOR;PDK1;PRKAA2;RYR2;INHBA;IGF1R;LONRF1	P31749;Q00987;P22736	R-HSA-2399941;R-HSA-2243937;R-HSA-2243942;R-HSA-2400001;R-HSA-2399969;R-HSA-2399981;R-HSA-2399982;R-HSA-2399977;R-HSA-2400009;R-HSA-2400010;R-HSA-2399988;R-HSA-2219536;R-HSA-2399985;R-HSA-2399996;R-HSA-2399997;R-HSA-2399966;R-HSA-2399999;R-HSA-2399992
R-HSA-391903	Eicosanoid ligand-binding receptors	0	25	10	176	0.00155666	0.995633	0.995633	4	15	0.000964382	9606	Homo sapiens			SLC15A4;SACS;ARL10;ACVR2B;IPO7;RIF1;RNF38;SLC6A8;KIAA1244;UBR3	Q13304;P43119;Q8TDS5;P43115	R-HSA-391942;R-HSA-391937;R-HSA-391905;R-HSA-391933
R-HSA-9694682	SARS-CoV-2 Genome Replication and Transcription	0	24	2	176	0.0014944	0.995633	0.995633	1	28	0.00180018	9606	Homo sapiens			CDK2;UHRF2	P06400	R-HSA-9694390
R-HSA-381426	Regulation of Insulin-like Growth Factor (IGF) transport and uptake by Insulin-like Growth Factor Binding Proteins (IGFBPs)	2	127	4	157	0.00790785	0.995686	0.995686	4	14	0.00090009	9606	Homo sapiens	TNC;KTN1	P24821;Q86UP2	SLC38A1;SPAG4;ZNF417;ZNF587	P24593;P24592	R-HSA-381537;R-HSA-8952289;R-HSA-381503;R-HSA-381545
R-HSA-8979227	Triglyceride metabolism	1	66	3	136	0.00410959	0.995751	0.995751	4	24	0.00154301	9606	Homo sapiens	PPP1CB	P62140	PTPRF;C1orf111;KIAA1715	O60664;Q99685;Q03135	R-HSA-163568;R-HSA-8848355;R-HSA-163418;R-HSA-163595
R-HSA-5620924	Intraflagellar transport	0	56	3	167	0.00348692	0.995751	0.995751	2	12	0.000771506	9606	Homo sapiens			PFKP;EML2;VCL	Q7Z4L5;Q13099;Q8NEZ3;Q9HBG6	R-HSA-5617829;R-HSA-5617820
R-HSA-5610783	Degradation of GLI2 by the proteasome	0	49	6	154	0.00305106	0.995866	0.995866	3	5	0.000321461	9606	Homo sapiens			UBR5;ALDH1B1;FAM83G;GAPDH;EPM2AIP1;GYS1	P49841;P48729;Q9UMX1	R-HSA-5610757;R-HSA-5610718;R-HSA-5610730
R-HSA-4411364	Binding of TCF/LEF:CTNNB1 to target gene promoters	0	10	10	193	0.000622665	0.995866	0.995866	2	4	0.000257169	9606	Homo sapiens			OPA1;TSGA10;MLL;CTPS;PTPN14;SMARCC1;ZNF417;GTF3C3;ZNF587;LRPPRC	Q9Y2T1;P01106	R-HSA-4411357;R-HSA-4411372
R-HSA-9821993	Replacement of protamines by nucleosomes in the male pronucleus	0	30	4	178	0.001868	0.995866	0.995866	2	6	0.000385753	9606	Homo sapiens			L3MBTL;MPP7;HAT1;LIG3	P16104;P84243;P62805	R-HSA-9822583;R-HSA-9822185
R-HSA-2559585	Oncogene Induced Senescence	1	42	2	175	0.00261519	0.995866	0.995866	4	19	0.00122155	9606	Homo sapiens	EIF2C3	Q9H9G7	CDK2;UHRF2	P06400	R-HSA-3209109;R-HSA-3209111;R-HSA-3209114;R-HSA-3209151
R-HSA-9828642	Respiratory syncytial virus genome transcription	0	18	6	183	0.0011208	0.995866	0.995866	1	7	0.000450045	9606	Homo sapiens			LDHA;PDK1;HSPA4L;TLN1;YAP1;ARMC1	P11142	R-HSA-9828639
R-HSA-2032785	YAP1- and WWTR1 (TAZ)-stimulated gene expression	1	18	8	191	0.0011208	0.995978	0.995978	7	9	0.000578629	9606	Homo sapiens	YAP1	P46937	CTSL2;KLHL23;PTPN14;TAF5L;INADL;YAP1;CCDC85C;METAP1	P28347;Q99593;P46937;Q99594;Q15562;Q15561;Q92831;P01160;P29279	R-HSA-8871266;R-HSA-2032794;R-HSA-8871265;R-HSA-2032775;R-HSA-1989766;R-HSA-8871260;R-HSA-2032800
R-HSA-1614635	Sulfur amino acid metabolism	0	95	3	110	0.00591532	0.995978	0.995978	6	36	0.00231452	9606	Homo sapiens			ANKRD36B;FAM60A;NUPL1	Q99757;Q9Y6N5;Q9BV20	R-HSA-1299507;R-HSA-1614665;R-HSA-1614618;R-HSA-9035484;R-HSA-1614605;R-HSA-1237096
R-HSA-9683686	Maturation of spike protein	0	13	1	191	0.000809465	0.995978	0.995978	1	8	0.000514337	9606	Homo sapiens			IGF1R	P27824	R-HSA-9683772
R-HSA-448424	Interleukin-17 signaling	3	78	8	294	0.00485679	0.995984	0.995984	14	35	0.00225023	9606	Homo sapiens	ATF2;DUSP3;NEK4	P51452;P45985;P15336	DARS;KDM3A;PPP1R12A;TANK;SMARCC1;ZAK;LIG3;ATF2	Q8NFZ5;P01100;O75582;P15336;P05412	R-HSA-199910;R-HSA-198756;R-HSA-450337;R-HSA-451649;R-HSA-5684273;R-HSA-168136;R-HSA-198669;R-HSA-450292;R-HSA-450325;R-HSA-451634;R-HSA-203797;R-HSA-168053;R-HSA-168440;R-HSA-199935
R-HSA-5218920	VEGFR2 mediated vascular permeability	3	48	10	316	0.00298879	0.996073	0.996073	11	15	0.000964382	9606	Homo sapiens	AKT3;PAK3;PDK1	O75914;Q9Y243;O15530	PTPRF;AKT3;ITPR1;EIF2C3;PDK1;BCOR;PRKAA2;CHORDC1;INHBA;CHORDC1	P07900;O15530;P31749;Q03135	R-HSA-2317314;R-HSA-5357472;R-HSA-202129;R-HSA-198640;R-HSA-202144;R-HSA-5357477;R-HSA-5357445;R-HSA-202137;R-HSA-5357483;R-HSA-198270;R-HSA-2316429
R-HSA-9615017	FOXO-mediated transcription of oxidative stress, metabolic and neuronal genes	2	49	5	238	0.00305106	0.996086	0.996086	7	34	0.00218593	9606	Homo sapiens	FBXO32	Q969P5;ENSG00000156804	OPA1;PDK1;TAF5L;LRPPRC;KLHDC5	P54252;Q9UBK2;P01189;Q9NTG7;O43524	R-HSA-9624611;R-HSA-9624624;R-HSA-9623072;R-HSA-9622737;R-HSA-9617927;R-HSA-9617972;R-HSA-9623240
R-HSA-8866376	Reelin signalling pathway	1	7	8	197	0.000435866	0.996087	0.996087	4	4	0.000257169	9606	Homo sapiens	VLDLR	P98155	PTPRF;MBNL1;PPIG;CBL;FBXO28;GAPDH;HNRPLL;MBNL1	P06241;Q96B97;O75553	R-HSA-8855237;R-HSA-8854466;R-HSA-8855232;R-HSA-8855259
R-HSA-181429	Serotonin Neurotransmitter Release Cycle	1	23	7	183	0.00143213	0.996087	0.996087	2	4	0.000257169	9606	Homo sapiens	PPFIA4	O75335	VAMP1;RAB3B;CHML;PPAPDC1A;STX3;ARMC1;VLDLR	P21579;P20336;Q16623	R-HSA-380901;R-HSA-380905
R-HSA-8985801	Regulation of cortical dendrite branching	0	4	9	199	0.000249066	0.996087	0.996087	1	2	0.000128584	9606	Homo sapiens			CPSF7;NCKAP1;TNIK;CPSF7;CBL;DDR1;KIAA1737;NHS;NHSL2	O43639	R-HSA-8985812
R-HSA-196791	Vitamin D (calciferol) metabolism	0	23	5	182	0.00143213	0.996087	0.996087	1	20	0.00128584	9606	Homo sapiens			KPNB1;ZBTB26;RANBP2;ITGB1BP2;RANBP2	Q8N2W9;P63279	R-HSA-4546387
R-HSA-5610785	GLI3 is processed to GLI3R by the proteasome	0	49	6	158	0.00305106	0.996192	0.996192	3	5	0.000321461	9606	Homo sapiens			UBR5;ALDH1B1;FAM83G;GAPDH;EPM2AIP1;GYS1	P49841;P48729;Q9UMX1	R-HSA-5610754;R-HSA-5610722;R-HSA-5610732
R-HSA-5694530	Cargo concentration in the ER	0	37	4	177	0.00230386	0.996192	0.996192	4	12	0.000771506	9606	Homo sapiens			BNIP3;RHBDD1;ABCB10;PAWR	Q96PC5;O75396;Q15436	R-HSA-5694435;R-HSA-5694433;R-HSA-5694415;R-HSA-5694413
R-HSA-9833109	Evasion by RSV of host interferon responses	0	37	5	179	0.00230386	0.996295	0.996295	7	12	0.000771506	9606	Homo sapiens			CDK2;IARS2;PRKRA;SLC25A12;PRKRA	P52630;Q7Z434;P19525;Q92793;O95786	R-HSA-9833446;R-HSA-9833155;R-HSA-9833248;R-HSA-9717469;R-HSA-909719;R-HSA-9833436;R-HSA-9833388
R-HSA-9754189	Germ layer formation at gastrulation	0	24	6	185	0.0014944	0.996295	0.996295	4	11	0.000707214	9606	Homo sapiens			TNIK;UBR5;XRCC5;GAPDH;YAP1;IGF1R	P35222;P48431	R-HSA-9756948;R-HSA-9756724;R-HSA-9754480;R-HSA-9754191
R-HSA-167172	Transcription of the HIV genome	0	76	4	145	0.00473225	0.996295	0.996295	7	47	0.00302173	9606	Homo sapiens			PBRM1;PHF16;EAF1;PLEKHA3	P04608;Q00403;P55199;O43148	R-HSA-167234;R-HSA-167474;R-HSA-167153;R-HSA-167077;R-HSA-167477;R-HSA-167113;R-HSA-167196
R-HSA-176814	Activation of APC/C and APC/C:Cdc20 mediated degradation of mitotic proteins	0	64	6	151	0.00398506	0.996295	0.996295	1	15	0.000964382	9606	Homo sapiens			TANK;C1orf226;GTF3C3;SATB2;NHSL2;NOS1AP	P53350	R-HSA-174119
R-HSA-8934593	Regulation of RUNX1 Expression and Activity	1	32	5	181	0.00199253	0.996396	0.996396	16	19	0.00122155	9606	Homo sapiens	EIF2C3	Q9H9G7	ACTN1;CBL;DDR1;NDUFS1;IGF1R	P12931;Q06124;P29590	R-HSA-8938440;R-HSA-8935785;R-HSA-8938507;R-HSA-8937134;R-HSA-8937728;R-HSA-8936068;R-HSA-8937767;R-HSA-8938887;R-HSA-8935864;R-HSA-8939129;R-HSA-8935930;R-HSA-8936058;R-HSA-8937744;R-HSA-8937682;R-HSA-8935766;R-HSA-8938487
R-HSA-5693616	Presynaptic phase of homologous DNA pairing and strand exchange	0	42	4	177	0.00261519	0.996396	0.996396	2	7	0.000450045	9606	Homo sapiens			MORF4L2;GTF3C3;ZNF774;UCHL5	P60896;O75771;P51587	R-HSA-5685318;R-HSA-9763137
R-HSA-5260271	Diseases of Immune System	0	47	5	172	0.00292653	0.996396	0.996396	3	14	0.00090009	9606	Homo sapiens			CDK2;TRAF5;TANK;TNIK;ZNF587	Q9Y6K9;O14920;Q13114	R-HSA-5602624;R-HSA-5228840;R-HSA-5262921
R-HSA-5602358	Diseases associated with the TLR signaling cascade	0	47	5	172	0.00292653	0.996396	0.996396	3	14	0.00090009	9606	Homo sapiens			CDK2;TRAF5;TANK;TNIK;ZNF587	Q9Y6K9;O14920;Q13114	R-HSA-5602624;R-HSA-5228840;R-HSA-5262921
R-HSA-5357769	Caspase activation via extrinsic apoptotic signalling pathway	0	32	2	189	0.00199253	0.996493	0.996493	2	17	0.00109297	9606	Homo sapiens			CBL;LONRF1	Q9Y5V3;Q9UKG1	R-HSA-373717;R-HSA-374699
R-HSA-9828211	Regulation of TBK1, IKK蔚-mediated activation of IRF3, IRF7 upon TLR3 ligation	1	11	4	199	0.000684932	0.996588	0.996588	3	3	0.000192876	9606	Homo sapiens	TANK	Q92844	CEP250;VCL;SLMAP;AKAP6	Q96CV9	R-HSA-9830710;R-HSA-9828209;R-HSA-9828200
R-HSA-8941858	Regulation of RUNX3 expression and activity	0	47	3	165	0.00292653	0.996588	0.996588	4	9	0.000578629	9606	Homo sapiens			CDK2;ACTN1;CBL	P12931;Q09472	R-HSA-8937807;R-HSA-8937792;R-HSA-8952419;R-HSA-8937814
R-HSA-983189	Kinesins	1	68	3	145	0.00423412	0.996588	0.996588	5	14	0.00090009	9606	Homo sapiens	KIFC2	Q96AC6	KPNB1;ZNF417;PPP1CB	Q8NI77;Q9BW19;Q9HAQ2	R-HSA-990478;R-HSA-983259;R-HSA-984775;R-HSA-983266;R-HSA-984609
R-HSA-9824272	Somitogenesis	0	53	2	157	0.00330012	0.996588	0.996588	3	19	0.00122155	9606	Homo sapiens			PBRM1;IARS2	P46531;P54764	R-HSA-9825582;R-HSA-9824219;R-HSA-9824266
R-HSA-73893	DNA Damage Bypass	0	57	1	162	0.00354919	0.996588	0.996588	1	34	0.00218593	9606	Homo sapiens			USP12	Q8TAF3	R-HSA-5655483
R-HSA-1433559	Regulation of KIT signaling	1	18	5	195	0.0011208	0.99668	0.99668	4	8	0.000514337	9606	Homo sapiens	CBL	P22681	MAP3K9;LRIG1;ARIH2;YAP1;IGF1R	P29350;P17252;P22681;O14544	R-HSA-1433508;R-HSA-205306;R-HSA-1470011;R-HSA-205244
R-HSA-5368286	Mitochondrial translation initiation	1	109	2	104	0.00678705	0.99677	0.99677	2	4	0.000257169	9606	Homo sapiens	MRPL49	Q13405	STX3;STARD4	Q9H2K0	R-HSA-5368279;R-HSA-5389839
R-HSA-181430	Norepinephrine Neurotransmitter Release Cycle	1	30	7	183	0.001868	0.99677	0.99677	2	6	0.000385753	9606	Homo sapiens	PPFIA4	O75335	VAMP1;RAB3B;CHML;PPAPDC1A;STX3;ARMC1;VLDLR	P21579;P20336;Q16623	R-HSA-374899;R-HSA-374922
R-HSA-6811558	PI5P, PP2A and IER3 Regulate PI3K/AKT Signaling	2	137	5	165	0.00853051	0.996857	0.996857	3	7	0.000450045	9606	Homo sapiens	EGF;NTF3	P20783;P01133	ITPR1;BCOR;PDK1;PRKAA2;INHBA	P31749	R-HSA-2316434;R-HSA-8857925;R-HSA-6811504
R-HSA-983712	Ion channel transport	2	208	2	94	0.0129514	0.996933	0.996933	3	51	0.0032789	9606	Homo sapiens	RYR2;RYR3	Q15413;Q92736	SLC2A1;BNIP3L	Q15904;Q9NQ11	R-HSA-5252133;R-HSA-5692480;R-HSA-2855020
R-HSA-9824878	Regulation of TBK1, IKK蔚 (IKBKE)-mediated activation of IRF3, IRF7	1	15	4	199	0.000933998	0.996943	0.996943	3	3	0.000192876	9606	Homo sapiens	TANK	Q92844	CEP250;VCL;SLMAP;AKAP6	Q96CV9	R-HSA-9823904;R-HSA-9823939;R-HSA-9823934
R-HSA-69481	G2/M Checkpoints	1	142	0	89	0.00884184	0.996943	0.996943	2	24	0.00154301	9606	Homo sapiens	CDK2				R-HSA-176298;R-HSA-176318
R-HSA-9609690	HCMV Early Events	4	215	7	219	0.0133873	0.997023	0.997023	4	12	0.000771506	9606	Homo sapiens	RANBP2;NUP210;NUPL1	P49792;Q9BVL2-2;Q9BVL2-1;Q8TEM1	ZNF292;ZNF445;MPP7;ZNF514;ZNF550;RIF1;ZNF382	Q13263;P83916	R-HSA-9614816;R-HSA-9614369;R-HSA-9614810;R-HSA-9614367
R-HSA-9701898	STAT3 nuclear events downstream of ALK signaling	0	19	6	198	0.00118306	0.997025	0.997025	6	11	0.000707214	9606	Homo sapiens			EGLN3;CDK2;IPO7;FAM60A;EGLN1;FLVCR1	Q9NZQ7;Q96ST3;P31785;Q16665;Q09472	R-HSA-9701556;R-HSA-9701557;R-HSA-9701569;R-HSA-9701549;R-HSA-9701562;R-HSA-9701531
R-HSA-9926550	Regulation of MITF-M-dependent genes involved in extracellular matrix, focal adhesion and epithelial-to-mesenchymal transition	0	23	3	191	0.00143213	0.997025	0.997025	3	22	0.00141443	9606	Homo sapiens			SORBS1;XRCC5;CD9	P49023;P48431;P17301	R-HSA-9926533;R-HSA-9926526;R-HSA-9926523
R-HSA-5689603	UCH proteinases	1	84	7	184	0.00523039	0.997106	0.997106	8	11	0.000707214	9606	Homo sapiens	UCHL5	Q9Y5K5	CREBZF;TCERG1;HAT1;MLL;UBA3;UCHL5;UCHL5	Q92560;Q99728;P51610;Q15843;Q16186	R-HSA-5690785;R-HSA-5689649;R-HSA-5689630;R-HSA-5665854;R-HSA-5665871;R-HSA-2179291;R-HSA-5690808;R-HSA-5689544
R-HSA-432142	Platelet sensitization by LDL	0	23	4	194	0.00143213	0.997106	0.997106	4	9	0.000578629	9606	Homo sapiens			DDR1;MRPL49;RIMS3;IGF1R	P29350;Q06124;P16284	R-HSA-210294;R-HSA-210277;R-HSA-432143;R-HSA-435244
R-HSA-5635838	Activation of SMO	0	20	8	195	0.00124533	0.997106	0.997106	3	9	0.000578629	9606	Homo sapiens			TRAF5;LMO1;ZBTB26;GEM;CPSF7;FAM83G;EPM2AIP1;EAF1	P48729;O95995	R-HSA-5633040;R-HSA-5632668;R-HSA-5632671
R-HSA-9768919	NPAS4 regulates expression of target genes	5	41	16	454	0.00255293	0.997182	0.997182	35	35	0.00225023	9606	Homo sapiens	NPAS4;GEM	ENSG00000164949;ENST00000311034;ENSG00000174576;P55040;Q8IUM7	SLC2A1;ACTR3;ANKRD36B;ZNF550;SMARCC1;CBL;TLN1;RYR2;ATF2;IGF1R;CTSL2;CDK2;PPP1R12A;ZNF774;NTF3;LRP2BP	P01100;P23560;Q00535;P55040;Q15078;O14980;P07949;Q9NYY3;Q92793;Q00987	R-HSA-9769044;R-HSA-9634897;R-HSA-9769302;R-HSA-9769235;R-HSA-9769042;R-HSA-9768925;R-HSA-9769177;R-HSA-9634846;R-HSA-9770072;R-HSA-9769115;R-HSA-9769307;R-HSA-9634886;R-HSA-9634884;R-HSA-9769165;R-HSA-9644879;R-HSA-9769419;R-HSA-9769418;R-HSA-9638156;R-HSA-9769141;R-HSA-9769143;R-HSA-9769014;R-HSA-9768950;R-HSA-9768945;R-HSA-9634934;R-HSA-9634943;R-HSA-9634850;R-HSA-9769316;R-HSA-9769249;R-HSA-9…
R-HSA-9679514	SARS-CoV-1 Genome Replication and Transcription	0	18	3	200	0.0011208	0.997184	0.997184	2	26	0.0016716	9606	Homo sapiens			CDK2;UHRF2;PRKRA	P59595;P06400	R-HSA-9685639;R-HSA-9682712
R-HSA-8866911	TFAP2 (AP-2) family regulates transcription of cell cycle factors	0	6	9	211	0.000373599	0.99726	0.99726	2	4	0.000257169	9606	Homo sapiens			CDK2;OPA1;MLL;CTPS;PTPN14;SMARCC1;GTF3C3;LRPPRC;LRP2BP	P38936;P01106	R-HSA-8865265;R-HSA-8865256
R-HSA-9615710	Late endosomal microautophagy	0	35	6	183	0.00217933	0.99726	0.99726	1	3	0.000192876	9606	Homo sapiens			LDHA;PDK1;HSPA4L;TLN1;YAP1;ARMC1	P11142	R-HSA-9615721
R-HSA-6807505	RNA polymerase II transcribes snRNA genes	2	95	6	225	0.00591532	0.997286	0.997286	11	11	0.000707214	9606	Homo sapiens	SNAPC3;RPRD1A	Q96P16;Q92966	RPRD1A;CDK2;PHF16;LMO1;CACNA1C;EAF1	P50613;Q9BXP5;P52747;Q00403;Q8IXW5	R-HSA-6814885;R-HSA-6814549;R-HSA-6814559;R-HSA-6810239;R-HSA-6810238;R-HSA-6810235;R-HSA-6814555;R-HSA-6810234;R-HSA-6814554;R-HSA-6810233;R-HSA-6807496
R-HSA-9664873	Pexophagy	0	13	5	208	0.000809465	0.997334	0.997334	5	13	0.000835798	9606	Homo sapiens			BNIP3L;STBD1;PDK1;PRKAG2;EGLN1	Q13501;Q99814;Q9GZQ8	R-HSA-9664867;R-HSA-9664880;R-HSA-9664855;R-HSA-9664871;R-HSA-9664892
R-HSA-69002	DNA Replication Pre-Initiation	2	121	3	202	0.00753425	0.997352	0.997352	18	32	0.00205735	9606	Homo sapiens	CDK2;KPNB1	Q14974;P24941	L3MBTL;CDK2;MTMR1	P33992;P49736;O75496;Q9H211;P33993	R-HSA-68960;R-HSA-68712;R-HSA-9734687;R-HSA-68940;R-HSA-9734713;R-HSA-9749286;R-HSA-9749350;R-HSA-69299;R-HSA-68914;R-HSA-9749351;R-HSA-68917;R-HSA-68916;R-HSA-68918;R-HSA-68825;R-HSA-9734670;R-HSA-9757256;R-HSA-9757257;R-HSA-9757258
R-HSA-2173788	Downregulation of TGF-beta receptor signaling	2	28	6	277	0.00174346	0.997416	0.997416	14	28	0.00180018	9606	Homo sapiens	PPP1CB;UCHL5	P62140;Q9Y5K5	SLC2A1;ACTR3;CPSF7;CPSF7;ZNF774;YAP1	Q9UNE7;O14980;P84022;O15105	R-HSA-178178;R-HSA-2176416;R-HSA-2128994;R-HSA-178208;R-HSA-178215;R-HSA-2187368;R-HSA-173483;R-HSA-173512;R-HSA-2167917;R-HSA-2187375;R-HSA-178189;R-HSA-2167924;R-HSA-2179291;R-HSA-2179293
R-HSA-159418	Recycling of bile acids and salts	0	39	6	187	0.00242839	0.997477	0.997477	6	17	0.00109297	9606	Homo sapiens			TFRC;SLC41A1;SLC38A1;CXADR;C3orf52;GOLGA8DP	Q14032;P19793;P02768;Q12908;Q14973	R-HSA-159431;R-HSA-194187;R-HSA-5340251;R-HSA-194121;R-HSA-9733960;R-HSA-9733545
R-HSA-6811440	Retrograde transport at the Trans-Golgi-Network	2	55	5	256	0.00342466	0.997478	0.997478	7	20	0.00128584	9606	Homo sapiens	RDX;RAB9B	Q9NP90;O94955	TTPA;SCHIP1;STX3;GTF3C3;KIAA1715	O43752;O60664;P53365;Q9UIL1	R-HSA-6814675;R-HSA-6814674;R-HSA-6814096;R-HSA-6814671;R-HSA-6814670;R-HSA-6814094;R-HSA-6814683
R-HSA-9648895	Response of EIF2AK1 (HRI) to heme deficiency	0	29	11	198	0.00180573	0.997545	0.997545	10	20	0.00128584	9606	Homo sapiens			CREBZF;PARD6B;C14orf118;HAT1;EPHB1;ZNF417;KLHL38;ZNF587;GOLGA8DP;IGF1R;ATF2	Q96RU7;P18848;Q13322;P35638;P18847	R-HSA-9650722;R-HSA-9654752;R-HSA-9635927;R-HSA-9653893;R-HSA-9635915;R-HSA-9635912;R-HSA-9654792;R-HSA-9653742;R-HSA-9655086;R-HSA-381128
R-HSA-447041	CHL1 interactions	0	10	8	210	0.000622665	0.997545	0.997545	2	5	0.000321461	9606	Homo sapiens			LDHA;FLNA;UBR1;PDK1;HSPA4L;TLN1;YAP1;ARMC1	P11142;O14786	R-HSA-445087;R-HSA-445083
R-HSA-6807047	Cholesterol biosynthesis via desmosterol	0	14	3	207	0.000871731	0.997545	0.997545	1	4	0.000257169	9606	Homo sapiens			VAMP1;BNIP3;INSIG2	Q15125	R-HSA-195690
R-HSA-73884	Base Excision Repair	1	99	1	127	0.00616438	0.997545	0.997545	14	107	0.00687926	9606	Homo sapiens	LIG3	P49916	LIG3	Q96T60;P06746	R-HSA-5651792;R-HSA-5649726;R-HSA-5649854;R-HSA-110376;R-HSA-5649724;R-HSA-73931;R-HSA-5649723;R-HSA-110380;R-HSA-73932;R-HSA-5649734;R-HSA-110360;R-HSA-5649708;R-HSA-110364;R-HSA-5649705
R-HSA-6794362	Protein-protein interactions at synapses	2	93	7	225	0.00579078	0.997657	0.997657	6	33	0.00212164	9606	Homo sapiens	PPFIA4;PTPRF	O75335;P10586	GEM;ZNF417;NFATC2IP;ZNF774;ZNF587;SORT1;PTPRN	Q9BUH8;Q16288;Q96HC4;Q13332	R-HSA-6794356;R-HSA-6794354;R-HSA-6798258;R-HSA-6798257;R-HSA-8855648;R-HSA-388824
R-HSA-5693579	Homologous DNA Pairing and Strand Exchange	0	45	5	192	0.00280199	0.997676	0.997676	3	10	0.000642921	9606	Homo sapiens			MORF4L2;GTF3C3;ZNF774;USP12;UCHL5	Q96B01;P60896;Q86YC2;O75771;P51587	R-HSA-5685318;R-HSA-5693620;R-HSA-9763137
R-HSA-186763	Downstream signal transduction	0	37	6	199	0.00230386	0.997676	0.997676	4	16	0.00102867	9606	Homo sapiens			ACTN1;VCL;EPHB1;CBL;DDR1;IGF1R	Q14451;P12931;Q06124;P56945	R-HSA-186819;R-HSA-382052;R-HSA-382055;R-HSA-186778
R-HSA-1368108	BMAL1:CLOCK,NPAS2 activates circadian expression	0	41	3	186	0.00255293	0.997676	0.997676	3	18	0.00115726	9606	Homo sapiens			NUP210;GTF3C3;RAD54L2	Q9UK39;Q9UIH9;O14503	R-HSA-8878679;R-HSA-549424;R-HSA-879798
R-HSA-388841	Regulation of T cell activation by CD28 family	3	92	12	296	0.00572852	0.997714	0.997714	15	35	0.00225023	9606	Homo sapiens	AKT3;PAK3;PDK1	O75914;Q9Y243;O15530	PTPRF;KPNB1;KCNMA1;TRAF5;PRKAA2;PDK1;CBL;DDR1;SLC25A23;GAPDH;C4orf29;IGF1R	Q99558;O75791;Q92956;Q15116;P06241;Q06124;O15530	R-HSA-389381;R-HSA-2317314;R-HSA-9679421;R-HSA-2316429;R-HSA-389354;R-HSA-198640;R-HSA-389523;R-HSA-2317332;R-HSA-392530;R-HSA-388829;R-HSA-389756;R-HSA-388828;R-HSA-389788;R-HSA-390329;R-HSA-198270
R-HSA-3371497	HSP90 chaperone cycle for steroid hormone receptors (SHR) in the presence of ligand	1	76	4	155	0.00473225	0.997739	0.997739	7	22	0.00141443	9606	Homo sapiens	CAP2	P47756	NEK4;TRAF5;EIF2C3;EGLN1	Q13451;P31948;Q15185	R-HSA-5618080;R-HSA-5618098;R-HSA-5618093;R-HSA-5618110;R-HSA-5618105;R-HSA-5618073;R-HSA-3371503
R-HSA-72165	mRNA Splicing - Minor Pathway	1	54	5	181	0.00336239	0.9978	0.9978	5	5	0.000321461	9606	Homo sapiens	SMG1	P62308	TRAF5;KIAA0907;NKTR;NEK4;ZRANB2	Q07955;Q15696	R-HSA-75079;R-HSA-75081;R-HSA-75080;R-HSA-75083;R-HSA-75082
R-HSA-354192	Integrin signaling	2	39	7	277	0.00242839	0.997824	0.997824	21	24	0.00154301	9606	Homo sapiens	TLN1;PDK1	O15530;Q9Y490	FLNA;VCL;PDK1;CBL;VCL;IGF1R;DDR1	P43405;P56945;P46108;P18031;P41240;P29353;Q9Y490	R-HSA-443910;R-HSA-354149;R-HSA-429415;R-HSA-354087;R-HSA-372705;R-HSA-432096;R-HSA-443905;R-HSA-429441;R-HSA-432110;R-HSA-377644;R-HSA-354124;R-HSA-377641;R-HSA-377640;R-HSA-377643;R-HSA-372693;R-HSA-354165;R-HSA-354097;R-HSA-354066;R-HSA-354077;R-HSA-372697;R-HSA-354073
R-HSA-9613354	Lipophagy	2	12	8	299	0.000747198	0.997824	0.997824	4	5	0.000321461	9606	Homo sapiens	PRKAA2;PRKAG2	Q9UGJ0;P54646	LDHA;CPSF7;PDK1;HSPA4L;TLN1;PRKAG2;YAP1;ARMC1	P54646;P11142	R-HSA-9613530;R-HSA-9613352;R-HSA-9613513;R-HSA-9613565
R-HSA-212676	Dopamine Neurotransmitter Release Cycle	1	28	7	205	0.00174346	0.99786	0.99786	2	5	0.000321461	9606	Homo sapiens	PPFIA4	O75335	VAMP1;RAB3B;CHML;PPAPDC1A;STX3;ARMC1;VLDLR	P21579;P20336;Q16623	R-HSA-380869;R-HSA-380574
R-HSA-373753	Nephrin family interactions	1	25	5	209	0.00155666	0.997918	0.997918	5	13	0.000835798	9606	Homo sapiens	ACTN1	P12814	PTPRF;ACTR3;CBL;UBR3;GAPDH	P06241;O00401;Q9Y5K6;Q96J84	R-HSA-532603;R-HSA-8981534;R-HSA-373714;R-HSA-373727;R-HSA-451403
R-HSA-193639	p75NTR signals via NF-kB	0	19	5	217	0.00118306	0.997918	0.997918	3	13	0.000835798	9606	Homo sapiens			TRAF5;TNIK;PARD6B;PDK1;PRKAG2	Q13501;Q9Y4K3;P41743	R-HSA-193684;R-HSA-193694;R-HSA-193695
R-HSA-351906	Apoptotic cleavage of cell adhesion proteins	0	11	5	219	0.000684932	0.997918	0.997918	1	10	0.000642921	9606	Homo sapiens			TNIK;UBR5;GAPDH;YAP1;IGF1R	P35222	R-HSA-202969
R-HSA-8856688	Golgi-to-ER retrograde transport	2	148	1	175	0.00921544	0.997928	0.997928	6	18	0.00115726	9606	Homo sapiens	KIFC2;CAP2	Q96AC6;P47756	RHBDD1	O75396	R-HSA-8849350;R-HSA-6811426;R-HSA-6811423;R-HSA-6811422;R-HSA-8849353;R-HSA-6811417
R-HSA-111471	Apoptotic factor-mediated response	0	23	4	213	0.00143213	0.997974	0.997974	10	28	0.00180018	9606	Homo sapiens			PPP1CB;RIF1;YEATS2;LONRF1	Q9BZF9;Q9Y2G2;P98170	R-HSA-9627107;R-HSA-114256;R-HSA-9627104;R-HSA-114261;R-HSA-9627350;R-HSA-9627078;R-HSA-6805426;R-HSA-9627369;R-HSA-6804652;R-HSA-114252
R-HSA-9819196	Zygotic genome activation (ZGA)	1	26	8	204	0.00161893	0.997974	0.997974	6	17	0.00109297	9606	Homo sapiens	YAP1	P46937	CDK2;PARD6B;TTPA;EIF4A2;HAT1;C3orf52;EAF1;EIF4A2	Q92793;Q8NAM6;Q7L190;Q09472;A8MZ59	R-HSA-9816389;R-HSA-9820807;R-HSA-9817942;R-HSA-9820806;R-HSA-9816396;R-HSA-9818523
R-HSA-6783310	Fanconi Anemia Pathway	0	53	4	189	0.00330012	0.997974	0.997974	2	15	0.000964382	9606	Homo sapiens			ZNF233;ZNF774;NUPL1;ARIH2	O15287;Q9NW38;Q9NPD8	R-HSA-6785126;R-HSA-6785342
R-HSA-1226099	Signaling by FGFR in disease	0	82	2	158	0.00510585	0.998029	0.998029	2	99	0.00636492	9606	Homo sapiens			CBL;IGF1R	P27986	R-HSA-1839114;R-HSA-1839078
R-HSA-159236	Transport of Mature mRNA derived from an Intron-Containing Transcript	4	81	8	393	0.00504359	0.998056	0.998056	3	4	0.000257169	9606	Homo sapiens	RANBP2;NUP210;NUPL1	P49792;Q9BVL2-2;Q9BVL2-1;Q8TEM1	CPSF7;TRAF5;TANK;PPIG;NEK4;KIAA0907;ZRANB2;LONRF1	P82979;Q07955;Q13243;O95391;P26368;Q05519	R-HSA-75097;R-HSA-75096;R-HSA-75098
R-HSA-9703465	Signaling by FLT3 fusion proteins	0	32	4	203	0.00199253	0.998082	0.998082	2	18	0.00115726	9606	Homo sapiens			CDK2;CBL;IGF1R;LRP2BP	P27986;P38936	R-HSA-9698043;R-HSA-9703439
R-HSA-2142753	Arachidonate metabolism	1	170	0	60	0.0105853	0.998082	0.998082	4	88	0.00565771	9606	Homo sapiens	CYP2J2				R-HSA-2161890;R-HSA-9915971;R-HSA-9915997;R-HSA-2161899
R-HSA-2029480	Fcgamma receptor (FCGR) dependent phagocytosis	4	193	13	281	0.0120174	0.998097	0.998097	17	42	0.00270027	9606	Homo sapiens	ACTR3;NCKAP1;ITPR1;PPAPDC1A	Q14643;Q9Y2A7;P61158;Q5VZY2	CAP2;CFL2;SORBS1;ACTC1;CBL;RDX;INADL;CFL2;PPP1R12A;NCKAP1;SCHIP1;FBXO28;YAP1	P35240;P43405;P23528;Q13153;P00519;Q9UQB8	R-HSA-2029468;R-HSA-2029469;R-HSA-2029466;R-HSA-442592;R-HSA-1861595;R-HSA-2029465;R-HSA-399950;R-HSA-2029460;R-HSA-2029456;R-HSA-2029454;R-HSA-169683;R-HSA-2029452;R-HSA-169680;R-HSA-2130194;R-HSA-2029476;R-HSA-2197690;R-HSA-2029473
R-HSA-5674400	Constitutive Signaling by AKT1 E17K in Cancer	2	29	9	296	0.00180573	0.998122	0.998122	17	18	0.00115726	9606	Homo sapiens	AKT3;PDK1	Q9Y243;O15530	ITPR1;ZNF550;BCOR;PDK1;PRKAA2;RYR2;INHBA;IGF1R;LONRF1	P31749;Q00987;P22736	R-HSA-2399941;R-HSA-2243937;R-HSA-2243942;R-HSA-2400001;R-HSA-2399969;R-HSA-2399981;R-HSA-2399982;R-HSA-2399977;R-HSA-2400010;R-HSA-2399988;R-HSA-2219536;R-HSA-2399985;R-HSA-2399996;R-HSA-2399997;R-HSA-2399966;R-HSA-2399999;R-HSA-2399992
R-HSA-8963899	Plasma lipoprotein remodeling	0	56	7	183	0.00348692	0.998134	0.998134	8	31	0.00199306	9606	Homo sapiens			TFRC;PM20D2;TTPA;FBXO28;UBA3;AK3L1;IGF1R	Q9BY76;Q6Q788;P02655;Q9Y5C1;P02768;Q8IV16;P02649	R-HSA-174739;R-HSA-6784676;R-HSA-6784628;R-HSA-264679;R-HSA-174757;R-HSA-8856525;R-HSA-266303;R-HSA-8857928
R-HSA-5607764	CLEC7A (Dectin-1) signaling	3	107	12	311	0.00666252	0.998179	0.998179	12	45	0.00289315	9606	Homo sapiens	ITPR1;UBA3;PDK1	Q14643;Q8TBC4;O15530	KPNB1;TRAF5;KTN1;LMO1;BNIP3;TNIK;CBL;UBA3;ZNF417;ZNF587;KLHDC5;BNIP3L	Q99558;Q8TBC4;P43405;Q9Y4K3;P61081;Q9H257;Q9BXN2	R-HSA-169683;R-HSA-169680;R-HSA-5607751;R-HSA-202534;R-HSA-5607747;R-HSA-5607725;R-HSA-5607740;R-HSA-5607758;R-HSA-5607721;R-HSA-5607753;R-HSA-5607738;R-HSA-5607722
R-HSA-202433	Generation of second messenger molecules	1	47	6	196	0.00292653	0.998185	0.998185	3	17	0.00109297	9606	Homo sapiens	PAK3	O75914	KCNMA1;NCKAP1;TNIK;PRKAA2;CBL;NHSL2	P16333;O75791	R-HSA-430183;R-HSA-202325;R-HSA-430190
R-HSA-9748784	Drug ADME	2	238	1	81	0.0148194	0.998213	0.998213	10	121	0.00777935	9606	Homo sapiens	SLC16A1;SLC29A2	Q14542;P53985	TFRC	P02768	R-HSA-9757574;R-HSA-9749590;R-HSA-9762343;R-HSA-9751024;R-HSA-9645220;R-HSA-9794444;R-HSA-9762345;R-HSA-9757578;R-HSA-9794475;R-HSA-9750666
R-HSA-2559580	Oxidative Stress Induced Senescence	5	113	11	421	0.00703611	0.998232	0.998232	13	40	0.00257169	9606	Homo sapiens	EIF2C3;NEK4;TNIK;PHC3	ENSG00000154310;Q9H9G7;Q8NDX5;P45985;Q9UKE5	DARS;PPP1R12A;MPP7;FAM60A;ACTN1;HAT1;FLNA;SMARCC1;GAPDH;LIG3;ATF2	P01100;P10599;Q16576;P05412;Q09028	R-HSA-3209111;R-HSA-3225851;R-HSA-168136;R-HSA-3209114;R-HSA-3240957;R-HSA-3209151;R-HSA-3229089;R-HSA-3229152;R-HSA-3223200;R-HSA-450292;R-HSA-450325;R-HSA-3225867;R-HSA-3229102
R-HSA-3858494	Beta-catenin independent WNT signaling	6	153	7	437	0.00952677	0.998264	0.998264	24	51	0.0032789	9606	Homo sapiens	EIF2C3;DAAM1;GNG4;FZD6;ITPR1;GNB5	Q14643;Q9H9G7;P50150;Q9Y4D1;O60353;O14775	TANC1;TNIK;MAP3K9;DAAM1;ZRANB2;ATF2;NOS1AP	O95644;Q9Y4D1;O43318;P32121;P17252;Q14160	R-HSA-3858491;R-HSA-3858489;R-HSA-4332390;R-HSA-3858495;R-HSA-4332356;R-HSA-4332388;R-HSA-3858482;R-HSA-4411402;R-HSA-3858480;R-HSA-4518575;R-HSA-5138433;R-HSA-169680;R-HSA-5138459;R-HSA-3965450;R-HSA-4420052;R-HSA-398193;R-HSA-4608862;R-HSA-3965444;R-HSA-3965446;R-HSA-3965447;R-HSA-4518585;R-HSA-3965441;R-HSA-4551451;R-HSA-398040
R-HSA-9818749	Regulation of NFE2L2 gene expression	0	9	9	229	0.000560399	0.998328	0.998328	5	7	0.000450045	9606	Homo sapiens			CREBZF;OPA1;PBRM1;MLL;CTPS;PTPN14;SMARCC1;GTF3C3;LRPPRC	P46531;Q16236;P01106	R-HSA-9762100;R-HSA-9762102;R-HSA-9762097;R-HSA-9796060;R-HSA-9796046
R-HSA-983170	Antigen Presentation: Folding, assembly and peptide loading of class I MHC	0	41	8	211	0.00255293	0.998328	0.998328	6	16	0.00102867	9606	Homo sapiens			KPNB1;TFRC;TRAF5;BNIP3;NFATC2IP;RANBP2;USP12;ERO1L	P55735;P30101;P61769;Q15436;P27797	R-HSA-983422;R-HSA-983148;R-HSA-983146;R-HSA-983161;R-HSA-983142;R-HSA-983425
R-HSA-9604323	Negative regulation of NOTCH4 signaling	0	47	6	189	0.00292653	0.998328	0.998328	2	6	0.000385753	9606	Homo sapiens			ITPR1;BCOR;PDK1;PRKAA2;INHBA;KLHL38	P31749;Q9Y6A5	R-HSA-9604675;R-HSA-9604328
R-HSA-69273	Cyclin A/B1/B2 associated events during G2/M transition	1	39	5	212	0.00242839	0.998328	0.998328	7	35	0.00225023	9606	Homo sapiens	CDK2	P24941	USP37;SLC2A1;CDK2;DARS;USP12	Q5FBB7;Q9UM11;P20248;P78396;O14980;Q08050	R-HSA-9928887;R-HSA-9929717;R-HSA-4088141;R-HSA-4088024;R-HSA-170072;R-HSA-9928875;R-HSA-9929721
R-HSA-5621575	CD209 (DC-SIGN) signaling	1	30	2	216	0.001868	0.998328	0.998328	2	11	0.000707214	9606	Homo sapiens	PAK3	O75914	MYOCD;SMARCC1	Q04206;Q01201	R-HSA-5660980;R-HSA-5624492
R-HSA-1489509	DAG and IP3 signaling	1	53	7	185	0.00330012	0.998328	0.998328	5	28	0.00180018	9606	Homo sapiens	ITPR1	Q14643	KPNB1;PBRM1;CTSL2;RANBP2;AKAP1;KPNB1;AKAP5	P52292;P13861	R-HSA-169683;R-HSA-169680;R-HSA-9619127;R-HSA-112282;R-HSA-9668558
R-HSA-432722	Golgi Associated Vesicle Biogenesis	2	61	4	273	0.00379826	0.99834	0.99834	5	7	0.000450045	9606	Homo sapiens	TFRC;SORT1	Q99523;P02786	PRKAA2;STX3;CBL;ZRANB2	P54920;P50570;P49407;Q99962	R-HSA-421831;R-HSA-429815;R-HSA-421836;R-HSA-421835;R-HSA-421833
R-HSA-379724	tRNA Aminoacylation	2	68	4	260	0.00423412	0.99834	0.99834	14	42	0.00270027	9606	Homo sapiens	DARS;IARS2	P14868;Q9NSE4	DARS;TNIK;TPM2;RDX	O95363;P12081;Q15031;P47897	R-HSA-379844;R-HSA-379974;R-HSA-379982;R-HSA-380008;R-HSA-380200;R-HSA-380203;R-HSA-379861;R-HSA-379893;R-HSA-380241;R-HSA-380176;R-HSA-379993;R-HSA-379865;R-HSA-379867;R-HSA-379994
R-HSA-1266695	Interleukin-7 signaling	0	31	6	212	0.00193026	0.998374	0.998374	5	26	0.0016716	9606	Homo sapiens			PBRM1;UBR5;CBL;SMARCC1;DTNA;FLVCR1	P52333;P40763;P31785;P51532	R-HSA-451895;R-HSA-8865605;R-HSA-9679028;R-HSA-8983077;R-HSA-8983078
R-HSA-3781865	Diseases of glycosylation	1	203	1	37	0.0126401	0.998374	0.998374	4	72	0.00462903	9606	Homo sapiens	C8orf84	Q8IVN8	CD9	Q14118	R-HSA-5615556;R-HSA-5615604;R-HSA-6785565;R-HSA-5617096
R-HSA-9820965	Respiratory syncytial virus (RSV) genome replication, transcription and translation	2	46	10	278	0.00286426	0.998381	0.998381	5	65	0.00417899	9606	Homo sapiens	PPP1CB;KPNB1	Q14974;P62140	SLC2A1;IPO7;RANBP2;LDHA;PDK1;RANBP2;HSPA4L;TLN1;YAP1;ARMC1	O14980;Q14974;P11142	R-HSA-9831702;R-HSA-9832037;R-HSA-9828639;R-HSA-9831948;R-HSA-9831677
R-HSA-2299718	Condensation of Prophase Chromosomes	0	54	9	186	0.00336239	0.998418	0.998418	3	10	0.000642921	9606	Homo sapiens			CDK2;DDX18;TANK;UHRF2;C1orf226;GTF3C3;SATB2;NHSL2;NOS1AP	Q01105;P53350;P06400	R-HSA-2429719;R-HSA-2172666;R-HSA-2294590
R-HSA-6803205	TP53 regulates transcription of several additional cell death genes whose specific roles in p53-dependent apoptosis remain uncertain	0	28	6	214	0.00174346	0.99846	0.99846	4	19	0.00122155	9606	Homo sapiens			FAM60A;PTP4A1;RAB9B;CHML;RAB27A;GAPDH	P53611;P24386;Q92597;Q92696	R-HSA-6801109;R-HSA-6801089;R-HSA-5633314;R-HSA-6801101
R-HSA-193648	NRAGE signals death through JNK	1	64	1	179	0.00398506	0.998502	0.998502	2	7	0.000450045	9606	Homo sapiens	ARHGEF17	Q96PE2	LONRF1	Q9Y5V3	R-HSA-205115;R-HSA-205039
R-HSA-72737	Cap-dependent Translation Initiation	1	130	4	126	0.00809465	0.998543	0.998543	9	18	0.00115726	9606	Homo sapiens	EIF4A2	Q14240	MPP7;LRPPRC;EIF4A2;SMG1	Q04637;P11940;P06730	R-HSA-72647;R-HSA-72631;R-HSA-72697;R-HSA-72619;R-HSA-72635;R-HSA-156808;R-HSA-157849;R-HSA-72621;R-HSA-72622
R-HSA-6811434	COPI-dependent Golgi-to-ER retrograde traffic	1	107	1	141	0.00666252	0.998543	0.998543	4	11	0.000707214	9606	Homo sapiens	KIFC2	Q96AC6	RHBDD1	O75396	R-HSA-6811426;R-HSA-6811423;R-HSA-6811422;R-HSA-6811417
R-HSA-6796648	TP53 Regulates Transcription of DNA Repair Genes	1	86	2	161	0.00535492	0.998543	0.998543	4	17	0.00109297	9606	Homo sapiens	ATF2	P15336	CDK2;ZNF774	P40692;Q14004	R-HSA-6806412;R-HSA-6797100;R-HSA-6806394;R-HSA-6806392
R-HSA-2500257	Resolution of Sister Chromatid Cohesion	2	135	11	202	0.00840598	0.998569	0.998569	9	13	0.000835798	9606	Homo sapiens	RANBP2;AHCTF1	P49792;Q8WYP5	PPP1R3B;TANK;RIF1;PPP1R2P3;C1orf226;GTF3C3;PPP1CB;SATB2;CCDC85C;NHSL2;NOS1AP	P53350;P36873	R-HSA-2466068;R-HSA-2484822;R-HSA-1638803;R-HSA-2468287;R-HSA-9853372;R-HSA-1638821;R-HSA-9851946;R-HSA-9853369;R-HSA-9853385
R-HSA-69202	Cyclin E associated events during G1/S transition	2	78	5	274	0.00485679	0.998638	0.998638	18	20	0.00128584	9606	Homo sapiens	CDK2;AKT3	Q9Y243;P24941	CDK2;UHRF2;KPNB1;SORT1;LRP2BP	P46527;P24941;P61024;P06400;P38936	R-HSA-188386;R-HSA-187552;R-HSA-187520;R-HSA-188390;R-HSA-69191;R-HSA-69195;R-HSA-69199;R-HSA-157906;R-HSA-187506;R-HSA-8848436;R-HSA-187574;R-HSA-187575;R-HSA-198613;R-HSA-187828;R-HSA-8848414;R-HSA-69562;R-HSA-187545;R-HSA-188350
R-HSA-1483255	PI Metabolism	2	112	4	227	0.00697385	0.998638	0.998638	10	89	0.005722	9606	Homo sapiens	MTMR1;PLEKHA3	Q13613;Q9HB20	SACS;SLC4A7;ARIH2;MTMR1	P51813;Q13614;Q9NZC3;Q6UWR7	R-HSA-1676203;R-HSA-1675994;R-HSA-6809764;R-HSA-8870499;R-HSA-6810030;R-HSA-8871373;R-HSA-6814797;R-HSA-6813740;R-HSA-6809707;R-HSA-6809785
R-HSA-927802	Nonsense-Mediated Decay (NMD)	1	124	3	137	0.00772105	0.998658	0.998658	5	6	0.000385753	9606	Homo sapiens	SMG1	Q96Q15	MPP7;EIF4A2;SMG1	Q04637;P11940;Q92900;Q92540	R-HSA-927789;R-HSA-927832;R-HSA-927830;R-HSA-927813;R-HSA-927889
R-HSA-975957	Nonsense Mediated Decay (NMD) enhanced by the Exon Junction Complex (EJC)	1	124	3	137	0.00772105	0.998658	0.998658	4	5	0.000321461	9606	Homo sapiens	SMG1	Q96Q15	MPP7;EIF4A2;SMG1	Q04637;P11940;Q92900;Q92540	R-HSA-927832;R-HSA-927830;R-HSA-927813;R-HSA-927889
R-HSA-166208	mTORC1-mediated signalling	0	28	7	220	0.00174346	0.998658	0.998658	3	8	0.000514337	9606	Homo sapiens			DDX18;NOM1;MPP7;IPO7;LRPPRC;PRKRA;EIF4A2	Q04637;P06730;P62753	R-HSA-165766;R-HSA-165726;R-HSA-165708
R-HSA-4791275	Signaling by WNT in cancer	1	38	8	216	0.00236613	0.998658	0.998658	4	16	0.00102867	9606	Homo sapiens	FZD6	O60353	ZBTB26;WDR26;UBR5;FAM83G;GAPDH;EPM2AIP1;YAP1;GYS1	O15169;P49841;P48729	R-HSA-4791278;R-HSA-5340587;R-HSA-4839746;R-HSA-4839734
R-HSA-9614657	FOXO-mediated transcription of cell death genes	0	23	4	224	0.00143213	0.998694	0.998694	3	15	0.000964382	9606	Homo sapiens			PRKAA2;WDR6;ATF2;C5orf24	P35638;Q15831	R-HSA-9625378;R-HSA-9622667;R-HSA-9622604
R-HSA-9022699	MECP2 regulates neuronal receptors and channels	0	32	8	213	0.00199253	0.998694	0.998694	5	26	0.0016716	9606	Homo sapiens			NEK4;FLNA;EIF2C3;PLXNB3;CBL;SIAH2;MPP7;IGF1R	P35372;P18031;Q13451;P08581;P29074	R-HSA-9006585;R-HSA-9022728;R-HSA-9023549;R-HSA-8986940;R-HSA-9017921
R-HSA-156711	Polo-like kinase mediated events	0	23	9	232	0.00143213	0.99873	0.99873	13	15	0.000964382	9606	Homo sapiens			DARS;CDK2;TANK;FLNA;C1orf226;GTF3C3;SATB2;NHSL2;NOS1AP	P53350;Q08050;O95067;P14635;Q09472	R-HSA-162657;R-HSA-156678;R-HSA-4088439;R-HSA-4088309;R-HSA-4088306;R-HSA-4088307;R-HSA-4088305;R-HSA-4088298;R-HSA-4088299;R-HSA-4088134;R-HSA-156699;R-HSA-4088130;R-HSA-4088162
R-HSA-350054	Notch-HLH transcription pathway	0	28	3	225	0.00174346	0.998764	0.998764	2	2	0.000128584	9606	Homo sapiens			CDK2;FOXN3;FLNA	Q92793;Q13573	R-HSA-212356;R-HSA-350058
R-HSA-5625886	Activated PKN1 stimulates transcription of AR (androgen receptor) regulated genes KLK2 and KLK3	0	48	5	199	0.00298879	0.998764	0.998764	3	11	0.000707214	9606	Homo sapiens			RPRD1A;RPRD1A;TSGA10;SMARCC1;RASSF3	Q16512;O60341	R-HSA-5625717;R-HSA-5625870;R-HSA-5625849
R-HSA-192105	Synthesis of bile acids and bile salts	0	110	4	137	0.00684932	0.998764	0.998764	8	83	0.00533625	9606	Homo sapiens			KPNB1;KLHL23;GOLGA8DP;PLEKHA3	P22059;Q14032;O14734;O14975	R-HSA-193491;R-HSA-193424;R-HSA-8868402;R-HSA-192312;R-HSA-193385;R-HSA-193401;R-HSA-193743;R-HSA-193727
R-HSA-9830364	Formation of the nephric duct	0	31	9	216	0.00193026	0.99883	0.99883	6	19	0.00122155	9606	Homo sapiens			TNIK;PDK1;UBR5;CBL;TLN1;GAPDH;YAP1;IGF1R;LONRF1	P09038;P07949;P35222;Q06710	R-HSA-9830356;R-HSA-9761173;R-HSA-9830368;R-HSA-9830480;R-HSA-9830371;R-HSA-9761170
R-HSA-168638	NOD1/2 Signaling Pathway	0	41	5	222	0.00255293	0.99883	0.99883	2	18	0.00115726	9606	Homo sapiens			CDK2;LMO1;TANK;ZNF417;ZNF587	Q9Y6K9;Q9H257	R-HSA-622415;R-HSA-741395
R-HSA-9930044	Nuclear RNA decay	0	39	5	223	0.00242839	0.998862	0.998862	5	15	0.000964382	9606	Homo sapiens			RBMXL1;ZNF550;PPIG;NKTR;PPP1CB	Q9H6S0;Q86VM9;Q6UXN9	R-HSA-9933559;R-HSA-9933585;R-HSA-9934763;R-HSA-9930059;R-HSA-9930056
R-HSA-8852276	The role of GTSE1 in G2/M progression after G2 checkpoint	0	70	8	185	0.00435866	0.998862	0.998862	3	10	0.000642921	9606	Homo sapiens			CDK2;TANK;C1orf226;GTF3C3;SATB2;NHSL2;NOS1AP;LRP2BP	P53350;P38936	R-HSA-8852324;R-HSA-8852317;R-HSA-8852362
R-HSA-9733709	Cardiogenesis	4	39	18	442	0.00242839	0.998891	0.998891	17	27	0.00173589	9606	Homo sapiens	MYOCD;SRF	ENSG00000141052;ENSG00000112658;P11831;Q8IZQ8	CACNA1C;PDK1;MAP3K9;SCRN3;RIMS3;FBLIM1;YEATS2;FBLIM1;MORF4L2;SRF;C14orf118;MLL;ZNF417;MYOCD;GNB5;YAP1;ATXN7;LONRF1	Q8IZQ8;Q99593;Q06413;P61964;Q92830;P11831;P52952;Q8NB12;Q92993	R-HSA-9733781;R-HSA-9734353;R-HSA-9735505;R-HSA-9735442;R-HSA-9734578;R-HSA-9734590;R-HSA-9735268;R-HSA-9734597;R-HSA-9735143;R-HSA-9735335;R-HSA-9734343;R-HSA-9734337;R-HSA-9734572;R-HSA-9733772;R-HSA-9735439;R-HSA-9735497;R-HSA-9734697
R-HSA-6804760	Regulation of TP53 Activity through Methylation	1	23	2	230	0.00143213	0.998893	0.998893	3	12	0.000771506	9606	Homo sapiens	L3MBTL	Q9Y468	CDK2;CACNB2	O14744;Q09472	R-HSA-6804229;R-HSA-3222116;R-HSA-6804379
R-HSA-983695	Antigen activates B Cell Receptor (BCR) leading to generation of second messengers	1	103	4	154	0.00641345	0.998893	0.998893	5	26	0.0016716	9606	Homo sapiens	ITPR1	Q14643	NCKAP1;TNIK;CBL;NHSL2	P43405;P16333	R-HSA-169683;R-HSA-169680;R-HSA-9606151;R-HSA-1168376;R-HSA-983700
R-HSA-111996	Ca-dependent events	0	50	7	204	0.00311333	0.998893	0.998893	3	27	0.00173589	9606	Homo sapiens			KPNB1;PBRM1;CTSL2;RANBP2;AKAP1;KPNB1;AKAP5	P52292;P13861	R-HSA-9619127;R-HSA-112282;R-HSA-9668558
R-HSA-202424	Downstream TCR signaling	1	99	3	175	0.00616438	0.998923	0.998923	14	24	0.00154301	9606	Homo sapiens	PDK1	O15530	TRAF5;TNIK;PDK1	Q9Y4K3;O15530	R-HSA-202466;R-HSA-202534;R-HSA-202437;R-HSA-202500;R-HSA-202443;R-HSA-202472;R-HSA-202222;R-HSA-202478;R-HSA-202510;R-HSA-202453;R-HSA-202164;R-HSA-202459;R-HSA-202394;R-HSA-202489
R-HSA-3108214	SUMOylation of DNA damage response and repair proteins	5	81	12	474	0.00504359	0.998943	0.998943	24	24	0.00154301	9606	Homo sapiens	RANBP2;NUP210;NUPL1;PHC3	P49792;Q9BVL2-2;Q9BVL2-1;Q8TEM1;Q8NDX5	NEK4;KPNB1;ZBTB26;FAM60A;RANBP2;RIF1;XRCC5;ITGB1BP2;RANBP2;PPP1CB;NDUFS1;LIG3	P38398;Q14191;Q13426;P29590;P09874;P54132;Q8N2W9;P63279	R-HSA-2997709;R-HSA-3000399;R-HSA-4551616;R-HSA-4551648;R-HSA-4570528;R-HSA-4551661;R-HSA-4551724;R-HSA-4568846;R-HSA-4551604;R-HSA-3000348;R-HSA-3000383;R-HSA-5228508;R-HSA-4568848;R-HSA-3000411;R-HSA-4568914;R-HSA-4570463;R-HSA-4568863;R-HSA-3108212;R-HSA-3000433;R-HSA-4570553;R-HSA-4551768;R-HSA-2997616;R-HSA-4570554;R-HSA-4551738
R-HSA-140877	Formation of Fibrin Clot (Clotting Cascade)	0	43	6	219	0.00267746	0.998952	0.998952	8	61	0.00392182	9606	Homo sapiens			CTSL2;C3orf64;UBR5;TLN1;OXSR1;TSPAN2	P02675;P00740;P00488;P01042	R-HSA-158354;R-HSA-9670673;R-HSA-140823;R-HSA-158311;R-HSA-140599;R-HSA-140840;R-HSA-158313;R-HSA-158333
R-HSA-2029482	Regulation of actin dynamics for phagocytic cup formation	2	158	12	199	0.00983811	0.998963	0.998963	13	24	0.00154301	9606	Homo sapiens	ACTR3;NCKAP1	Q9Y2A7;P61158	CAP2;PPP1R12A;NCKAP1;CFL2;SORBS1;SCHIP1;ACTC1;FBXO28;RDX;INADL;YAP1;CFL2	P35240;Q13153;P23528;P00519;Q9UQB8	R-HSA-2029469;R-HSA-2029466;R-HSA-442592;R-HSA-1861595;R-HSA-2029465;R-HSA-399950;R-HSA-2029460;R-HSA-2029456;R-HSA-2029454;R-HSA-2130194;R-HSA-2029476;R-HSA-2197690;R-HSA-2029473
R-HSA-9617629	Regulation of FOXO transcriptional activity by acetylation	0	16	8	245	0.000996264	0.99898	0.99898	6	9	0.000578629	9606	Homo sapiens			CREBZF;FGF11;CDK2;ACTN1;MLL;ZNF550;TAF5L;GAPDH	P10599;Q96EB6;Q92793;O43524;Q09472	R-HSA-9626962;R-HSA-9620515;R-HSA-9626928;R-HSA-9626945;R-HSA-9617735;R-HSA-9620532
R-HSA-6804754	Regulation of TP53 Expression	0	4	3	249	0.000249066	0.99898	0.99898	2	5	0.000321461	9606	Homo sapiens			FLNA;UHRF2;ARIH2	P04637	R-HSA-6804188;R-HSA-6804762
R-HSA-8849469	PTK6 Regulates RTKs and Their Effectors AKT1 and DOK1	1	11	6	243	0.000684932	0.99898	0.99898	3	8	0.000514337	9606	Homo sapiens	CBL	P22681	ITPR1;BCOR;PDK1;PRKAA2;INHBA;LRIG1	P31749;P22681	R-HSA-8848818;R-HSA-8848751;R-HSA-8848829
R-HSA-9635644	Inhibition of membrane repair	0	3	2	251	0.0001868	0.99898	0.99898	1	3	0.000192876	9606	Homo sapiens			RPRD1A;LMO1	O14964	R-HSA-9635667
R-HSA-5339562	Uptake and actions of bacterial toxins	4	60	17	430	0.00373599	0.998984	0.998984	28	66	0.00424328	9606	Homo sapiens	NEK4;SV2A;VAMP1;CD9	Q7L0J3;P21926;P45985;P23763	TFRC;SV2A;AKT3;EIF2C3;ITGA3;MAP3K9;KLHL38;CHORDC1;MCAM;FLNA;STX3;CHORDC1;YAP1;ODZ2;FAM162A;ARMC1;VLDLR	P07900;P21926;P08238;P21579;Q02750;P0DPI0;P63027	R-HSA-5250962;R-HSA-5211340;R-HSA-5244500;R-HSA-5244503;R-HSA-5244506;R-HSA-5250972;R-HSA-5336413;R-HSA-5250880;R-HSA-5250884;R-HSA-5244424;R-HSA-5250892;R-HSA-5244428;R-HSA-5250616;R-HSA-5250875;R-HSA-5228578;R-HSA-194796;R-HSA-5244415;R-HSA-5336417;R-HSA-5211391;R-HSA-5250978;R-HSA-5336420;R-HSA-5336422;R-HSA-5250600;R-HSA-5250986;R-HSA-194808;R-HSA-194809;R-HSA-5250606;R-HSA-5250607
R-HSA-8940973	RUNX2 regulates osteoblast differentiation	2	34	11	306	0.00211706	0.998989	0.998989	11	24	0.00154301	9606	Homo sapiens	YAP1;SATB2	Q9UPW6;P46937	MORF4L2;CDK2;SORBS1;SLC25A40;PTPN14;UHRF2;PGK1;ERO1L;INADL;CCDC85C;PGK1	P02452;Q9UPW6;P46937;O15379;P06400;P00519	R-HSA-8937864;R-HSA-9008137;R-HSA-8985275;R-HSA-8985227;R-HSA-8937820;R-HSA-8985644;R-HSA-8877922;R-HSA-8937869;R-HSA-8937856;R-HSA-8937844;R-HSA-8985460
R-HSA-9640148	Infection with Enterobacteria	1	212	0	45	0.0132005	0.999008	0.999008	1	77	0.0049505	9606	Homo sapiens	COL4A6				R-HSA-9638628
R-HSA-195258	RHO GTPase Effectors	14	325	35	771	0.0202366	0.999016	0.999016	53	113	0.00726501	9606	Homo sapiens	RANBP2;ACTR3;NCKAP1;AHCTF1;PPP1R12A;SRF;KTN1;MYLK;PPP1CB;DAAM1;FLNA;PAK3;PPP1R12B;PDK1	P49792;O75914;O15530;Q15746;P11831;Q86UP2;O60237;Q9Y2A7;P62140;Q9Y4D1;Q8WYP5;P61158;O14974;P21333	PKIA;KCNMA1;RPRD1A;PAK3;SORBS1;CFL2;TSGA10;DAAM1;RDX;INADL;IGF1R;CFL2;CDK2;TANC1;NCKAP1;FLNA;KPNB1;MPP7;MYOCD;RASSF3;ACTR3;CAP2;ACTC1;TLN1;SMARCC1;TLN1;CD9;PPP1R12A;RPRD1A;SRF;SCHIP1;MLL;FBXO28;MPP3;YAP1	P05556;O43663;Q16512;Q14247;Q13153;Q969V6;Q13177;Q9UQB8;P35240;P46527;O14907;P23528;O60341;Q9HAP6;Q9Y4D1;P11831;P00519;O00255	R-HSA-3858489;R-HSA-2029469;R-HSA-2029466;R-HSA-3858495;R-HSA-5668947;R-HSA-5623632;R-HSA-5671763;R-HSA-5666129;R-HSA-2029465;R-HSA-5666001;R-HSA-2029460;R-HSA-5671772;R-HSA-419083;R-HSA-2029456;R-HSA-5666008;R-HSA-5668932;R-HSA-5671749;R-HSA-5665998;R-HSA-5665999;R-HSA-3928608;R-HSA-2197690;R-HSA-5625717;R-HSA-8981931;R-HSA-5668978;R-HSA-5666160;R-HSA-419232;R-HSA-5672304;R-HSA-5623667;R-HSA-566…
R-HSA-9675126	Diseases of mitotic cell cycle	1	38	4	232	0.00236613	0.999061	0.999061	3	5	0.000321461	9606	Homo sapiens	CDK2	P24941	CDK2;ZBTB26;UHRF2;RASSF3	Q9UER7;P06400;Q13309	R-HSA-9687377;R-HSA-9659782;R-HSA-9670619
R-HSA-2871837	FCERI mediated NF-kB activation	1	162	2	114	0.0100872	0.999061	0.999061	3	19	0.00122155	9606	Homo sapiens	PDK1	O15530	TRAF5;TNIK	Q9Y4K3	R-HSA-202534;R-HSA-2730864;R-HSA-2730903
R-HSA-6807062	Cholesterol biosynthesis via lathosterol	0	28	5	229	0.00174346	0.999086	0.999086	5	11	0.000707214	9606	Homo sapiens			VAMP1;BNIP3;INSIG2;STX3;RHBDD1	Q15800;Q15125;Q15738	R-HSA-9947207;R-HSA-9947203;R-HSA-9945822;R-HSA-6807052;R-HSA-9945787
R-HSA-9617828	FOXO-mediated transcription of cell cycle genes	0	27	6	231	0.0016812	0.999086	0.999086	6	22	0.00141443	9606	Homo sapiens			PTPRF;CDK2;TAF5L;KPNB1;GYS1;LRP2BP	O43474;P46527;Q03135;P38936;Q08999;O43524	R-HSA-9625409;R-HSA-6803411;R-HSA-9620891;R-HSA-9617848;R-HSA-9624985;R-HSA-9620813
R-HSA-69239	Synthesis of DNA	1	119	4	161	0.00740971	0.999111	0.999111	5	27	0.00173589	9606	Homo sapiens	CDK2	P24941	L3MBTL;CDK2;NUPL1;MTMR1	P33992;Q9BRX5;P49736;O75496;Q9H211	R-HSA-68944;R-HSA-69299;R-HSA-69019;R-HSA-69005;R-HSA-176956
R-HSA-69306	DNA Replication	3	171	4	278	0.0106476	0.999128	0.999128	23	73	0.00469333	9606	Homo sapiens	CDK2;LIG3;KPNB1	Q14974;P24941;P49916-1	L3MBTL;CDK2;MTMR1;NUPL1	O75496;P33992;Q9BRX5;P49736;Q9H211;P33993	R-HSA-9914903;R-HSA-68960;R-HSA-68712;R-HSA-9734687;R-HSA-69005;R-HSA-68940;R-HSA-9734713;R-HSA-68944;R-HSA-9749286;R-HSA-9749350;R-HSA-69299;R-HSA-68914;R-HSA-9749351;R-HSA-68917;R-HSA-68916;R-HSA-68918;R-HSA-68825;R-HSA-9734670;R-HSA-69019;R-HSA-9757256;R-HSA-9757257;R-HSA-9757258;R-HSA-176956
R-HSA-204005	COPII-mediated vesicle transport	0	78	4	197	0.00485679	0.999135	0.999135	2	16	0.00102867	9606	Homo sapiens			SPAG4;BNIP3;TRIM9;GOLGA8DP	O14653;P48730;Q15436	R-HSA-5694441;R-HSA-5694425
R-HSA-9629569	Protein hydroxylation	0	25	8	239	0.00155666	0.999182	0.999182	3	10	0.000642921	9606	Homo sapiens			CPSF7;DDX18;NOM1;IPO7;C3orf64;UBR5;KIAA0907;PRKRA	P00740;P26368;P62753	R-HSA-9630022;R-HSA-9631355;R-HSA-9629869
R-HSA-6807878	COPI-mediated anterograde transport	1	107	3	164	0.00666252	0.999225	0.999225	4	12	0.000771506	9606	Homo sapiens	CAP2	P47756	SPAG4;STX3;GOLGA8DP	O14653;O95249;Q13190;O15498	R-HSA-6809015;R-HSA-6807875;R-HSA-6809006;R-HSA-6809003
R-HSA-176408	Regulation of APC/C activators between G1/S and early anaphase	1	70	9	215	0.00435866	0.999246	0.999246	8	14	0.00090009	9606	Homo sapiens	CDK2	P24941	USP37;CDK2;TANK;C1orf226;GTF3C3;SATB2;EPM2AIP1;NHSL2;NOS1AP	P53350;Q9UM11;Q12834;Q13257	R-HSA-188371;R-HSA-141429;R-HSA-174235;R-HSA-174251;R-HSA-174139;R-HSA-174174;R-HSA-174079;R-HSA-141437
R-HSA-8866652	Synthesis of active ubiquitin: roles of E1 and E2 enzymes	0	33	3	233	0.00205479	0.999246	0.999246	2	16	0.00102867	9606	Homo sapiens			NICN1;VCL;BHLHA15	P0CG47;P62979	R-HSA-8853503;R-HSA-8853529
R-HSA-3247509	Chromatin modifying enzymes	11	254	20	747	0.0158157	0.999264	0.999264	39	85	0.00546483	9606	Homo sapiens	ATF2;PBRM1;SMARCC1;KDM3A;YEATS2;ATXN7;MORF4L2;HAT1;PHF16;MLL;TAF5L	O75529;Q86U86;Q9Y4C1;O15265;Q9ULM3;O14929;Q92922;P15336;Q15014;Q92613;Q03164	NOM1;FAM60A;SPEG;PDK1;SMARCC1;KIAA1737;ALDOA;CCDC85C;ATF2;YEATS2;L3MBTL;CDK2;PBRM1;MPP7;HAT1;MLL;MPL;UBP1;CACNB2;MLL	Q86X55;P62805;P61964;Q16576;Q15047;Q99873;Q92793;Q92794;O14744;O15516;P15336;O60674;P15880;P51532;Q09472	R-HSA-8865605;R-HSA-5159245;R-HSA-5244692;R-HSA-3321975;R-HSA-3301237;R-HSA-3697008;R-HSA-3662335;R-HSA-5212679;R-HSA-5225602;R-HSA-5651654;R-HSA-5661126;R-HSA-5144542;R-HSA-5661124;R-HSA-5661125;R-HSA-8879123;R-HSA-3662318;R-HSA-5579023;R-HSA-5159250;R-HSA-5229010;R-HSA-3215406;R-HSA-5651657;R-HSA-5423117;R-HSA-5637686;R-HSA-5205867;R-HSA-5205799;R-HSA-3321883;R-HSA-5205798;R-HSA-3215448;R-HSA-5…
R-HSA-9932444	ATP-dependent chromatin remodelers	2	31	9	346	0.00193026	0.999268	0.999268	20	20	0.00128584	9606	Homo sapiens	PBRM1;SMARCC1	Q86U86;Q92922	MORF4L2;PBRM1;FLNA;SMARCC1;SCHIP1;ZNF417;NUPL1;ATF2;LRP2BP	Q8TAQ2;O96019;Q8NFD5;Q8WUB8;Q92922;Q15532;Q92925;O14497;Q96GM5;Q68CP9;Q12824;Q969G3	R-HSA-9933238;R-HSA-9933237;R-HSA-9932437;R-HSA-9933236;R-HSA-9932447;R-HSA-9932443;R-HSA-9932440;R-HSA-9934023;R-HSA-9934022;R-HSA-9934021;R-HSA-9932836;R-HSA-9932450;R-HSA-9932449;R-HSA-9932832;R-HSA-9932448;R-HSA-9934028;R-HSA-9934027;R-HSA-9932843;R-HSA-9934026;R-HSA-9934024
R-HSA-9932451	SWI/SNF chromatin remodelers	2	31	9	346	0.00193026	0.999268	0.999268	20	20	0.00128584	9606	Homo sapiens	PBRM1;SMARCC1	Q86U86;Q92922	MORF4L2;PBRM1;FLNA;SMARCC1;SCHIP1;ZNF417;NUPL1;ATF2;LRP2BP	Q8TAQ2;O96019;Q8NFD5;Q8WUB8;Q92922;Q15532;Q92925;O14497;Q96GM5;Q68CP9;Q12824;Q969G3	R-HSA-9933238;R-HSA-9933237;R-HSA-9932437;R-HSA-9933236;R-HSA-9932447;R-HSA-9932443;R-HSA-9932440;R-HSA-9934023;R-HSA-9934022;R-HSA-9934021;R-HSA-9932836;R-HSA-9932450;R-HSA-9932449;R-HSA-9932832;R-HSA-9932448;R-HSA-9934028;R-HSA-9934027;R-HSA-9932843;R-HSA-9934026;R-HSA-9934024
R-HSA-180024	DARPP-32 events	0	35	13	236	0.00217933	0.999287	0.999287	3	12	0.000771506	9606	Homo sapiens			ACTR3;PKIA;PPP1R3B;RIF1;PPP1R2P3;PPP1CB;AKAP1;GAPDH;CCDC85C;AKAP5;PPP1R3E;YAP1;GYS1	Q00535;P17612;P62136	R-HSA-180038;R-HSA-180073;R-HSA-180047
R-HSA-8854050	FBXL7 down-regulates AURKA during mitotic entry and in early mitosis	0	42	6	227	0.00261519	0.999287	0.999287	1	6	0.000385753	9606	Homo sapiens			CDK2;FBXO22;BCOR;FBXL22;FBXO28;FEM1B	P62877;P63208;Q13616	R-HSA-8854052
R-HSA-211897	Cytochrome P450 - arranged by substrate type	1	185	1	80	0.0115193	0.999287	0.999287	7	61	0.00392182	9606	Homo sapiens	CYP2J2	P51589	KLHDC5	P01189	R-HSA-211991;R-HSA-212005;R-HSA-76456;R-HSA-211881;R-HSA-211983;R-HSA-211966;R-HSA-193997
R-HSA-68877	Mitotic Prometaphase	3	212	12	235	0.0132005	0.999309	0.999309	15	25	0.0016073	9606	Homo sapiens	RANBP2;AHCTF1;CEP250	P49792;Q9BV73;Q8WYP5	PPP1R3B;TANK;RIF1;FBXO28;PPP1R2P3;C1orf226;GTF3C3;PPP1CB;SATB2;CCDC85C;NHSL2;NOS1AP	Q9HC35;P53350;P36873	R-HSA-9648114;R-HSA-375302;R-HSA-156682;R-HSA-1638803;R-HSA-9853372;R-HSA-9853369;R-HSA-2466068;R-HSA-9647746;R-HSA-2484822;R-HSA-380316;R-HSA-380508;R-HSA-2468287;R-HSA-1638821;R-HSA-9851946;R-HSA-9853385
R-HSA-68882	Mitotic Anaphase	5	236	7	368	0.0146949	0.999333	0.999333	14	32	0.00205735	9606	Homo sapiens	RANBP2;AHCTF1;NUPL1;KPNB1	P49792;Q14974;Q9BVL2-2;Q9BVL2-1;Q8WYP5	KPNB1;IPO7;ZBTB26;RANBP2;RANBP2;NUPL1;BHLHA15	P18754;Q14974;Q96HA1;P63279;Q8WUX9;Q14739	R-HSA-2467809;R-HSA-2467811;R-HSA-9634169;R-HSA-9624798;R-HSA-3000449;R-HSA-9668415;R-HSA-9615901;R-HSA-9624800;R-HSA-9615937;R-HSA-9634219;R-HSA-9618378;R-HSA-9615945;R-HSA-9668335;R-HSA-9624845
R-HSA-69580	p53-Dependent G1/S DNA damage checkpoint	1	57	6	223	0.00354919	0.999343	0.999343	6	22	0.00141443	9606	Homo sapiens	CDK2	P24941	CDK2;ZNF550;PTPN14;RYR2;IGF1R;LRP2BP	Q9BVI0;Q00987;P38936	R-HSA-5633460;R-HSA-6804741;R-HSA-6803411;R-HSA-69562;R-HSA-187934;R-HSA-6804955
R-HSA-69563	p53-Dependent G1 DNA Damage Response	1	57	6	223	0.00354919	0.999343	0.999343	6	22	0.00141443	9606	Homo sapiens	CDK2	P24941	CDK2;ZNF550;PTPN14;RYR2;IGF1R;LRP2BP	Q9BVI0;Q00987;P38936	R-HSA-5633460;R-HSA-6804741;R-HSA-6803411;R-HSA-69562;R-HSA-187934;R-HSA-6804955
R-HSA-9793380	Formation of paraxial mesoderm	0	69	3	206	0.00429639	0.999343	0.999343	5	29	0.00186447	9606	Homo sapiens			PBRM1;IARS2;FEM1B	P46531;P56704;P54764	R-HSA-9793383;R-HSA-9793852;R-HSA-9825582;R-HSA-9824219;R-HSA-9824266
R-HSA-112043	PLC beta mediated events	1	69	7	204	0.00429639	0.999343	0.999343	5	32	0.00205735	9606	Homo sapiens	ITPR1	Q14643	KPNB1;PBRM1;CTSL2;RANBP2;AKAP1;KPNB1;AKAP5	P52292;P13861	R-HSA-169683;R-HSA-169680;R-HSA-9619127;R-HSA-112282;R-HSA-9668558
R-HSA-2173782	Binding and Uptake of Ligands by Scavenger Receptors	0	168	2	102	0.0104608	0.999343	0.999343	2	33	0.00212164	9606	Homo sapiens			TFRC;SLC25A23	P02768;Q07954	R-HSA-2168897;R-HSA-2168887
R-HSA-180534	Vpu mediated degradation of CD4	0	40	12	234	0.00249066	0.999361	0.999361	3	5	0.000321461	9606	Homo sapiens			CDK2;FBXO22;FOXN3;TRIM9;TRIM9;BCOR;FBXL22;FBXO28;LRPPRC;CCDC85C;YAP1;NHSL2	P63208;P01730;Q9Y297;P05919	R-HSA-180599;R-HSA-180606;R-HSA-180591
R-HSA-2187338	Visual phototransduction	2	165	4	198	0.010274	0.99937	0.99937	7	87	0.00559342	9606	Homo sapiens	GNB5;METAP1	P53582;O14775-1	ESYT1;UBA3;FEM1B;AK3L1	P02649;Q8TC12;Q7Z624	R-HSA-2584246;R-HSA-975629;R-HSA-74615;R-HSA-2534096;R-HSA-6786205;R-HSA-2423785;R-HSA-2429643
R-HSA-68867	Assembly of the pre-replicative complex	1	103	3	189	0.00641345	0.999395	0.999395	11	23	0.00147872	9606	Homo sapiens	KPNB1	Q14974	L3MBTL;CDK2;MTMR1	P33992;P49736;O75496;Q9H211;P33993	R-HSA-9749286;R-HSA-9749350;R-HSA-9749351;R-HSA-68825;R-HSA-68712;R-HSA-9734670;R-HSA-9734687;R-HSA-9757256;R-HSA-9734713;R-HSA-9757257;R-HSA-9757258
R-HSA-72613	Eukaryotic Translation Initiation	1	130	4	166	0.00809465	0.999395	0.999395	10	21	0.00135014	9606	Homo sapiens	EIF4A2	Q14240	MPP7;LRPPRC;EIF4A2;SMG1	Q04637;P11940;P06730	R-HSA-156823;R-HSA-72647;R-HSA-72631;R-HSA-72697;R-HSA-72619;R-HSA-72635;R-HSA-156808;R-HSA-157849;R-HSA-72621;R-HSA-72622
R-HSA-9675135	Diseases of DNA repair	0	54	7	231	0.00336239	0.999395	0.999395	8	34	0.00218593	9606	Homo sapiens			MORF4L2;TCERG1;PPP1CB;GTF3C3;ZNF774;USP12;UCHL5	Q96B01;P38398;Q86YC2;Q99728;P60896;P40692	R-HSA-9763200;R-HSA-9709601;R-HSA-9699163;R-HSA-9663194;R-HSA-9701199;R-HSA-5632958;R-HSA-9704408;R-HSA-9704330
R-HSA-8854691	Interleukin-20 family signaling	0	29	5	255	0.00180573	0.999395	0.999395	12	56	0.00360036	9606	Homo sapiens			OTUD4;CBL;DDR1;DTNA;IGF1R	P40763;Q06124;P42224	R-HSA-8987161;R-HSA-8987132;R-HSA-8987007;R-HSA-8987214;R-HSA-8987104;R-HSA-6784765;R-HSA-8982162;R-HSA-8982165;R-HSA-8987236;R-HSA-8987156;R-HSA-8987063;R-HSA-8987014
R-HSA-390918	Peroxisomal lipid metabolism	0	92	7	179	0.00572852	0.999395	0.999395	7	36	0.00231452	9606	Homo sapiens			KPNB1;ANKRD36B;ZBTB26;CFL2;KLHL23;PRKRA;LRRC8B	Q08426;O14734;O14975;O43808	R-HSA-389652;R-HSA-389622;R-HSA-390304;R-HSA-389632;R-HSA-6809264;R-HSA-6809263;R-HSA-9914143
R-HSA-1592230	Mitochondrial biogenesis	6	131	18	525	0.00815691	0.999408	0.999408	10	36	0.00231452	9606	Homo sapiens	ATF2;PRKAA2;APOOL;MTX2;IDH2;PRKAG2	Q9UGJ0;O75431;P15336;P54646;P48735;Q6UXV4	OPA1;CREBZF;CAP2;PPP1CB;MTSS1L;ATF2;PM20D2;LMO1;BNIP3;MTX2;MLL;APOOL;LRPPRC;NUPL1;BNIP3L;C6orf168;ARMC1;LONRF1	Q9BRQ6;Q9NVH1;Q9UBK2;Q06547-3;Q6UXV4;Q9NTG7;Q16891;P13196;Q9NX63;Q06547-2;P15336;P17152;P51610	R-HSA-8949609;R-HSA-1592233;R-HSA-1592250;R-HSA-1592238;R-HSA-5688289;R-HSA-1605535;R-HSA-1368140;R-HSA-1592240;R-HSA-2466367;R-HSA-1592244
R-HSA-5336415	Uptake and function of diphtheria toxin	1	10	13	267	0.000622665	0.999443	0.999443	4	5	0.000321461	9606	Homo sapiens	CD9	P21926	TFRC;AKT3;EIF2C3;ITGA3;MAP3K9;KLHL38;CHORDC1;MCAM;FLNA;STX3;CHORDC1;ODZ2;FAM162A	P07900;P21926;P08238	R-HSA-5336417;R-HSA-5336420;R-HSA-5336422;R-HSA-5336413
R-HSA-112040	G-protein mediated events	1	75	7	204	0.00466999	0.999443	0.999443	5	41	0.00263598	9606	Homo sapiens	ITPR1	Q14643	KPNB1;PBRM1;CTSL2;RANBP2;AKAP1;KPNB1;AKAP5	P52292;P13861	R-HSA-169683;R-HSA-169680;R-HSA-9619127;R-HSA-112282;R-HSA-9668558
R-HSA-446219	Synthesis of substrates in N-glycan biosythesis	1	147	2	130	0.00915318	0.999443	0.999443	3	52	0.00334319	9606	Homo sapiens	ST6GAL2	Q96JF0	PPAPDC1A;ATF2	P78382;P19367	R-HSA-9909159;R-HSA-727807;R-HSA-4085033
R-HSA-2132295	MHC class II antigen presentation	2	137	4	229	0.00853051	0.999444	0.999444	10	26	0.0016716	9606	Homo sapiens	CTSL2;CAP2	O60911;P47756	KPNB1;C3orf64;CBL;IGF1R	P27824;P13284;P04233;Q99962	R-HSA-2213248;R-HSA-2130706;R-HSA-8951500;R-HSA-2130725;R-HSA-2130486;R-HSA-2130504;R-HSA-2213240;R-HSA-2130349;R-HSA-2130478;R-HSA-2213246
R-HSA-1655829	Regulation of cholesterol biosynthesis by SREBP (SREBF)	2	87	6	281	0.00541719	0.999444	0.999444	8	52	0.00334319	9606	Homo sapiens	INSIG2;KPNB1	Q14974;Q9Y5U4	EGLN3;SPAG4;IPO7;RANBP2;RANBP2;CCDC85C	O00767;Q14974;O95749;Q13085	R-HSA-1655849;R-HSA-1655832;R-HSA-2065550;R-HSA-2317531;R-HSA-2317530;R-HSA-1655845;R-HSA-2065539;R-HSA-1655831
R-HSA-186712	Regulation of beta-cell development	1	67	7	214	0.00417186	0.999458	0.999458	9	26	0.0016716	9606	Homo sapiens	AKT3	Q9Y243	NOM1;NDUFS1;EAF1;KIAA1715;NUPL1;ARIH2;LONRF1	Q9Y4Z2;Q13562;P26367	R-HSA-211346;R-HSA-210913;R-HSA-210886;R-HSA-210836;R-HSA-211289;R-HSA-210921;R-HSA-211272;R-HSA-210920;R-HSA-211164
R-HSA-186797	Signaling by PDGF	0	70	6	222	0.00435866	0.999458	0.999458	4	31	0.00199306	9606	Homo sapiens			ACTN1;VCL;EPHB1;CBL;DDR1;IGF1R	Q14451;P12931;Q06124;P56945	R-HSA-186819;R-HSA-382052;R-HSA-382055;R-HSA-186778
R-HSA-9931529	Phosphorylation and nuclear translocation of BMAL1 (ARNTL) and CLOCK	0	7	7	273	0.000435866	0.999473	0.999473	3	4	0.000257169	9606	Homo sapiens			ACTR3;C14orf118;MLL;NKTR;KIAA1737;C14orf118;C18orf25	P67870;Q00535;O15516;P68400	R-HSA-9912390;R-HSA-9912401;R-HSA-9912396
R-HSA-9762293	Regulation of CDH11 gene transcription	0	12	5	265	0.000747198	0.999473	0.999473	5	14	0.00090009	9606	Homo sapiens			ARL10;SATB2;PRKRA;GYS1;LRP2BP	Q12906;Q9NQ87;P31273;Q12946	R-HSA-9761047;R-HSA-9760641;R-HSA-9760402;R-HSA-9760652;R-HSA-9761065
R-HSA-5675221	Negative regulation of MAPK pathway	0	49	7	246	0.00305106	0.999473	0.999473	4	17	0.00109297	9606	Homo sapiens			LMO1;EIF2C3;BCOR;CHORDC1;INHBA;WDR6;IGF1R	P53041;P26045;P15056	R-HSA-8867654;R-HSA-5675198;R-HSA-8867658;R-HSA-5675433
R-HSA-6809371	Formation of the cornified envelope	0	138	3	149	0.00859278	0.999473	0.999473	3	27	0.00173589	9606	Homo sapiens			ZBTB26;FAM60A;RBM24	Q92817;P07476;O60437	R-HSA-6814374;R-HSA-6810899;R-HSA-6810843
R-HSA-435354	Zinc transporters	0	16	5	266	0.000996264	0.999487	0.999487	2	13	0.000835798	9606	Homo sapiens			VAMP1;SPAG4;ESYT2;TFRC;TSPAN2	Q8IWU4;Q9BRI3	R-HSA-437136;R-HSA-435375
R-HSA-427359	SIRT1 negatively regulates rRNA expression	0	44	6	239	0.00273973	0.999501	0.999501	2	5	0.000321461	9606	Homo sapiens			CREBZF;FGF11;MLL;ZNF550;ZNF417;C14orf118	O43463;Q96EB6	R-HSA-5211239;R-HSA-427528
R-HSA-6811555	PI5P Regulates TP53 Acetylation	0	17	2	263	0.00105853	0.999501	0.999501	2	8	0.000514337	9606	Homo sapiens			CDK2;FAM60A	Q9H160;Q09472	R-HSA-6811479;R-HSA-6810376
R-HSA-1660662	Glycosphingolipid metabolism	0	137	3	147	0.00853051	0.999501	0.999501	5	49	0.00315032	9606	Homo sapiens			FAM60A;LRIG1;KTN1	Q99999;P17900;P20645	R-HSA-9840884;R-HSA-1605595;R-HSA-2248891;R-HSA-1605717;R-HSA-9844587
R-HSA-6803157	Antimicrobial peptides	0	123	2	160	0.00765878	0.999501	0.999501	2	58	0.00372894	9606	Homo sapiens			B3GALT5;CCDC85C	P01730;P81534	R-HSA-1471314;R-HSA-1974676
R-HSA-2028269	Signaling by Hippo	1	22	6	272	0.00136986	0.999528	0.999528	10	30	0.00192876	9606	Homo sapiens	YAP1	P46937	TNIK;PTPN14;SLMAP;INADL;CCDC85C;RASSF3	Q13043;Q13188;Q8IX03;P46937	R-HSA-2038398;R-HSA-2028697;R-HSA-2028598;R-HSA-2028583;R-HSA-2064406;R-HSA-2028724;R-HSA-2064421;R-HSA-2028692;R-HSA-2028644;R-HSA-2032770
R-HSA-379726	Mitochondrial tRNA aminoacylation	1	47	3	234	0.00292653	0.999541	0.999541	4	21	0.00135014	9606	Homo sapiens	IARS2	Q9NSE4	DARS;TPM2;RDX	O95363;Q15031;P47897	R-HSA-380241;R-HSA-380176;R-HSA-380200;R-HSA-380203
R-HSA-168316	Assembly of Viral Components at the Budding Site	0	7	3	276	0.000435866	0.999541	0.999541	1	17	0.00109297	9606	Homo sapiens			NFATC2IP;USP12;IGF1R	P27824;P27797	R-HSA-169921
R-HSA-4086400	PCP/CE pathway	2	86	4	294	0.00535492	0.999545	0.999545	9	24	0.00154301	9606	Homo sapiens	DAAM1;FZD6	Q9Y4D1;O60353	TANC1;DAAM1;ZRANB2;NOS1AP	P32121;Q14160;Q9Y4D1	R-HSA-3858491;R-HSA-3858489;R-HSA-3858495;R-HSA-5138459;R-HSA-3965450;R-HSA-3858482;R-HSA-4608862;R-HSA-3858480;R-HSA-5138433
R-HSA-2426168	Activation of gene expression by SREBF (SREBP)	0	71	3	217	0.00442092	0.999553	0.999553	3	42	0.00270027	9606	Homo sapiens			EGLN3;SPAG4;CCDC85C	O00767;O95749;Q13085	R-HSA-1655849;R-HSA-1655832;R-HSA-1655845
R-HSA-6806834	Signaling by MET	3	88	9	378	0.00547945	0.999557	0.999557	19	51	0.0032789	9606	Homo sapiens	ITGA3;LRIG1;CBL	P22681;Q96JA1;P26006	WDR26;RIF1;ACTN1;PLXNB3;CBL;DDR1;DTNA;IGF1R;LIG3	P40763;P29353-2;P08581;Q6VN20;P12931;Q06124;Q96JA1;Q96S59	R-HSA-8875431;R-HSA-9734070;R-HSA-8874083;R-HSA-8875490;R-HSA-8875183;R-HSA-8875374;R-HSA-2730595;R-HSA-6800298;R-HSA-8865994;R-HSA-8875817;R-HSA-8875816;R-HSA-8875443;R-HSA-8851859;R-HSA-8851888;R-HSA-8874079;R-HSA-8874685;R-HSA-8875451;R-HSA-8875482;R-HSA-8851866
R-HSA-2892247	POU5F1 (OCT4), SOX2, NANOG activate genes related to proliferation	0	21	8	266	0.0013076	0.999565	0.999565	12	16	0.00102867	9606	Homo sapiens			EIF4A2;PDK1;CBL;XRCC5;EAF1;DTNA;EIF4A2;SMG1	P40763;P09038;P48431;P21709;Q7L190	R-HSA-2972956;R-HSA-2972975;R-HSA-480515;R-HSA-452515;R-HSA-2972964;R-HSA-2972967;R-HSA-480509;R-HSA-452701;R-HSA-2972960;R-HSA-2972962;R-HSA-2972978;R-HSA-6800120
R-HSA-4641262	Disassembly of the destruction complex and recruitment of AXIN to the membrane	0	33	8	260	0.00205479	0.999565	0.999565	2	7	0.000450045	9606	Homo sapiens			TNIK;UBR5;FAM83G;GAPDH;EPM2AIP1;YAP1;GYS1;IGF1R	P49841;P35222;P48729	R-HSA-201685;R-HSA-5323526
R-HSA-9933937	Formation of the canonical BAF (cBAF) complex	1	18	7	283	0.0011208	0.999577	0.999577	5	5	0.000321461	9606	Homo sapiens	SMARCC1	Q92922	PBRM1;FLNA;SCHIP1;SMARCC1;ZNF417;NUPL1;LRP2BP	Q92922;Q96GM5;Q12824;Q969G3	R-HSA-9933238;R-HSA-9932437;R-HSA-9932836;R-HSA-9932450;R-HSA-9932447
R-HSA-5654716	Downstream signaling of activated FGFR4	0	36	4	256	0.00224159	0.999577	0.999577	3	23	0.00147872	9606	Homo sapiens			DDR1;CBL;ZNF417;IGF1R	O43559;Q06124;P27986	R-HSA-5654658;R-HSA-177931;R-HSA-5654651
R-HSA-5654708	Downstream signaling of activated FGFR3	0	35	4	256	0.00217933	0.999577	0.999577	3	23	0.00147872	9606	Homo sapiens			DDR1;CBL;ZNF417;IGF1R	O43559;Q06124;P27986	R-HSA-177931;R-HSA-5654623;R-HSA-5654633
R-HSA-164944	Nef and signal transduction	0	9	9	283	0.000560399	0.999588	0.999588	4	5	0.000321461	9606	Homo sapiens			PTPRF;PAK3;PARD6B;SORBS1;CBL;FBXO28;GAPDH;DOCK3;LRPPRC	P06241;P06239;Q92556;P63000;Q13177	R-HSA-200954;R-HSA-200952;R-HSA-164943;R-HSA-200908
R-HSA-5696399	Global Genome Nucleotide Excision Repair (GG-NER)	1	92	4	216	0.00572852	0.999588	0.999588	2	20	0.00128584	9606	Homo sapiens	LIG3	P49916	KPNB1;ZBTB26;RANBP2;RANBP2	P63279	R-HSA-6790454;R-HSA-5690997
R-HSA-9013507	NOTCH3 Activation and Transmission of Signal to the Nucleus	1	28	5	261	0.00174346	0.9996	0.9996	9	15	0.000964382	9606	Homo sapiens	EGF	P01133	ZNF233;PRKAA2;MRPL49;KLHL38;BHLHA15	Q9UM47;P67809;Q9Y6A5;O00308	R-HSA-9017817;R-HSA-157937;R-HSA-9018573;R-HSA-9018572;R-HSA-9017855;R-HSA-9013361;R-HSA-9021520;R-HSA-9017797;R-HSA-9013284
R-HSA-9842663	Signaling by LTK	0	16	7	279	0.000996264	0.9996	0.9996	1	10	0.000642921	9606	Homo sapiens			DARS;FLNA;CPSF7;EPHB1;CBL;TOM1L1;TSPAN2	P62993	R-HSA-9842655
R-HSA-5368287	Mitochondrial translation	1	155	2	157	0.00965131	0.99961	0.99961	19	24	0.00154301	9606	Homo sapiens	MRPL49	Q13405	STX3;STARD4	Q9H2K0	R-HSA-9937719;R-HSA-5389842;R-HSA-5419281;R-HSA-9937394;R-HSA-5368279;R-HSA-9937374;R-HSA-5389848;R-HSA-9937724;R-HSA-9937403;R-HSA-5419261;R-HSA-9937415;R-HSA-5419264;R-HSA-9937412;R-HSA-5389857;R-HSA-5419271;R-HSA-5419273;R-HSA-5419279;R-HSA-5389839;R-HSA-5419277
R-HSA-9619483	Activation of AMPK downstream of NMDARs	2	34	14	354	0.00211706	0.999637	0.999637	3	3	0.000192876	9606	Homo sapiens	PRKAA2;PRKAG2	Q9UGJ0;P54646	GPI;KPNB1;ACTN1;ACTC1;ALDOA;GAPDH;LANCL1;PRKRA;MSI2;PFKP;LDHA;OXCT1;ZRANB2;IDH2	P10636-8	R-HSA-9619542;R-HSA-9619478;R-HSA-9619515
R-HSA-162587	HIV Life Cycle	5	175	14	453	0.0108966	0.999639	0.999639	27	117	0.00752218	9606	Homo sapiens	RANBP2;NUP210;XRCC5;NUPL1	P49792;P13010;Q9BVL2-2;Q9BVL2-1;Q8TEM1	SLC2A1;KPNB1;RANBP2;EAF1;CCDC85C;DNM1L;PTPRN;PHF16;PBRM1;MPP7;MLL;RANBP2;LRPPRC;PLEKHA3	P04578;P46060;P01730;P62937;O14980;P43487;Q00403;P18754;O75475;P04608;P55199;O43148;P05919	R-HSA-167234;R-HSA-180739;R-HSA-8951690;R-HSA-175174;R-HSA-3149432;R-HSA-3149433;R-HSA-167113;R-HSA-175177;R-HSA-180687;R-HSA-180885;R-HSA-175258;R-HSA-171291;R-HSA-174494;R-HSA-167196;R-HSA-164509;R-HSA-174493;R-HSA-165028;R-HSA-167077;R-HSA-3149440;R-HSA-167474;R-HSA-165043;R-HSA-167153;R-HSA-165047;R-HSA-167477;R-HSA-173115;R-HSA-165055;R-HSA-3149454
R-HSA-5654696	Downstream signaling of activated FGFR2	0	42	4	256	0.00261519	0.999641	0.999641	3	23	0.00147872	9606	Homo sapiens			DDR1;CBL;ZNF417;IGF1R	O43559;Q06124;P27986	R-HSA-5654608;R-HSA-177931;R-HSA-5654603
R-HSA-5654687	Downstream signaling of activated FGFR1	0	42	4	256	0.00261519	0.999641	0.999641	3	24	0.00154301	9606	Homo sapiens			DDR1;CBL;ZNF417;IGF1R	O43559;Q06124;P27986	R-HSA-177931;R-HSA-5654571;R-HSA-5654584
R-HSA-6804757	Regulation of TP53 Degradation	3	43	8	423	0.00267746	0.99965	0.99965	16	30	0.00192876	9606	Homo sapiens	CDK2;AKT3;PDK1	Q9Y243;O15530;P24941	ZBTB26;ZNF550;ACTN1;PTPN14;BCOR;RYR2;RASSF3;IGF1R	Q9BVI0;Q93009;Q9UER7;Q00987;O75604	R-HSA-5633460;R-HSA-5689972;R-HSA-6804741;R-HSA-6795460;R-HSA-198599;R-HSA-6793666;R-HSA-3222072;R-HSA-3215295;R-HSA-6795667;R-HSA-6795473;R-HSA-3700992;R-HSA-6792863;R-HSA-6805022;R-HSA-6793661;R-HSA-6804955;R-HSA-3215310
R-HSA-9768727	Regulation of CDH1 posttranslational processing and trafficking to plasma membrane	0	40	3	261	0.00249066	0.999651	0.999651	4	14	0.00090009	9606	Homo sapiens			KPNB1;TLN1;IGF1R	P27824;Q13724;O60331	R-HSA-9932913;R-HSA-9932988;R-HSA-9935209;R-HSA-9932344
R-HSA-6804115	TP53 regulates transcription of additional cell cycle genes whose exact role in the p53 pathway remain uncertain	0	28	4	267	0.00174346	0.999651	0.999651	3	14	0.00090009	9606	Homo sapiens			CTSL2;PBRM1;AHCTF1;MLL	Q9NYY3;P06748	R-HSA-6801637;R-HSA-6801666;R-HSA-6801675
R-HSA-9010553	Regulation of expression of SLITs and ROBOs	0	170	4	132	0.0105853	0.999651	0.999651	3	20	0.00128584	9606	Homo sapiens			MPP7;EIF4A2;SMG1;LONRF1	Q04637;P11940;P50458	R-HSA-9014610;R-HSA-9011074;R-HSA-9011077
R-HSA-427413	NoRC negatively regulates rRNA expression	0	79	1	227	0.00491905	0.999651	0.999651	1	7	0.000450045	9606	Homo sapiens			FAM60A	Q92769;Q13547	R-HSA-427409
R-HSA-6806667	Metabolism of fat-soluble vitamins	1	89	3	209	0.00554172	0.999651	0.999651	4	33	0.00212164	9606	Homo sapiens	TTPA	P49638	ESYT1;UBA3;AK3L1	Q8TC12;P02649	R-HSA-975629;R-HSA-8874705;R-HSA-2423785;R-HSA-2429643
R-HSA-3299685	Detoxification of Reactive Oxygen Species	1	64	5	232	0.00398506	0.999661	0.999661	7	34	0.00218593	9606	Homo sapiens	ERO1L	Q96HE7	ANKRD36B;ACTN1;GAPDH;ERO1L;KLHDC5	Q99757;P10599;P07237	R-HSA-3322995;R-HSA-3697882;R-HSA-3341296;R-HSA-3323050;R-HSA-3341343;R-HSA-3697894;R-HSA-73646
R-HSA-162599	Late Phase of HIV Life Cycle	4	160	12	402	0.00996264	0.999678	0.999678	21	78	0.00501479	9606	Homo sapiens	RANBP2;NUP210;NUPL1	P49792;Q9BVL2-2;Q9BVL2-1;Q8TEM1	SLC2A1;KPNB1;PHF16;PBRM1;MPP7;RANBP2;RANBP2;EAF1;LRPPRC;DNM1L;PTPRN;PLEKHA3	P04578;Q00403;P18754;P46060;P62937;P04608;P55199;O14980;P43487;O43148;P05919	R-HSA-167234;R-HSA-180739;R-HSA-165028;R-HSA-167077;R-HSA-3149432;R-HSA-3149433;R-HSA-167113;R-HSA-180687;R-HSA-3149440;R-HSA-167474;R-HSA-165043;R-HSA-167153;R-HSA-165047;R-HSA-167477;R-HSA-180885;R-HSA-171291;R-HSA-174494;R-HSA-165055;R-HSA-3149454;R-HSA-167196;R-HSA-174493
R-HSA-69615	G1/S DNA Damage Checkpoints	1	64	6	247	0.00398506	0.999679	0.999679	6	26	0.0016716	9606	Homo sapiens	CDK2	P24941	CDK2;ZNF550;PTPN14;RYR2;IGF1R;LRP2BP	Q9BVI0;Q00987;P38936	R-HSA-5633460;R-HSA-6804741;R-HSA-6803411;R-HSA-69562;R-HSA-187934;R-HSA-6804955
R-HSA-5673001	RAF/MAP kinase cascade	5	309	7	324	0.0192403	0.999689	0.999689	14	75	0.00482191	9606	Homo sapiens	PPP1CB;GDNF;EGF;TLN1;VCL	P18206;P39905;P62140;P01133;Q9Y490	LMO1;EIF2C3;BCOR;CHORDC1;INHBA;WDR6;IGF1R	P53041;P26045;P15056	R-HSA-8867654;R-HSA-5672980;R-HSA-5672978;R-HSA-5675198;R-HSA-9657599;R-HSA-8867658;R-HSA-9657603;R-HSA-5672965;R-HSA-9657606;R-HSA-5672972;R-HSA-9657608;R-HSA-5672973;R-HSA-9658445;R-HSA-5675433
R-HSA-168268	Virus Assembly and Release	0	20	3	282	0.00124533	0.999696	0.999696	1	21	0.00135014	9606	Homo sapiens			NFATC2IP;USP12;IGF1R	P27824;P27797	R-HSA-169921
R-HSA-917937	Iron uptake and transport	3	83	14	393	0.00516812	0.999696	0.999696	14	33	0.00212164	9606	Homo sapiens	TFRC;FLVCR1	Q9Y5Y0-1;ENST00000360110;P02786	SLC2A1;TFRC;FBXO22;SMARCC1;UBA3;SORT1;CDK2;BCOR;FBXL22;FBXO28;ZNF774;RLF;CA9;METAP1	P48200;P02787;Q15843;O76003;P63208;Q30201;Q15904;Q13616	R-HSA-917839;R-HSA-917807;R-HSA-5691154;R-HSA-917835;R-HSA-5691167;R-HSA-917892;R-HSA-5691131;R-HSA-917987;R-HSA-917888;R-HSA-5690886;R-HSA-5691108;R-HSA-5252133;R-HSA-917814;R-HSA-5691176
R-HSA-381183	ATF6 (ATF6-alpha) activates chaperone genes	0	15	9	287	0.000933998	0.999704	0.999704	3	5	0.000321461	9606	Homo sapiens			CREBZF;RIF1;NFATC2IP;HSPA4L;USP12;PAWR;GOLGA8DP;PAWR;ATF2	P18848;P35638;P27797;P11021	R-HSA-1791082;R-HSA-1791150;R-HSA-1791107
R-HSA-196849	Metabolism of water-soluble vitamins and cofactors	3	250	5	224	0.0155666	0.99971	0.99971	13	146	0.00938665	9606	Homo sapiens	DHFR;SLC2A1;FMN1	P11166;P00374;Q969G6	C1orf111;RAB3B;SLC25A23;SATB2;DHFR	Q86XF0;P50747;Q15274;Q8N695	R-HSA-9709109;R-HSA-198818;R-HSA-2993802;R-HSA-196964;R-HSA-4167511;R-HSA-197963;R-HSA-2993799;R-HSA-2993447;R-HSA-429749;R-HSA-197972;R-HSA-197268;R-HSA-2993814;R-HSA-9709098
R-HSA-1295596	Spry regulation of FGF signaling	1	19	9	286	0.00118306	0.999728	0.999728	5	11	0.000707214	9606	Homo sapiens	CBL	P22681	BCOR;DDR1;CBL;ZNF417;ZNF587;LRIG1;INHBA;IGF1R;LONRF1	Q06124;O43597;P22681;P15056	R-HSA-934604;R-HSA-1295622;R-HSA-1295621;R-HSA-1295604;R-HSA-1549564
R-HSA-9694548	Maturation of spike protein	0	48	2	268	0.00298879	0.999728	0.999728	2	12	0.000771506	9606	Homo sapiens			KPNB1;IGF1R	P27824;Q13724	R-HSA-9694337;R-HSA-9694364
R-HSA-1433557	Signaling by SCF-KIT	1	51	8	265	0.00317559	0.999728	0.999728	6	39	0.00250739	9606	Homo sapiens	CBL	P22681	MAP3K9;MPL;UBP1;DDR1;LRIG1;ARIH2;YAP1;IGF1R	O60674;P29350;Q06124;P17252;P22681;O14544	R-HSA-1433508;R-HSA-205238;R-HSA-205306;R-HSA-1470011;R-HSA-1433451;R-HSA-205244
R-HSA-9707564	Cytoprotection by HMOX1	0	91	4	214	0.00566625	0.999735	0.999735	4	22	0.00141443	9606	Homo sapiens			TFRC;FLNA;CBL;DTNA	P40763;P02768;P07148	R-HSA-400143;R-HSA-9709918;R-HSA-9661432;R-HSA-9709883
R-HSA-9636383	Prevention of phagosomal-lysosomal fusion	0	26	2	277	0.00161893	0.999742	0.999742	1	11	0.000707214	9606	Homo sapiens			RPRD1A;LMO1	O14964	R-HSA-9635667
R-HSA-8874211	CREB3 factors activate genes	0	9	10	299	0.000560399	0.999749	0.999749	9	21	0.00135014	9606	Homo sapiens			CREBZF;TFRC;VAMP1;BNIP3;PPAPDC1A;INSIG2;STX3;RHBDD1;C18orf25;TSPAN2	O43889;Q96BA8	R-HSA-8874197;R-HSA-8874212;R-HSA-8874194;R-HSA-8874193;R-HSA-8874849;R-HSA-8874192;R-HSA-8874204;R-HSA-8874184;R-HSA-8874200
R-HSA-381033	ATF6 (ATF6-alpha) activates chaperones	0	17	9	291	0.00105853	0.999749	0.999749	3	10	0.000642921	9606	Homo sapiens			CREBZF;RIF1;NFATC2IP;HSPA4L;USP12;PAWR;GOLGA8DP;PAWR;ATF2	P18848;P35638;P27797;P11021	R-HSA-1791082;R-HSA-1791150;R-HSA-1791107
R-HSA-6803207	TP53 Regulates Transcription of Caspase Activators and Caspases	0	20	3	291	0.00124533	0.999756	0.999756	1	17	0.00109297	9606	Homo sapiens			PKIA;PHF16;DPYSL5	P55212	R-HSA-6798126
R-HSA-9609736	Assembly and cell surface presentation of NMDA receptors	0	49	5	264	0.00305106	0.999775	0.999775	3	23	0.00147872	9606	Homo sapiens			CDK2;KIAA0907;DPYSL5;PPP1R12B;MSRB3	Q14957;P07196	R-HSA-9609738;R-HSA-9609739;R-HSA-9610879
R-HSA-69206	G1/S Transition	4	140	9	455	0.00871731	0.999795	0.999795	33	61	0.00392182	9606	Homo sapiens	DHFR;CDK2;AKT3	ENSG00000228716;Q9Y243;P24941;P00374	CDK2;UHRF2;ALDOA;KPNB1;SORT1;PGK1;GAPDH;MTMR1;LRP2BP	P46527;O75496;P78396;P38936;P24941;P04183;P24864;P12004;P61024;Q9H211;P06400	R-HSA-187520;R-HSA-69191;R-HSA-8961665;R-HSA-69195;R-HSA-68940;R-HSA-69199;R-HSA-8961863;R-HSA-157906;R-HSA-198613;R-HSA-8848414;R-HSA-8961874;R-HSA-187545;R-HSA-113503;R-HSA-188386;R-HSA-68960;R-HSA-187552;R-HSA-188390;R-HSA-8961952;R-HSA-8961895;R-HSA-187506;R-HSA-69299;R-HSA-68914;R-HSA-8848436;R-HSA-68917;R-HSA-187574;R-HSA-68916;R-HSA-187575;R-HSA-187828;R-HSA-68918;R-HSA-69562;R-HSA-188350;…
R-HSA-9029569	NR1H3 & NR1H2 regulate gene expression linked to cholesterol transport and efflux	2	66	5	347	0.00410959	0.999797	0.999797	13	40	0.00257169	9606	Homo sapiens	KDM3A;EIF2C3	Q9Y4C1;Q9H9G7	ARL10;CDK2;TTPA;UBA3;AK3L1	P56559;P02649;P02655;Q09472	R-HSA-9024361;R-HSA-9618486;R-HSA-9618392;R-HSA-9024386;R-HSA-9657791;R-HSA-9605052;R-HSA-9031527;R-HSA-9624925;R-HSA-9029561;R-HSA-9031512;R-HSA-9618405;R-HSA-9038545;R-HSA-9618479
R-HSA-1428517	Aerobic respiration and respiratory electron transport	12	361	15	770	0.0224782	0.999806	0.999806	35	117	0.00752218	9606	Homo sapiens	LDHA;PDP2;WDR26;NNT;IDH2;PDK3;NDUFS1;L2HGDH;SLC25A12;SLC25A4;PDK1	Q15118;Q13423;O75746;P28331;P00338;Q9H7D7;Q15120;Q9P2J9;Q9H9P8;P50213;P12235;P48735	EGLN3;PDK1;NEK4;ST6GAL2;PTPRN;USP12;NDUFS1;AGK;ATF2;PHF16;PDK3;LDHA;WDR26;NFATC2IP;C3orf52	Q15119;P53701;P36957;P10515;O75489;P21796;P19404;P14618-1;Q9NPL8;P00403;P00338;Q9P032;P12235;O75380;O43920	R-HSA-6800870;R-HSA-6800868;R-HSA-6799203;R-HSA-9902096;R-HSA-9864415;R-HSA-204169;R-HSA-6788523;R-HSA-163217;R-HSA-9854415;R-HSA-450971;R-HSA-9861640;R-HSA-9853512;R-HSA-9011543;R-HSA-9012374;R-HSA-372448;R-HSA-9861616;R-HSA-71849;R-HSA-71401;R-HSA-9854463;R-HSA-203946;R-HSA-6788556;R-HSA-6799179;R-HSA-9861626;R-HSA-9861563;R-HSA-9853499;R-HSA-450984;R-HSA-70510;R-HSA-9861734;R-HSA-9861667;R-HSA…
R-HSA-2173789	TGF-beta receptor signaling activates SMADs	4	51	11	514	0.00317559	0.999813	0.999813	19	44	0.00282885	9606	Homo sapiens	PPP1CB;ITGA8;CBL;UCHL5	P22681;P62140;P53708;Q9Y5K5	SLC2A1;ACTR3;CPSF7;ACVR2B;CPSF7;UBA3;ZNF774;LRIG1;KLHDC5;YAP1;ATXN7	Q9UNE7;P84022;P37173;Q8N2S1;P61081;O14980;P22681;O15105	R-HSA-2395364;R-HSA-178178;R-HSA-2176416;R-HSA-2128994;R-HSA-178208;R-HSA-178215;R-HSA-2187368;R-HSA-4332235;R-HSA-173483;R-HSA-173512;R-HSA-2167917;R-HSA-2187375;R-HSA-4332236;R-HSA-170861;R-HSA-178189;R-HSA-2167924;R-HSA-2179291;R-HSA-2395320;R-HSA-2179293
R-HSA-9633012	Response of EIF2AK4 (GCN2) to amino acid deficiency	1	115	9	206	0.00716065	0.999815	0.999815	10	16	0.00102867	9606	Homo sapiens	ATF2	P15336	CREBZF;PARD6B;C14orf118;HAT1;ZNF417;KLHL38;ZNF587;GOLGA8DP;ATF2	Q96RU7;P15336;P18848;P35638;P18847	R-HSA-9650722;R-HSA-9635936;R-HSA-9635927;R-HSA-9635892;R-HSA-9635915;R-HSA-9635912;R-HSA-9644926;R-HSA-381128;R-HSA-1791173;R-HSA-9635804
R-HSA-5654732	Negative regulation of FGFR3 signaling	1	34	9	286	0.00211706	0.999815	0.999815	7	14	0.00090009	9606	Homo sapiens	CBL	P22681	BCOR;DDR1;CBL;ZNF417;ZNF587;LRIG1;INHBA;IGF1R;LONRF1	Q06124;O43597;P22681;P15056	R-HSA-5654679;R-HSA-934604;R-HSA-1295622;R-HSA-1295621;R-HSA-1295604;R-HSA-1549564;R-HSA-5654730
R-HSA-5654733	Negative regulation of FGFR4 signaling	1	35	9	286	0.00217933	0.999815	0.999815	7	14	0.00090009	9606	Homo sapiens	CBL	P22681	BCOR;DDR1;CBL;ZNF417;ZNF587;LRIG1;INHBA;IGF1R;LONRF1	Q06124;O43597;P22681;P15056	R-HSA-934604;R-HSA-1295622;R-HSA-1295621;R-HSA-1295604;R-HSA-5654734;R-HSA-5654684;R-HSA-1549564
R-HSA-8984722	Interleukin-35 Signalling	0	16	5	304	0.000996264	0.999815	0.999815	8	26	0.0016716	9606	Homo sapiens			OTUD4;CBL;DTNA;NUPL1;IGF1R	P40763;P27824;Q14765;P42224	R-HSA-8983996;R-HSA-8983841;R-HSA-8984021;R-HSA-8950740;R-HSA-8983845;R-HSA-8983876;R-HSA-8984023;R-HSA-8983878
R-HSA-8941326	RUNX2 regulates bone development	2	43	11	370	0.00267746	0.999817	0.999817	11	32	0.00205735	9606	Homo sapiens	YAP1;SATB2	Q9UPW6;P46937	MORF4L2;CDK2;SORBS1;SLC25A40;PTPN14;UHRF2;PGK1;ERO1L;INADL;CCDC85C;PGK1	P02452;Q9UPW6;P46937;O15379;P06400;P00519	R-HSA-8937864;R-HSA-9008137;R-HSA-8985275;R-HSA-8985227;R-HSA-8937820;R-HSA-8985644;R-HSA-8877922;R-HSA-8937869;R-HSA-8937856;R-HSA-8937844;R-HSA-8985460
R-HSA-9855142	Cellular responses to mechanical stimuli	7	126	20	647	0.00784558	0.999823	0.999823	22	61	0.00392182	9606	Homo sapiens	YAP1;CACNB2;GNG4;GNB5;TLN1;VCL;PDK1	P18206;P46937;P50150;O15530;O14775;Q08289;Q9Y490	OTUD4;ITPR1;SORBS1;SORBS1;ZNF550;PDK1;PRKAA2;PTPN14;TLN1;CBL;SLMAP;INADL;GAPDH;CD9;CCDC85C;IGF1R;PTPRF;BCOR;INHBA;VCL	P18206;P31749;P50281;P46937;P06241;P18031;O15530;Q9Y490;P67775;P00519;P42224	R-HSA-9860500;R-HSA-9861300;R-HSA-9858803;R-HSA-9865520;R-HSA-9860785;R-HSA-9860796;R-HSA-9857661;R-HSA-9865176;R-HSA-9865511;R-HSA-9906597;R-HSA-9855106;R-HSA-9865184;R-HSA-9860833;R-HSA-9905934;R-HSA-9865167;R-HSA-9865196;R-HSA-9861324;R-HSA-9861293;R-HSA-9861485;R-HSA-9865226;R-HSA-8985943;R-HSA-9857673
R-HSA-198725	Nuclear Events (kinase and transcription factor activation)	3	80	11	418	0.00498132	0.999824	0.999824	22	48	0.00308602	9606	Homo sapiens	ATF2;DUSP3;SRF	P51452;P11831;P15336	MORF4L2;CSRP2;ACTR3;CDK2;KDM3A;TSGA10;PRKAA2;SMARCC1;ZNF417;ZAK;MYOCD	P50570;Q00535;O75582;Q15742;Q15078;P11831;Q7LC44;P50553;Q09472	R-HSA-9620723;R-HSA-9031624;R-HSA-9616368;R-HSA-199910;R-HSA-198756;R-HSA-9619838;R-HSA-198669;R-HSA-9613213;R-HSA-9612509;R-HSA-9612514;R-HSA-9031610;R-HSA-203797;R-HSA-9613476;R-HSA-9612516;R-HSA-9613451;R-HSA-9612073;R-HSA-9616110;R-HSA-199935;R-HSA-9616367;R-HSA-9612076;R-HSA-9620717;R-HSA-9612493
R-HSA-4641265	Repression of WNT target genes	0	16	8	305	0.000996264	0.999825	0.999825	2	7	0.000450045	9606	Homo sapiens			MBNL1;MORF4L2;CPSF7;LMO1;FAM60A;TSGA10;PRKAA2;EAF1	Q13547;Q08117	R-HSA-4649028;R-HSA-4641231
R-HSA-2894858	Signaling by NOTCH1 HD+PEST Domain Mutants in Cancer	0	68	9	264	0.00423412	0.999825	0.999825	4	21	0.00135014	9606	Homo sapiens			CDK2;OPA1;PBRM1;MLL;CTPS;PTPN14;SMARCC1;GTF3C3;LRPPRC	P46531;Q92793;P01106;Q09472	R-HSA-2220964;R-HSA-2220985;R-HSA-2220971;R-HSA-2220988
R-HSA-2894862	Constitutive Signaling by NOTCH1 HD+PEST Domain Mutants	0	68	9	264	0.00423412	0.999825	0.999825	4	21	0.00135014	9606	Homo sapiens			CDK2;OPA1;PBRM1;MLL;CTPS;PTPN14;SMARCC1;GTF3C3;LRPPRC	P46531;Q92793;P01106;Q09472	R-HSA-2220964;R-HSA-2220985;R-HSA-2220971;R-HSA-2220988
R-HSA-2644602	Signaling by NOTCH1 PEST Domain Mutants in Cancer	0	68	9	264	0.00423412	0.999825	0.999825	4	21	0.00135014	9606	Homo sapiens			CDK2;OPA1;PBRM1;MLL;CTPS;PTPN14;SMARCC1;GTF3C3;LRPPRC	P46531;Q92793;P01106;Q09472	R-HSA-2220964;R-HSA-2220985;R-HSA-2220971;R-HSA-2220988
R-HSA-2644606	Constitutive Signaling by NOTCH1 PEST Domain Mutants	0	68	9	264	0.00423412	0.999825	0.999825	4	21	0.00135014	9606	Homo sapiens			CDK2;OPA1;PBRM1;MLL;CTPS;PTPN14;SMARCC1;GTF3C3;LRPPRC	P46531;Q92793;P01106;Q09472	R-HSA-2220964;R-HSA-2220985;R-HSA-2220971;R-HSA-2220988
R-HSA-2644603	Signaling by NOTCH1 in Cancer	0	68	9	264	0.00423412	0.999825	0.999825	7	39	0.00250739	9606	Homo sapiens			CDK2;OPA1;PBRM1;MLL;CTPS;PTPN14;SMARCC1;GTF3C3;LRPPRC	P46531;Q92793;P01106;Q09472	R-HSA-2220978;R-HSA-2220964;R-HSA-2220985;R-HSA-2730752;R-HSA-2220971;R-HSA-2220988;R-HSA-2666278
R-HSA-211945	Phase I - Functionalization of compounds	2	298	1	110	0.0185554	0.999826	0.999826	8	102	0.0065578	9606	Homo sapiens	CYP2J2;ALDH1B1	P30837;P51589	KLHDC5	P01189	R-HSA-211991;R-HSA-212005;R-HSA-76456;R-HSA-211881;R-HSA-211983;R-HSA-5696091;R-HSA-211966;R-HSA-193997
R-HSA-1236974	ER-Phagosome pathway	0	98	7	229	0.00610212	0.999829	0.999829	5	11	0.000707214	9606	Homo sapiens			VAMP1;VAMP1;NFATC2IP;STX3;RHBDD1;USP12;CD9	O75396;O00161;Q12846;P27797	R-HSA-8863895;R-HSA-8863973;R-HSA-8951595;R-HSA-8863858;R-HSA-8863914
R-HSA-8939902	Regulation of RUNX2 expression and activity	0	69	5	251	0.00429639	0.999834	0.999834	4	29	0.00186447	9606	Homo sapiens			ACTR3;OTUD4;UBR5;GAPDH;GYS1	Q9UNE7;P49841;P42224	R-HSA-9009309;R-HSA-9009308;R-HSA-9008476;R-HSA-9008015
R-HSA-9860927	Turbulent (oscillatory, disturbed) flow shear stress activates signaling by PIEZO1 and integrins in endothelial cells	2	42	10	380	0.00261519	0.999838	0.999838	9	23	0.00147872	9606	Homo sapiens	YAP1;VCL	P18206;P46937	OTUD4;SORBS1;SORBS1;ZNF550;PTPN14;TLN1;SLMAP;INADL;CCDC85C;IGF1R	P18206;P46937;P18031;P67775;P00519;P42224	R-HSA-9865511;R-HSA-9865520;R-HSA-9865184;R-HSA-9865167;R-HSA-9865196;R-HSA-9861485;R-HSA-9865226;R-HSA-9865176;R-HSA-8985943
R-HSA-9619665	EGR2 and SOX10-mediated initiation of Schwann cell myelination	1	40	5	284	0.00249066	0.999843	0.999843	5	27	0.00173589	9606	Homo sapiens	YAP1	P46937	PBRM1;SLC38A1;FAM60A;DTNA;SMARCC1	Q01453;Q92769;P46939;P51532	R-HSA-9613648;R-HSA-9614790;R-HSA-9619668;R-HSA-9615626;R-HSA-9618559
R-HSA-5654727	Negative regulation of FGFR2 signaling	1	41	9	286	0.00255293	0.999847	0.999847	7	14	0.00090009	9606	Homo sapiens	CBL	P22681	BCOR;DDR1;CBL;ZNF417;ZNF587;LRIG1;INHBA;IGF1R;LONRF1	Q06124;O43597;P22681;P15056	R-HSA-934604;R-HSA-5654677;R-HSA-1295622;R-HSA-1295621;R-HSA-1295604;R-HSA-1549564;R-HSA-5654729
R-HSA-9824594	Regulation of MITF-M-dependent genes involved in apoptosis	1	26	4	302	0.00161893	0.999851	0.999851	7	15	0.000964382	9606	Homo sapiens	EIF2C3	Q9H9G7	FAM60A;TTPA;ITPR1;PRKRA	Q13547;Q96ST3;Q9UPY3;P10415;Q96CA5	R-HSA-9858407;R-HSA-9858308;R-HSA-9858309;R-HSA-9857365;R-HSA-9858289;R-HSA-9824587;R-HSA-9825754
R-HSA-5654726	Negative regulation of FGFR1 signaling	1	39	9	290	0.00242839	0.999855	0.999855	7	15	0.000964382	9606	Homo sapiens	CBL	P22681	BCOR;DDR1;CBL;ZNF417;ZNF587;LRIG1;INHBA;IGF1R;LONRF1	Q06124;O43597;P22681;P15056	R-HSA-934604;R-HSA-1295622;R-HSA-5654672;R-HSA-1295621;R-HSA-1295604;R-HSA-5654673;R-HSA-1549564
R-HSA-844456	The NLRP3 inflammasome	0	24	8	308	0.0014944	0.999859	0.999859	4	18	0.00115726	9606	Homo sapiens			LRRN4;FLNA;ACTN1;MAP3K9;CHORDC1;KLHL38;GAPDH;FAM162A	P10599;P08238;Q9Y2Z0	R-HSA-874087;R-HSA-1250264;R-HSA-1250280;R-HSA-1250253
R-HSA-9931509	Expression of BMAL (ARNTL), CLOCK, and NPAS2	1	46	11	293	0.00286426	0.999863	0.999863	9	10	0.000642921	9606	Homo sapiens	ATF2	P15336	CREBZF;FGF11;CDK2;MLL;ZNF550;KIAA1737;SMARCC1;PGK1;LRPPRC;ATF2;PGK1	O15516;P15336;O75376;O15379;Q9UBK2;Q96EB6;Q09472	R-HSA-9932070;R-HSA-5663271;R-HSA-1368069;R-HSA-9932081;R-HSA-1368140;R-HSA-5663246;R-HSA-9911580;R-HSA-5663245;R-HSA-9911560
R-HSA-1227986	Signaling by ERBB2	2	68	7	363	0.00423412	0.999865	0.999865	33	46	0.00295744	9606	Homo sapiens	EGF;AKT3	Q9Y243;P01133	ACTR3;EPHB1;CBL;FEM1B;ARIH2;BHLHA15;DDR1	Q14451;Q9UNE7;Q93034;P29353;Q9H4P4	R-HSA-1250195;R-HSA-1306963;R-HSA-1251922;R-HSA-8848005;R-HSA-6785636;R-HSA-1358801;R-HSA-1306965;R-HSA-1250463;R-HSA-1918092;R-HSA-1358789;R-HSA-1250498;R-HSA-1918095;R-HSA-1358790;R-HSA-1358791;R-HSA-6785648;R-HSA-1963589;R-HSA-1358798;R-HSA-1306953;R-HSA-1358792;R-HSA-1306957;R-HSA-1358795;R-HSA-1963586;R-HSA-1963581;R-HSA-1963582;R-HSA-1250486;R-HSA-1963578;R-HSA-1250488;R-HSA-8864105;R-HSA-1…
R-HSA-9637687	Suppression of phagosomal maturation	1	32	4	295	0.00199253	0.999867	0.999867	6	17	0.00109297	9606	Homo sapiens	KPNB1	Q14974	RPRD1A;LMO1;FEM1B;GAPDH	P35228;Q9UI12;O14964	R-HSA-9635667;R-HSA-9636242;R-HSA-9636247;R-HSA-9636261;R-HSA-9636251;R-HSA-9636397
R-HSA-425410	Metal ion SLC transporters	1	31	7	306	0.00193026	0.999871	0.999871	4	20	0.00128584	9606	Homo sapiens	SLC41A1	Q8IVJ1	C2orf72;VAMP1;SPAG4;ESYT2;L2HGDH;TFRC;TSPAN2	O15431;Q8IWU4;Q9BRI3	R-HSA-437300;R-HSA-442661;R-HSA-437136;R-HSA-435375
R-HSA-5696398	Nucleotide Excision Repair	1	117	5	236	0.00728518	0.999871	0.999871	4	37	0.00237881	9606	Homo sapiens	LIG3	P49916	KPNB1;ZBTB26;RANBP2;RANBP2;EAF1	P55199;P63279	R-HSA-6790454;R-HSA-5690997;R-HSA-6782227;R-HSA-6782234
R-HSA-1630316	Glycosaminoglycan metabolism	0	214	2	118	0.013325	0.999871	0.999871	3	98	0.00630063	9606	Homo sapiens			CTSL2;PDK1	P18827;P07711	R-HSA-9941078;R-HSA-9792569;R-HSA-9792568
R-HSA-73762	RNA Polymerase I Transcription Initiation	0	50	5	296	0.00311333	0.999874	0.999874	2	6	0.000385753	9606	Homo sapiens			RPRD1A;GTF3C3;PPP1CB;RIF1;EAF1	O15160;Q9H5J8;P53803;P62875;P19388	R-HSA-73729;R-HSA-73865
R-HSA-9013973	TICAM1-dependent activation of IRF3/IRF7	1	15	8	322	0.000933998	0.999877	0.999877	12	15	0.000964382	9606	Homo sapiens	TANK	Q92844	TRAF5;CEP250;TANK;VCL;STX3;SLMAP;GAPDH;AKAP6	Q14164;Q92844;Q13114;Q9UHD2;Q96CV9	R-HSA-9830710;R-HSA-9013992;R-HSA-9828196;R-HSA-9013979;R-HSA-9013978;R-HSA-9828209;R-HSA-9830706;R-HSA-9013985;R-HSA-9828205;R-HSA-9828204;R-HSA-9828200;R-HSA-9013990
R-HSA-5693554	Resolution of D-loop Structures through Synthesis-Dependent Strand Annealing (SDSA)	0	31	8	306	0.00193026	0.999881	0.999881	1	1	6.42921e-05	9606	Homo sapiens			MORF4L2;C14orf118;MAP3K9;ZNF417;USP12;GNB5;RIMS3;LONRF1	Q96B01;Q86YC2;Q92993	R-HSA-5693589
R-HSA-8857538	PTK6 promotes HIF1A stabilization	0	9	13	325	0.000560399	0.999881	0.999881	3	6	0.000385753	9606	Homo sapiens			EGLN3;SV2A;KPNB1;OPA1;RIF1;DNM1L;PFKP;SLC25A4;LDHA;RANBP2;CDC42EP3;ZRANB2;EGLN1	Q16665;Q5S007	R-HSA-8857583;R-HSA-8857565;R-HSA-9634702
R-HSA-622312	Inflammasomes	0	34	8	310	0.00211706	0.999884	0.999884	4	28	0.00180018	9606	Homo sapiens			LRRN4;FLNA;ACTN1;MAP3K9;CHORDC1;KLHL38;GAPDH;FAM162A	P10599;P08238;Q9Y2Z0	R-HSA-874087;R-HSA-1250264;R-HSA-1250280;R-HSA-1250253
R-HSA-6804758	Regulation of TP53 Activity through Acetylation	1	39	3	304	0.00242839	0.999893	0.999893	5	14	0.00090009	9606	Homo sapiens	AKT3	Q9Y243	CDK2;FAM60A;NDUFS1	Q9H160;P29590;Q09472	R-HSA-6811479;R-HSA-6805620;R-HSA-3222093;R-HSA-6805640;R-HSA-6810376
R-HSA-447043	Neurofascin interactions	0	9	4	326	0.000560399	0.999893	0.999893	1	7	0.000450045	9606	Homo sapiens			ANKRD36B;RPRD1A;TRAF5;EAF1	O00560	R-HSA-373738
R-HSA-5637810	Constitutive Signaling by EGFRvIII	2	22	13	415	0.00136986	0.999895	0.999895	4	18	0.00115726	9606	Homo sapiens	EGF;CBL	P22681;P01133	EGF;CBL;ALDOA;LRIG1;GAPDH;CBL;PTPRF;CSRP1;PDK3;C1orf113;MPL;DDR1;TOM1L1	P29353;P22681;P00533	R-HSA-5637766;R-HSA-5637794;R-HSA-1247999;R-HSA-5638137
R-HSA-5637812	Signaling by EGFRvIII in Cancer	2	22	13	415	0.00136986	0.999895	0.999895	4	18	0.00115726	9606	Homo sapiens	EGF;CBL	P22681;P01133	EGF;CBL;ALDOA;LRIG1;GAPDH;CBL;PTPRF;CSRP1;PDK3;C1orf113;MPL;DDR1;TOM1L1	P29353;P22681;P00533	R-HSA-5637766;R-HSA-5637794;R-HSA-1247999;R-HSA-5638137
R-HSA-9031628	NGF-stimulated transcription	2	56	9	381	0.00348692	0.999898	0.999898	17	37	0.00237881	9606	Homo sapiens	ATF2;SRF	P11831;P15336	MORF4L2;CSRP2;ACTR3;CDK2;TSGA10;PRKAA2;SMARCC1;ZNF417;MYOCD	P50570;Q00535;Q15742;Q15078;P11831;Q7LC44;P50553;Q09472	R-HSA-9620723;R-HSA-9031624;R-HSA-9616368;R-HSA-9619838;R-HSA-9613213;R-HSA-9612509;R-HSA-9612514;R-HSA-9031610;R-HSA-9613476;R-HSA-9612516;R-HSA-9613451;R-HSA-9612073;R-HSA-9616110;R-HSA-9616367;R-HSA-9612076;R-HSA-9620717;R-HSA-9612493
R-HSA-2151201	Transcriptional activation of mitochondrial biogenesis	2	89	9	352	0.00554172	0.9999	0.9999	7	32	0.00205735	9606	Homo sapiens	ATF2;IDH2	P15336;P48735	OPA1;CREBZF;CAP2;MLL;MTSS1L;LRPPRC;NUPL1;ATF2;LONRF1	P13196;Q06547-2;P15336;Q9UBK2;Q06547-3;Q9NTG7;P51610	R-HSA-1592250;R-HSA-1592238;R-HSA-5688289;R-HSA-1605535;R-HSA-1368140;R-HSA-1592240;R-HSA-2466367
R-HSA-416476	G alpha (q) signalling events	7	284	14	508	0.0176837	0.999902	0.999902	10	35	0.00225023	9606	Homo sapiens	DGKG;DGKD;GNG4;ITPR1;GNB5;MCHR1;DGKH	Q14643;P49619;P50150;O14775;Q86XP1;Q99705;Q16760	EGF;MAP3K9;CBL;ALDOA;LRIG1;GAPDH;CBL;PTPRF;C1orf111;CSRP1;PDK3;C1orf113;MPL;TOM1L1	P17252;Q99685;P00533	R-HSA-749448;R-HSA-426240;R-HSA-749452;R-HSA-139941;R-HSA-400015;R-HSA-2179387;R-HSA-750993;R-HSA-139854;R-HSA-426043;R-HSA-379048
R-HSA-6811442	Intra-Golgi and retrograde Golgi-to-ER traffic	4	219	6	395	0.0136364	0.999903	0.999903	14	48	0.00308602	9606	Homo sapiens	KIFC2;RDX;RAB9B;CAP2	Q9NP90;Q96AC6;O94955;P47756	TTPA;SCHIP1;STX3;RHBDD1;GTF3C3;KIAA1715	O95249;Q13190;O43752;O60664;O75396;Q9UIL1;O15498;P53365	R-HSA-8849350;R-HSA-6811426;R-HSA-6814671;R-HSA-6814670;R-HSA-6814094;R-HSA-8849353;R-HSA-8847638;R-HSA-6814675;R-HSA-6814674;R-HSA-6814096;R-HSA-6811423;R-HSA-6811422;R-HSA-6814683;R-HSA-6811417
R-HSA-9609646	HCMV Infection	4	270	8	324	0.016812	0.999905	0.999905	8	31	0.00199306	9606	Homo sapiens	RANBP2;NUP210;NUPL1	P49792;Q9BVL2-2;Q9BVL2-1;Q8TEM1	ZNF292;ZNF445;MPP7;ZNF514;ZNF550;RIF1;HNRPLL;ZNF382	Q13263;P61978;P83916	R-HSA-9614816;R-HSA-9624033;R-HSA-9614369;R-HSA-9636128;R-HSA-9614810;R-HSA-9698926;R-HSA-9614367;R-HSA-9629004
R-HSA-1236975	Antigen processing-Cross presentation	1	120	7	230	0.00747198	0.99991	0.99991	6	25	0.0016073	9606	Homo sapiens	CTSL2	O60911	VAMP1;VAMP1;NFATC2IP;STX3;RHBDD1;USP12;CD9	O75396;O00161;Q12846;P27797	R-HSA-8863895;R-HSA-8863973;R-HSA-8951595;R-HSA-8863858;R-HSA-1236948;R-HSA-8863914
R-HSA-1643713	Signaling by EGFR in Cancer	2	32	13	415	0.00199253	0.99991	0.99991	26	42	0.00270027	9606	Homo sapiens	EGF;CBL	P22681;P01133	EGF;CBL;ALDOA;LRIG1;GAPDH;CBL;PTPRF;CSRP1;PDK3;C1orf113;MPL;DDR1;TOM1L1	P29353;P22681;P00533	R-HSA-1225947;R-HSA-1226014;R-HSA-1225950;R-HSA-1225951;R-HSA-1226012;R-HSA-1225949;R-HSA-5637766;R-HSA-1220610;R-HSA-1220611;R-HSA-1220612;R-HSA-1220613;R-HSA-1169421;R-HSA-1225978;R-HSA-1247999;R-HSA-5638137;R-HSA-1247842;R-HSA-1247841;R-HSA-1226016;R-HSA-1225952;R-HSA-5637794;R-HSA-1248677;R-HSA-1225956;R-HSA-1247844;R-HSA-1225957;R-HSA-1225960;R-HSA-1225961
R-HSA-72202	Transport of Mature Transcript to Cytoplasm	4	90	14	536	0.00560399	0.999912	0.999912	12	13	0.000835798	9606	Homo sapiens	RANBP2;NUP210;NUPL1	P49792;Q9BVL2-2;Q9BVL2-1;Q8TEM1	KPNB1;CPSF7;RPRD1A;RANBP2;PPIG;KIAA0907;EIF4A2;TRAF5;TANK;NEK4;RANBP2;ZRANB2;LRPPRC;LONRF1	P82979;Q07955;Q09161;Q13243;P06730;O95391;P26368;Q9UBU9;Q05519	R-HSA-77587;R-HSA-158481;R-HSA-159046;R-HSA-158484;R-HSA-159050;R-HSA-75097;R-HSA-75096;R-HSA-158441;R-HSA-75098;R-HSA-77594;R-HSA-158447;R-HSA-111439
R-HSA-2555396	Mitotic Metaphase and Anaphase	5	237	13	476	0.0147572	0.999918	0.999918	15	33	0.00212164	9606	Homo sapiens	RANBP2;AHCTF1;NUPL1;KPNB1	P49792;Q14974;Q9BVL2-2;Q9BVL2-1;Q8WYP5	KPNB1;IPO7;ZBTB26;RANBP2;GTF3C3;SATB2;NHSL2;TANK;RANBP2;C1orf226;NUPL1;BHLHA15;NOS1AP	P18754;Q14974;P53350;Q96HA1;P63279;Q8WUX9;Q14739	R-HSA-163010;R-HSA-2467809;R-HSA-2467811;R-HSA-9634169;R-HSA-9624798;R-HSA-3000449;R-HSA-9668415;R-HSA-9615901;R-HSA-9624800;R-HSA-9615937;R-HSA-9634219;R-HSA-9618378;R-HSA-9615945;R-HSA-9668335;R-HSA-9624845
R-HSA-5638302	Signaling by Overexpressed Wild-Type EGFR in Cancer	1	8	12	342	0.000498132	0.999919	0.999919	2	2	0.000128584	9606	Homo sapiens	EGF	P01133	PTPRF;CSRP1;EGF;PDK3;C1orf113;CBL;MPL;ALDOA;LRIG1;GAPDH;TOM1L1;CBL	P00533	R-HSA-1248677;R-HSA-1225978
R-HSA-5638303	Inhibition of Signaling by Overexpressed EGFR	1	8	12	342	0.000498132	0.999919	0.999919	2	2	0.000128584	9606	Homo sapiens	EGF	P01133	PTPRF;CSRP1;EGF;PDK3;C1orf113;CBL;MPL;ALDOA;LRIG1;GAPDH;TOM1L1;CBL	P00533	R-HSA-1248677;R-HSA-1225978
R-HSA-4551638	SUMOylation of chromatin organization proteins	6	62	18	679	0.00386052	0.999923	0.999923	15	15	0.000964382	9606	Homo sapiens	RANBP2;NUP210;SATB2;NUPL1;PHC3	P49792;Q9UPW6;Q9BVL2-2;Q9BVL2-1;Q8TEM1;Q8NDX5	KPNB1;FGF11;ZBTB26;FAM60A;RANBP2;SATB2;PRKRA;ATF2;UCHL5;MORF4L2;L3MBTL;TRAF5;MPP7;RLF;HAT1;RANBP2;RIF1;C5orf24	Q13547;Q92769;Q9UPW6;O96006;P62805;O75928-2;Q969R5;Q01826;P63279;P45973	R-HSA-4551655;R-HSA-6804485;R-HSA-4570496;R-HSA-8956365;R-HSA-4615872;R-HSA-4615873;R-HSA-4615905;R-HSA-4616015;R-HSA-4551727;R-HSA-4570485;R-HSA-4615987;R-HSA-4615889;R-HSA-4615839;R-HSA-4615900;R-HSA-4615933
R-HSA-446193	Biosynthesis of the N-glycan precursor (dolichol lipid-linked oligosaccharide, LLO) and transfer to a nascent protein	1	175	2	176	0.0108966	0.999923	0.999923	3	66	0.00424328	9606	Homo sapiens	ST6GAL2	Q96JF0	PPAPDC1A;ATF2	P78382;P19367	R-HSA-9909159;R-HSA-727807;R-HSA-4085033
R-HSA-5620920	Cargo trafficking to the periciliary membrane	1	57	5	312	0.00354919	0.999925	0.999925	6	27	0.00173589	9606	Homo sapiens	MCHR1	Q99705	TFRC;VAMP1;PM20D2;BNIP3;PPAPDC1A	Q3SXY8;O75695	R-HSA-5638007;R-HSA-5638004;R-HSA-5638016;R-HSA-5624127;R-HSA-5624126;R-HSA-5624953
R-HSA-9764561	Regulation of CDH1 Function	2	65	10	389	0.00404732	0.999927	0.999927	8	16	0.00102867	9606	Homo sapiens	ACTC1;VCL	P18206;P68032	NEK4;OXCT1;SORBS1;VCL;ZNF550;PRKAA2;TLN1;RYR2;VCL;IGF1R	P42566;P50570;P18206;P35221;Q00987	R-HSA-9934294;R-HSA-9934486;R-HSA-9817330;R-HSA-9934751;R-HSA-9766223;R-HSA-9934410;R-HSA-9766219;R-HSA-9934584
R-HSA-264876	Insulin processing	2	32	11	423	0.00199253	0.999928	0.999928	5	17	0.00109297	9606	Homo sapiens	RAB27A;ERO1L	Q86YB8;P51159	VAMP1;ANKRD36B;SPAG4;MACF1;TRIM9;EXOC6B;ERO1L;KLHDC5;GAPDH;TSPAN2;ENO2	O60645;Q9UPT5;Q8TAG9;P07237;Q8IWU4;Q8IYI6;Q96A65;Q96KP1;Q9NV70;Q86YB8;O00471	R-HSA-264997;R-HSA-9817575;R-HSA-437136;R-HSA-9023171;R-HSA-265177
R-HSA-9834899	Specification of the neural plate border	0	24	8	328	0.0014944	0.999931	0.999931	8	15	0.000964382	9606	Homo sapiens			CTSL2;TNIK;UBR5;XRCC5;FEM1B;GAPDH;YAP1;IGF1R	P56704;P48431;Q15915;P35222	R-HSA-9835255;R-HSA-9835623;R-HSA-9835252;R-HSA-9835266;R-HSA-9834897;R-HSA-9835244;R-HSA-9835484;R-HSA-9835496
R-HSA-216083	Integrin cell surface interactions	4	86	18	528	0.00535492	0.999933	0.999933	19	55	0.00353607	9606	Homo sapiens	ITGA3;COL4A6;ITGA8;TNC	P53708;Q14031;P24821;P26006	SLC2A1;OTUD4;CPSF7;KPNB1;TFRC;GREM1;PDK1;TLN1;SLC16A1;GTF3C3;ALDOA;CD9;RIMS3;MACF1;HAT1;VCL;MRPL49;ATXN7	P04004;O00468;P16070;P35968;P19320;P35613;P16284	R-HSA-216064;R-HSA-210304;R-HSA-4085083;R-HSA-4539779;R-HSA-4088281;R-HSA-216068;R-HSA-2467436;R-HSA-216040;R-HSA-2327695;R-HSA-216076;R-HSA-265428;R-HSA-204434;R-HSA-265429;R-HSA-216050;R-HSA-4088264;R-HSA-265426;R-HSA-2752115;R-HSA-198941;R-HSA-216061
R-HSA-6799198	Complex I biogenesis	1	71	6	330	0.00442092	0.999933	0.999933	7	14	0.00090009	9606	Homo sapiens	NDUFS1	P28331	PHF16;ST6GAL2;WDR26;C3orf52;PTPRN;NDUFS1	P19404;Q9NPL8;O75489;Q9P032;O75380;O43920	R-HSA-6800870;R-HSA-6800868;R-HSA-6799203;R-HSA-6799196;R-HSA-6788556;R-HSA-6799179;R-HSA-6788523
R-HSA-8869496	TFAP2A acts as a transcriptional repressor during retinoic acid induced cell differentiation	0	9	7	344	0.000560399	0.999935	0.999935	3	7	0.000450045	9606	Homo sapiens			ACTR3;PBRM1;ZNF445;AHCTF1;PDK3;MLL;C4orf29	P46087;P06748;P10809	R-HSA-8869558;R-HSA-8869568;R-HSA-8869560
R-HSA-2122947	NOTCH1 Intracellular Domain Regulates Transcription	0	57	11	312	0.00354919	0.999937	0.999937	7	18	0.00115726	9606	Homo sapiens			EGLN3;CDK2;OPA1;PBRM1;MLL;CTPS;PTPN14;SMARCC1;GTF3C3;EGLN1;LRPPRC	P46531;Q92793;Q16665;P01106;Q09472	R-HSA-1912396;R-HSA-1912394;R-HSA-1912388;R-HSA-1912391;R-HSA-9667657;R-HSA-1912385;R-HSA-1980067
R-HSA-5693568	Resolution of D-loop Structures through Holliday Junction Intermediates	0	39	8	331	0.00242839	0.999937	0.999937	3	12	0.000771506	9606	Homo sapiens			MORF4L2;C14orf118;MAP3K9;ZNF417;USP12;GNB5;RIMS3;LONRF1	Q96B01;Q86YC2;Q92993	R-HSA-5686469;R-HSA-5686483;R-HSA-5686410
R-HSA-180786	Extension of Telomeres	1	67	6	317	0.00417186	0.999937	0.999937	6	28	0.00180018	9606	Homo sapiens	CDK2	P24941	XRCC5;EML2;PLOD2;NUPL1;UCHL5;C6orf168	Q86WV5;Q14191;Q9Y265;Q9H668;Q2NKJ3;Q9Y230;P40937	R-HSA-9668902;R-HSA-163096;R-HSA-9686521;R-HSA-164616;R-HSA-9668831;R-HSA-174446
R-HSA-9860931	Response of endothelial cells to shear stress	6	115	20	647	0.00716065	0.999939	0.999939	18	51	0.0032789	9606	Homo sapiens	YAP1;GNG4;GNB5;TLN1;VCL;PDK1	P18206;P46937;P50150;O15530;O14775;Q9Y490	OTUD4;ITPR1;SORBS1;SORBS1;ZNF550;PDK1;PRKAA2;PTPN14;TLN1;CBL;SLMAP;INADL;GAPDH;CD9;CCDC85C;IGF1R;PTPRF;BCOR;INHBA;VCL	P18206;P31749;P50281;P46937;P06241;P18031;O15530;Q9Y490;P67775;P00519;P42224	R-HSA-9860500;R-HSA-9861300;R-HSA-9858803;R-HSA-9865520;R-HSA-9860785;R-HSA-9860796;R-HSA-9865176;R-HSA-9865511;R-HSA-9855106;R-HSA-9865184;R-HSA-9860833;R-HSA-9865167;R-HSA-9865196;R-HSA-9861324;R-HSA-9861293;R-HSA-9861485;R-HSA-9865226;R-HSA-8985943
R-HSA-5693537	Resolution of D-Loop Structures	0	40	8	332	0.00249066	0.99994	0.99994	4	13	0.000835798	9606	Homo sapiens			MORF4L2;C14orf118;MAP3K9;ZNF417;USP12;GNB5;RIMS3;LONRF1	Q96B01;Q86YC2;Q92993	R-HSA-5693589;R-HSA-5686469;R-HSA-5686483;R-HSA-5686410
R-HSA-9020956	Interleukin-27 signaling	0	13	4	351	0.000809465	0.999945	0.999945	5	20	0.00128584	9606	Homo sapiens			OTUD4;CBL;DTNA;IGF1R	P40763;P27824;P42224	R-HSA-8950441;R-HSA-8950782;R-HSA-8950398;R-HSA-8950387;R-HSA-8950518
R-HSA-977606	Regulation of Complement cascade	0	139	4	234	0.00865504	0.999945	0.999945	5	42	0.00270027	9606	Homo sapiens			OTUD4;PEX13;CACNA1C;HAT1	P01024;P04004;Q16581	R-HSA-444647;R-HSA-2530453;R-HSA-977371;R-HSA-976743;R-HSA-3266557
R-HSA-2871796	FCERI mediated MAPK activation	1	124	6	246	0.00772105	0.999948	0.999948	6	20	0.00128584	9606	Homo sapiens	NEK4	P45985	DARS;PPP1R12A;SMARCC1;LIG3;ATF2;IGF1R	P01100;P29353-2;P05412	R-HSA-450292;R-HSA-450325;R-HSA-2730844;R-HSA-2730896;R-HSA-168136;R-HSA-2730886
R-HSA-6805567	Keratinization	0	226	3	149	0.0140722	0.999949	0.999949	3	34	0.00218593	9606	Homo sapiens			ZBTB26;FAM60A;RBM24	Q92817;P07476;O60437	R-HSA-6814374;R-HSA-6810899;R-HSA-6810843
R-HSA-8936459	RUNX1 regulates genes involved in megakaryocyte differentiation and platelet function	2	76	5	391	0.00473225	0.99995	0.99995	15	33	0.00212164	9606	Homo sapiens	EIF2C3;MLL	Q9H9G7;Q03164	CDK2;FAM60A;SPEG;SMOC1;TAF5L	Q92570;Q92831;Q13547;Q99873;Q09472	R-HSA-8936616;R-HSA-8937097;R-HSA-8937037;R-HSA-8936621;R-HSA-8936481;R-HSA-8936995;R-HSA-8937016;R-HSA-8937050;R-HSA-8935740;R-HSA-8938034;R-HSA-8936979;R-HSA-8935731;R-HSA-8935732;R-HSA-8936628;R-HSA-8934742
R-HSA-2559586	DNA Damage/Telomere Stress Induced Senescence	1	70	12	314	0.00435866	0.999951	0.999951	7	18	0.00115726	9606	Homo sapiens	CDK2	P24941	MORF4L2;CDK2;MPP7;CFL2;HAT1;RIF1;RIF1;UHRF2;KIAA1191;EAF1;CFL2;LRP2BP	Q96L91;P38936;Q9Y6J0;Q9Y294;P06400;Q9NUX5	R-HSA-3878123;R-HSA-3785711;R-HSA-69562;R-HSA-4647613;R-HSA-187934;R-HSA-4647594;R-HSA-4647593
R-HSA-6804114	TP53 Regulates Transcription of Genes Involved in G2 Cell Cycle Arrest	0	21	10	347	0.0013076	0.999951	0.999951	3	11	0.000707214	9606	Homo sapiens			SHROOM3;CDK2;SPEG;SMARCC1;CBL;ALDOA;ZAK;YAP1;LONRF1;OXSR1	Q86X55;P31947;Q99873;Q09472	R-HSA-3215152;R-HSA-6803890;R-HSA-6803871
R-HSA-4755510	SUMOylation of immune response proteins	0	12	10	360	0.000747198	0.999952	0.999952	6	6	0.000385753	9606	Homo sapiens			CDK2;KPNB1;ZBTB26;TANK;RANBP2;ITGB1BP2;RANBP2;ZNF587;PRKRA;PRKRA	Q14164;Q9Y6K9;P19525;Q8N2W9;P63279	R-HSA-4656914;R-HSA-4755536;R-HSA-4755411;R-HSA-4755478;R-HSA-9834809;R-HSA-4755479
R-HSA-111885	Opioid Signalling	3	115	20	434	0.00716065	0.999954	0.999954	15	59	0.00379324	9606	Homo sapiens	GNG4;ITPR1;GNB5	Q14643;P50150;O14775	ACTR3;PKIA;KPNB1;PPP1R3B;RIF1;PPP1R2P3;PPP1CB;AKAP1;GAPDH;CCDC85C;AKAP5;PBRM1;FLNA;PPP1R3E;CTSL2;RANBP2;SIAH2;YAP1;GYS1;KPNB1	P35372;Q00535;P17612;P52292;P62136;P13861	R-HSA-167427;R-HSA-180038;R-HSA-9619127;R-HSA-167429;R-HSA-180073;R-HSA-112042;R-HSA-167433;R-HSA-180047;R-HSA-112271;R-HSA-169683;R-HSA-167408;R-HSA-169680;R-HSA-167419;R-HSA-112282;R-HSA-9668558
R-HSA-9759475	Regulation of CDH11 Expression and Function	2	35	14	433	0.00217933	0.999956	0.999956	14	28	0.00180018	9606	Homo sapiens	ADAM19;EIF2C3	Q9H9G7;Q9H013	ARL10;NEK4;UBR5;GAPDH;SATB2;PRKRA;IGF1R;PM20D2;TNIK;VCL;VCL;YAP1;GYS1;LRP2BP	Q9BY76;Q12906;Q9NQ87;P31273;P35221;P35222;Q12946	R-HSA-9761047;R-HSA-9760402;R-HSA-9759516;R-HSA-9762333;R-HSA-9759513;R-HSA-9762246;R-HSA-9759809;R-HSA-9760641;R-HSA-9759522;R-HSA-9761452;R-HSA-9760652;R-HSA-9759950;R-HSA-9761065;R-HSA-9762282
R-HSA-73854	RNA Polymerase I Promoter Clearance	0	84	5	303	0.00523039	0.999959	0.999959	2	10	0.000642921	9606	Homo sapiens			RPRD1A;GTF3C3;PPP1CB;RIF1;EAF1	O15160;Q9H5J8;P53803;P62875;P19388	R-HSA-73729;R-HSA-73865
R-HSA-5668541	TNFR2 non-canonical NF-kB pathway	1	91	7	302	0.00566625	0.999959	0.999959	8	44	0.00282885	9606	Homo sapiens	UBA3	Q8TBC4	KPNB1;TRAF5;TANK;KIAA1715;CELSR2;UBA3;KLHDC5	Q99558;Q92838;Q8TBC4;P61081;Q13114	R-HSA-5668534;R-HSA-5669012;R-HSA-5668481;R-HSA-5668545;R-HSA-5607725;R-HSA-5607721;R-HSA-5668520;R-HSA-5607722
R-HSA-9705671	SARS-CoV-2 activates/modulates innate and adaptive immune responses	4	160	13	509	0.00996264	0.999961	0.999961	13	47	0.00302173	9606	Homo sapiens	RANBP2;NUP210;NUPL1	P49792;Q9BVL2-2;Q9BVL2-1;Q8TEM1	KPNB1;SLMAP;GAPDH;PRKRA;SLC25A12;PTBP2;CDK2;PBRM1;TANK;CTSL2;RANBP2;STX3;KPNB1	P0DTD2;Q9BRV8;O95786;Q7Z434;P52292;Q92793;Q9UHD2	R-HSA-9705010;R-HSA-9705299;R-HSA-9709663;R-HSA-9708889;R-HSA-9705082;R-HSA-9717658;R-HSA-9755258;R-HSA-9716160;R-HSA-9755747;R-HSA-9756494;R-HSA-9768142;R-HSA-9754827;R-HSA-918225
R-HSA-912446	Meiotic recombination	1	59	7	329	0.00367372	0.999962	0.999962	3	10	0.000642921	9606	Homo sapiens	CDK2	P24941	MORF4L2;NEK4;RIF1;UHRF2;PPP1CB;ZNF774;SORT1	P38398;Q13472;P54132;P24941;P40692;P51587	R-HSA-912429;R-HSA-912503;R-HSA-912496
R-HSA-168181	Toll Like Receptor 7/8 (TLR7/8) Cascade	4	125	16	550	0.00778331	0.999962	0.999962	30	85	0.00546483	9606	Homo sapiens	ATF2;DUSP3;NEK4;SLC15A4	P51452;P45985;Q8N697;P15336	SLC15A4;DARS;GEM;SMARCC1;LIG3;ATF2;UCHL5;CDK2;KDM3A;TRAF5;PPP1R12A;TNIK;TANK;FBXO28;ZNF587;ZAK	P54578;Q13568;P01100;P05412;O14920;Q9HAI6;Q9Y6K9;O75582;Q70UQ0;P15336;Q8NFZ5;Q9BQ95;Q9Y4K3	R-HSA-9750226;R-HSA-451649;R-HSA-975111;R-HSA-168136;R-HSA-9750942;R-HSA-198669;R-HSA-9860295;R-HSA-9860292;R-HSA-450325;R-HSA-5609665;R-HSA-9860290;R-HSA-9749505;R-HSA-9757954;R-HSA-203797;R-HSA-166869;R-HSA-975185;R-HSA-9749494;R-HSA-199910;R-HSA-198756;R-HSA-450337;R-HSA-9860273;R-HSA-5684273;R-HSA-450292;R-HSA-451634;R-HSA-9750946;R-HSA-168053;R-HSA-168440;R-HSA-9749487;R-HSA-199935;R-HSA-986…
R-HSA-983231	Factors involved in megakaryocyte development and platelet production	6	194	16	593	0.0120797	0.999964	0.999964	17	43	0.00276456	9606	Homo sapiens	DOCK3;KIFC2;CDK2;AK3L1;AKAP1;CAP2	Q96AC6;P24941;Q9UIJ7;Q8IZD9;Q92667;P47756	ACTR3;KPNB1;FGF11;FAM60A;SORBS1;UHRF2;PPP1CB;SORT1;GAPDH;MPP7;RLF;CHML;MPL;UBP1;ZNF417;RIF1	Q8NI77;P20339;Q96ST3;Q00535;O60674;Q9BW19;P24941;Q9HAQ2;P00519;Q9UIJ7;P45973	R-HSA-1011598;R-HSA-990478;R-HSA-1013833;R-HSA-984775;R-HSA-992708;R-HSA-994148;R-HSA-983266;R-HSA-879459;R-HSA-984609;R-HSA-983259;R-HSA-994106;R-HSA-994169;R-HSA-1013881;R-HSA-1008248;R-HSA-992696;R-HSA-997237;R-HSA-1011600
R-HSA-5357956	TNFR1-induced NF-kappa-B signaling pathway	0	33	11	352	0.00205479	0.999966	0.999966	1	5	0.000321461	9606	Homo sapiens			C1orf111;OTUD4;PEX13;TANK;CDK18;GEM;FBXO28;ZNF417;KLHL38;ZNF587;NUPL1	Q13077	R-HSA-5357780
R-HSA-202403	TCR signaling	2	122	9	390	0.00759651	0.999966	0.999966	20	52	0.00334319	9606	Homo sapiens	PAK3;PDK1	O75914;O15530	KCNMA1;TRAF5;NCKAP1;TNIK;PRKAA2;PDK1;CBL;IGF1R;NHSL2	P43403;O75791;Q9Y4K3;O15530;P41240;P16333	R-HSA-430183;R-HSA-202466;R-HSA-202534;R-HSA-202437;R-HSA-202500;R-HSA-430190;R-HSA-8855375;R-HSA-202443;R-HSA-202344;R-HSA-202472;R-HSA-202222;R-HSA-202478;R-HSA-202510;R-HSA-202325;R-HSA-202453;R-HSA-202164;R-HSA-202459;R-HSA-202394;R-HSA-202489;R-HSA-203774
R-HSA-936440	Negative regulators of DDX58/IFIH1 signaling	0	37	4	350	0.00230386	0.999966	0.999966	4	13	0.000835798	9606	Homo sapiens			TRAF5;TANK;SLC25A12;PRKRA	Q7Z434;Q13114;O95786	R-HSA-936475;R-HSA-936390;R-HSA-936564;R-HSA-936563
R-HSA-204998	Cell death signalling via NRAGE, NRIF and NADE	1	81	6	306	0.00504359	0.999967	0.999967	7	17	0.00109297	9606	Homo sapiens	ARHGEF17	Q96PE2	PDK1;ZNF417;PRKAG2;GOLGA8DP;NUPL1;LONRF1	Q13501;Q00994;Q13352;Q9Y5V3	R-HSA-193650;R-HSA-205008;R-HSA-205115;R-HSA-205112;R-HSA-205039;R-HSA-205118;R-HSA-193677
R-HSA-449836	Other interleukin signaling	1	24	7	365	0.0014944	0.999968	0.999968	5	17	0.00109297	9606	Homo sapiens	STX3	Q13277	VAMP1;VAMP1;PPAPDC1A;PDK1;STX3;CD9;CCDC85C	Q13277;P01730;P18827;Q12846;Q16623	R-HSA-9014074;R-HSA-449087;R-HSA-449117;R-HSA-9014052;R-HSA-9009558
R-HSA-168138	Toll Like Receptor 9 (TLR9) Cascade	4	128	16	555	0.00797011	0.999969	0.999969	30	86	0.00552912	9606	Homo sapiens	ATF2;DUSP3;NEK4;SLC15A4	P51452;P45985;Q8N697;P15336	SLC15A4;DARS;GEM;SMARCC1;LIG3;ATF2;UCHL5;CDK2;KDM3A;TRAF5;PPP1R12A;TNIK;TANK;FBXO28;ZNF587;ZAK	P54578;Q13568;P01100;P05412;O14920;Q9HAI6;Q9Y6K9;O75582;Q70UQ0;P15336;Q8NFZ5;Q9BQ95;Q9Y4K3	R-HSA-9750226;R-HSA-451649;R-HSA-975111;R-HSA-168136;R-HSA-9750942;R-HSA-198669;R-HSA-9860295;R-HSA-9860292;R-HSA-450325;R-HSA-5609665;R-HSA-9860290;R-HSA-9749505;R-HSA-9757954;R-HSA-203797;R-HSA-166869;R-HSA-975185;R-HSA-9749494;R-HSA-199910;R-HSA-198756;R-HSA-450337;R-HSA-9860273;R-HSA-5684273;R-HSA-450292;R-HSA-451634;R-HSA-9750946;R-HSA-168053;R-HSA-168440;R-HSA-9749487;R-HSA-199935;R-HSA-986…
R-HSA-936964	Activation of IRF3, IRF7 mediated by TBK1, IKK蔚 (IKBKE)	1	21	10	368	0.0013076	0.999971	0.999971	12	15	0.000964382	9606	Homo sapiens	TANK	Q92844	TRAF5;CEP250;TANK;VCL;DDR1;STX3;SLMAP;GAPDH;IGF1R;AKAP6	Q13114;Q14164;Q06124;Q92844;Q9UHD2;Q96CV9	R-HSA-9823910;R-HSA-5362500;R-HSA-9823904;R-HSA-9823939;R-HSA-5362486;R-HSA-9824882;R-HSA-166245;R-HSA-9823906;R-HSA-9823932;R-HSA-9823934;R-HSA-2201338;R-HSA-166271
R-HSA-9911233	Expression of NOTCH2NL genes	0	12	10	370	0.000747198	0.999972	0.999972	4	9	0.000578629	9606	Homo sapiens			LRRN4;TTPA;SMOC1;GEM;SPINK2;PRKAA2;ZNF417;KLHL38;ZNF587;MXI1	Q7Z3S9;P0DPK4	R-HSA-9911236;R-HSA-9925730;R-HSA-9911230;R-HSA-9925720
R-HSA-9616222	Transcriptional regulation of granulopoiesis	2	70	14	425	0.00435866	0.999973	0.999973	7	27	0.00173589	9606	Homo sapiens	CDK2;MLL	P24941;Q03164	OPA1;PTPN14;SMARCC1;UHRF2;GTF3C3;SORT1;IGF1R;CDK2;NDUFS1;MLL;CTPS;LRPPRC;NUPL1;LRP2BP	Q13887;P38936;P01106;P24941;Q9UJU2;Q09472	R-HSA-9622386;R-HSA-8865505;R-HSA-9634442;R-HSA-9624120;R-HSA-9617064;R-HSA-9624668;R-HSA-9634445
R-HSA-9705683	SARS-CoV-2-host interactions	8	248	19	727	0.0154421	0.999975	0.999975	21	67	0.00430757	9606	Homo sapiens	RANBP2;SMG1;NUP210;AKT3;NUPL1;INADL;PDK1	P49792;Q9Y243;O15530;Q9BVL2-2;Q8NI35;Q9BVL2-1;Q8TEM1;P62308	KPNB1;BNIP3L;PDK1;SLMAP;INADL;GAPDH;PRKRA;SLC25A12;PTPRF;CDK2;PTBP2;PBRM1;STBD1;TANK;CTSL2;RANBP2;STX3;YAP1;KPNB1	Q9P2Y5;Q9BRV8;O95786;Q8N3R9;P52292;O15530;Q92793;Q9GZQ8;Q8NI35;Q03135;P0DTD2;Q7Z434;Q9UHD2	R-HSA-9754518;R-HSA-9754775;R-HSA-9705681;R-HSA-9705010;R-HSA-9705299;R-HSA-191786;R-HSA-9709663;R-HSA-9708889;R-HSA-9705082;R-HSA-9717658;R-HSA-9755258;R-HSA-420661;R-HSA-9716160;R-HSA-9755777;R-HSA-9755747;R-HSA-9756494;R-HSA-9768142;R-HSA-198270;R-HSA-9730505;R-HSA-9754827;R-HSA-918225
R-HSA-5610787	Hedgehog 'off' state	0	111	10	293	0.00691158	0.999975	0.999975	12	32	0.00205735	9606	Homo sapiens			PRKAA2;UBR5;ALDH1B1;USP12;FAM83G;KLHDC5;EPM2AIP1;GAPDH;ARIH2;GYS1	Q8N6U8;P08151;O75386;P48729;P49841;Q9UMX1	R-HSA-5610757;R-HSA-5610725;R-HSA-5617412;R-HSA-5610758;R-HSA-5610726;R-HSA-5610723;R-HSA-5610754;R-HSA-5610722;R-HSA-5610732;R-HSA-5610718;R-HSA-5610760;R-HSA-5610730
R-HSA-8983432	Interleukin-15 signaling	0	16	9	383	0.000996264	0.999976	0.999976	4	17	0.00109297	9606	Homo sapiens			DARS;FLNA;CPSF7;EPHB1;CBL;DTNA;DDR1;TOM1L1;TSPAN2	P40763;P29353;P62993	R-HSA-8983373;R-HSA-8983374;R-HSA-8983299;R-HSA-8983394
R-HSA-109606	Intrinsic Pathway for Apoptosis	1	64	5	357	0.00398506	0.999976	0.999976	14	63	0.00405041	9606	Homo sapiens	AKT3	Q9Y243	PPP1CB;ITPR1;RIF1;YEATS2;LONRF1	Q9BZF9;Q9Y2G2;P10415;P98170	R-HSA-508163;R-HSA-9627350;R-HSA-198347;R-HSA-9692376;R-HSA-6804652;R-HSA-114252;R-HSA-114352;R-HSA-9627107;R-HSA-114256;R-HSA-9627104;R-HSA-114261;R-HSA-9627078;R-HSA-6805426;R-HSA-9627369
R-HSA-166658	Complement cascade	0	156	4	250	0.00971357	0.999977	0.999977	8	72	0.00462903	9606	Homo sapiens			OTUD4;PEX13;CACNA1C;HAT1	P01024;P04004;Q16581	R-HSA-444647;R-HSA-166817;R-HSA-2530453;R-HSA-977371;R-HSA-174551;R-HSA-183130;R-HSA-976743;R-HSA-3266557
R-HSA-156580	Phase II - Conjugation of compounds	0	259	5	141	0.016127	0.999978	0.999978	4	70	0.00450045	9606	Homo sapiens			ESYT1;NIPAL4;UBR5;FEM1B;C4orf29	P22309;Q9NUJ1;P21964;O95861	R-HSA-9632039;R-HSA-5694563;R-HSA-176606;R-HSA-175983
R-HSA-9692916	SARS-CoV-1 activates/modulates innate immune responses	2	60	12	455	0.00373599	0.999979	0.999979	8	30	0.00192876	9606	Homo sapiens	PPIG;KPNB1	Q14974;Q13427	KPNB1;TRAF5;PBRM1;IPO7;TANK;RANBP2;CTSL2;RANBP2;PRKRA;SLC25A12;GOLGA8DP;KPNB1	P59595;Q13114;Q14974;O95786;Q7Z434;P52292;Q13287	R-HSA-9728804;R-HSA-9705959;R-HSA-9731047;R-HSA-9706977;R-HSA-9693589;R-HSA-9685189;R-HSA-9685179;R-HSA-9685162
R-HSA-9764260	Regulation of Expression and Function of Type II Classical Cadherins	2	39	14	459	0.00242839	0.999979	0.999979	15	33	0.00212164	9606	Homo sapiens	ADAM19;EIF2C3	Q9H9G7;Q9H013	ARL10;NEK4;UBR5;GAPDH;SATB2;PRKRA;IGF1R;PM20D2;TNIK;VCL;VCL;YAP1;GYS1;LRP2BP	Q9BY76;Q12906;Q9NQ87;P31273;P35221;P35222;Q12946	R-HSA-9761047;R-HSA-9760402;R-HSA-9759516;R-HSA-9762333;R-HSA-9759513;R-HSA-9762246;R-HSA-9759809;R-HSA-9760641;R-HSA-9759522;R-HSA-9773218;R-HSA-9761452;R-HSA-9760652;R-HSA-9759950;R-HSA-9761065;R-HSA-9762282
R-HSA-9825892	Regulation of MITF-M-dependent genes involved in cell cycle and proliferation	2	27	13	473	0.0016812	0.99998	0.99998	8	20	0.00128584	9606	Homo sapiens	CDK2	P24941;ENSG00000123374	FAM60A;PLXNB3;CBL;UHRF2;GTF3C3;SORT1;SATB2;NHSL2;CDK2;TANK;C1orf226;LRP2BP;NOS1AP	P24385;Q13547;Q96ST3;P08581;P14635;P38936;P53350;P24941	R-HSA-9824597;R-HSA-9858566;R-HSA-9858647;R-HSA-9858645;R-HSA-9858560;R-HSA-9858641;R-HSA-9825837;R-HSA-9858636
R-HSA-174143	APC/C-mediated degradation of cell cycle proteins	1	79	10	346	0.00491905	0.99998	0.99998	14	40	0.00257169	9606	Homo sapiens	CDK2	P24941	USP37;CDK2;TANK;UHRF2;C1orf226;GTF3C3;EPM2AIP1;SATB2;NHSL2;NOS1AP	Q9UM11;Q13257;P53350;Q12834;P06400;Q13309	R-HSA-174119;R-HSA-174251;R-HSA-174124;R-HSA-188371;R-HSA-174224;R-HSA-174070;R-HSA-141429;R-HSA-9686980;R-HSA-174235;R-HSA-174139;R-HSA-174174;R-HSA-174079;R-HSA-188191;R-HSA-141437
R-HSA-453276	Regulation of mitotic cell cycle	1	79	10	346	0.00491905	0.99998	0.99998	14	40	0.00257169	9606	Homo sapiens	CDK2	P24941	USP37;CDK2;TANK;UHRF2;C1orf226;GTF3C3;EPM2AIP1;SATB2;NHSL2;NOS1AP	Q9UM11;Q13257;P53350;Q12834;P06400;Q13309	R-HSA-174119;R-HSA-174251;R-HSA-174124;R-HSA-188371;R-HSA-174224;R-HSA-174070;R-HSA-141429;R-HSA-9686980;R-HSA-174235;R-HSA-174139;R-HSA-174174;R-HSA-174079;R-HSA-188191;R-HSA-141437
R-HSA-416993	Trafficking of GluR2-containing AMPA receptors	0	23	13	375	0.00143213	0.999981	0.999981	3	3	0.000192876	9606	Homo sapiens			CACNA1C;EAF1;EPM2AIP1;MSRB3;RIMS3;MORF4L2;TRAF5;LMO1;GABBR1;ZNF417;ZNF774;LONRF1;SPEG	P46459;Q9NRD5	R-HSA-421007;R-HSA-416639;R-HSA-416985
R-HSA-9711097	Cellular response to starvation	1	176	10	227	0.0109589	0.999981	0.999981	11	28	0.00180018	9606	Homo sapiens	ATF2	P15336	TFRC;CREBZF;PARD6B;C14orf118;HAT1;ZNF417;KLHL38;ZNF587;GOLGA8DP;ATF2	Q96RU7;P15336;Q9P0V3;P18848;P35638;P18847	R-HSA-9650722;R-HSA-9635936;R-HSA-9635927;R-HSA-9640167;R-HSA-9635892;R-HSA-9635915;R-HSA-9635912;R-HSA-9644926;R-HSA-381128;R-HSA-1791173;R-HSA-9635804
R-HSA-9707616	Heme signaling	1	70	16	345	0.00435866	0.999982	0.999982	12	25	0.0016073	9606	Homo sapiens	ATF2	P15336	SLC2A1;CREBZF;FGF11;ST6GAL2;FBXO22;ZNF550;KIAA1737;SMARCC1;PGK1;ATF2;PGK1;TSPAN2;SLC38A1;MLL;STX3;LRPPRC	O15173;O15516;O14867;P15336;O75376;O15379;Q9UBK2;Q96EB6;O14980	R-HSA-400342;R-HSA-1368069;R-HSA-5663271;R-HSA-1368119;R-HSA-9707856;R-HSA-5663265;R-HSA-9707683;R-HSA-1368140;R-HSA-9708430;R-HSA-5663245;R-HSA-5663258;R-HSA-9707690
R-HSA-674695	RNA Polymerase II Pre-transcription Events	1	82	6	359	0.00510585	0.999983	0.999983	9	17	0.00109297	9606	Homo sapiens	EAF1	Q96JC9	PHF16;BCOR;BCOR;EAF1;NUPL1;NOS1AP	Q00403;P42568;Q9UHB7;Q96JC9;Q8IXH7;Q03111;P55199;Q96CJ1	R-HSA-75856;R-HSA-113411;R-HSA-113429;R-HSA-113413;R-HSA-112437;R-HSA-113414;R-HSA-112392;R-HSA-112395;R-HSA-73946
R-HSA-5684996	MAPK1/MAPK3 signaling	5	316	8	459	0.0196762	0.999983	0.999983	16	82	0.00527196	9606	Homo sapiens	PPP1CB;GDNF;EGF;TLN1;VCL	P18206;P39905;P62140;P01133;Q9Y490	LMO1;EIF2C3;BCOR;CHORDC1;INHBA;WDR6;YAP1;IGF1R	P53041;P26045;Q02750;P15056	R-HSA-109857;R-HSA-8867654;R-HSA-5672980;R-HSA-5672978;R-HSA-109863;R-HSA-5675198;R-HSA-9657599;R-HSA-8867658;R-HSA-9657603;R-HSA-5672965;R-HSA-9657606;R-HSA-5672972;R-HSA-9657608;R-HSA-5672973;R-HSA-9658445;R-HSA-5675433
R-HSA-163841	Gamma carboxylation, hypusinylation, hydroxylation, and arylsulfatase activation	0	95	8	319	0.00591532	0.999984	0.999984	6	50	0.00321461	9606	Homo sapiens			CPSF7;DDX18;NOM1;IPO7;C3orf64;UBR5;KIAA0907;PRKRA	P00740;P26368;P62753	R-HSA-9630022;R-HSA-159796;R-HSA-9631355;R-HSA-159803;R-HSA-159836;R-HSA-9629869
R-HSA-164952	The role of Nef in HIV-1 replication and disease pathogenesis	0	29	13	389	0.00180573	0.999985	0.999985	11	20	0.00128584	9606	Homo sapiens			PAK3;PARD6B;SORBS1;CBL;EAF1;GAPDH;CCDC85C;PTPRF;FBXO28;FEM1B;LRPPRC;DOCK3;SV2A	P06239;P63000;P01730;Q96CW1;P06241;Q92556;Q9UI12;Q13177	R-HSA-167633;R-HSA-167601;R-HSA-167537;R-HSA-182186;R-HSA-200954;R-HSA-182171;R-HSA-200952;R-HSA-167566;R-HSA-200879;R-HSA-164943;R-HSA-200908
R-HSA-9833110	RSV-host interactions	0	116	8	302	0.00722291	0.999985	0.999985	9	27	0.00173589	9606	Homo sapiens			CDK2;FLNA;IARS2;PRKRA;PRKRA;ARIH2;SLC25A12;LONRF1	P52630;P19525;O14933;Q14457;O95786;Q7Z434;Q92793	R-HSA-9833446;R-HSA-9833155;R-HSA-9833248;R-HSA-9836769;R-HSA-9837231;R-HSA-9717469;R-HSA-909719;R-HSA-9833436;R-HSA-9833388
R-HSA-5685938	HDR through Single Strand Annealing (SSA)	0	39	8	376	0.00242839	0.999985	0.999985	2	6	0.000385753	9606	Homo sapiens			MORF4L2;SORBS1;C14orf118;MAP3K9;ZNF417;GNB5;RIMS3;LONRF1	P00519;Q92993	R-HSA-5686657;R-HSA-5686587
R-HSA-975138	TRAF6 mediated induction of NFkB and MAP kinases upon TLR7/8 or 9 activation	3	120	15	512	0.00747198	0.999985	0.999985	24	60	0.00385753	9606	Homo sapiens	ATF2;DUSP3;NEK4	P51452;P45985;P15336	DARS;GEM;SMARCC1;LIG3;ATF2;UCHL5;CDK2;KDM3A;TRAF5;PPP1R12A;TANK;TNIK;FBXO28;ZNF587;ZAK	P54578;P01100;Q9Y6K9;O75582;Q70UQ0;P15336;P05412;Q8NFZ5;Q9BQ95;Q9Y4K3;O14920	R-HSA-9749494;R-HSA-199910;R-HSA-9750226;R-HSA-451649;R-HSA-198756;R-HSA-450337;R-HSA-5684273;R-HSA-168136;R-HSA-9750942;R-HSA-198669;R-HSA-450292;R-HSA-450325;R-HSA-5609665;R-HSA-451634;R-HSA-9749505;R-HSA-9757954;R-HSA-203797;R-HSA-9750946;R-HSA-166869;R-HSA-168053;R-HSA-168440;R-HSA-9749487;R-HSA-199935;R-HSA-975185
R-HSA-888590	GABA synthesis, release, reuptake and degradation	0	37	13	376	0.00230386	0.999987	0.999987	2	10	0.000642921	9606	Homo sapiens			PPAPDC1A;PDK1;HSPA4L;TLN1;RIMS3;VAMP1;RAB3B;LDHA;CHML;STX3;YAP1;ARMC1;VLDLR	Q86UR5;P21579;P20336;P11142;Q16623	R-HSA-888589;R-HSA-917744
R-HSA-9683701	Translation of Structural Proteins	0	49	9	373	0.00305106	0.999988	0.999988	8	37	0.00237881	9606	Homo sapiens			KPNB1;ZBTB26;RANBP2;UBR5;RANBP2;GAPDH;PRKRA;IGF1R;GYS1	P27824;P59595;P49841;P63279	R-HSA-9683714;R-HSA-9683634;R-HSA-9683664;R-HSA-9683687;R-HSA-9683735;R-HSA-9686061;R-HSA-9687724;R-HSA-9683772
R-HSA-9766229	Degradation of CDH1	0	57	8	367	0.00354919	0.999988	0.999988	4	10	0.000642921	9606	Homo sapiens			NEK4;OXCT1;VCL;ZNF550;PRKAA2;RYR2;VCL;IGF1R	P42566;P50570;P35221;Q00987	R-HSA-9934751;R-HSA-9766223;R-HSA-9766219;R-HSA-9934584
R-HSA-191273	Cholesterol biosynthesis	0	86	6	330	0.00535492	0.999988	0.999988	11	45	0.00289315	9606	Homo sapiens			VAMP1;BNIP3;INSIG2;STX3;RHBDD1;BHLHA15	Q15800;Q15125;Q15738;Q14739	R-HSA-194674;R-HSA-194642;R-HSA-9947207;R-HSA-194641;R-HSA-9947203;R-HSA-195690;R-HSA-9945822;R-HSA-6807052;R-HSA-9945787;R-HSA-194718;R-HSA-194669
R-HSA-975871	MyD88 cascade initiated on plasma membrane	3	109	15	536	0.00678705	0.999988	0.999988	25	70	0.00450045	9606	Homo sapiens	ATF2;DUSP3;NEK4	P51452;P45985;P15336	DARS;GEM;SMARCC1;LIG3;ATF2;UCHL5;CDK2;KDM3A;TRAF5;PPP1R12A;TANK;TNIK;FBXO28;ZNF587;ZAK	P54578;P01100;Q9Y6K9;O75582;Q70UQ0;P15336;P05412;Q8NFZ5;Q9BQ95;Q9Y4K3;O14920	R-HSA-9750226;R-HSA-451649;R-HSA-168136;R-HSA-9750942;R-HSA-936963;R-HSA-198669;R-HSA-450325;R-HSA-5609665;R-HSA-9749505;R-HSA-9757954;R-HSA-203797;R-HSA-166869;R-HSA-9749494;R-HSA-199910;R-HSA-198756;R-HSA-450337;R-HSA-5684273;R-HSA-450292;R-HSA-451634;R-HSA-9750946;R-HSA-168053;R-HSA-168440;R-HSA-9749487;R-HSA-199935;R-HSA-975857
R-HSA-5621481	C-type lectin receptors (CLRs)	4	190	15	531	0.0118306	0.999988	0.999988	16	68	0.00437187	9606	Homo sapiens	ITPR1;UBA3;PAK3;PDK1	O75914;Q14643;Q8TBC4;O15530	KPNB1;CBL;SMARCC1;UBA3;TRAF5;KTN1;LMO1;BNIP3;TNIK;MYOCD;C3orf52;ZNF417;ZNF587;KLHDC5;BNIP3L	Q99558;Q8TBC4;Q04206;P43405;Q01201;Q9Y4K3;P61081;Q9H257;Q8IUN9;Q9BXN2	R-HSA-5660980;R-HSA-8858500;R-HSA-5621366;R-HSA-202534;R-HSA-5607740;R-HSA-5607738;R-HSA-169683;R-HSA-169680;R-HSA-5607751;R-HSA-5607747;R-HSA-5607725;R-HSA-5624492;R-HSA-5607758;R-HSA-5607721;R-HSA-5607753;R-HSA-5607722
R-HSA-983705	Signaling by the B Cell Receptor (BCR)	1	176	5	258	0.0109589	0.999988	0.999988	8	45	0.00289315	9606	Homo sapiens	ITPR1	Q14643	NCKAP1;TNIK;CBL;IGF1R;NHSL2	O43318;P29350;P43405;P07948;P16333	R-HSA-169683;R-HSA-169680;R-HSA-9606151;R-HSA-5690702;R-HSA-1168376;R-HSA-983700;R-HSA-5690701;R-HSA-1168637
R-HSA-3214858	RMTs methylate histone arginines	2	52	14	478	0.00323786	0.999989	0.999989	14	22	0.00141443	9606	Homo sapiens	PBRM1;SMARCC1	Q86U86;Q92922	NOM1;FAM60A;SPEG;PDK1;SMARCC1;ALDOA;YEATS2;L3MBTL;MPP7;HAT1;MLL;MPL;UBP1;CACNB2	Q86X55;O60674;P62805;P61964;Q16576;Q99873;P15880;O14744	R-HSA-5205867;R-HSA-5212679;R-HSA-5205799;R-HSA-5205798;R-HSA-3215448;R-HSA-5205861;R-HSA-5225602;R-HSA-3215391;R-HSA-5661126;R-HSA-5205822;R-HSA-8879123;R-HSA-5229010;R-HSA-5225649;R-HSA-3215406
R-HSA-264870	Caspase-mediated cleavage of cytoskeletal proteins	0	12	10	408	0.000747198	0.999989	0.999989	5	10	0.000642921	9606	Homo sapiens			CDK2;CALD1;KIAA0907;GEM;UBR1;EPPK1;DPYSL5;PPP1R12B;RIMS3;TSPAN2	P06396;P08670;Q13813	R-HSA-202967;R-HSA-201622;R-HSA-350319;R-HSA-350318;R-HSA-201628
R-HSA-168142	Toll Like Receptor 10 (TLR10) Cascade	3	109	15	540	0.00678705	0.999989	0.999989	25	71	0.00456474	9606	Homo sapiens	ATF2;DUSP3;NEK4	P51452;P45985;P15336	DARS;GEM;SMARCC1;LIG3;ATF2;UCHL5;CDK2;KDM3A;TRAF5;PPP1R12A;TANK;TNIK;FBXO28;ZNF587;ZAK	P54578;P01100;Q9Y6K9;O75582;Q70UQ0;P15336;P05412;Q8NFZ5;Q9BQ95;Q9Y4K3;O14920	R-HSA-9750226;R-HSA-451649;R-HSA-168136;R-HSA-9750942;R-HSA-936963;R-HSA-198669;R-HSA-450325;R-HSA-5609665;R-HSA-9749505;R-HSA-9757954;R-HSA-203797;R-HSA-166869;R-HSA-9749494;R-HSA-199910;R-HSA-198756;R-HSA-450337;R-HSA-5684273;R-HSA-450292;R-HSA-451634;R-HSA-9750946;R-HSA-168053;R-HSA-168440;R-HSA-9749487;R-HSA-199935;R-HSA-975857
R-HSA-9012852	Signaling by NOTCH3	1	63	9	364	0.00392279	0.999989	0.999989	14	37	0.00237881	9606	Homo sapiens	EGF	P01133	ZNF233;ARL10;KPNB1;TNIK;PRKAA2;PTPN14;MRPL49;KLHL38;BHLHA15	Q9UM47;O00308;P67809;Q9NQ87;Q8IX03;Q15398;Q9Y6A5;Q9UBP5	R-HSA-9018538;R-HSA-9018573;R-HSA-9018572;R-HSA-9017797;R-HSA-9013284;R-HSA-9021478;R-HSA-9017817;R-HSA-157937;R-HSA-9014141;R-HSA-9017855;R-HSA-9013631;R-HSA-9013361;R-HSA-9013488;R-HSA-9021520
R-HSA-73864	RNA Polymerase I Transcription	0	86	6	350	0.00535492	0.999989	0.999989	4	14	0.00090009	9606	Homo sapiens			RPRD1A;FBXO28;GTF3C3;PPP1CB;RIF1;EAF1	O15160;P53803;Q9H5J8;Q6NZI2;P62875;P19388	R-HSA-73729;R-HSA-74993;R-HSA-74992;R-HSA-73865
R-HSA-9013694	Signaling by NOTCH4	0	82	12	347	0.00510585	0.999989	0.999989	5	20	0.00128584	9606	Homo sapiens			CPSF7;ARL10;CAP2;ITPR1;BCOR;PDK1;PRKAA2;CPSF7;RNF217;ZNF774;INHBA;KLHL38	P62736;P31749;Q9Y6A5;P84022;Q9UBP5	R-HSA-9604675;R-HSA-9605414;R-HSA-9604328;R-HSA-9604664;R-HSA-9604553
R-HSA-194068	Bile acid and bile salt metabolism	0	122	9	305	0.00759651	0.99999	0.99999	14	99	0.00636492	9606	Homo sapiens			SLC41A1;TFRC;KPNB1;SLC38A1;CXADR;KLHL23;C3orf52;GOLGA8DP;PLEKHA3	Q12908;Q14973;P22059;Q14032;P19793;P02768;O14734;O14975	R-HSA-159431;R-HSA-194187;R-HSA-5340251;R-HSA-193385;R-HSA-194121;R-HSA-193743;R-HSA-193491;R-HSA-193424;R-HSA-8868402;R-HSA-192312;R-HSA-193401;R-HSA-9733960;R-HSA-193727;R-HSA-9733545
R-HSA-425407	SLC-mediated transmembrane transport	12	424	22	793	0.026401	0.99999	0.99999	32	200	0.0128584	9606	Homo sapiens	SLC8A3;SLC4A7;SLC38A1;SLC16A1;SLC2A1;SLC41A1;SLC15A4;SLC36A4;SLC5A3;SLC25A4;SLC29A2	Q6YBV0;P53794;Q8IY34;P57103;Q9Y6M7;Q8IVJ1;Q8N697;P11166;Q14542;Q9H2H9;P53985;P12235	FGF11;NEK4;ST6GAL2;SPAG4;ESYT2;PPAPDC1A;INSIG2;C3orf64;TFRC;SLC25A23;PTPLA;TSPAN2;FLVCR1;VAMP1;C2orf72;SLC41A1;RAB3B;SLC38A1;L2HGDH;APOOL;ABCB10;IDH2	Q8TF71;Q8IWU4;P30825;P46059;P78382;O15431;Q8N695;Q9BRI3;Q71RS6;Q3KNW5;Q96HN2;Q9UKG4;P12235	R-HSA-429767;R-HSA-433089;R-HSA-433099;R-HSA-5672027;R-HSA-425483;R-HSA-8878664;R-HSA-5339524;R-HSA-8870354;R-HSA-109527;R-HSA-437136;R-HSA-427998;R-HSA-109529;R-HSA-5626316;R-HSA-429663;R-HSA-352158;R-HSA-109534;R-HSA-428007;R-HSA-109536;R-HSA-442661;R-HSA-375776;R-HSA-435375;R-HSA-450092;R-HSA-373867;R-HSA-450088;R-HSA-5250209;R-HSA-437300;R-HSA-352119;R-HSA-429749;R-HSA-727807;R-HSA-373875;R-H…
R-HSA-8876725	Protein methylation	0	19	10	413	0.00118306	0.999991	0.999991	4	9	0.000578629	9606	Homo sapiens			NOM1;LDHA;PDK1;TLN1;HSPA4L;FEM1B;MSRB3;DNM1L;YAP1;ARMC1	Q8WXB1;P55072;P15880;P11142;Q7Z624	R-HSA-8879123;R-HSA-8932221;R-HSA-6786205;R-HSA-8932276
R-HSA-1538133	G0 and Early G1	1	38	7	406	0.00236613	0.999991	0.999991	11	27	0.00173589	9606	Homo sapiens	CDK2	P24941	CDK2;FAM60A;XRCC5;ALDOA;PGK1;GAPDH;PAWR	Q13547;P20248;P28749;Q08999;P11388;P12004;Q01094	R-HSA-1363303;R-HSA-8964588;R-HSA-1227670;R-HSA-8964525;R-HSA-1227671;R-HSA-1363314;R-HSA-8961665;R-HSA-8964513;R-HSA-1363311;R-HSA-8964531;R-HSA-1363306
R-HSA-168176	Toll Like Receptor 5 (TLR5) Cascade	3	109	15	546	0.00678705	0.999991	0.999991	25	71	0.00456474	9606	Homo sapiens	ATF2;DUSP3;NEK4	P51452;P45985;P15336	DARS;GEM;SMARCC1;LIG3;ATF2;UCHL5;CDK2;KDM3A;TRAF5;PPP1R12A;TANK;TNIK;FBXO28;ZNF587;ZAK	P54578;P01100;Q9Y6K9;O75582;Q70UQ0;P15336;P05412;Q8NFZ5;Q9BQ95;Q9Y4K3;O14920	R-HSA-9750226;R-HSA-451649;R-HSA-168136;R-HSA-9750942;R-HSA-936963;R-HSA-198669;R-HSA-450325;R-HSA-5609665;R-HSA-9749505;R-HSA-9757954;R-HSA-203797;R-HSA-166869;R-HSA-9749494;R-HSA-199910;R-HSA-198756;R-HSA-450337;R-HSA-5684273;R-HSA-450292;R-HSA-451634;R-HSA-9750946;R-HSA-168053;R-HSA-168440;R-HSA-9749487;R-HSA-199935;R-HSA-975857
R-HSA-9660826	Purinergic signaling in leishmaniasis infection	0	54	10	381	0.00336239	0.999991	0.999991	5	23	0.00147872	9606	Homo sapiens			PEX13;LRRN4;CACNA1C;FLNA;ACTN1;MAP3K9;CHORDC1;KLHL38;GAPDH;FAM162A	P10599;P01024;P08238;Q16581;Q9Y2Z0	R-HSA-444647;R-HSA-874087;R-HSA-1250280;R-HSA-1250264;R-HSA-1250253
R-HSA-9664424	Cell recruitment (pro-inflammatory response)	0	54	10	381	0.00336239	0.999991	0.999991	5	23	0.00147872	9606	Homo sapiens			PEX13;LRRN4;CACNA1C;FLNA;ACTN1;MAP3K9;CHORDC1;KLHL38;GAPDH;FAM162A	P10599;P01024;P08238;Q16581;Q9Y2Z0	R-HSA-444647;R-HSA-874087;R-HSA-1250280;R-HSA-1250264;R-HSA-1250253
R-HSA-5689896	Ovarian tumor domain proteases	0	44	8	396	0.00273973	0.999991	0.999991	2	14	0.00090009	9606	Homo sapiens			CDK18;GEM;TLN1;XRCC5;ZNF417;ZNF587;DNM1L;METAP1	P55072;Q9UGI0	R-HSA-6781905;R-HSA-6781953
R-HSA-9694631	Maturation of nucleoprotein	0	24	14	411	0.0014944	0.999992	0.999992	11	14	0.00090009	9606	Homo sapiens			KPNB1;DDX18;ZBTB26;SPEG;RBMXL1;RANBP2;UBR5;FAM83G;GAPDH;EPM2AIP1;PRKRA;MORF4L2;RANBP2;GYS1	Q99873;P49841;P63279;P0DTC9;P48729	R-HSA-9729300;R-HSA-9729318;R-HSA-9766608;R-HSA-9694373;R-HSA-9729330;R-HSA-9729283;R-HSA-9729260;R-HSA-9694363;R-HSA-9729279;R-HSA-9729307;R-HSA-9687724
R-HSA-450513	Tristetraprolin (TTP, ZFP36) binds and destabilizes mRNA	0	19	21	413	0.00118306	0.999992	0.999992	1	4	0.000257169	9606	Homo sapiens			SORBS1;SPEG;CDK18;GEM;GEM;PTPN14;CBL;FAM83G;PFKFB4;DNM1L;IGF1R;SHROOM3;ARHGEF17;TANC1;NCKAP1;SLC4A7;PPP1R3E;R3HDM1;ZAK;YAP1;ZNF395	P31946	R-HSA-450394
R-HSA-5693607	Processing of DNA double-strand break ends	1	89	7	357	0.00554172	0.999992	0.999992	4	17	0.00109297	9606	Homo sapiens	CDK2	P24941	VAMP1;KPNB1;USP28;ZBTB26;RANBP2;ITGB1BP2;RANBP2	Q12888;Q8N2W9;P63279	R-HSA-5684071;R-HSA-5684052;R-HSA-5684096;R-HSA-5684081
R-HSA-8852135	Protein ubiquitination	1	83	5	361	0.00516812	0.999992	0.999992	6	32	0.00205735	9606	Homo sapiens	PEX13	Q92968	NICN1;XRCC5;VCL;ARIH2;BHLHA15	P0CG47;P68036;P78527;P62979	R-HSA-8953946;R-HSA-8953917;R-HSA-8853503;R-HSA-8938770;R-HSA-8938773;R-HSA-8853529
R-HSA-9024446	NR1H2 and NR1H3-mediated signaling	2	85	8	458	0.00529265	0.999993	0.999993	16	60	0.00385753	9606	Homo sapiens	KDM3A;EIF2C3	Q9Y4C1;Q9H9G7	ARL10;CDK2;SPAG4;TTPA;FBXO28;ZNF417;UBA3;AK3L1	Q8WY64;P56559;O00767;P02655;Q9Y5C1;P02649;Q09472	R-HSA-9024361;R-HSA-9618486;R-HSA-9618392;R-HSA-9024386;R-HSA-9657791;R-HSA-9605052;R-HSA-9031527;R-HSA-9624925;R-HSA-9029561;R-HSA-9031512;R-HSA-9605060;R-HSA-9618405;R-HSA-9623365;R-HSA-9038545;R-HSA-9657775;R-HSA-9618479
R-HSA-975155	MyD88 dependent cascade initiated on endosome	3	121	15	545	0.00753425	0.999993	0.999993	25	75	0.00482191	9606	Homo sapiens	ATF2;DUSP3;NEK4	P51452;P45985;P15336	DARS;GEM;SMARCC1;LIG3;ATF2;UCHL5;CDK2;KDM3A;TRAF5;PPP1R12A;TANK;TNIK;FBXO28;ZNF587;ZAK	P54578;P01100;Q9Y6K9;O75582;Q70UQ0;P15336;P05412;Q8NFZ5;Q9BQ95;Q9Y4K3;O14920	R-HSA-9750226;R-HSA-451649;R-HSA-975111;R-HSA-168136;R-HSA-9750942;R-HSA-198669;R-HSA-450325;R-HSA-5609665;R-HSA-9749505;R-HSA-9757954;R-HSA-203797;R-HSA-166869;R-HSA-975185;R-HSA-9749494;R-HSA-199910;R-HSA-198756;R-HSA-450337;R-HSA-5684273;R-HSA-450292;R-HSA-451634;R-HSA-9750946;R-HSA-168053;R-HSA-168440;R-HSA-9749487;R-HSA-199935
R-HSA-1474244	Extracellular matrix organization	12	351	28	935	0.0218555	0.999993	0.999993	99	330	0.0212164	9606	Homo sapiens	MMP12;DDR1;ADAM19;DTNA;ACTC1;ITGA3;ACTN1;COL4A6;ITGA8;TNC;PLOD2;CTSL2	O00469;Q9Y4J8;P12814;P53708;Q14031;P24821;P68032;Q08345;O60911;P39900;P26006;Q9H013	CPSF7;ACTN1;GTF3C3;ERO1L;EPM2AIP1;RIMS3;HAT1;UBR1;KLHDC5;SLC2A1;OTUD4;KPNB1;TFRC;GREM1;CACNA1C;ITGA3;DTNA;ZNF550;CD82;PDK1;TLN1;SLC16A1;ALDOA;CD9;MACF1;VCL;MRPL49;ATXN7	P01033;Q14118;P04004;P07237;O00468;P16070;P12814;P01137;P35968;P50281;P09038;Q8N2S1;Q9UBX5;P48509;P19320;P35613;P16284;P11532	R-HSA-8944265;R-HSA-2002460;R-HSA-216064;R-HSA-1592349;R-HSA-216068;R-HSA-216076;R-HSA-1566981;R-HSA-2467633;R-HSA-1566979;R-HSA-2533950;R-HSA-198941;R-HSA-4084501;R-HSA-1592362;R-HSA-8941234;R-HSA-2537499;R-HSA-9914537;R-HSA-2426471;R-HSA-2467436;R-HSA-1980233;R-HSA-2752115;R-HSA-375135;R-HSA-2731122;R-HSA-9913335;R-HSA-1650808;R-HSA-9913333;R-HSA-2328129;R-HSA-9913332;R-HSA-4085083;R-HSA-991332…
R-HSA-9607240	FLT3 Signaling	2	48	15	503	0.00298879	0.999993	0.999993	20	43	0.00276456	9606	Homo sapiens	AKT3;CBL	P22681;Q9Y243	KCNMA1;PRKAA2;PDK1;CBL;DDR1;LRIG1;GAPDH;IGF1R;PTPRF;CDK2;EPHB1;TAF5L;KPNB1;ARIH2;YAP1	P06239;Q13322;Q9H6Q3;P06241;P41240;P27986;P22681;O14544;P46527;P43405;O75791;Q06124;O43524	R-HSA-9706293;R-HSA-9699574;R-HSA-9699575;R-HSA-9706354;R-HSA-9706323;R-HSA-9699581;R-HSA-9607224;R-HSA-9706330;R-HSA-9699578;R-HSA-9706298;R-HSA-9699579;R-HSA-9706340;R-HSA-9706308;R-HSA-9606784;R-HSA-9706336;R-HSA-9706304;R-HSA-9605259;R-HSA-9706350;R-HSA-9604969;R-HSA-9706312
R-HSA-112310	Neurotransmitter release cycle	2	100	14	442	0.00622665	0.999993	0.999993	14	37	0.00237881	9606	Homo sapiens	PPFIA4;GLS	O75335;O94925	PPAPDC1A;PDK1;HSPA4L;TLN1;RIMS3;TSPAN2;VAMP1;RAB3B;LDHA;CHML;STX3;YAP1;ARMC1;VLDLR	O75915;Q86UR5;P21579;P20336;Q16623;P11142	R-HSA-888589;R-HSA-380869;R-HSA-380901;R-HSA-210404;R-HSA-380905;R-HSA-374922;R-HSA-70609;R-HSA-372529;R-HSA-374899;R-HSA-210426;R-HSA-380574;R-HSA-372505;R-HSA-210430;R-HSA-917744
R-HSA-174824	Plasma lipoprotein assembly, remodeling, and clearance	1	102	8	351	0.00635118	0.999993	0.999993	15	86	0.00552912	9606	Homo sapiens	VLDLR	P98155	TFRC;PM20D2;TTPA;FBXO28;UBA3;AK3L1;CCDC85C;IGF1R	Q9BY76;Q6Q788;P02655;Q9Y5C1;P02768;Q8IV16;P02649;Q5SW96	R-HSA-8855111;R-HSA-6784676;R-HSA-264679;R-HSA-8854628;R-HSA-171141;R-HSA-174757;R-HSA-8856525;R-HSA-8857928;R-HSA-174706;R-HSA-174739;R-HSA-6784628;R-HSA-8854462;R-HSA-266303;R-HSA-8855131;R-HSA-8855130
R-HSA-2179392	EGFR Transactivation by Gastrin	0	13	13	428	0.000809465	0.999994	0.999994	2	6	0.000385753	9606	Homo sapiens			EGF;MAP3K9;CBL;ALDOA;LRIG1;GAPDH;CBL;PTPRF;CSRP1;PDK3;C1orf113;MPL;TOM1L1	P00533;P17252	R-HSA-400015;R-HSA-2179387
R-HSA-438064	Post NMDA receptor activation events	3	96	19	538	0.00597758	0.999994	0.999994	7	39	0.00250739	9606	Homo sapiens	PRKAA2;PRKAG2;PDK1	Q9UGJ0;O15530;P54646	GPI;KPNB1;ACTN1;ACTC1;CBL;ALDOA;GAPDH;LANCL1;PRKRA;MSI2;PBRM1;PFKP;LDHA;OXCT1;CTSL2;RANBP2;ZRANB2;IDH2;KPNB1	P52292;P12931;P10636-8	R-HSA-9619542;R-HSA-9619478;R-HSA-9619127;R-HSA-442739;R-HSA-9612085;R-HSA-9619515;R-HSA-112282
R-HSA-5205685	PINK1-PRKN Mediated Mitophagy	0	34	13	417	0.00211706	0.999994	0.999994	6	16	0.00102867	9606	Homo sapiens			BNIP3L;CEP250;PDK1;SLMAP;GAPDH;AKAP6;STBD1;TANK;VCL;RANBP2;STX3;PRKAG2;LONRF1	Q13501;Q7Z3C6;O60260;Q9GZQ8;Q9UHD2;Q96CV9	R-HSA-9834070;R-HSA-9840807;R-HSA-5205673;R-HSA-9835009;R-HSA-9824892;R-HSA-9824888
R-HSA-8948751	Regulation of PTEN stability and activity	1	61	8	389	0.00379826	0.999994	0.999994	4	13	0.000835798	9606	Homo sapiens	AKT3	Q9Y243	CSRP2;LMO1;CDK18;GEM;ZNF417;ZNF587;LIG3;LONRF1	Q9NTX7;P14373	R-HSA-8850997;R-HSA-8851011;R-HSA-8948832;R-HSA-8948757
R-HSA-203615	eNOS activation	0	41	13	403	0.00255293	0.999994	0.999994	5	19	0.00122155	9606	Homo sapiens			AKT3;ITPR1;EIF2C3;PPAPDC1A;PDK1;PRKAA2;CHORDC1;FLVCR1;PTPRF;BCOR;CHORDC1;INHBA;BNIP3L	P07900;O43169;P31749;Q03135	R-HSA-202129;R-HSA-5340226;R-HSA-203712;R-HSA-202144;R-HSA-202137
R-HSA-2454202	Fc epsilon receptor (FCERI) signaling	3	222	10	448	0.0138232	0.999995	0.999995	15	65	0.00417899	9606	Homo sapiens	NEK4;ITPR1;PDK1	Q14643;O15530;P45985	DARS;TRAF5;PPP1R12A;TNIK;PDK1;SMARCC1;CBL;LIG3;ATF2;IGF1R	P01100;P29353-2;P43405;P05412;P07948;Q9Y4K3;O15530	R-HSA-2454240;R-HSA-2454208;R-HSA-202534;R-HSA-2730862;R-HSA-168136;R-HSA-2730886;R-HSA-169683;R-HSA-450292;R-HSA-169680;R-HSA-450325;R-HSA-2730844;R-HSA-202164;R-HSA-2730896;R-HSA-2730864;R-HSA-2730903
R-HSA-4839726	Chromatin organization	11	269	26	1027	0.0167497	0.999995	0.999995	59	105	0.00675068	9606	Homo sapiens	ATF2;PBRM1;SMARCC1;KDM3A;YEATS2;ATXN7;MORF4L2;HAT1;PHF16;MLL;TAF5L	O75529;Q86U86;Q9Y4C1;O15265;Q9ULM3;O14929;Q92922;P15336;Q15014;Q92613;Q03164	FAM60A;KIAA1737;CCDC85C;MORF4L2;L3MBTL;CDK2;MPP7;HAT1;ZNF417;CACNB2;NUPL1;NOM1;SPEG;FLNA;PDK1;SMARCC1;ALDOA;ATF2;YEATS2;PBRM1;MLL;MPL;UBP1;SCHIP1;LRP2BP;MLL	O96019;Q86X55;Q8WUB8;Q92922;Q92925;P62805;Q16576;Q15047;O14744;O15516;P15336;P51532;Q09472;Q8TAQ2;Q8NFD5;Q15532;P61964;O14497;Q99873;Q92793;Q92794;O60674;Q96GM5;Q68CP9;Q12824;P15880;Q969G3	R-HSA-9932437;R-HSA-5159245;R-HSA-9932447;R-HSA-9932443;R-HSA-9932440;R-HSA-5651654;R-HSA-5661126;R-HSA-5144542;R-HSA-5661124;R-HSA-5661125;R-HSA-8879123;R-HSA-5159250;R-HSA-5229010;R-HSA-3215406;R-HSA-5651657;R-HSA-9933238;R-HSA-9933237;R-HSA-9933236;R-HSA-5205867;R-HSA-3321883;R-HSA-5205861;R-HSA-3215391;R-HSA-9932836;R-HSA-9932450;R-HSA-9932449;R-HSA-9932832;R-HSA-9932448;R-HSA-3697920;R-HSA-9…
R-HSA-69620	Cell Cycle Checkpoints	3	271	10	431	0.0168742	0.999995	0.999995	14	56	0.00360036	9606	Homo sapiens	RANBP2;AHCTF1;CDK2	P49792;P24941;Q8WYP5	CDK2;LMO1;ZNF550;CDK18;TSGA10;PTPN14;RYR2;EPM2AIP1;IGF1R;LRP2BP	Q13257;P38936;Q9BVI0;Q12834;Q00987;Q9Y6D9	R-HSA-5633460;R-HSA-6804741;R-HSA-141409;R-HSA-176298;R-HSA-141422;R-HSA-6803411;R-HSA-141431;R-HSA-141429;R-HSA-69562;R-HSA-176318;R-HSA-187934;R-HSA-6804955;R-HSA-141439;R-HSA-141437
R-HSA-69242	S Phase	2	166	11	432	0.0103362	0.999995	0.999995	26	55	0.00353607	9606	Homo sapiens	CDK2;AKT3	Q9Y243;P24941	L3MBTL;CDK2;UBR5;UHRF2;KPNB1;SORT1;GAPDH;MTMR1;NUPL1;GYS1;LRP2BP	P24385;P46527;O75496;P38936;P33992;Q9BRX5;P49736;P24941;P49841;Q9H211;P61024	R-HSA-187520;R-HSA-174273;R-HSA-69005;R-HSA-187916;R-HSA-68944;R-HSA-198613;R-HSA-174164;R-HSA-8848414;R-HSA-69019;R-HSA-187545;R-HSA-174110;R-HSA-187934;R-HSA-187552;R-HSA-174054;R-HSA-75820;R-HSA-187948;R-HSA-75823;R-HSA-187949;R-HSA-187506;R-HSA-75824;R-HSA-69299;R-HSA-8848436;R-HSA-187574;R-HSA-187575;R-HSA-187828;R-HSA-176956
R-HSA-445144	Signal transduction by L1	0	25	15	425	0.00155666	0.999995	0.999995	5	11	0.000707214	9606	Homo sapiens			EGF;CBL;ALDOA;LRIG1;GAPDH;CBL;PTPRF;CSRP1;PDK3;FLNA;C1orf113;UBR1;FBXO28;MPL;TOM1L1	Q13153;P52735;P00533;O14786	R-HSA-445072;R-HSA-374669;R-HSA-445069;R-HSA-445085;R-HSA-445064
R-HSA-9679191	Potential therapeutics for SARS	0	168	8	286	0.0104608	0.999995	0.999995	5	36	0.00231452	9606	Homo sapiens			ARL10;IPO7;NIPAL4;UBR5;SORT1;SLC25A23;DTWD2;C4orf29	P52333;P21453;P07437;P21964;Q15116	R-HSA-9678854;R-HSA-9685830;R-HSA-9679028;R-HSA-9679775;R-HSA-9679421
R-HSA-3928664	Ephrin signaling	2	23	15	536	0.00143213	0.999996	0.999996	11	11	0.000707214	9606	Homo sapiens	PAK3;EPHB1	O75914;P54762	CPSF7;ANKRD36B;RPRD1A;CBL;DDR1;KIAA1737;EAF1;NHS;NHSL2;TRAF5;NCKAP1;TNIK;CPSF7;FBXO28;RIF1	Q14155;O43639;O00560;Q9Y2X7	R-HSA-3928633;R-HSA-3928639;R-HSA-3928594;R-HSA-3928625;R-HSA-3928641;R-HSA-3928640;R-HSA-3928631;R-HSA-3928615;R-HSA-3928614;R-HSA-4093329;R-HSA-3928580
R-HSA-9613829	Chaperone Mediated Autophagy	0	23	9	433	0.00143213	0.999996	0.999996	9	19	0.00122155	9606	Homo sapiens			PHF16;LDHA;PDK1;HSPA4L;TLN1;ZNF774;EPM2AIP1;YAP1;ARMC1	P14136;P11142	R-HSA-9626034;R-HSA-9626039;R-HSA-9626235;R-HSA-9622840;R-HSA-9615721;R-HSA-9626046;R-HSA-9625196;R-HSA-9626253;R-HSA-9625197
R-HSA-201556	Signaling by ALK	0	46	12	418	0.00286426	0.999996	0.999996	11	42	0.00270027	9606	Homo sapiens			EGLN3;CDK2;IPO7;FAM60A;PPIG;UBR5;CBL;EGLN1;DTNA;IGF1R;NOS1AP;FLVCR1	P52333;P40763;Q96ST3;Q16665;P29350;Q9NZQ7;P21741;P31785;Q09472	R-HSA-9701524;R-HSA-9701556;R-HSA-9701525;R-HSA-9701557;R-HSA-9701569;R-HSA-9701507;R-HSA-9701549;R-HSA-9667914;R-HSA-9701485;R-HSA-9701562;R-HSA-9701531
R-HSA-9020702	Interleukin-1 signaling	1	112	9	399	0.00697385	0.999996	0.999996	17	59	0.00379324	9606	Homo sapiens	NEK4	P45985	CDK2;TRAF5;TANK;TNIK;FBXO28;ZNF587;TOM1L1;TOM1L1;UCHL5	P54578;Q9H0E2;Q9Y6K9;Q70UQ0;Q8NFZ5;Q9Y4K3;O14920	R-HSA-507719;R-HSA-9749494;R-HSA-9750226;R-HSA-451649;R-HSA-5684273;R-HSA-446862;R-HSA-446894;R-HSA-9750942;R-HSA-446868;R-HSA-5609665;R-HSA-451634;R-HSA-9749505;R-HSA-9757954;R-HSA-9750946;R-HSA-9749487;R-HSA-450173;R-HSA-209087
R-HSA-373752	Netrin-1 signaling	1	52	12	418	0.00323786	0.999996	0.999996	7	34	0.00218593	9606	Homo sapiens	SIAH2	O43255	SPATA4;ACTR3;NCKAP1;TNIK;ACTN1;CBL;DDR1;RDX;RAD54L2;IGF1R;NHSL2;ATXN7	P15311;Q8IUQ4;P12931;Q06124;O00401;P16333	R-HSA-373716;R-HSA-374662;R-HSA-418863;R-HSA-418874;R-HSA-374665;R-HSA-418859;R-HSA-374667
R-HSA-5693571	Nonhomologous End-Joining (NHEJ)	2	56	12	525	0.00348692	0.999997	0.999997	13	13	0.000835798	9606	Homo sapiens	RIF1;XRCC5	P13010;Q5UIP0	MORF4L2;VAMP1;USP28;C14orf118;MAP3K9;XRCC5;ITGB1BP2;ZNF417;PPP1CB;GNB5;RIMS3;LONRF1	Q12888;P78527;Q5UIP0;Q8N2W9;Q92993	R-HSA-5686900;R-HSA-5686704;R-HSA-5693599;R-HSA-5686685;R-HSA-5693533;R-HSA-5693574;R-HSA-5693575;R-HSA-5693604;R-HSA-5687360;R-HSA-5693615;R-HSA-5687183;R-HSA-5686924;R-HSA-5693578
R-HSA-5632684	Hedgehog 'on' state	0	79	13	390	0.00491905	0.999997	0.999997	11	37	0.00237881	9606	Homo sapiens			ZBTB26;GEM;TSGA10;PRKAA2;USP12;FAM83G;EPM2AIP1;EAF1;TRAF5;LMO1;MLL;CPSF7;ALDH1B1	Q8N6U8;P08151;P48729;O95995;Q6P1J9;Q9UMX1	R-HSA-5635845;R-HSA-5635861;R-HSA-5633040;R-HSA-5610723;R-HSA-5635859;R-HSA-5635853;R-HSA-5632668;R-HSA-5635839;R-HSA-5632671;R-HSA-5635102;R-HSA-5635850
R-HSA-166058	MyD88:MAL(TIRAP) cascade initiated on plasma membrane	3	133	15	569	0.00828144	0.999997	0.999997	26	76	0.0048862	9606	Homo sapiens	ATF2;DUSP3;NEK4	P51452;P45985;P15336	DARS;GEM;SMARCC1;LIG3;ATF2;UCHL5;CDK2;KDM3A;TRAF5;PPP1R12A;TANK;TNIK;FBXO28;ZNF587;ZAK	P54578;P01100;Q9Y6K9;O75582;Q70UQ0;P15336;P05412;Q8NFZ5;Q9BQ95;Q9Y4K3;O14920	R-HSA-9750226;R-HSA-451649;R-HSA-168136;R-HSA-9750942;R-HSA-936963;R-HSA-198669;R-HSA-450325;R-HSA-5609665;R-HSA-9749505;R-HSA-9757954;R-HSA-203797;R-HSA-166869;R-HSA-166363;R-HSA-2262777;R-HSA-9749494;R-HSA-199910;R-HSA-198756;R-HSA-450337;R-HSA-5684273;R-HSA-450292;R-HSA-451634;R-HSA-9750946;R-HSA-168053;R-HSA-168440;R-HSA-9749487;R-HSA-199935
R-HSA-177929	Signaling by EGFR	3	64	22	615	0.00398506	0.999997	0.999997	47	50	0.00321461	9606	Homo sapiens	EGF;LRIG1;CBL	P22681;Q96JA1;P01133	EGF;PDK1;CBL;DDR1;ALDOA;LRIG1;GAPDH;IGF1R;LIG3;CBL;PTPRF;CSRP1;LMO1;PDK3;C1orf113;MPL;ZNF417;ZNF587;WDR6;TOM1L1;DDR1;LONRF1	P26045;O43597;P00533;Q06124;P41240;P29353;Q96JA1;P22681	R-HSA-177922;R-HSA-177923;R-HSA-177926;R-HSA-177927;R-HSA-177924;R-HSA-177925;R-HSA-182986;R-HSA-177930;R-HSA-183051;R-HSA-8951490;R-HSA-182990;R-HSA-177934;R-HSA-183055;R-HSA-177935;R-HSA-183052;R-HSA-182988;R-HSA-177933;R-HSA-183058;R-HSA-182994;R-HSA-177938;R-HSA-177939;R-HSA-177936;R-HSA-182993;R-HSA-177937;R-HSA-177942;R-HSA-177943;R-HSA-177941;R-HSA-183002;R-HSA-177946;R-HSA-9851407;R-HSA-1…
R-HSA-6806003	Regulation of TP53 Expression and Degradation	3	46	11	617	0.00286426	0.999997	0.999997	18	35	0.00225023	9606	Homo sapiens	CDK2;AKT3;PDK1	Q9Y243;O15530;P24941	ZBTB26;FLNA;ZNF550;ACTN1;PTPN14;BCOR;UHRF2;RYR2;ARIH2;RASSF3;IGF1R	P04637;Q9BVI0;Q93009;Q9UER7;Q00987;O75604	R-HSA-5633460;R-HSA-5689972;R-HSA-6804741;R-HSA-6795460;R-HSA-198599;R-HSA-6793666;R-HSA-3222072;R-HSA-3215295;R-HSA-6795667;R-HSA-6795473;R-HSA-3700992;R-HSA-6792863;R-HSA-6805022;R-HSA-6793661;R-HSA-6804188;R-HSA-6804955;R-HSA-6804762;R-HSA-3215310
R-HSA-168179	Toll Like Receptor TLR1:TLR2 Cascade	3	136	15	570	0.00846824	0.999997	0.999997	26	78	0.00501479	9606	Homo sapiens	ATF2;DUSP3;NEK4	P51452;P45985;P15336	DARS;GEM;SMARCC1;LIG3;ATF2;UCHL5;CDK2;KDM3A;TRAF5;PPP1R12A;TANK;TNIK;FBXO28;ZNF587;ZAK	P54578;P01100;Q9Y6K9;O75582;Q70UQ0;P15336;P05412;Q8NFZ5;Q9BQ95;Q9Y4K3;O14920	R-HSA-9750226;R-HSA-451649;R-HSA-168136;R-HSA-9750942;R-HSA-936963;R-HSA-198669;R-HSA-450325;R-HSA-5609665;R-HSA-9749505;R-HSA-9757954;R-HSA-203797;R-HSA-166869;R-HSA-166363;R-HSA-2262777;R-HSA-9749494;R-HSA-199910;R-HSA-198756;R-HSA-450337;R-HSA-5684273;R-HSA-450292;R-HSA-451634;R-HSA-9750946;R-HSA-168053;R-HSA-168440;R-HSA-9749487;R-HSA-199935
R-HSA-9735871	SARS-CoV-1 targets host intracellular signalling and regulatory pathways	1	19	11	455	0.00118306	0.999997	0.999997	6	7	0.000450045	9606	Homo sapiens	PDK1	O15530	PTPRF;CPSF7;KPNB1;CDK2;ZBTB26;RANBP2;CPSF7;PDK1;RANBP2;ZNF774;UCHL5	Q03135;P84022;O15530;P62333;P63279;Q09472	R-HSA-9727860;R-HSA-9727908;R-HSA-9727922;R-HSA-9737710;R-HSA-9731018;R-HSA-9731034
R-HSA-168188	Toll Like Receptor TLR6:TLR2 Cascade	3	133	15	575	0.00828144	0.999997	0.999997	26	78	0.00501479	9606	Homo sapiens	ATF2;DUSP3;NEK4	P51452;P45985;P15336	DARS;GEM;SMARCC1;LIG3;ATF2;UCHL5;CDK2;KDM3A;TRAF5;PPP1R12A;TANK;TNIK;FBXO28;ZNF587;ZAK	P54578;P01100;Q9Y6K9;O75582;Q70UQ0;P15336;P05412;Q8NFZ5;Q9BQ95;Q9Y4K3;O14920	R-HSA-9750226;R-HSA-451649;R-HSA-168136;R-HSA-9750942;R-HSA-936963;R-HSA-198669;R-HSA-450325;R-HSA-5609665;R-HSA-9749505;R-HSA-9757954;R-HSA-203797;R-HSA-166869;R-HSA-166363;R-HSA-2262777;R-HSA-9749494;R-HSA-199910;R-HSA-198756;R-HSA-450337;R-HSA-5684273;R-HSA-450292;R-HSA-451634;R-HSA-9750946;R-HSA-168053;R-HSA-168440;R-HSA-9749487;R-HSA-199935
R-HSA-5250924	B-WICH complex positively regulates rRNA expression	0	61	13	416	0.00379826	0.999997	0.999997	2	3	0.000192876	9606	Homo sapiens			KPNB1;CAP2;CFL2;CACNA1C;UBR5;MTSS1L;GAPDH;DNM1L;CFL2;CDK2;TAF5L;GYS1;ATXN7	P60709;Q92830;Q92831;O75533;Q9NR30;P49841;Q09472	R-HSA-5250930;R-HSA-5250947
R-HSA-5205647	Mitophagy	0	41	14	441	0.00255293	0.999997	0.999997	8	23	0.00147872	9606	Homo sapiens			BNIP3L;CEP250;PDK1;PRKAA2;SLMAP;GAPDH;AKAP6;STBD1;TANK;VCL;RANBP2;STX3;PRKAG2;LONRF1	Q13501;O75385;Q7Z3C6;O60260;Q9GZQ8;Q9UHD2;Q96CV9	R-HSA-8948136;R-HSA-9834070;R-HSA-9840807;R-HSA-5205673;R-HSA-9835009;R-HSA-9824892;R-HSA-8948146;R-HSA-9824888
R-HSA-181438	Toll Like Receptor 2 (TLR2) Cascade	3	136	15	575	0.00846824	0.999997	0.999997	26	80	0.00514337	9606	Homo sapiens	ATF2;DUSP3;NEK4	P51452;P45985;P15336	DARS;GEM;SMARCC1;LIG3;ATF2;UCHL5;CDK2;KDM3A;TRAF5;PPP1R12A;TANK;TNIK;FBXO28;ZNF587;ZAK	P54578;P01100;Q9Y6K9;O75582;Q70UQ0;P15336;P05412;Q8NFZ5;Q9BQ95;Q9Y4K3;O14920	R-HSA-9750226;R-HSA-451649;R-HSA-168136;R-HSA-9750942;R-HSA-936963;R-HSA-198669;R-HSA-450325;R-HSA-5609665;R-HSA-9749505;R-HSA-9757954;R-HSA-203797;R-HSA-166869;R-HSA-166363;R-HSA-2262777;R-HSA-9749494;R-HSA-199910;R-HSA-198756;R-HSA-450337;R-HSA-5684273;R-HSA-450292;R-HSA-451634;R-HSA-9750946;R-HSA-168053;R-HSA-168440;R-HSA-9749487;R-HSA-199935
R-HSA-6807070	PTEN Regulation	4	156	13	606	0.00971357	0.999997	0.999997	33	56	0.00360036	9606	Homo sapiens	ATF2;EIF2C3;AKT3;PHC3	Q9H9G7;Q9Y243;Q8NDX5;P15336	DARS;CDK18;GEM;SMARCC1;NDUFS1;LIG3;ATF2;CSRP2;LMO1;BCOR;ZNF417;ZNF587;LONRF1	P15336;P05412;P29590;Q93009;Q9NTX7;P14373	R-HSA-8943817;R-HSA-8944650;R-HSA-8944522;R-HSA-2318752;R-HSA-8851011;R-HSA-8944397;R-HSA-8948621;R-HSA-8948623;R-HSA-8944706;R-HSA-8948612;R-HSA-8948569;R-HSA-8944538;R-HSA-8948757;R-HSA-8944599;R-HSA-8944104;R-HSA-8948651;R-HSA-8944684;R-HSA-8948524;R-HSA-8945709;R-HSA-8944047;R-HSA-8948832;R-HSA-6807118;R-HSA-8948641;R-HSA-8944483;R-HSA-8948582;R-HSA-8948583;R-HSA-8944632;R-HSA-8948536;R-HSA-8…
R-HSA-1834949	Cytosolic sensors of pathogen-associated DNA	1	78	9	412	0.00485679	0.999998	0.999998	11	50	0.00321461	9606	Homo sapiens	XRCC5	P13010	TNIK;TANK;UBR5;XRCC5;STX3;GAPDH;YAP1;IGF1R;NOS1AP	Q9UJV9;P78527;P35222;Q9UHD2	R-HSA-1834939;R-HSA-3249378;R-HSA-9013869;R-HSA-3134904;R-HSA-3134822;R-HSA-3134901;R-HSA-3134821;R-HSA-3134883;R-HSA-1606324;R-HSA-3134914;R-HSA-3134946
R-HSA-6785807	Interleukin-4 and Interleukin-13 signaling	0	211	5	276	0.0131382	0.999998	0.999998	4	47	0.00302173	9606	Homo sapiens			UBR5;MPL;UBP1;SLC25A23;FLVCR1	P52333;O60674;P31785;Q14627	R-HSA-451895;R-HSA-9679028;R-HSA-449818;R-HSA-6785898
R-HSA-1980143	Signaling by NOTCH1	0	84	14	410	0.00523039	0.999998	0.999998	11	39	0.00250739	9606	Homo sapiens			EGLN3;OPA1;PTPN14;DDR1;SMARCC1;GTF3C3;PTPRF;CDK2;ACVR2B;PBRM1;MLL;CTPS;EGLN1;LRPPRC	Q16665;P80370;P01106;P46531;Q92793;Q09472	R-HSA-1912396;R-HSA-157632;R-HSA-157926;R-HSA-1912394;R-HSA-1912388;R-HSA-1912391;R-HSA-9667657;R-HSA-157353;R-HSA-1980130;R-HSA-1912385;R-HSA-1980067
R-HSA-9680350	Signaling by CSF1 (M-CSF) in myeloid cells	1	41	12	447	0.00255293	0.999998	0.999998	7	14	0.00090009	9606	Homo sapiens	CBL	P22681	PTPRF;KCNMA1;SORBS1;ACTN1;PRKAA2;CBL;DDR1;DPYSL5;LRIG1;GAPDH;DDR1;IGF1R	O75791;P07948;P07947;O15357;P06241;P12931;Q06124;P29353;P22681	R-HSA-9733316;R-HSA-389159;R-HSA-9680389;R-HSA-9680388;R-HSA-9817983;R-HSA-9680348;R-HSA-9733323
R-HSA-9764725	Negative Regulation of CDH1 Gene Transcription	0	68	11	428	0.00423412	0.999998	0.999998	6	42	0.00270027	9606	Homo sapiens			CREBZF;FGF11;PBRM1;RPRD1A;RPRD1A;MLL;ZNF550;SMARCC1;EAF1;GYS1;RASSF3	Q86T24;Q96EB6;Q9H147;P51532;O60341	R-HSA-9764786;R-HSA-9768067;R-HSA-9767787;R-HSA-9764826;R-HSA-9765850;R-HSA-9764811
R-HSA-9816359	Maternal to zygotic transition (MZT)	2	137	13	464	0.00853051	0.999998	0.999998	16	46	0.00295744	9606	Homo sapiens	YAP1;EIF4A2	P46937;Q14240	PARD6B;EIF2C3;EIF4A2;EAF1;LIG3;PRKRA;EIF4A2;L3MBTL;CDK2;MPP7;TTPA;HAT1;C3orf52	P16104;P84243;Q9UKV8;P62805;Q8NAM6;Q7L190;Q9UPY3;Q92793;Q09472;A8MZ59	R-HSA-9820853;R-HSA-9820887;R-HSA-9822583;R-HSA-9817942;R-HSA-8941312;R-HSA-9817692;R-HSA-9820895;R-HSA-9818523;R-HSA-9816389;R-HSA-9822437;R-HSA-9822311;R-HSA-9820807;R-HSA-9820806;R-HSA-9816396;R-HSA-9822185;R-HSA-9820840
R-HSA-881907	Gastrin-CREB signalling pathway via PKC and MAPK	0	24	13	463	0.0014944	0.999998	0.999998	2	9	0.000578629	9606	Homo sapiens			EGF;MAP3K9;CBL;ALDOA;LRIG1;GAPDH;CBL;PTPRF;CSRP1;PDK3;C1orf113;MPL;TOM1L1	P00533;P17252	R-HSA-400015;R-HSA-2179387
R-HSA-9772572	Early SARS-CoV-2 Infection Events	0	66	8	427	0.00410959	0.999998	0.999998	6	74	0.00475762	9606	Homo sapiens			CDK2;BNIP3L;STBD1;FLNA;UBR1;TLN1;UHRF2;DNM1L	P55072;P06400;Q9GZQ8;O14786	R-HSA-9694689;R-HSA-9694390;R-HSA-9694661;R-HSA-9694580;R-HSA-9698265;R-HSA-9699007
R-HSA-1251985	Nuclear signaling by ERBB4	1	47	8	448	0.00292653	0.999999	0.999999	4	34	0.00218593	9606	Homo sapiens	YAP1	P46937	PHF16;PTPN14;UBA3;ZNF774;AK3L1;EPM2AIP1;INADL;CCDC85C	P14136;P02649;P46937	R-HSA-9612243;R-HSA-1254251;R-HSA-1253321;R-HSA-1254248
R-HSA-199977	ER to Golgi Anterograde Transport	1	165	8	352	0.010274	0.999999	0.999999	10	39	0.00250739	9606	Homo sapiens	CAP2	P47756	BNIP3;SPAG4;TRIM9;STX3;RHBDD1;ABCB10;PAWR;GOLGA8DP	O95249;Q13190;Q96PC5;O75396;Q15436;O14653;O15498;P48730	R-HSA-6809015;R-HSA-6807875;R-HSA-5694435;R-HSA-5694433;R-HSA-5694415;R-HSA-6809006;R-HSA-5694413;R-HSA-6809003;R-HSA-5694441;R-HSA-5694425
R-HSA-68886	M Phase	8	403	24	721	0.0250934	0.999999	0.999999	41	96	0.00617205	9606	Homo sapiens	RANBP2;AHCTF1;NUP210;CEP250;NUPL1;ARPP19;KPNB1	P49792;Q14974;Q9BV73;Q9BVL2-2;P56211;Q9BVL2-1;Q8TEM1;Q8WYP5	KPNB1;DDX18;IPO7;ZBTB26;PPP1R3B;RANBP2;RIF1;MICAL3;PPP1R2P3;UHRF2;GTF3C3;PPP1CB;SATB2;CCDC85C;NHSL2;CDK2;TANK;RANBP2;FBXO28;MICAL3;C1orf226;NUPL1;BHLHA15;NOS1AP	Q14974;Q9HC35;Q96HA1;P06400;P63279;Q8WUX9;Q01105;P18754;Q02241;P53350;P36873;Q14739	R-HSA-163010;R-HSA-375302;R-HSA-2172194;R-HSA-156673;R-HSA-2467809;R-HSA-2467811;R-HSA-156682;R-HSA-1638803;R-HSA-9624798;R-HSA-2990880;R-HSA-9615901;R-HSA-2984226;R-HSA-2990882;R-HSA-9647746;R-HSA-9615937;R-HSA-9618378;R-HSA-380316;R-HSA-380508;R-HSA-2468287;R-HSA-2172666;R-HSA-9615945;R-HSA-2294590;R-HSA-9853385;R-HSA-9624845;R-HSA-9648114;R-HSA-9634169;R-HSA-9853372;R-HSA-3000449;R-HSA-9668415…
R-HSA-5668914	Diseases of metabolism	2	448	1	171	0.0278954	0.999999	0.999999	8	201	0.0129227	9606	Homo sapiens	GYS1;C8orf84	P13807;Q8IVN8	CD9	Q14118	R-HSA-5615556;R-HSA-5615604;R-HSA-3797226;R-HSA-3828061;R-HSA-6785565;R-HSA-3791349;R-HSA-3814838;R-HSA-5617096
R-HSA-399719	Trafficking of AMPA receptors	1	37	14	460	0.00230386	0.999999	0.999999	4	4	0.000257169	9606	Homo sapiens	AKAP5	P24588	CACNA1C;EAF1;EPM2AIP1;MSRB3;RIMS3;MORF4L2;TANC1;TRAF5;LMO1;GABBR1;ZNF417;ZNF774;LONRF1;SPEG	Q12959;P46459;Q9NRD5	R-HSA-416320;R-HSA-421007;R-HSA-416639;R-HSA-416985
R-HSA-168255	Influenza Infection	5	198	19	677	0.0123288	0.999999	0.999999	15	59	0.00379324	9606	Homo sapiens	RANBP2;NUP210;NUPL1;KPNB1	P49792;Q14974;Q9BVL2-2;Q9BVL2-1;Q8TEM1	SLC2A1;KPNB1;IPO7;AKT3;EIF2C3;RANBP2;PRKRA;USP12;CHORDC1;PRKRA;IGF1R;ALKBH5;TCERG1;SLC25A4;CTSL2;NFATC2IP;RANBP2;CHORDC1;WDR6	P07900;P19525;Q14974;P52294;P27824;P12236;O14980;P03496;P27797	R-HSA-168896;R-HSA-169921;R-HSA-1176059;R-HSA-168297;R-HSA-192841;R-HSA-168878;R-HSA-192627;R-HSA-168880;R-HSA-168337;R-HSA-168310;R-HSA-168857;R-HSA-192830;R-HSA-6791035;R-HSA-168317;R-HSA-192925
R-HSA-9635465	Suppression of apoptosis	0	14	9	492	0.000871731	0.999999	0.999999	2	7	0.000450045	9606	Homo sapiens			CSRP2;LMO1;RBMXL1;CDK18;GEM;SMARCC1;ZNF417;ZNF587;LONRF1	P23246;P14373	R-HSA-9635446;R-HSA-9636297
R-HSA-5250941	Negative epigenetic regulation of rRNA expression	0	88	7	436	0.00547945	0.999999	0.999999	3	12	0.000771506	9606	Homo sapiens			CREBZF;FGF11;FAM60A;MLL;ZNF550;ZNF417;C14orf118	O43463;Q13547;Q96EB6;Q92769	R-HSA-427409;R-HSA-5211239;R-HSA-427528
R-HSA-425366	Transport of bile salts and organic acids, metal ions and amine compounds	3	165	10	549	0.010274	0.999999	0.999999	10	69	0.00443616	9606	Homo sapiens	SLC16A1;SLC41A1;SLC5A3	P53794;Q8IVJ1;P53985	SLC41A1;C2orf72;VAMP1;SLC38A1;SPAG4;ESYT2;C3orf64;L2HGDH;TFRC;TSPAN2	Q3KNW5;Q9UKG4;O15431;Q8IWU4;Q9BRI3	R-HSA-437300;R-HSA-442661;R-HSA-373875;R-HSA-437136;R-HSA-9645220;R-HSA-433089;R-HSA-435375;R-HSA-429663;R-HSA-433099;R-HSA-373867
R-HSA-5675482	Regulation of necroptotic cell death	0	39	7	482	0.00242839	0.999999	0.999999	5	21	0.00135014	9606	Homo sapiens			ANKRD36B;RPRD1A;TRAF5;PHC3;RANBP2;EAF1;ARIH2	O15294;P68036;O00560;O60260	R-HSA-9793444;R-HSA-9688832;R-HSA-9793472;R-HSA-9687828;R-HSA-9793485
R-HSA-399721	Glutamate binding, activation of AMPA receptors and synaptic plasticity	1	39	14	473	0.00242839	0.999999	0.999999	4	9	0.000578629	9606	Homo sapiens	AKAP5	P24588	CACNA1C;EAF1;EPM2AIP1;MSRB3;RIMS3;MORF4L2;TANC1;TRAF5;LMO1;GABBR1;ZNF417;ZNF774;LONRF1;SPEG	Q12959;P46459;Q9NRD5	R-HSA-416320;R-HSA-421007;R-HSA-416639;R-HSA-416985
R-HSA-2559583	Cellular Senescence	6	199	22	793	0.012391	0.999999	0.999999	24	90	0.00578629	9606	Homo sapiens	EIF2C3;NEK4;CDK2;TNIK;PHC3	ENSG00000154310;Q9H9G7;P24941;Q8NDX5;P45985;Q9UKE5	DARS;FAM60A;CFL2;FLNA;ACTN1;RIF1;SMARCC1;UHRF2;SORT1;GAPDH;EAF1;LIG3;ATF2;CFL2;MORF4L2;CDK2;PPP1R12A;MPP7;HAT1;RIF1;KIAA1191;LRP2BP	Q96L91;P01100;P05412;Q09028;P38936;Q16576;Q9Y294;P06400;P05231;P10599;Q9Y6J0;Q9NUX5	R-HSA-3209109;R-HSA-3209111;R-HSA-3225851;R-HSA-168136;R-HSA-3209114;R-HSA-3790130;R-HSA-3240957;R-HSA-4647594;R-HSA-3209151;R-HSA-4647593;R-HSA-3878123;R-HSA-3229089;R-HSA-3229152;R-HSA-3223200;R-HSA-450292;R-HSA-450325;R-HSA-3785711;R-HSA-3788705;R-HSA-3225867;R-HSA-69562;R-HSA-4647613;R-HSA-187934;R-HSA-3788708;R-HSA-3229102
R-HSA-450408	AUF1 (hnRNP D0) binds and destabilizes mRNA	0	43	13	475	0.00267746	0.999999	0.999999	1	4	0.000257169	9606	Homo sapiens			PDK1;HSPA4L;TLN1;ITGB1BP2;EIF4A2;SMG1;MPP7;LDHA;XRCC5;DPYSL5;YAP1;SNAPC3;ARMC1	Q04637;P11940;P11142;P04792	R-HSA-450551
R-HSA-5213460	RIPK1-mediated regulated necrosis	0	45	7	482	0.00280199	0.999999	0.999999	6	29	0.00186447	9606	Homo sapiens			ANKRD36B;RPRD1A;TRAF5;PHC3;RANBP2;EAF1;ARIH2	O15294;P68036;O00560;O60260	R-HSA-9793444;R-HSA-9688832;R-HSA-9793472;R-HSA-9687828;R-HSA-9793485;R-HSA-5213462
R-HSA-450604	KSRP (KHSRP) binds and destabilizes mRNA	0	20	23	496	0.00124533	0.999999	0.999999	2	5	0.000321461	9606	Homo sapiens			ITPR1;CDK18;PDK1;PRKAA2;CBL;CYTSB;PFKFB4;DNM1L;SHROOM3;NAV2;NCKAP1;PPP1R12A;SLC4A7;ESYT1;BCOR;ATL2;R3HDM1;INHBA;LRPPRC;ZAK;YAP1;PLEKHA3;ZNF395	P31749;P63104	R-HSA-450499;R-HSA-450620
R-HSA-5654743	Signaling by FGFR4	1	51	9	481	0.00317559	0.999999	0.999999	10	41	0.00263598	9606	Homo sapiens	CBL	P22681	BCOR;CBL;DDR1;ZNF417;ZNF587;LRIG1;INHBA;IGF1R;LONRF1	O43597;O43559;Q06124;P27986;P22681;P15056	R-HSA-934604;R-HSA-5654658;R-HSA-1295622;R-HSA-1295621;R-HSA-1295604;R-HSA-5654734;R-HSA-177931;R-HSA-5654684;R-HSA-1549564;R-HSA-5654651
R-HSA-202131	Metabolism of nitric oxide: NOS3 activation and regulation	0	45	14	477	0.00280199	0.999999	0.999999	7	25	0.0016073	9606	Homo sapiens			ACTR3;AKT3;ITPR1;EIF2C3;PPAPDC1A;PRKAA2;PDK1;CHORDC1;FLVCR1;PTPRF;BCOR;CHORDC1;INHBA;BNIP3L	P07900;P50570;O43169;P31749;Q03135;O00401	R-HSA-202129;R-HSA-5340226;R-HSA-203712;R-HSA-202144;R-HSA-202137;R-HSA-203662;R-HSA-203565
R-HSA-8853884	Transcriptional Regulation by VENTX	1	48	10	480	0.00298879	0.999999	0.999999	6	13	0.000835798	9606	Homo sapiens	EIF2C3	Q9H9G7	CDK2;TNIK;FLNA;UBR5;UHRF2;SORT1;GAPDH;ARIH2;YAP1;IGF1R	P24385;P04637;P35222;P05231	R-HSA-8853911;R-HSA-8853956;R-HSA-3209114;R-HSA-8853965;R-HSA-3790130;R-HSA-3209151
R-HSA-5654741	Signaling by FGFR3	1	53	9	479	0.00330012	0.999999	0.999999	10	43	0.00276456	9606	Homo sapiens	CBL	P22681	BCOR;CBL;DDR1;ZNF417;ZNF587;LRIG1;INHBA;IGF1R;LONRF1	O43597;O43559;Q06124;P27986;P22681;P15056	R-HSA-5654679;R-HSA-934604;R-HSA-1295622;R-HSA-1295621;R-HSA-1295604;R-HSA-177931;R-HSA-5654623;R-HSA-1549564;R-HSA-5654730;R-HSA-5654633
R-HSA-9703648	Signaling by FLT3 ITD and TKD mutants	0	30	11	498	0.001868	0.999999	0.999999	4	24	0.00154301	9606	Homo sapiens			DARS;CDK2;FLNA;CPSF7;EPHB1;DDR1;CBL;IGF1R;TOM1L1;TSPAN2;LRP2BP	Q06124;P27986;P62993;P38936	R-HSA-9698179;R-HSA-9695841;R-HSA-9698043;R-HSA-9698008
R-HSA-877300	Interferon gamma signaling	2	177	18	462	0.0110212	0.999999	0.999999	9	23	0.00147872	9606	Homo sapiens	TRIM46	ENSG00000163462;Q7Z4K8	KPNB1;TFRC;ZBTB26;C3orf64;RANBP2;FLNA;NDUFS1;ATF2;C18orf25;IGF1R;TRAF5;KDM3A;RANBP2;RAD54L2;MRPL49;NUPL1;BHLHA15;YAP1	P13284;P63165;P02795;P61769;P42224-1;P29590;P29350;P67809;O15105	R-HSA-9736836;R-HSA-997326;R-HSA-873918;R-HSA-9730967;R-HSA-9734547;R-HSA-1031716;R-HSA-877281;R-HSA-873921;R-HSA-1031713
R-HSA-1483206	Glycerophospholipid biosynthesis	1	222	4	306	0.0138232	0.999999	0.999999	5	134	0.00861515	9606	Homo sapiens	AGK	Q53H12	TTPA;INSIG2;RHBDD1;KIAA0907	Q8N661;Q8TB40;Q9NQZ5;Q6ZPD8	R-HSA-5694583;R-HSA-8848580;R-HSA-8874435;R-HSA-8877153;R-HSA-5696074
R-HSA-428157	Sphingolipid metabolism	1	220	7	320	0.0136986	0.999999	0.999999	13	80	0.00514337	9606	Homo sapiens	DEGS1	O15121	VAMP1;PM20D2;FAM60A;PPAPDC1A;LRIG1;KTN1;PLEKHA3	Q99999;Q8NHU3;P17900;P20645;P22059;Q9Y5P4-2;O95470	R-HSA-9840884;R-HSA-429732;R-HSA-1605595;R-HSA-429698;R-HSA-428259;R-HSA-429699;R-HSA-1605717;R-HSA-428681;R-HSA-429714;R-HSA-429683;R-HSA-2248891;R-HSA-429786;R-HSA-9844587
R-HSA-453279	Mitotic G1 phase and G1/S transition	4	164	12	701	0.0102117	0.999999	0.999999	51	101	0.00649351	9606	Homo sapiens	DHFR;CDK2;AKT3	ENSG00000228716;Q9Y243;P24941;P00374	CDK2;FAM60A;XRCC5;UHRF2;ALDOA;SORT1;KPNB1;PGK1;GAPDH;MTMR1;PAWR;LRP2BP	Q13547;P78396;P38936;P28749;Q08999;P24941;P04183;P24864;P61024;P06400;P46527;P20248;O75496;P11388;P12004;Q9H211;Q01094	R-HSA-187520;R-HSA-1227670;R-HSA-1227671;R-HSA-8961665;R-HSA-1363328;R-HSA-8848414;R-HSA-187545;R-HSA-187552;R-HSA-8964525;R-HSA-9018017;R-HSA-8961952;R-HSA-8964513;R-HSA-69299;R-HSA-68914;R-HSA-8848436;R-HSA-68917;R-HSA-187574;R-HSA-68916;R-HSA-187575;R-HSA-187828;R-HSA-68918;R-HSA-69562;R-HSA-8964531;R-HSA-188350;R-HSA-8961846;R-HSA-9659820;R-HSA-69191;R-HSA-69195;R-HSA-68940;R-HSA-69199;R-HSA-…
R-HSA-9674555	Signaling by CSF3 (G-CSF)	0	35	15	506	0.00217933	0.999999	0.999999	5	21	0.00135014	9606	Homo sapiens			DARS;CBL;DDR1;IGF1R;TSPAN2;FLNA;KIAA1958;CPSF7;EPHB1;MPL;UBP1;FEM1B;ARIH2;DDR1;TOM1L1	P43405;Q93034;O60674;O14543;Q06124;P29353;P62993	R-HSA-9676071;R-HSA-9705729;R-HSA-9705458;R-HSA-9674808;R-HSA-9705738
R-HSA-5654736	Signaling by FGFR1	1	64	9	478	0.00398506	0.999999	0.999999	10	48	0.00308602	9606	Homo sapiens	CBL	P22681	BCOR;CBL;DDR1;ZNF417;ZNF587;LRIG1;INHBA;IGF1R;LONRF1	O43597;O43559;Q06124;P27986;P22681;P15056	R-HSA-934604;R-HSA-1295622;R-HSA-5654672;R-HSA-1295621;R-HSA-1295604;R-HSA-5654673;R-HSA-177931;R-HSA-1549564;R-HSA-5654571;R-HSA-5654584
R-HSA-5685942	HDR through Homologous Recombination (HRR)	0	75	11	482	0.00466999	1	1	7	24	0.00154301	9606	Homo sapiens			MORF4L2;C14orf118;MAP3K9;ZNF417;ZNF774;GTF3C3;USP12;GNB5;RIMS3;UCHL5;LONRF1	Q96B01;Q86YC2;O75771;P60896;P51587;Q92993	R-HSA-5685318;R-HSA-5693620;R-HSA-5693589;R-HSA-5686469;R-HSA-5686483;R-HSA-9763137;R-HSA-5686410
R-HSA-9682385	FLT3 signaling in disease	1	43	11	500	0.00267746	1	1	6	52	0.00334319	9606	Homo sapiens	CBL	P22681	DARS;CDK2;FLNA;CPSF7;EPHB1;DDR1;CBL;IGF1R;TOM1L1;TSPAN2;LRP2BP	Q06124;P27986;P62993;P38936	R-HSA-9706356;R-HSA-9698179;R-HSA-9695841;R-HSA-9698043;R-HSA-9703439;R-HSA-9698008
R-HSA-196854	Metabolism of vitamins and cofactors	4	384	9	446	0.0239103	1	1	20	213	0.0136942	9606	Homo sapiens	DHFR;TTPA;SLC2A1;FMN1	P11166;P49638;P00374;Q969G6	C1orf111;RAB3B;ESYT1;UBA3;KIAA0907;AK3L1;SLC25A23;SATB2;DHFR	Q9NQZ5;P50747;P02649;Q86XF0;Q15274;Q8TC12;Q8N695	R-HSA-9856502;R-HSA-9709109;R-HSA-198818;R-HSA-975629;R-HSA-2993802;R-HSA-196964;R-HSA-4167511;R-HSA-197963;R-HSA-9856510;R-HSA-2993799;R-HSA-2993447;R-HSA-2423785;R-HSA-2429643;R-HSA-429749;R-HSA-1497794;R-HSA-8874705;R-HSA-197972;R-HSA-197268;R-HSA-2993814;R-HSA-9709098
R-HSA-8953750	Transcriptional Regulation by E2F6	1	46	13	514	0.00286426	1	1	11	33	0.00212164	9606	Homo sapiens	PHC3	Q8NDX5	FGF11;ZBTB26;FAM60A;FLNA;PPP1CB;MORF4L2;CDK2;MPP7;RLF;HAT1;RAD54L2;RIF1;PAWR	Q9UBK9;P38398;Q09028;Q13185;Q14186;Q969R5;Q9H2F5;O00311;Q01094;P45973	R-HSA-9007465;R-HSA-9007640;R-HSA-9007646;R-HSA-9007283;R-HSA-8954082;R-HSA-8953556;R-HSA-9007605;R-HSA-8954117;R-HSA-9007447;R-HSA-8953111;R-HSA-9007462
R-HSA-9820952	Respiratory Syncytial Virus Infection Pathway	3	154	19	600	0.00958904	1	1	16	101	0.00649351	9606	Homo sapiens	PPP1CB;KPNB1;IGF1R	Q14974;P62140;P08069	SLC2A1;IPO7;RANBP2;FLNA;PDK1;IARS2;HSPA4L;TLN1;PPP1CB;PRKRA;PRKRA;SLC25A12;CDK2;LDHA;RANBP2;ARIH2;YAP1;LONRF1;ARMC1	P52630;P19525;P19338;O14933;Q14974;Q14457;O95786;Q7Z434;O14980;Q92793;P11142	R-HSA-9831702;R-HSA-9836467;R-HSA-9717469;R-HSA-9828639;R-HSA-9833436;R-HSA-9831677;R-HSA-9837625;R-HSA-9833446;R-HSA-9832037;R-HSA-9833155;R-HSA-9833248;R-HSA-9836769;R-HSA-9837231;R-HSA-909719;R-HSA-9831948;R-HSA-9833388
R-HSA-376176	Signaling by ROBO receptors	3	222	17	536	0.0138232	1	1	15	60	0.00385753	9606	Homo sapiens	AKAP5;PAK3;CAP2	P40123;O75914;P24588	CPSF7;ACTN1;MAP3K9;CBL;DDR1;KIAA1737;NHS;EIF4A2;NHSL2;SMG1;MPP7;NCKAP1;TNIK;FLNA;UBR1;CPSF7;LONRF1	Q04637;P11940;P12931;O43639;P17252;P50458;O14786	R-HSA-9011241;R-HSA-9011074;R-HSA-9011077;R-HSA-9010951;R-HSA-9010681;R-HSA-9010648;R-HSA-428883;R-HSA-428531;R-HSA-9010641;R-HSA-9010643;R-HSA-9014610;R-HSA-9010645;R-HSA-8985812;R-HSA-9010647;R-HSA-9010646
R-HSA-8878159	Transcriptional regulation by RUNX3	1	108	14	459	0.00672478	1	1	14	47	0.00302173	9606	Homo sapiens	YAP1	P46937	OPA1;ACTN1;KLHL23;PTPN14;SMARCC1;CBL;UHRF2;GTF3C3;CDK2;MLL;CTPS;TAF5L;LRPPRC;LRP2BP	P24385;P38936;P01106;P12931;P29279;O43524;Q09472	R-HSA-8937807;R-HSA-8951951;R-HSA-8951695;R-HSA-8937792;R-HSA-8952226;R-HSA-8952419;R-HSA-8878186;R-HSA-8952058;R-HSA-8951676;R-HSA-8878130;R-HSA-1989766;R-HSA-8951443;R-HSA-8937814;R-HSA-4411357
R-HSA-3232118	SUMOylation of transcription factors	0	20	10	537	0.00124533	1	1	11	11	0.000707214	9606	Homo sapiens			VAMP1;KPNB1;USP28;ZBTB26;RANBP2;FLNA;ITGB1BP2;RANBP2;UHRF2;ARIH2	Q12888;P04637;Q8N2W9;P63279	R-HSA-3234081;R-HSA-3968414;R-HSA-6804468;R-HSA-3232162;R-HSA-3247493;R-HSA-3234084;R-HSA-2997723;R-HSA-2997706;R-HSA-4090281;R-HSA-3465545;R-HSA-3234094
R-HSA-450385	Butyrate Response Factor 1 (BRF1) binds and destabilizes mRNA	0	19	26	530	0.00118306	1	1	3	6	0.000385753	9606	Homo sapiens			ITPR1;SORBS1;GEM;PRKAA2;GEM;CBL;FAM83G;DNM1L;IGF1R;SHROOM3;ARHGEF17;TANC1;NCKAP1;PPP1R3E;BCOR;R3HDM1;ZAK;SPEG;CDK18;PDK1;PTPN14;PFKFB4;SLC4A7;INHBA;YAP1;ZNF395	P31749;P31946	R-HSA-450406;R-HSA-482788;R-HSA-450490
R-HSA-2980736	Peptide hormone metabolism	3	131	18	630	0.00815691	1	1	12	67	0.00430757	9606	Homo sapiens	RAB27A;INHBA;ERO1L	Q86YB8;P08476;P51159	ANKRD36B;SPAG4;EXOC6B;ERO1L;EAF1;KIAA1715;GAPDH;PTPRN;IGF1R;TSPAN2;VAMP1;MACF1;TRIM9;KLHDC5;ARIH2;GYS1;LONRF1;ENO2	Q9UPT5;O43474;P01189;P07237;Q8IWU4;Q96A65;P05019;Q13093;P26367;O60645;Q8TAG9;Q8IYI6;Q96KP1;Q9NV70;Q86YB8;O00471	R-HSA-264997;R-HSA-265301;R-HSA-381799;R-HSA-400500;R-HSA-9817575;R-HSA-422048;R-HSA-437136;R-HSA-9023619;R-HSA-9023171;R-HSA-378975;R-HSA-265177;R-HSA-422088
R-HSA-9841251	Mitochondrial unfolded protein response (UPRmt)	0	33	11	522	0.00205479	1	1	8	21	0.00135014	9606	Homo sapiens			OPA1;ACTR3;ITPR1;PDK3;WDR26;BCOR;PDK1;PRKAA2;TAF5L;INHBA;C4orf29	O43464;P31749;Q9NTG7;P10809;O43524	R-HSA-9841847;R-HSA-9856663;R-HSA-9841812;R-HSA-9841265;R-HSA-9841244;R-HSA-9856620;R-HSA-9856666;R-HSA-9856665
R-HSA-1236394	Signaling by ERBB4	2	82	11	583	0.00510585	1	1	7	52	0.00334319	9606	Homo sapiens	YAP1;EGF	P46937;P01133	PHF16;ACTN1;PTPN14;CBL;UBA3;ZNF774;AK3L1;EPM2AIP1;INADL;CCDC85C;DDR1	P12931;P14136;P29353;P02649;P46937	R-HSA-9612243;R-HSA-1250357;R-HSA-1254251;R-HSA-9612219;R-HSA-1977959;R-HSA-1253321;R-HSA-1254248
R-HSA-8978868	Fatty acid metabolism	5	428	11	488	0.0266501	1	1	18	231	0.0148515	9606	Homo sapiens	CYP2J2;PRKAA2;PRKAG2;RPP14;PTPLA	P86397;Q9UGJ0;B0YJ81;P54646;P51589	EGLN3;SLC41A1;VAMP1;KPNB1;LRRN4;ANKRD36B;ZBTB26;CFL2;KLHL23;PRKRA;LRRC8B	A1L3X0;O43808;Q08426;O14734;O14975;Q13085	R-HSA-2161890;R-HSA-2066779;R-HSA-200423;R-HSA-390304;R-HSA-389632;R-HSA-8957389;R-HSA-548815;R-HSA-6809263;R-HSA-200555;R-HSA-9914143;R-HSA-9915997;R-HSA-2161899;R-HSA-5676637;R-HSA-389652;R-HSA-389622;R-HSA-9734535;R-HSA-9915971;R-HSA-6809264
R-HSA-168643	Nucleotide-binding domain, leucine rich repeat containing receptor (NLR) signaling pathways	0	72	13	507	0.00448319	1	1	6	46	0.00295744	9606	Homo sapiens			ACTN1;MAP3K9;KLHL38;GAPDH;CDK2;LRRN4;LMO1;TANK;FLNA;ZNF417;CHORDC1;ZNF587;FAM162A	P10599;Q9Y6K9;P08238;Q9H257;Q9Y2Z0	R-HSA-622415;R-HSA-741395;R-HSA-874087;R-HSA-1250264;R-HSA-1250280;R-HSA-1250253
R-HSA-451927	Interleukin-2 family signaling	0	47	14	533	0.00292653	1	1	12	59	0.00379324	9606	Homo sapiens			SLC15A4;DARS;OTUD4;UBR5;CBL;FLVCR1;TSPAN2;SLC4A7;FLNA;CPSF7;EPHB1;DTNA;DDR1;TOM1L1	P52333;P40763;P43405;O00182;P29353;P31785;P62993;P42224	R-HSA-5340385;R-HSA-451895;R-HSA-508292;R-HSA-8983373;R-HSA-508513;R-HSA-8983374;R-HSA-8985966;R-HSA-9679028;R-HSA-8983299;R-HSA-8983394;R-HSA-452091;R-HSA-8985943
R-HSA-1221632	Meiotic synapsis	0	61	14	505	0.00379826	1	1	3	6	0.000385753	9606	Homo sapiens			KPNB1;ZBTB26;RANBP2;PPP1CB;GAPDH;TSPAN2;PPP1R12B;FBXO28;RANBP2;FEM1B;NUPL1;YAP1;ABCB10;ARMC1	P38398;Q9BXU0;O75344;O94901;P54652;P63279;A1L190	R-HSA-912505;R-HSA-912408;R-HSA-912467
R-HSA-157579	Telomere Maintenance	1	108	12	493	0.00672478	1	1	10	34	0.00218593	9606	Homo sapiens	CDK2	P24941	MPP7;ZBTB26;CFL2;XRCC5;EML2;PLOD2;KIAA1191;NUPL1;RASSF3;CFL2;UCHL5;C6orf168	Q86WV5;Q14191;P84243;Q9Y265;Q9H668;Q2NKJ3;Q9Y230;P40937;Q9UER7;Q9NUX5	R-HSA-9670114;R-HSA-9668902;R-HSA-181450;R-HSA-163096;R-HSA-9686521;R-HSA-164616;R-HSA-9668831;R-HSA-174446;R-HSA-176700;R-HSA-9007926
R-HSA-418594	G alpha (i) signalling events	5	428	22	503	0.0266501	1	1	24	74	0.00475762	9606	Homo sapiens	GABBR1;GNG4;ITPR1;GNB5;MCHR1	Q14643;Q9UBS5;P50150;O14775;Q99705	ACTR3;PKIA;KPNB1;PPP1R3B;ACTN1;RIF1;CBL;PPP1R2P3;PPP1CB;AKAP1;GAPDH;CCDC85C;AKAP5;PBRM1;FLNA;PPP1R3E;CTSL2;RANBP2;SIAH2;YAP1;GYS1;KPNB1	P35372;Q00535;P17612;P52292;P12931;P62136;P13861	R-HSA-167427;R-HSA-8964329;R-HSA-180038;R-HSA-8982637;R-HSA-749454;R-HSA-9619127;R-HSA-167429;R-HSA-167433;R-HSA-180073;R-HSA-112042;R-HSA-380073;R-HSA-180047;R-HSA-112271;R-HSA-169683;R-HSA-751001;R-HSA-169680;R-HSA-167408;R-HSA-420883;R-HSA-8982640;R-HSA-167419;R-HSA-112282;R-HSA-749456;R-HSA-9668558;R-HSA-8964311
R-HSA-446652	Interleukin-1 family signaling	3	170	16	662	0.0105853	1	1	22	92	0.00591488	9606	Homo sapiens	NEK4;PTPN14	Q15678;P45985;ENSG00000152104	CPSF7;CBL;GAPDH;TOM1L1;UCHL5;CDK2;TRAF5;TANK;TNIK;CPSF7;FBXO28;STX3;ZNF774;ZNF587;DTNA;TOM1L1	P54578;Q9H0E2;P40763;Q9Y6K9;Q70UQ0;P84022;Q8NFZ5;Q9Y4K3;O14920;Q9UHD2	R-HSA-507719;R-HSA-9749494;R-HSA-9008684;R-HSA-9750226;R-HSA-451649;R-HSA-5684273;R-HSA-446862;R-HSA-446894;R-HSA-9750942;R-HSA-446868;R-HSA-5609665;R-HSA-451634;R-HSA-9749505;R-HSA-9757954;R-HSA-9750946;R-HSA-9008894;R-HSA-9009072;R-HSA-9749487;R-HSA-450173;R-HSA-209087;R-HSA-9008692;R-HSA-9009910
R-HSA-4420097	VEGFA-VEGFR2 Pathway	5	129	22	856	0.00803238	1	1	23	79	0.00507908	9606	Homo sapiens	NCKAP1;AKT3;ITPR1;PAK3;PDK1	O75914;Q14643;Q9Y2A7;Q9Y243;O15530	AKT3;ITPR1;GREM1;EIF2C3;SORBS1;PDK1;PRKAA2;CBL;ITGB1BP2;GAPDH;CHORDC1;EIF4A2;PTPRF;NCKAP1;FLNA;VCL;BCOR;XRCC5;CHORDC1;DPYSL5;INHBA;SNAPC3	P07900;P49023;P56945;P46108;P31749;Q03135;P35968;P06241;O15530;Q9UQB8;P04792	R-HSA-2317314;R-HSA-202144;R-HSA-5218824;R-HSA-2029465;R-HSA-5218855;R-HSA-5218822;R-HSA-5218821;R-HSA-5218916;R-HSA-2316429;R-HSA-169683;R-HSA-5357472;R-HSA-202129;R-HSA-169680;R-HSA-198640;R-HSA-5357477;R-HSA-5357445;R-HSA-4420117;R-HSA-5218838;R-HSA-202137;R-HSA-5357483;R-HSA-5218643;R-HSA-9691215;R-HSA-198270
R-HSA-452723	Transcriptional regulation of pluripotent stem cells	0	45	17	528	0.00280199	1	1	26	35	0.00225023	9606	Homo sapiens			DDX18;EIF4A2;GEM;TSGA10;PDK1;CBL;EAF1;PRKRA;EIF4A2;SMG1;C14orf118;XRCC5;C14orf118;ZNF587;EGLN1;DTNA;GYS1	Q9GZV8;O43474;P40763;P48431;Q99814;Q7L190;P09038;Q9H9Z2;P21709	R-HSA-2972975;R-HSA-480515;R-HSA-2972965;R-HSA-500366;R-HSA-2972964;R-HSA-2972967;R-HSA-480204;R-HSA-2972966;R-HSA-2972960;R-HSA-2972962;R-HSA-452894;R-HSA-452701;R-HSA-2972977;R-HSA-2972979;R-HSA-2972978;R-HSA-6800120;R-HSA-452838;R-HSA-452515;R-HSA-480301;R-HSA-480685;R-HSA-452392;R-HSA-1112609;R-HSA-2972956;R-HSA-2972949;R-HSA-2972948;R-HSA-480509
R-HSA-5693565	Recruitment and ATM-mediated phosphorylation of repair and signaling proteins at DNA double strand breaks	0	67	14	523	0.00417186	1	1	9	39	0.00250739	9606	Homo sapiens			KPNB1;SV2A;ZBTB26;SORBS1;EIF2C3;RANBP2;ITGB1BP2;PPP1CB;VAMP1;USP28;TCERG1;HAT1;RANBP2;CHORDC1	P38398;Q92560;Q12888;Q99728;P53041;O00213;Q8N2W9;P00519;P63279	R-HSA-9700998;R-HSA-5659781;R-HSA-5686578;R-HSA-5683986;R-HSA-5693566;R-HSA-5682607;R-HSA-5683405;R-HSA-5682586;R-HSA-9701003
R-HSA-168164	Toll Like Receptor 3 (TLR3) Cascade	4	117	20	796	0.00728518	1	1	35	79	0.00507908	9606	Homo sapiens	ATF2;DUSP3;NEK4;TANK	P51452;P45985;P15336;Q92844	DARS;CEP250;SMARCC1;SLMAP;GAPDH;LIG3;ATF2;UCHL5;AKAP6;CDK2;TRAF5;KDM3A;PPP1R12A;TANK;TNIK;VCL;FBXO28;STX3;ZNF587;ZAK	P54578;P01100;P05412;Q13114;Q14164;Q92844;O14920;Q9Y6K9;O75582;Q70UQ0;P15336;Q8NFZ5;Q9Y4K3;Q9UHD2;Q96CV9	R-HSA-9750226;R-HSA-451649;R-HSA-168136;R-HSA-9750942;R-HSA-198669;R-HSA-9013979;R-HSA-450325;R-HSA-9013978;R-HSA-5609665;R-HSA-9749505;R-HSA-9757954;R-HSA-203797;R-HSA-177694;R-HSA-9830710;R-HSA-9013992;R-HSA-9749494;R-HSA-9828209;R-HSA-9830706;R-HSA-199910;R-HSA-198756;R-HSA-450337;R-HSA-5684273;R-HSA-9013985;R-HSA-9013990;R-HSA-9828196;R-HSA-450292;R-HSA-451634;R-HSA-9750946;R-HSA-168053;R-HSA…
R-HSA-5250913	Positive epigenetic regulation of rRNA expression	0	79	17	517	0.00491905	1	1	3	7	0.000450045	9606	Homo sapiens			KPNB1;CAP2;CFL2;CACNA1C;UBR5;MTSS1L;GAPDH;DNM1L;CFL2;CDK2;MPP7;RLF;TAF5L;RAD54L2;RIF1;GYS1;ATXN7	P60709;Q13185;Q92830;Q92831;O75533;Q9NR30;P49841;Q09472	R-HSA-427383;R-HSA-5250930;R-HSA-5250947
R-HSA-5687128	MAPK6/MAPK4 signaling	3	93	23	704	0.00579078	1	1	26	40	0.00257169	9606	Homo sapiens	EIF2C3;CDC42EP3;PAK3	O75914;Q9UKI2;Q9H9G7	EGLN3;SLC2A1;DARS;OPA1;DNAJB5;CDK18;PTPN14;SMARCC1;ITGB1BP2;GTF3C3;LIG3;ATF2;EIF4A2;CDK2;PFKP;MLL;MYOCD;CTPS;XRCC5;TAF5L;DPYSL5;LRPPRC;SNAPC3	Q16659;P05412;P30281;Q9NZI8;P01106;Q9Y6Q9;O14980;P31152;O43524;P04792;P25685	R-HSA-5687126;R-HSA-5692755;R-HSA-5687121;R-HSA-5692764;R-HSA-5692761;R-HSA-5690245;R-HSA-5687109;R-HSA-5687105;R-HSA-389788;R-HSA-5692749;R-HSA-5687112;R-HSA-5687113;R-HSA-5687095;R-HSA-5692788;R-HSA-5687090;R-HSA-5687103;R-HSA-5627775;R-HSA-5687101;R-HSA-5687097;R-HSA-5692775;R-HSA-5687079;R-HSA-5692770;R-HSA-5687086;R-HSA-5692781;R-HSA-5687083;R-HSA-5687081
R-HSA-9824443	Parasitic Infection Pathways	5	301	19	687	0.0187422	1	1	25	95	0.00610775	9606	Homo sapiens	ACTR3;NCKAP1;GNG4;ITPR1;GNB5	Q14643;Q9Y2A7;P50150;O14775;P61158	DARS;PEX13;SORBS1;CACNA1C;ACTN1;MAP3K9;CBL;SMARCC1;KLHL38;SORT1;GAPDH;LIG3;CD9;ATF2;LRRN4;NCKAP1;FLNA;CHORDC1;FAM162A	P43405;P01024;P08238;P05412;P10599;Q16581;P05231;P00519;Q9UQB8;Q9Y2Z0;P78536	R-HSA-9660819;R-HSA-9664273;R-HSA-2029469;R-HSA-2029466;R-HSA-1861595;R-HSA-2029465;R-HSA-9662747;R-HSA-9666458;R-HSA-1250264;R-HSA-9660824;R-HSA-9660828;R-HSA-9662786;R-HSA-169683;R-HSA-169680;R-HSA-2197690;R-HSA-1250253;R-HSA-444647;R-HSA-9662710;R-HSA-442592;R-HSA-9662773;R-HSA-874087;R-HSA-9673789;R-HSA-2130194;R-HSA-1250280;R-HSA-2029473
R-HSA-9658195	Leishmania infection	5	301	19	687	0.0187422	1	1	25	95	0.00610775	9606	Homo sapiens	ACTR3;NCKAP1;GNG4;ITPR1;GNB5	Q14643;Q9Y2A7;P50150;O14775;P61158	DARS;PEX13;SORBS1;CACNA1C;ACTN1;MAP3K9;CBL;SMARCC1;KLHL38;SORT1;GAPDH;LIG3;CD9;ATF2;LRRN4;NCKAP1;FLNA;CHORDC1;FAM162A	P43405;P01024;P08238;P05412;P10599;Q16581;P05231;P00519;Q9UQB8;Q9Y2Z0;P78536	R-HSA-9660819;R-HSA-9664273;R-HSA-2029469;R-HSA-2029466;R-HSA-1861595;R-HSA-2029465;R-HSA-9662747;R-HSA-9666458;R-HSA-1250264;R-HSA-9660824;R-HSA-9660828;R-HSA-9662786;R-HSA-169683;R-HSA-169680;R-HSA-2197690;R-HSA-1250253;R-HSA-444647;R-HSA-9662710;R-HSA-442592;R-HSA-9662773;R-HSA-874087;R-HSA-9673789;R-HSA-2130194;R-HSA-1250280;R-HSA-2029473
R-HSA-2173795	Downregulation of SMAD2/3:SMAD4 transcriptional activity	0	38	10	556	0.00236613	1	1	9	27	0.00173589	9606	Homo sapiens			FAM60A;FOXN3;RIF1;FLNA;C3orf52;XRCC5;LIG3;YAP1;IGF1R;TSPAN2	Q13547;P35813;Q9UN42;P09874;Q13573;O15105	R-HSA-5252001;R-HSA-9736966;R-HSA-2187330;R-HSA-9730967;R-HSA-209055;R-HSA-2187325;R-HSA-2187388;R-HSA-2186607;R-HSA-2106591
R-HSA-73886	Chromosome Maintenance	1	135	12	493	0.00840598	1	1	10	38	0.0024431	9606	Homo sapiens	CDK2	P24941	MPP7;ZBTB26;CFL2;XRCC5;EML2;PLOD2;KIAA1191;NUPL1;RASSF3;CFL2;UCHL5;C6orf168	Q86WV5;Q14191;P84243;Q9Y265;Q9H668;Q2NKJ3;Q9Y230;P40937;Q9UER7;Q9NUX5	R-HSA-9670114;R-HSA-9668902;R-HSA-181450;R-HSA-163096;R-HSA-9686521;R-HSA-164616;R-HSA-9668831;R-HSA-174446;R-HSA-176700;R-HSA-9007926
[truncated: 197 more rows]
