# Supplementary material for: PDK1, associated with glycolytic metabolism, is a potential prognostic biomarker in osteosarcoma
Source: PLoS One. 2025 Sep 19;20(9):e0332494. doi: 10.1371/journal.pone.0332494 (PMC12448963; doi:10.1371/journal.pone.0332494)
Supplement: S7 Table — (XLSX) [file pone.0332494.s009.xlsx]

## Sheet: Supporting Information Table S7
Pathway identifier	Pathway name	#Entities found	#Entities total	#Interactors found	#Interactors total	Entities ratio	Entities pValue	Entities FDR	#Reactions found	#Reactions total	Reactions ratio	Species identifier	Species name	Submitted entities found	Mapped entities	Submitted entities hit interactor	Interacts with	Found reaction identifiers
R-HSA-2129379	Molecules associated with elastic fibres	6	37	0	8	0.00230386	0.00068824	0.967814	9	10	0.000642921	9606	Homo sapiens	ELN;EMILIN2;B9D2;BMP7;FBLN2;FBN1				R-HSA-2395364;R-HSA-2161282;R-HSA-2328033;R-HSA-2328048;R-HSA-2395328;R-HSA-2537665;R-HSA-2396399;R-HSA-1592387;R-HSA-2395320
R-HSA-6798695	Neutrophil degranulation	21	478	0	0	0.0297634	0.0053055	0.967814	10	10	0.000642921	9606	Homo sapiens	CFD;RAB4B;TNFAIP6;GMFG;FUCA2;TNFRSF1B;RHOC;AP2A2;CST3;C3;TSPAN14;COMMD9;NPC2;PSAP;CTSH;SIRPA;MAN2B1;CD14;CD55;ELANE				R-HSA-6798743;R-HSA-6799350;R-HSA-6798739;R-HSA-6800434;R-HSA-6798751;R-HSA-6798749;R-HSA-6798748;R-HSA-6798747;R-HSA-6800426;R-HSA-6798745
R-HSA-9652169	Signaling by MAP2K mutants	2	6	0	0	0.000373599	0.00901595	0.967814	1	1	6.42921e-05	9606	Homo sapiens	MAP2K2;MAPK3				R-HSA-9652165
R-HSA-1566948	Elastic fibre formation	6	45	4	45	0.00280199	0.0145777	0.967814	16	17	0.00109297	9606	Homo sapiens	ELN;EMILIN2;B9D2;BMP7;FBLN2;FBN1	P18075;P35555;P01137;P15502;P98095;Q9BXX0	FCGRT;FBN1;ELN;EGFL7	P09958;P15502;Q9UBX5	R-HSA-2395364;R-HSA-2161282;R-HSA-2328033;R-HSA-2395328;R-HSA-2328037;R-HSA-2537665;R-HSA-2129353;R-HSA-2129385;R-HSA-2396399;R-HSA-2161293;R-HSA-2129357;R-HSA-2129362;R-HSA-2328048;R-HSA-1592387;R-HSA-2395320;R-HSA-2129375
R-HSA-8957275	Post-translational protein phosphorylation	7	109	0	0	0.00678705	0.015633	0.967814	1	1	6.42921e-05	9606	Homo sapiens	C3;CST3;FUCA2;MXRA8;FAM20A;FSTL1;FBN1				R-HSA-8952289
R-HSA-5083635	Defective B3GALTL causes PpS	4	39	0	5	0.00242839	0.0166562	0.967814	1	1	6.42921e-05	9606	Homo sapiens	ADAMTS5;SPON2;ADAMTS2;THSD1				R-HSA-6785565
R-HSA-5687868	Defective SFTPA2 causes IPF	1	1	0	0	6.22665e-05	0.0231933	0.967814	1	1	6.42921e-05	9606	Homo sapiens	PSAP				R-HSA-5687875
R-HSA-5173214	O-glycosylation of TSR domain-containing proteins	4	44	0	5	0.00273973	0.0241226	0.967814	2	2	0.000128584	9606	Homo sapiens	ADAMTS5;SPON2;ADAMTS2;THSD1				R-HSA-5173005;R-HSA-5173192
R-HSA-3642279	TGFBR2 MSI Frameshift Mutants in Cancer	1	2	0	0	0.000124533	0.0458495	0.967814	1	1	6.42921e-05	9606	Homo sapiens	B9D2				R-HSA-3642203
R-HSA-5579032	Defective TBXAS1 causes GHDD	1	2	0	0	0.000124533	0.0458495	0.967814	1	1	6.42921e-05	9606	Homo sapiens	TBXAS1				R-HSA-5603275
R-HSA-3781865	Diseases of glycosylation	10	203	0	37	0.0126401	0.0536619	0.967814	18	72	0.00462903	9606	Homo sapiens	ADAMTS5;SPON2;ADAMTS2;POMT1;DOLK;THSD1;DCN;PAPSS2;MPDU1;GALK1				R-HSA-3636919;R-HSA-5615604;R-HSA-3560785;R-HSA-3560794;R-HSA-4420365;R-HSA-9036025;R-HSA-3595175;R-HSA-4686998;R-HSA-5615556;R-HSA-3560804;R-HSA-3560802;R-HSA-4755600;R-HSA-6785565;R-HSA-3595178;R-HSA-9036021;R-HSA-9036020;R-HSA-3595176;R-HSA-5610026
R-HSA-1369062	ABC transporters in lipid homeostasis	6	29	5	89	0.00180573	0.056187	0.967814	8	11	0.000707214	9606	Homo sapiens	ABCG5;ABCA10;ABCA6;ABCA9;ABCG1	Q8N139;Q8WWZ4;Q8IUA7;P45844;Q9H222;Q9BZC7	TMEM9B;PEX16;CD40;NPC2;CHST7	16113;Q99758;P40855;P56589	R-HSA-1369028;R-HSA-382613;R-HSA-8848053;R-HSA-265783;R-HSA-5683714;R-HSA-266082;R-HSA-1454928;R-HSA-1369052
R-HSA-5609976	Defective GALK1 causes GALCT2	1	3	0	0	0.0001868	0.0679812	0.967814	1	1	6.42921e-05	9606	Homo sapiens	GALK1				R-HSA-5610026
R-HSA-4755583	Defective DOLK causes DOLK-CDG	1	3	0	0	0.0001868	0.0679812	0.967814	1	1	6.42921e-05	9606	Homo sapiens	DOLK				R-HSA-4755600
R-HSA-391160	Signal regulatory protein family interactions	4	18	3	53	0.0011208	0.0716543	0.967814	10	10	0.000642921	9606	Homo sapiens	PSAP;SIRPA	P78324;O00241;Q8IWL1;Q8IWL2	SIRPA;FYN;FYN	Q14289;O75563;O15117;Q08722	R-HSA-391157;R-HSA-391156;R-HSA-210274;R-HSA-391158;R-HSA-391153;R-HSA-391152;R-HSA-391168;R-HSA-391155;R-HSA-391151;R-HSA-391150
R-HSA-3906995	Diseases associated with O-glycosylation of proteins	5	79	0	21	0.00491905	0.077938	0.967814	3	9	0.000578629	9606	Homo sapiens	ADAMTS5;SPON2;ADAMTS2;POMT1;THSD1				R-HSA-5615556;R-HSA-5615604;R-HSA-6785565
R-HSA-6802948	Signaling by high-kinase activity BRAF mutants	3	44	0	0	0.00273973	0.0862122	0.967814	4	6	0.000385753	9606	Homo sapiens	APBB1IP;MAP2K2;MAPK3				R-HSA-6802912;R-HSA-6802911;R-HSA-6802910;R-HSA-6803227
R-HSA-5619052	Defective SLC9A9 causes autism 16 (AUTS16)	1	3	0	1	0.0001868	0.0896003	0.967814	1	1	6.42921e-05	9606	Homo sapiens	SLC9A9				R-HSA-5661086
R-HSA-3560796	Defective PAPSS2 causes SEMD-PA	1	4	0	0	0.000249066	0.0896003	0.967814	2	2	0.000128584	9606	Homo sapiens	PAPSS2				R-HSA-3560785;R-HSA-3560794
R-HSA-2206282	MPS IIIB - Sanfilippo syndrome B	1	4	0	0	0.000249066	0.0896003	0.967814	2	2	0.000128584	9606	Homo sapiens	NAGLU				R-HSA-2263496;R-HSA-9036052
R-HSA-3642278	Loss of Function of TGFBR2 in Cancer	1	4	0	0	0.000249066	0.0896003	0.967814	2	2	0.000128584	9606	Homo sapiens	B9D2				R-HSA-3645780;R-HSA-3642203
R-HSA-3645790	TGFBR2 Kinase Domain Mutants in Cancer	1	4	0	0	0.000249066	0.0896003	0.967814	1	1	6.42921e-05	9606	Homo sapiens	B9D2				R-HSA-3645780
R-HSA-3656535	TGFBR1 LBD Mutants in Cancer	1	4	0	0	0.000249066	0.0896003	0.967814	1	1	6.42921e-05	9606	Homo sapiens	B9D2				R-HSA-3656382
R-HSA-6802952	Signaling by BRAF and RAF1 fusions	4	73	0	0	0.00454545	0.0948581	0.967814	5	5	0.000321461	9606	Homo sapiens	APBB1IP;MAP2K2;AGTRAP;MAPK3				R-HSA-6802935;R-HSA-6802934;R-HSA-6802933;R-HSA-6802932;R-HSA-6802927
R-HSA-9656223	Signaling by RAF1 mutants	3	49	0	0	0.00305106	0.109643	0.967814	5	7	0.000450045	9606	Homo sapiens	APBB1IP;MAP2K2;MAPK3				R-HSA-9656211;R-HSA-9656209;R-HSA-9656215;R-HSA-9656214;R-HSA-9656212
R-HSA-2243919	Crosslinking of collagen fibrils	2	24	0	0	0.0014944	0.109865	0.967814	1	13	0.000835798	9606	Homo sapiens	BMP1;PCOLCE				R-HSA-2022141
R-HSA-9674519	Defective F8 sulfation at Y1699	1	4	0	1	0.000249066	0.110719	0.967814	1	1	6.42921e-05	9606	Homo sapiens	TPST1				R-HSA-9668148
R-HSA-5579021	Defective CYP21A2 causes AH3	1	5	0	0	0.000311333	0.110719	0.967814	1	1	6.42921e-05	9606	Homo sapiens	CYP21A2				R-HSA-5601976
R-HSA-8981607	Intracellular oxygen transport	1	5	0	0	0.000311333	0.110719	0.967814	2	6	0.000385753	9606	Homo sapiens	CYGB				R-HSA-8982617;R-HSA-5340214
R-HSA-9609523	Insertion of tail-anchored proteins into the endoplasmic reticulum membrane	2	25	0	0	0.00155666	0.117457	0.967814	6	7	0.000450045	9606	Homo sapiens	ASNA1;UBE2J2				R-HSA-9609921;R-HSA-9609860;R-HSA-9610442;R-HSA-9609899;R-HSA-9617596;R-HSA-9609917
R-HSA-416572	Sema4D induced cell migration and growth-cone collapse	2	25	0	0	0.00155666	0.117457	0.967814	4	7	0.000450045	9606	Homo sapiens	RHOC				R-HSA-419087;R-HSA-416588;R-HSA-419197;R-HSA-419049
R-HSA-5674135	MAP2K and MAPK activation	3	49	0	2	0.00305106	0.119632	0.967814	12	12	0.000771506	9606	Homo sapiens	APBB1IP;MAP2K2;MAPK3				R-HSA-9657603;R-HSA-5672980;R-HSA-5674132;R-HSA-5674373;R-HSA-5672978;R-HSA-5674130;R-HSA-9657606;R-HSA-5674366;R-HSA-5672972;R-HSA-9657608;R-HSA-5672973;R-HSA-9657599
R-HSA-381426	Regulation of Insulin-like Growth Factor (IGF) transport and uptake by Insulin-like Growth Factor Binding Proteins (IGFBPs)	10	127	6	157	0.00790785	0.123429	0.967814	14	14	0.00090009	9606	Homo sapiens	CST3;C3;MMP2;FUCA2;MXRA8;FAM20A;IGFBP6;IGF1;FSTL1;FBN1	P24592;Q12841;Q96MK3;P05019;Q9BTY2;P35555;P08253;Q9BRK3;P01024;P01034	CREB5;MBD3;ASNA1;MFSD5;IGFBP6;IGF1	P24593;P08833;P24592;P22692	R-HSA-381412;R-HSA-381543;R-HSA-381446;R-HSA-381537;R-HSA-8952289;R-HSA-381487;R-HSA-381518;R-HSA-381545;R-HSA-381461;R-HSA-381500;R-HSA-381503;R-HSA-381496;R-HSA-381435;R-HSA-381466
R-HSA-1482925	Acyl chain remodelling of PG	2	26	0	0	0.00161893	0.125175	0.967814	2	10	0.000642921	9606	Homo sapiens	PLA2G2A;PLA2G5				R-HSA-1602368;R-HSA-1482907
R-HSA-166020	Transfer of LPS from LBP carrier to CD14	1	3	1	3	0.0001868	0.131348	0.967814	2	2	0.000128584	9606	Homo sapiens	CD14	P08571	FSTL1	P08571	R-HSA-166038;R-HSA-169719
R-HSA-4687000	Defective MPDU1 causes CDG-1f	1	6	0	0	0.000373599	0.131348	0.967814	4	4	0.000257169	9606	Homo sapiens	MPDU1				R-HSA-9036025;R-HSA-4686998;R-HSA-9036021;R-HSA-9036020
R-HSA-3656532	TGFBR1 KD Mutants in Cancer	1	6	0	0	0.000373599	0.131348	0.967814	1	1	6.42921e-05	9606	Homo sapiens	B9D2				R-HSA-3656523
R-HSA-5679090	Defective ABCG8 causes GBD4 and sitosterolemia	1	6	0	0	0.000373599	0.131348	0.967814	1	1	6.42921e-05	9606	Homo sapiens	ABCG5				R-HSA-5679101
R-HSA-5679096	Defective ABCG5 causes sitosterolemia	1	6	0	0	0.000373599	0.131348	0.967814	1	1	6.42921e-05	9606	Homo sapiens	ABCG5				R-HSA-5679145
R-HSA-8963678	Intestinal lipid absorption	0	3	1	3	0.0001868	0.131348	0.967814	1	3	0.000192876	9606	Homo sapiens			NPC2	16113	R-HSA-265443
R-HSA-1482922	Acyl chain remodelling of PI	2	25	0	3	0.00155666	0.140954	0.967814	2	6	0.000385753	9606	Homo sapiens	PLA2G2A;PLA2G5				R-HSA-1602377;R-HSA-1482868
R-HSA-114608	Platelet degranulation	9	142	5	112	0.00884184	0.145239	0.967814	5	11	0.000707214	9606	Homo sapiens	CFD;CLEC3B;PSAP;TIMP3;PHACTR2;F13A1;B9D2;IGF1;SEPP1	P07602;P05019;P00746;P49908;P00488;O75167;P01137;P35625;P05452	BMP1;FUCA2;LRP1;VIT;TCTN1	P11021	R-HSA-481044;R-HSA-481009;R-HSA-481007;R-HSA-351341;R-HSA-351323
R-HSA-173736	Alternative complement activation	2	6	3	23	0.000373599	0.148996	0.967814	9	9	0.000578629	9606	Homo sapiens	CFD;C3	P00746;P01024	VSIG4;NPC2;VSIG4	P00751;P01024	R-HSA-183122;R-HSA-173745;R-HSA-183126;R-HSA-174551;R-HSA-183130;R-HSA-173754;R-HSA-173739;R-HSA-981539;R-HSA-173740
R-HSA-9013106	RHOC GTPase cycle	4	79	1	10	0.00491905	0.150137	0.967814	6	6	0.000385753	9606	Homo sapiens	TMEM57;ARHGAP18;RHOC	Q8N392;P08134;Q8N5G2;P61586	RHOC	P52565	R-HSA-9013109;R-HSA-9013108;R-HSA-9714361;R-HSA-9013111;R-HSA-9714363;R-HSA-9013110
R-HSA-3656534	Loss of Function of TGFBR1 in Cancer	1	7	0	0	0.000435866	0.1515	0.967814	2	2	0.000128584	9606	Homo sapiens	B9D2				R-HSA-3656382;R-HSA-3656523
R-HSA-3304356	SMAD2/3 Phosphorylation Motif Mutants in Cancer	1	7	0	0	0.000435866	0.1515	0.967814	1	1	6.42921e-05	9606	Homo sapiens	B9D2				R-HSA-3304394
R-HSA-9706377	FLT3 signaling by CBL mutants	1	7	0	0	0.000435866	0.1515	0.967814	1	1	6.42921e-05	9606	Homo sapiens	FLT3LG				R-HSA-9706356
R-HSA-9846298	Defective binding of VWF variant to GPIb:IX:V	1	7	0	0	0.000435866	0.1515	0.967814	1	1	6.42921e-05	9606	Homo sapiens	DCN				R-HSA-9823706
R-HSA-9845620	Enhanced binding of GP1BA variant to VWF multimer:collagen	1	7	0	0	0.000435866	0.1515	0.967814	1	1	6.42921e-05	9606	Homo sapiens	DCN				R-HSA-9844251
R-HSA-8942233	Intestinal infectious diseases	0	3	1	4	0.0001868	0.1515	0.967814	1	1	6.42921e-05	9606	Homo sapiens			ASAP3	Q86UT5	R-HSA-8936356
R-HSA-3238698	WNT ligand biogenesis and trafficking	3	28	0	37	0.00174346	0.156986	0.967814	8	12	0.000771506	9606	Homo sapiens	WNT10B;WNT2B;WNT11				R-HSA-3247840;R-HSA-3247843;R-HSA-3238691;R-HSA-3247844;R-HSA-3238694;R-HSA-3247837;R-HSA-3781941;R-HSA-3781943
R-HSA-71384	Ethanol oxidation	2	28	0	2	0.00174346	0.157127	0.967814	1	8	0.000514337	9606	Homo sapiens	ADH1C				R-HSA-71707
R-HSA-5619063	Defective SLC29A3 causes histiocytosis-lymphadenopathy plus syndrome (HLAS)	1	8	0	0	0.000498132	0.171185	0.967814	1	1	6.42921e-05	9606	Homo sapiens	SLC29A3				R-HSA-5628807
R-HSA-5682113	Defective ABCA1 causes TGD	0	5	1	3	0.000311333	0.171185	0.967814	1	1	6.42921e-05	9606	Homo sapiens			NPC2	16113	R-HSA-5682111
R-HSA-9823587	Defects of platelet adhesion to exposed collagen	1	8	0	1	0.000498132	0.171185	0.967814	2	5	0.000321461	9606	Homo sapiens	DCN				R-HSA-9844251;R-HSA-9823706
R-HSA-400685	Sema4D in semaphorin signaling	2	31	0	1	0.00193026	0.173624	0.967814	5	13	0.000835798	9606	Homo sapiens	RHOC				R-HSA-419087;R-HSA-416559;R-HSA-416588;R-HSA-419197;R-HSA-419049
R-HSA-5683826	Surfactant metabolism	6	52	5	109	0.00323786	0.173784	0.967814	16	29	0.00186447	9606	Homo sapiens	SCARA5;PSAP;CTSH	Q9UGM3;ENSG00000185303;Q8IWL1;Q8IWL2;ENSG00000122852;P09668	BSCL2;YIF1B;TMEM9B;PSAP;IFNGR2	Q07065;Q99758;P11686;Q9UGM3	R-HSA-5686359;R-HSA-5687284;R-HSA-5685296;R-HSA-5685649;R-HSA-5684862;R-HSA-5686335;R-HSA-5683836;R-HSA-5686301;R-HSA-5683879;R-HSA-5684868;R-HSA-5683714;R-HSA-5684864;R-HSA-5686304;R-HSA-5684865;R-HSA-5685902;R-HSA-5686286
R-HSA-5666185	RHO GTPases Activate Rhotekin and Rhophilins	3	10	2	56	0.000622665	0.179748	0.967814	5	6	0.000385753	9606	Homo sapiens	TAX1BP3;RHOC	O14907;P08134;P61586	RHOC;TAX1BP3	Q9BST9	R-HSA-5666197;R-HSA-5666178;R-HSA-5667008;R-HSA-5667052;R-HSA-5666216
R-HSA-2173791	TGF-beta receptor signaling in EMT (epithelial to mesenchymal transition)	2	19	1	15	0.00118306	0.181975	0.967814	6	6	0.000385753	9606	Homo sapiens	B9D2;RHOC	P61586;P01137	KLF2	Q9HCE7	R-HSA-2160931;R-HSA-2160932;R-HSA-2134532;R-HSA-2160935;R-HSA-2134519;R-HSA-2134506
R-HSA-9645135	STAT5 Activation	1	9	0	0	0.000560399	0.190414	0.967814	3	3	0.000192876	9606	Homo sapiens	FLT3LG				R-HSA-9645137;R-HSA-9645126;R-HSA-9645134
R-HSA-3595174	Defective CHST14 causes EDS, musculocontractural type	1	9	0	0	0.000560399	0.190414	0.967814	1	1	6.42921e-05	9606	Homo sapiens	DCN				R-HSA-3636919
R-HSA-3595172	Defective CHST3 causes SEDCJD	1	9	0	0	0.000560399	0.190414	0.967814	1	1	6.42921e-05	9606	Homo sapiens	DCN				R-HSA-3595175
R-HSA-8985586	SLIT2:ROBO1 increases RHOA activity	1	8	0	1	0.000498132	0.190414	0.967814	1	2	0.000128584	9606	Homo sapiens	RHOC				R-HSA-8985594
R-HSA-1482801	Acyl chain remodelling of PS	2	31	0	4	0.00193026	0.198842	0.967814	2	8	0.000514337	9606	Homo sapiens	PLA2G2A;PLA2G5				R-HSA-1602374;R-HSA-1482776
R-HSA-3595177	Defective CHSY1 causes TPBS	1	10	0	0	0.000622665	0.209198	0.967814	2	2	0.000128584	9606	Homo sapiens	DCN				R-HSA-3595178;R-HSA-3595176
R-HSA-9026762	Biosynthesis of maresin conjugates in tissue regeneration (MCTR)	1	10	0	0	0.000622665	0.209198	0.967814	1	4	0.000257169	9606	Homo sapiens	LTC4S				R-HSA-9026780
R-HSA-5576890	Phase 3 - rapid repolarisation	1	10	0	0	0.000622665	0.209198	0.967814	1	4	0.000257169	9606	Homo sapiens	KCNQ1				R-HSA-5577050
R-HSA-5686938	Regulation of TLR by endogenous ligand	3	41	2	27	0.00255293	0.209339	0.967814	7	13	0.000835798	9606	Homo sapiens	PSAP;CD14	P08571;Q8IWL1;Q8IWL2	AGTRAP;FSTL1	P09429;P08571	R-HSA-6804100;R-HSA-6804099;R-HSA-5432852;R-HSA-8869694;R-HSA-6805981;R-HSA-5432825;R-HSA-5432814
R-HSA-419408	Lysosphingolipid and LPA receptors	2	19	0	18	0.00118306	0.215884	0.967814	2	5	0.000321461	9606	Homo sapiens	PRG4;S1PR2				R-HSA-419428;R-HSA-6797630
R-HSA-9651496	Defects of contact activation system (CAS) and kallikrein/kinin system (KKS)	2	21	2	18	0.0013076	0.224454	0.967814	5	18	0.00115726	9606	Homo sapiens	TPST1;DCN	P07359;O60507	BMP1;LRP1	29108	R-HSA-9673223;R-HSA-9668148;R-HSA-9670874;R-HSA-9668253;R-HSA-9668365
R-HSA-444257	RSK activation	1	11	0	0	0.000684932	0.227547	0.967814	1	4	0.000257169	9606	Homo sapiens	MAPK3				R-HSA-9619843
R-HSA-9036866	Expression and Processing of Neurotrophins	1	5	0	6	0.000311333	0.227547	0.967814	1	5	0.000321461	9606	Homo sapiens	PCSK6				R-HSA-187020
R-HSA-167060	NGF processing	1	5	0	6	0.000311333	0.227547	0.967814	1	5	0.000321461	9606	Homo sapiens	PCSK6				R-HSA-187020
R-HSA-442742	CREB1 phosphorylation through NMDA receptor-mediated activation of RAS signaling	2	39	0	0	0.00242839	0.23305	0.967814	3	7	0.000450045	9606	Homo sapiens	MAPK3;GRIN2D				R-HSA-9619843;R-HSA-442732;R-HSA-442760
R-HSA-5609975	Diseases associated with glycosylation precursor biosynthesis	2	39	0	0	0.00242839	0.23305	0.967814	2	16	0.00102867	9606	Homo sapiens	DOLK;GALK1				R-HSA-4755600;R-HSA-5610026
R-HSA-3928665	EPH-ephrin mediated repulsion of cells	4	55	5	52	0.00342466	0.239497	0.967814	8	9	0.000578629	9606	Homo sapiens	EFNB1;MMP2;FYN;AP2A2	O94973;P06241;P08253;P98172	NOSTRIN;GPIHBP1;TSPAN14;SH3GL1;TSPAN33	Q05193;O14672	R-HSA-4093327;R-HSA-3928607;R-HSA-3928654;R-HSA-3928604;R-HSA-3928642;R-HSA-3928657;R-HSA-3928628;R-HSA-3928660
R-HSA-8964058	HDL remodeling	4	24	2	88	0.0014944	0.24452	0.967814	7	13	0.000835798	9606	Homo sapiens	CETP;PLTP;ABCG1	P55058-1;P11597;P45844;P55058-2	LRP1;NPC2	16113;P02649	R-HSA-264695;R-HSA-266082;R-HSA-349404;R-HSA-266303;R-HSA-266328;R-HSA-266089;R-HSA-266299
R-HSA-5625970	RHO GTPases activate KTN1	1	12	0	0	0.000747198	0.24547	0.967814	2	2	0.000128584	9606	Homo sapiens	RHOC				R-HSA-5625959;R-HSA-5672083
R-HSA-9839406	TGFBR3 regulates activin signaling	0	4	1	8	0.000249066	0.24547	0.967814	1	2	0.000128584	9606	Homo sapiens			GIPC1	Q03167	R-HSA-9839384
R-HSA-204626	Hypusine synthesis from eIF5A-lysine	1	12	0	0	0.000747198	0.24547	0.967814	1	3	0.000192876	9606	Homo sapiens	DOHH				R-HSA-204662
R-HSA-425986	Sodium/Proton exchangers	1	11	0	1	0.000684932	0.24547	0.967814	1	4	0.000257169	9606	Homo sapiens	SLC9A9				R-HSA-425965
R-HSA-8874177	ATF6B (ATF6-beta) activates chaperones	0	4	1	8	0.000249066	0.24547	0.967814	1	5	0.000321461	9606	Homo sapiens			GPIHBP1	Q14703	R-HSA-8874145
R-HSA-1839128	FGFR4 mutant receptor activation	0	3	1	9	0.0001868	0.24547	0.967814	1	5	0.000321461	9606	Homo sapiens			FCGRT	P22455	R-HSA-2012086
R-HSA-6802946	Signaling by moderate kinase activity BRAF mutants	3	54	0	19	0.00336239	0.246104	0.967814	5	7	0.000450045	9606	Homo sapiens	APBB1IP;MAP2K2;MAPK3				R-HSA-6802919;R-HSA-6802916;R-HSA-6802914;R-HSA-6803230;R-HSA-6802921
R-HSA-6802955	Paradoxical activation of RAF signaling by kinase inactive BRAF	3	54	0	19	0.00336239	0.246104	0.967814	5	7	0.000450045	9606	Homo sapiens	APBB1IP;MAP2K2;MAPK3				R-HSA-6802918;R-HSA-6803234;R-HSA-6802943;R-HSA-6802942;R-HSA-6802941
R-HSA-9649948	Signaling downstream of RAS mutants	3	54	0	19	0.00336239	0.246104	0.967814	5	7	0.000450045	9606	Homo sapiens	APBB1IP;MAP2K2;MAPK3				R-HSA-6803233;R-HSA-6802926;R-HSA-6802925;R-HSA-6802924;R-HSA-6802922
R-HSA-6802949	Signaling by RAS mutants	3	54	0	19	0.00336239	0.246104	0.967814	5	9	0.000578629	9606	Homo sapiens	APBB1IP;MAP2K2;MAPK3				R-HSA-6803233;R-HSA-6802926;R-HSA-6802925;R-HSA-6802924;R-HSA-6802922
R-HSA-9671793	Diseases of hemostasis	2	24	2	18	0.0014944	0.250292	0.967814	7	23	0.00147872	9606	Homo sapiens	TPST1;DCN	P07359;O60507	BMP1;LRP1	29108	R-HSA-9673223;R-HSA-9668148;R-HSA-9670874;R-HSA-9844251;R-HSA-9668253;R-HSA-9668365;R-HSA-9823706
R-HSA-9032759	NTRK2 activates RAC1	1	7	1	6	0.000435866	0.262979	0.967814	2	2	0.000128584	9606	Homo sapiens	FYN	P06241-1	ELMO1	Q8IZD9	R-HSA-9032761;R-HSA-9032798
R-HSA-190374	FGFR1c and Klotho ligand binding and activation	0	7	1	6	0.000435866	0.262979	0.967814	1	2	0.000128584	9606	Homo sapiens			CLEC14A	28815	R-HSA-190268
R-HSA-8964041	LDL remodeling	1	10	0	3	0.000622665	0.262979	0.967814	1	3	0.000192876	9606	Homo sapiens	CETP				R-HSA-266350
R-HSA-2022870	CS-GAG biosynthesis	2	30	0	13	0.001868	0.267569	0.967814	9	9	0.000578629	9606	Homo sapiens	CHST7;DCN				R-HSA-2022911;R-HSA-1971487;R-HSA-9632033;R-HSA-2018682;R-HSA-1971482;R-HSA-1971483;R-HSA-2018659;R-HSA-1971491;R-HSA-9941305
R-HSA-6802957	Oncogenic MAPK signaling	4	93	0	19	0.00579078	0.26996	0.967814	30	46	0.00295744	9606	Homo sapiens	APBB1IP;MAP2K2;AGTRAP;MAPK3				R-HSA-6802919;R-HSA-9656211;R-HSA-6802918;R-HSA-9656209;R-HSA-6802916;R-HSA-9656215;R-HSA-6802914;R-HSA-6803234;R-HSA-9656214;R-HSA-6803233;R-HSA-6802912;R-HSA-9656212;R-HSA-6802927;R-HSA-6802926;R-HSA-6802925;R-HSA-6802924;R-HSA-6802922;R-HSA-6802921;R-HSA-6802935;R-HSA-6802934;R-HSA-6802933;R-HSA-6802932;R-HSA-9652165;R-HSA-6802943;R-HSA-6802942;R-HSA-6802941;R-HSA-6802911;R-HSA-6802910;R-HSA-6…
R-HSA-2473224	Antagonism of Activin by Follistatin	0	4	1	10	0.000249066	0.280081	0.967814	1	2	0.000128584	9606	Homo sapiens			CREB5	P19883	R-HSA-2473184
R-HSA-1236973	Cross-presentation of particulate exogenous antigens (phagosomes)	1	13	0	1	0.000809465	0.280081	0.967814	1	3	0.000192876	9606	Homo sapiens	NCF4				R-HSA-1236967
R-HSA-1236978	Cross-presentation of soluble exogenous antigens (endosomes)	2	46	0	0	0.00286426	0.293461	0.967814	4	7	0.000450045	9606	Homo sapiens	MRC2;MRC1				R-HSA-1236939;R-HSA-1236955;R-HSA-1236940;R-HSA-1236941
R-HSA-9013149	RAC1 GTPase cycle	6	191	0	0	0.0118929	0.293654	0.967814	3	6	0.000385753	9606	Homo sapiens	PLEKHG1;FGD5;FMNL1;NCF4;ARAP1;PLD2				R-HSA-9013145;R-HSA-9013144;R-HSA-9013143
R-HSA-373080	Class B/2 (Secretin family receptors)	5	99	0	64	0.00616438	0.295963	0.967814	5	24	0.00154301	9606	Homo sapiens	WNT10B;RAMP2;WNT2B;WNT11;CD55				R-HSA-420214;R-HSA-879674;R-HSA-9733292;R-HSA-420265;R-HSA-201708
R-HSA-209563	Axonal growth stimulation	1	5	0	11	0.000311333	0.296788	0.967814	2	2	0.000128584	9606	Homo sapiens	RHOC				R-HSA-193668;R-HSA-193646
R-HSA-202670	ERKs are inactivated	1	15	0	0	0.000933998	0.296788	0.967814	2	2	0.000128584	9606	Homo sapiens	MAPK3				R-HSA-199959;R-HSA-203797
R-HSA-351143	Agmatine biosynthesis	0	8	2	7	0.000498132	0.296788	0.967814	1	2	0.000128584	9606	Homo sapiens			OAZ3;OAZ3	Q96A70	R-HSA-350598
R-HSA-163282	Mitochondrial transcription initiation	0	3	2	13	0.0001868	0.296788	0.967814	1	2	0.000128584	9606	Homo sapiens			AGTRAP;AGTRAP	Q00059	R-HSA-163310
R-HSA-2214320	Anchoring fibril formation	1	15	0	0	0.000933998	0.296788	0.967814	1	4	0.000257169	9606	Homo sapiens	BMP1				R-HSA-2214330
R-HSA-8963899	Plasma lipoprotein remodeling	7	56	4	183	0.00348692	0.297449	0.967814	17	31	0.00199306	9606	Homo sapiens	CETP;LIPC;PCSK6;PLTP;ABCG1;GPIHBP1	P55058-1;P11150;P29122;Q8IV16;P11597;P45844;P55058-2	GPIHBP1;LRP1;CMTM3;NPC2	16113;P02649;Q6Q788;P06858	R-HSA-6784676;R-HSA-266082;R-HSA-174757;R-HSA-266350;R-HSA-5694109;R-HSA-266089;R-HSA-8857928;R-HSA-174739;R-HSA-6784628;R-HSA-264695;R-HSA-349404;R-HSA-6785181;R-HSA-6785213;R-HSA-266303;R-HSA-266328;R-HSA-6785178;R-HSA-266299
R-HSA-5688890	Defective CSF2RA causes SMDP4	2	8	2	40	0.000498132	0.302069	0.967814	1	1	6.42921e-05	9606	Homo sapiens	PSAP	Q8IWL1;Q8IWL2	BSCL2;IFNGR2	P11686	R-HSA-5688899
R-HSA-5688849	Defective CSF2RB causes SMDP5	2	8	2	40	0.000498132	0.302069	0.967814	1	1	6.42921e-05	9606	Homo sapiens	PSAP	Q8IWL1;Q8IWL2	BSCL2;IFNGR2	P11686	R-HSA-5688884
R-HSA-2428933	SHC-related events triggered by IGF1R	1	16	0	0	0.000996264	0.313108	0.967814	3	5	0.000321461	9606	Homo sapiens	IGF1				R-HSA-2404193;R-HSA-2404195;R-HSA-5686072
R-HSA-190371	FGFR3b ligand binding and activation	0	10	1	6	0.000622665	0.313108	0.967814	1	2	0.000128584	9606	Homo sapiens			CLEC14A	28815	R-HSA-190263
R-HSA-9842640	Signaling by LTK in cancer	1	9	0	7	0.000560399	0.313108	0.967814	1	4	0.000257169	9606	Homo sapiens	MAPK3				R-HSA-9845033
R-HSA-416550	Sema4D mediated inhibition of cell attachment and migration	1	15	0	1	0.000933998	0.313108	0.967814	1	6	0.000385753	9606	Homo sapiens	RHOC				R-HSA-416559
R-HSA-9013148	CDC42 GTPase cycle	5	159	0	0	0.00990037	0.318622	0.967814	3	6	0.000385753	9606	Homo sapiens	PLEKHG1;FMNL1;WDR81;CDC42EP2;ARAP1				R-HSA-9013161;R-HSA-9013157;R-HSA-9013159
R-HSA-3928663	EPHA-mediated growth cone collapse	2	33	0	16	0.00205479	0.319225	0.967814	4	4	0.000257169	9606	Homo sapiens	FYN;RHOC				R-HSA-3928651;R-HSA-3928602;R-HSA-3928648;R-HSA-3928616
R-HSA-2162123	Synthesis of Prostaglandins (PG) and Thromboxanes (TX)	3	58	1	28	0.00361146	0.328224	0.967814	6	35	0.00225023	9606	Homo sapiens	HPGDS;TBXAS1;PTGES	O60760;O14684;P24557	AKR1C1	P42330	R-HSA-2161701;R-HSA-76500;R-HSA-2161660;R-HSA-2161549;R-HSA-2161613;R-HSA-2161614
R-HSA-9672396	Defective cofactor function of FVIIIa variant	0	4	2	13	0.000249066	0.329049	0.967814	1	1	6.42921e-05	9606	Homo sapiens			BMP1;LRP1	29108	R-HSA-9668365
R-HSA-5619055	Defective SLC24A4 causes hypomineralized amelogenesis imperfecta (AI)	0	4	2	13	0.000249066	0.329049	0.967814	1	1	6.42921e-05	9606	Homo sapiens			BMP1;LRP1	29108	R-HSA-5626270
R-HSA-9673202	Defective F9 variant does not activate FX	0	4	2	13	0.000249066	0.329049	0.967814	1	1	6.42921e-05	9606	Homo sapiens			BMP1;LRP1	29108	R-HSA-9670874
R-HSA-5619077	Defective SLC24A1 causes congenital stationary night blindness 1D (CSNB1D)	0	4	2	13	0.000249066	0.329049	0.967814	1	1	6.42921e-05	9606	Homo sapiens			BMP1;LRP1	29108	R-HSA-5625841
R-HSA-5619036	Defective SLC24A5 causes oculocutaneous albinism 6 (OCA6)	0	4	2	13	0.000249066	0.329049	0.967814	1	1	6.42921e-05	9606	Homo sapiens			BMP1;LRP1	29108	R-HSA-5626356
R-HSA-190370	FGFR1b ligand binding and activation	1	11	1	6	0.000684932	0.329049	0.967814	1	2	0.000128584	9606	Homo sapiens	GIPC1	O14908	CLEC14A	28815	R-HSA-190245
R-HSA-3000497	Scavenging by Class H Receptors	1	15	0	2	0.000933998	0.329049	0.967814	2	4	0.000257169	9606	Homo sapiens	STAB1				R-HSA-2247513;R-HSA-2197770
R-HSA-419812	Calcitonin-like ligand receptors	1	11	0	8	0.000684932	0.329049	0.967814	3	8	0.000514337	9606	Homo sapiens	RAMP2				R-HSA-420214;R-HSA-9733292;R-HSA-420265
R-HSA-2022090	Assembly of collagen fibrils and other multimeric structures	3	67	2	22	0.00417186	0.334586	0.967814	4	26	0.0016716	9606	Homo sapiens	BMP1;MMP2;PCOLCE	P08254;Q15113;P13497	MMP2;TSPAN14	P48509;P39060	R-HSA-2213200;R-HSA-2022141;R-HSA-2213192;R-HSA-2214330
R-HSA-5140745	WNT5A-dependent internalization of FZD2, FZD5 and ROR2	1	13	0	5	0.000809465	0.344621	0.967814	1	2	0.000128584	9606	Homo sapiens	AP2A2				R-HSA-5140747
R-HSA-75944	Transcription from mitochondrial promoters	0	4	2	15	0.000249066	0.344621	0.967814	1	3	0.000192876	9606	Homo sapiens			AGTRAP;AGTRAP	Q00059	R-HSA-163310
R-HSA-9026766	Biosynthesis of protectin and resolvin conjugates in tissue regeneration (PCTR and RCTR)	1	18	0	0	0.0011208	0.344621	0.967814	1	8	0.000514337	9606	Homo sapiens	LTC4S				R-HSA-9026911
R-HSA-422085	Synthesis, secretion, and deacylation of Ghrelin	2	26	3	28	0.00161893	0.3532	0.967814	2	8	0.000514337	9606	Homo sapiens	IGF1;KLF4	O43474;P05019	CD14;CD14;MBD3	O43474	R-HSA-422048;R-HSA-422088
R-HSA-5083629	Defective POMT2 causes MDDGA2, MDDGB2 and MDDGC2	1	4	0	16	0.000249066	0.359833	0.967814	1	1	6.42921e-05	9606	Homo sapiens	POMT1				R-HSA-5615556
R-HSA-5083633	Defective POMT1 causes MDDGA1, MDDGB1 and MDDGC1	1	4	0	16	0.000249066	0.359833	0.967814	1	1	6.42921e-05	9606	Homo sapiens	POMT1				R-HSA-5615604
R-HSA-196299	Beta-catenin phosphorylation cascade	1	19	0	0	0.00118306	0.359833	0.967814	3	4	0.000257169	9606	Homo sapiens	FRAT1				R-HSA-195283;R-HSA-195287;R-HSA-195300
R-HSA-75896	Plasmalogen biosynthesis	0	15	1	4	0.000933998	0.359833	0.967814	1	4	0.000257169	9606	Homo sapiens			VSIG4	Q6IAN0	R-HSA-75883
R-HSA-8853383	Lysosomal oligosaccharide catabolism	1	12	0	7	0.000747198	0.359833	0.967814	1	5	0.000321461	9606	Homo sapiens	MAN2B1				R-HSA-8853686
R-HSA-8949275	RUNX3 Regulates Immune Response and Cell Migration	0	10	1	9	0.000622665	0.359833	0.967814	1	5	0.000321461	9606	Homo sapiens			ASNA1	P10451	R-HSA-8952442
R-HSA-1442490	Collagen degradation	3	69	2	30	0.00429639	0.359987	0.967814	16	34	0.00218593	9606	Homo sapiens	MMP2;ELANE	P08253;P08254;P08246	FCGRT;TNFSF9	P09958;P09238	R-HSA-2482180;R-HSA-1474197;R-HSA-1564179;R-HSA-2471842;R-HSA-1564112;R-HSA-1564120;R-HSA-1564184;R-HSA-1454822;R-HSA-2485111;R-HSA-1564164;R-HSA-1454757;R-HSA-2172405;R-HSA-2484882;R-HSA-1564143;R-HSA-1564142;R-HSA-2168923
R-HSA-1483148	Synthesis of PG	3	21	0	71	0.0013076	0.366318	0.967814	1	5	0.000321461	9606	Homo sapiens	PLD3;PLD2				R-HSA-1483142
R-HSA-5687613	Diseases associated with surfactant metabolism	2	16	2	40	0.000996264	0.369969	0.967814	3	7	0.000450045	9606	Homo sapiens	PSAP	Q8IWL1;Q8IWL2	BSCL2;IFNGR2	P11686	R-HSA-5688884;R-HSA-5688899;R-HSA-5687875
R-HSA-9673221	Defective F9 activation	1	7	2	13	0.000435866	0.374692	0.967814	1	1	6.42921e-05	9606	Homo sapiens	DCN	P07359	BMP1;LRP1	29108	R-HSA-9673223
R-HSA-9933947	Formation of the non-canonical BAF (ncBAF) complex	1	17	0	6	0.00105853	0.374692	0.967814	2	2	0.000128584	9606	Homo sapiens	SMARCD2				R-HSA-9933236;R-HSA-9932443
R-HSA-9672383	Defective factor IX causes thrombophilia	0	4	2	16	0.000249066	0.374692	0.967814	1	1	6.42921e-05	9606	Homo sapiens			BMP1;LRP1	29108	R-HSA-9668253
R-HSA-5658623	FGFRL1 modulation of FGFR1 signaling	0	14	1	6	0.000871731	0.374692	0.967814	1	2	0.000128584	9606	Homo sapiens			CLEC14A	28815	R-HSA-5654511
R-HSA-174362	Transport and metabolism of PAPS	1	19	0	1	0.00118306	0.374692	0.967814	2	5	0.000321461	9606	Homo sapiens	PAPSS2				R-HSA-174389;R-HSA-174392
R-HSA-190377	FGFR2b ligand binding and activation	0	14	1	6	0.000871731	0.374692	0.967814	1	3	0.000192876	9606	Homo sapiens			CLEC14A	28815	R-HSA-190260
R-HSA-399710	Activation of AMPA receptors	0	7	2	13	0.000435866	0.374692	0.967814	1	5	0.000321461	9606	Homo sapiens			BMP1;LRP1	29108	R-HSA-399712
R-HSA-193993	Mineralocorticoid biosynthesis	1	20	0	0	0.00124533	0.374692	0.967814	1	7	0.000450045	9606	Homo sapiens	CYP21A2				R-HSA-193964
R-HSA-3560782	Diseases associated with glycosaminoglycan metabolism	2	53	0	4	0.00330012	0.378289	0.967814	9	23	0.00147872	9606	Homo sapiens	DCN;PAPSS2				R-HSA-3636919;R-HSA-3595175;R-HSA-3560804;R-HSA-3560802;R-HSA-3560785;R-HSA-3595178;R-HSA-3560794;R-HSA-4420365;R-HSA-3595176
R-HSA-1483166	Synthesis of PA	3	65	1	29	0.00404732	0.378947	0.967814	4	17	0.00109297	9606	Homo sapiens	PLA2G2A;PLA2G5;PLD2	O14939;P14555;P39877	VSIG4	Q86UL3	R-HSA-549112;R-HSA-1482679;R-HSA-1602446;R-HSA-1483182
R-HSA-1482839	Acyl chain remodelling of PE	2	42	0	15	0.00261519	0.386562	0.967814	2	9	0.000578629	9606	Homo sapiens	PLA2G2A;PLA2G5				R-HSA-1482887;R-HSA-1602398
R-HSA-9013405	RHOD GTPase cycle	2	57	0	0	0.00354919	0.386562	0.967814	1	9	0.000578629	9606	Homo sapiens	ADD3;DBN1				R-HSA-9693198
R-HSA-196025	Formation of annular gap junctions	1	11	0	10	0.000684932	0.389206	0.967814	2	2	0.000128584	9606	Homo sapiens	DAB2				R-HSA-196017;R-HSA-196026
R-HSA-3560783	Defective B4GALT7 causes EDS, progeroid type	1	21	0	0	0.0013076	0.389206	0.967814	1	1	6.42921e-05	9606	Homo sapiens	DCN				R-HSA-3560804
R-HSA-4420332	Defective B3GALT6 causes EDSP2 and SEMDJL1	1	21	0	0	0.0013076	0.389206	0.967814	1	1	6.42921e-05	9606	Homo sapiens	DCN				R-HSA-4420365
R-HSA-9833576	CDH11 homotypic and heterotypic interactions	0	8	2	13	0.000498132	0.389206	0.967814	3	3	0.000192876	9606	Homo sapiens			BMP1;LRP1	29108	R-HSA-9833671;R-HSA-9833674;R-HSA-9833672
R-HSA-9667769	Acetylcholine inhibits contraction of outer hair cells	0	8	2	13	0.000498132	0.389206	0.967814	2	4	0.000257169	9606	Homo sapiens			BMP1;LRP1	29108	R-HSA-9667809;R-HSA-9663785
R-HSA-418457	cGMP effects	1	18	0	3	0.0011208	0.389206	0.967814	1	4	0.000257169	9606	Homo sapiens	PDE9A				R-HSA-418456
R-HSA-1839122	Signaling by activated point mutants of FGFR1	0	15	1	6	0.000933998	0.389206	0.967814	1	4	0.000257169	9606	Homo sapiens			CLEC14A	28815	R-HSA-2023451
R-HSA-5620912	Anchoring of the basal body to the plasma membrane	5	99	1	93	0.00616438	0.392043	0.967814	9	9	0.000578629	9606	Homo sapiens	ACTR1A;TSGA14;TCTN3;TCTN1;B9D2	Q9BPU9;Q2MV58;P61163;Q6NUS6;Q9BYV8	RAB3IL1	Q96QF0	R-HSA-5626228;R-HSA-5626227;R-HSA-5638014;R-HSA-5626220;R-HSA-5626223;R-HSA-5626681;R-HSA-5617816;R-HSA-5626699;R-HSA-5638009
R-HSA-76005	Response to elevated platelet cytosolic Ca2+	9	149	6	195	0.00927771	0.401122	0.967814	7	14	0.00090009	9606	Homo sapiens	CFD;CLEC3B;PSAP;TIMP3;PHACTR2;F13A1;B9D2;IGF1;SEPP1	P07602;P05019;P00746;P49908;P00488;O75167;P01137;P35625;P05452	TMEM203;BMP1;FUCA2;LRP1;VIT;TCTN1	Q12846;29108;P11021	R-HSA-481044;R-HSA-481009;R-HSA-481007;R-HSA-351341;R-HSA-114553;R-HSA-114684;R-HSA-351323
R-HSA-170968	Frs2-mediated activation	2	17	1	44	0.00105853	0.402962	0.967814	7	13	0.000835798	9606	Homo sapiens	MAP2K2;MAPK3	P36507;P27361	DOK1	P46109	R-HSA-9610166;R-HSA-5674385;R-HSA-9610154;R-HSA-9610152;R-HSA-9610153;R-HSA-170975;R-HSA-9610156
R-HSA-3560801	Defective B3GAT3 causes JDSSDHD	1	22	0	0	0.00136986	0.403384	0.967814	1	1	6.42921e-05	9606	Homo sapiens	DCN				R-HSA-3560802
R-HSA-165160	PDE3B signalling	0	8	1	14	0.000498132	0.403384	0.967814	2	2	0.000128584	9606	Homo sapiens			HPGDS	Q13370	R-HSA-162363;R-HSA-162425
R-HSA-109703	PKB-mediated events	0	8	1	14	0.000498132	0.403384	0.967814	2	2	0.000128584	9606	Homo sapiens			HPGDS	Q13370	R-HSA-162363;R-HSA-162425
R-HSA-8875656	MET receptor recycling	1	11	0	12	0.000684932	0.403384	0.967814	1	2	0.000128584	9606	Homo sapiens	RAB4B				R-HSA-8875659
R-HSA-1307965	betaKlotho-mediated ligand binding	0	6	2	16	0.000373599	0.403384	0.967814	1	2	0.000128584	9606	Homo sapiens			FCGRT;CLEC14A	P22455;28815	R-HSA-1307955
R-HSA-71032	Propionyl-CoA catabolism	0	14	2	8	0.000871731	0.403384	0.967814	1	3	0.000192876	9606	Homo sapiens			AGTRAP;AGTRAP	Q96PE7	R-HSA-71020
R-HSA-2408550	Metabolism of ingested H2SeO4 and H2SeO3 into H2Se	1	22	0	0	0.00136986	0.403384	0.967814	2	7	0.000450045	9606	Homo sapiens	PAPSS2				R-HSA-2408540;R-HSA-2408525
R-HSA-9662001	Defective factor VIII causes hemophilia A	1	9	2	14	0.000560399	0.403384	0.967814	2	8	0.000514337	9606	Homo sapiens	TPST1	O60507	BMP1;LRP1	29108	R-HSA-9668148;R-HSA-9668365
R-HSA-190375	FGFR2c ligand binding and activation	0	17	1	6	0.00105853	0.417234	0.967814	1	2	0.000128584	9606	Homo sapiens			CLEC14A	28815	R-HSA-190258
R-HSA-5635851	GLI proteins bind promoters of Hh responsive genes to promote transcription	0	8	2	15	0.000498132	0.417234	0.967814	2	4	0.000257169	9606	Homo sapiens			SUFU;SUFU	P08151	R-HSA-5635853;R-HSA-5635850
R-HSA-1839130	Signaling by activated point mutants of FGFR3	0	17	1	6	0.00105853	0.417234	0.967814	1	6	0.000385753	9606	Homo sapiens			CLEC14A	28815	R-HSA-2012074
R-HSA-9026395	Biosynthesis of DHA-derived sulfido conjugates	1	23	0	0	0.00143213	0.417234	0.967814	2	13	0.000835798	9606	Homo sapiens	LTC4S				R-HSA-9026780;R-HSA-9026911
R-HSA-2033514	FGFR3 mutant receptor activation	0	17	1	6	0.00105853	0.417234	0.967814	1	10	0.000642921	9606	Homo sapiens			CLEC14A	28815	R-HSA-2012074
R-HSA-169893	Prolonged ERK activation events	2	20	1	44	0.00124533	0.41915	0.967814	7	19	0.00122155	9606	Homo sapiens	MAP2K2;MAPK3	P36507;P27361	DOK1	P46109	R-HSA-9610166;R-HSA-5674385;R-HSA-9610154;R-HSA-9610152;R-HSA-9610153;R-HSA-170975;R-HSA-9610156
R-HSA-5365859	RA biosynthesis pathway	2	41	2	20	0.00255293	0.41915	0.967814	4	11	0.000707214	9606	Homo sapiens	ADH1C;DHRS3	O75911;P00326	AKR1C1;C10orf47	Q8NBN7;P42330	R-HSA-5615668;R-HSA-5362564;R-HSA-5623643;R-HSA-5419165
R-HSA-8964038	LDL clearance	3	28	4	79	0.00174346	0.42265	0.967814	16	20	0.00128584	9606	Homo sapiens	NPC2;CES3;AP2A2	P61916;Q6UWW8;O94973	FCGRT;MMP2;NPC2;OBFC1	16113;Q8NBP7;Q5SW96;O15118;P01130	R-HSA-171106;R-HSA-8876485;R-HSA-8876484;R-HSA-8865667;R-HSA-6784738;R-HSA-171141;R-HSA-8937442;R-HSA-171087;R-HSA-9733403;R-HSA-171122;R-HSA-6784735;R-HSA-6784734;R-HSA-6784729;R-HSA-8876472;R-HSA-6813720;R-HSA-8876696
R-HSA-8866427	VLDLR internalisation and degradation	1	16	1	8	0.000996264	0.430763	0.967814	3	4	0.000257169	9606	Homo sapiens	AP2A2	O94973	MMP2	Q8NBP7	R-HSA-8855111;R-HSA-8855131;R-HSA-8855130
R-HSA-629597	Highly calcium permeable nicotinic acetylcholine receptors	0	11	2	13	0.000684932	0.430763	0.967814	1	2	0.000128584	9606	Homo sapiens			BMP1;LRP1	29108	R-HSA-622326
R-HSA-190827	Transport of connexins along the secretory pathway	0	3	1	21	0.0001868	0.430763	0.967814	1	2	0.000128584	9606	Homo sapiens			NINJ2	P17302	R-HSA-190686
R-HSA-2142700	Biosynthesis of Lipoxins (LX)	1	23	0	1	0.00143213	0.430763	0.967814	3	9	0.000578629	9606	Homo sapiens	LTC4S				R-HSA-2161907;R-HSA-266051;R-HSA-2161917
R-HSA-2142688	Synthesis of 5-eicosatetraenoic acids	1	24	0	0	0.0014944	0.430763	0.967814	1	4	0.000257169	9606	Homo sapiens	LTC4S				R-HSA-265296
R-HSA-5362798	Release of Hh-Np from the secreting cell	0	8	1	16	0.000498132	0.430763	0.967814	1	5	0.000321461	9606	Homo sapiens			TIMP3	P78536	R-HSA-5362793
R-HSA-9758920	Formation of lateral plate mesoderm	0	8	1	16	0.000498132	0.430763	0.967814	1	5	0.000321461	9606	Homo sapiens			SUFU	P12644	R-HSA-9759892
R-HSA-1483115	Hydrolysis of LPC	1	18	0	6	0.0011208	0.430763	0.967814	1	6	0.000385753	9606	Homo sapiens	PLA2G15				R-HSA-8952251
R-HSA-5661270	Formation of xylulose-5-phosphate	1	21	0	3	0.0013076	0.430763	0.967814	1	6	0.000385753	9606	Homo sapiens	CRYL1				R-HSA-5661290
R-HSA-5668914	Diseases of metabolism	15	448	3	171	0.0278954	0.433063	0.967814	27	201	0.0129227	9606	Homo sapiens	SPON2;POMT1;DOLK;THSD1;DCN;PAPSS2;ADAMTS5;ADAMTS2;NAGLU;CYP21A2;TBXAS1;PSAP;MPDU1;GALK1	P51570;Q9UPQ8;Q9NS62;Q8IWL1;Q8IWL2;P54802;O75352;O95450;O95340;Q9Y6A1;Q9UNA0;Q9BUD6;P24557;P07585;P08686	BSCL2;TNFRSF1B;IFNGR2	P11182;P11686	R-HSA-3636919;R-HSA-4420365;R-HSA-3595175;R-HSA-4686998;R-HSA-5615556;R-HSA-3560804;R-HSA-3560802;R-HSA-5688899;R-HSA-5687875;R-HSA-4755600;R-HSA-3595178;R-HSA-9036052;R-HSA-3595176;R-HSA-5603275;R-HSA-5615604;R-HSA-5688884;R-HSA-9907572;R-HSA-3560785;R-HSA-2263496;R-HSA-3560794;R-HSA-5601976;R-HSA-9036025;R-HSA-9865121;R-HSA-6785565;R-HSA-9036021;R-HSA-9036020;R-HSA-5610026
R-HSA-1461957	Beta defensins	2	40	1	23	0.00249066	0.435111	0.967814	4	5	0.000321461	9606	Homo sapiens	DEFB1	P60022;O15263	YIF1B	P51684	R-HSA-1467269;R-HSA-1471338;R-HSA-1471322;R-HSA-1973968
R-HSA-174824	Plasma lipoprotein assembly, remodeling, and clearance	11	102	12	351	0.00635118	0.4402	0.967814	48	86	0.00552912	9606	Homo sapiens	CETP;BMP1;LIPC;NPC2;PCSK6;PLTP;AP2A2;CES3;ABCG1;GPIHBP1	P61916;P55058-1;O94973;Q6UWW8;P11150;P29122;P13497-3;Q8IV16;P45844;P55058-2;P11597	FCGRT;GPIHBP1;RADIL;MMP2;CMTM3;LRP1;NPC2;OBFC1;C17orf62;SAR1A;PRG4;AGTRAP	P02652;P06727;P02654;P06858;Q9Y6B6;O15118;P01130;16113;Q8NBP7;Q6Q788;P02649;Q5SW96	R-HSA-8855111;R-HSA-8876485;R-HSA-174657;R-HSA-6784676;R-HSA-8876484;R-HSA-349638;R-HSA-8865667;R-HSA-6784738;R-HSA-171141;R-HSA-8866304;R-HSA-5694109;R-HSA-171087;R-HSA-8857928;R-HSA-9733403;R-HSA-216723;R-HSA-174739;R-HSA-6784628;R-HSA-8866321;R-HSA-174741;R-HSA-349404;R-HSA-6785213;R-HSA-8855131;R-HSA-266328;R-HSA-349657;R-HSA-8855130;R-HSA-8876696;R-HSA-171106;R-HSA-174624;R-HSA-266082;R-HSA-…
R-HSA-9839383	TGFBR3 PTM regulation	0	11	3	15	0.000684932	0.443978	0.967814	3	3	0.000192876	9606	Homo sapiens			MMP2;TIMP3;GIPC1	Q03167;P16035	R-HSA-9839367;R-HSA-9839376;R-HSA-9839388
R-HSA-2855086	Ficolins bind to repetitive carbohydrate structures on the target cell surface	0	12	2	13	0.000747198	0.443978	0.967814	3	3	0.000192876	9606	Homo sapiens			BMP1;LRP1	29108	R-HSA-2855054;R-HSA-2855077;R-HSA-2855125
R-HSA-8932506	DAG1 core M1 glycosylations	1	10	0	16	0.000622665	0.443978	0.967814	1	2	0.000128584	9606	Homo sapiens	POMT1				R-HSA-5615637
R-HSA-68689	CDC6 association with the ORC:origin complex	0	8	1	18	0.000498132	0.456887	0.967814	2	2	0.000128584	9606	Homo sapiens			TNFRSF8	Q99741	R-HSA-68688;R-HSA-9749215
R-HSA-451308	Activation of Ca-permeable Kainate Receptor	0	13	2	13	0.000809465	0.456887	0.967814	1	2	0.000128584	9606	Homo sapiens			BMP1;LRP1	29108	R-HSA-451311
R-HSA-629594	Highly calcium permeable postsynaptic nicotinic acetylcholine receptors	0	13	2	13	0.000809465	0.456887	0.967814	1	2	0.000128584	9606	Homo sapiens			BMP1;LRP1	29108	R-HSA-629595
R-HSA-8932504	DAG1 core M2 glycosylations	1	11	0	16	0.000684932	0.456887	0.967814	1	3	0.000192876	9606	Homo sapiens	POMT1				R-HSA-5615637
R-HSA-1300642	Sperm Motility And Taxes	0	13	2	13	0.000809465	0.456887	0.967814	1	4	0.000257169	9606	Homo sapiens			BMP1;LRP1	29108	R-HSA-2534359
R-HSA-8941332	RUNX2 regulates genes involved in cell migration	0	14	1	12	0.000871731	0.456887	0.967814	1	7	0.000450045	9606	Homo sapiens			ENG	P08648	R-HSA-8939667
R-HSA-8963889	Assembly of active LPL and LIPC lipase complexes	3	30	1	81	0.001868	0.459254	0.967814	7	12	0.000771506	9606	Homo sapiens	LIPC;PCSK6;GPIHBP1	P11150;P29122;Q8IV16	GPIHBP1	P06858	R-HSA-6784676;R-HSA-6784628;R-HSA-6785181;R-HSA-6785213;R-HSA-5694109;R-HSA-6785178;R-HSA-8857928
R-HSA-9839397	TGFBR3 regulates FGF2 signaling	1	3	2	26	0.0001868	0.469497	0.967814	2	2	0.000128584	9606	Homo sapiens	GIPC1	O14908	GIPC1;TNFAIP6	P09038;Q03167	R-HSA-9839381;R-HSA-9839379
R-HSA-182218	Nef Mediated CD8 Down-regulation	1	8	0	19	0.000498132	0.469497	0.967814	3	3	0.000192876	9606	Homo sapiens	AP2A2				R-HSA-182198;R-HSA-182186;R-HSA-182171
R-HSA-442982	Ras activation upon Ca2+ influx through NMDA receptor	1	27	0	0	0.0016812	0.469497	0.967814	2	2	0.000128584	9606	Homo sapiens	GRIN2D				R-HSA-442732;R-HSA-442760
R-HSA-5603041	IRAK4 deficiency (TLR2/4)	1	27	0	0	0.0016812	0.469497	0.967814	1	1	6.42921e-05	9606	Homo sapiens	CD14				R-HSA-5602353
R-HSA-112308	Presynaptic depolarization and calcium channel opening	0	14	2	13	0.000871731	0.469497	0.967814	1	1	6.42921e-05	9606	Homo sapiens			BMP1;LRP1	29108	R-HSA-210420
R-HSA-190373	FGFR1c ligand binding and activation	1	17	1	10	0.00105853	0.469497	0.967814	2	3	0.000192876	9606	Homo sapiens	GIPC1	O14908	CLEC14A	28815	R-HSA-190256;R-HSA-5654515
R-HSA-9668250	Defective factor IX causes hemophilia B	1	13	2	14	0.000809465	0.469497	0.967814	2	4	0.000257169	9606	Homo sapiens	DCN	P07359	BMP1;LRP1	29108	R-HSA-9673223;R-HSA-9670874
R-HSA-352238	Breakdown of the nuclear lamina	0	3	1	26	0.0001868	0.469497	0.967814	1	3	0.000192876	9606	Homo sapiens			C2orf65	P20700	R-HSA-264871
R-HSA-451306	Ionotropic activity of kainate receptors	0	14	2	13	0.000871731	0.469497	0.967814	1	4	0.000257169	9606	Homo sapiens			BMP1;LRP1	29108	R-HSA-451311
R-HSA-196843	Vitamin B2 (riboflavin) metabolism	1	18	0	10	0.0011208	0.469497	0.967814	1	5	0.000321461	9606	Homo sapiens	C20orf54				R-HSA-3165230
R-HSA-9007892	Interleukin-38 signaling	0	6	2	21	0.000373599	0.469497	0.967814	1	5	0.000321461	9606	Homo sapiens			MAPK8IP1;MAPK8IP1	P45983	R-HSA-9008043
R-HSA-192456	Digestion of dietary lipid	0	24	1	3	0.0014944	0.469497	0.967814	1	8	0.000514337	9606	Homo sapiens			NPC2	16113	R-HSA-192417
R-HSA-9012999	RHO GTPase cycle	14	460	2	135	0.0286426	0.481617	0.967814	29	91	0.00585059	9606	Homo sapiens	PLEKHG1;NCF4;ARHGAP18;ARAP1;ADD3;RHOC;PLD2;FGD5;FMNL1;WDR81;TMEM57;CDC42EP2;DBN1	O95466;Q9ULL1;Q8N5G2;Q562E7;Q15080;Q96P48;Q9UEY8;Q8N392;O14939;P08134;Q6ZNL6;P61586;Q16643;O14613	RHOC;FYN	P12931;P52565	R-HSA-9013004;R-HSA-9013006;R-HSA-8981637;R-HSA-9018758;R-HSA-9013145;R-HSA-9013144;R-HSA-9014424;R-HSA-9018778;R-HSA-9726848;R-HSA-9693125;R-HSA-9013009;R-HSA-8980691;R-HSA-9014293;R-HSA-9693198;R-HSA-9013143;R-HSA-9014294;R-HSA-9013161;R-HSA-9018787;R-HSA-9012835;R-HSA-9013157;R-HSA-9714361;R-HSA-9013159;R-HSA-9714363;R-HSA-9018808;R-HSA-9018746;R-HSA-9013109;R-HSA-9013108;R-HSA-9013111;R-HSA-9…
R-HSA-168277	Influenza Virus Induced Apoptosis	1	4	2	26	0.000249066	0.481814	0.967814	2	2	0.000128584	9606	Homo sapiens	B9D2	P01137	VSIG4;LRP1	P12236	R-HSA-168865;R-HSA-168878
R-HSA-166662	Lectin pathway of complement activation	0	15	2	13	0.000933998	0.481814	0.967814	5	6	0.000385753	9606	Homo sapiens			BMP1;LRP1	29108	R-HSA-166721;R-HSA-2855054;R-HSA-8852509;R-HSA-2855077;R-HSA-2855125
R-HSA-9013418	RHOBTB2 GTPase cycle	1	24	0	5	0.0014944	0.481814	0.967814	1	2	0.000128584	9606	Homo sapiens	DBN1				R-HSA-9018787
R-HSA-9014826	Interleukin-36 pathway	0	7	1	21	0.000435866	0.481814	0.967814	1	3	0.000192876	9606	Homo sapiens			SSBP4	Q9UBH0	R-HSA-8848316
R-HSA-622323	Presynaptic nicotinic acetylcholine receptors	0	15	2	13	0.000933998	0.481814	0.967814	1	4	0.000257169	9606	Homo sapiens			BMP1;LRP1	29108	R-HSA-622326
R-HSA-5662702	Melanin biosynthesis	0	25	1	3	0.00155666	0.481814	0.967814	1	11	0.000707214	9606	Homo sapiens			GIPC1	P17643	R-HSA-8878581
R-HSA-8980692	RHOA GTPase cycle	4	154	0	0	0.00958904	0.488112	0.967814	6	6	0.000385753	9606	Homo sapiens	TMEM57;ARHGAP18;ARAP1;RHOC				R-HSA-9013004;R-HSA-9013006;R-HSA-9013009;R-HSA-9012835;R-HSA-8980691;R-HSA-8981637
R-HSA-8964043	Plasma lipoprotein clearance	4	46	4	116	0.00286426	0.488112	0.967814	23	36	0.00231452	9606	Homo sapiens	LIPC;NPC2;CES3;AP2A2	P61916;Q6UWW8;P11150;O94973	FCGRT;MMP2;NPC2;OBFC1	16113;Q8NBP7;Q5SW96;O15118;P01130	R-HSA-171106;R-HSA-8855111;R-HSA-174624;R-HSA-8876485;R-HSA-174657;R-HSA-8876484;R-HSA-349638;R-HSA-8865667;R-HSA-6784738;R-HSA-171141;R-HSA-8937442;R-HSA-171087;R-HSA-9733403;R-HSA-171122;R-HSA-174706;R-HSA-6784735;R-HSA-6784734;R-HSA-8855131;R-HSA-8855130;R-HSA-6784729;R-HSA-8876472;R-HSA-6813720;R-HSA-8876696
R-HSA-9032500	Activated NTRK2 signals through FYN	1	11	1	19	0.000684932	0.493846	0.967814	7	7	0.000450045	9606	Homo sapiens	FYN	P06241-1	ELMO1	Q8IZD9	R-HSA-9032761;R-HSA-9032601;R-HSA-9032798;R-HSA-9037040;R-HSA-9032532;R-HSA-9032582;R-HSA-9032502
R-HSA-6783984	Glycine degradation	0	21	1	8	0.0013076	0.493846	0.967814	2	3	0.000192876	9606	Homo sapiens			MED11	P23434	R-HSA-5694018;R-HSA-5693967
R-HSA-389957	Prefoldin mediated transfer of substrate to CCT/TriC	1	29	0	0	0.00180573	0.493846	0.967814	1	2	0.000128584	9606	Homo sapiens	CCT6B				R-HSA-389970
R-HSA-2033519	Activated point mutants of FGFR2	0	23	1	6	0.00143213	0.493846	0.967814	2	10	0.000642921	9606	Homo sapiens			CLEC14A	28815	R-HSA-2033474;R-HSA-2033472
R-HSA-1592389	Activation of Matrix Metalloproteinases	3	35	4	87	0.00217933	0.494831	0.967814	21	27	0.00173589	9606	Homo sapiens	MMP2;ELANE	P08253;P08254;P08246	FCGRT;MMP2;TIMP3;TNFSF9	P09958;P50281;P08253;P09238;P39060;P16035	R-HSA-1602458;R-HSA-1604731;R-HSA-1592316;R-HSA-1604732;R-HSA-1592349;R-HSA-1604350;R-HSA-1604368;R-HSA-1604752;R-HSA-1604690;R-HSA-1604722;R-HSA-1592371;R-HSA-1602484;R-HSA-1592436;R-HSA-1592278;R-HSA-1604712;R-HSA-1604360;R-HSA-1592297;R-HSA-1592362;R-HSA-1592398;R-HSA-1602466;R-HSA-1604359
R-HSA-389960	Formation of tubulin folding intermediates by CCT/TriC	1	30	0	0	0.001868	0.505599	0.967814	2	2	0.000128584	9606	Homo sapiens	CCT6B				R-HSA-389954;R-HSA-389961
R-HSA-5339717	Signaling by LRP5 mutants	0	6	2	26	0.000373599	0.505599	0.967814	1	1	6.42921e-05	9606	Homo sapiens			FCGRT;WNT10B	O75197	R-HSA-5339711
R-HSA-9734091	Drug-mediated inhibition of MET activation	0	2	1	30	0.000124533	0.505599	0.967814	1	2	0.000128584	9606	Homo sapiens			GPIHBP1	P08581	R-HSA-9734070
R-HSA-181431	Acetylcholine binding and downstream events	0	17	2	13	0.00105853	0.505599	0.967814	2	6	0.000385753	9606	Homo sapiens			BMP1;LRP1	29108	R-HSA-629595;R-HSA-622326
R-HSA-622327	Postsynaptic nicotinic acetylcholine receptors	0	17	2	13	0.00105853	0.505599	0.967814	1	4	0.000257169	9606	Homo sapiens			BMP1;LRP1	29108	R-HSA-629595
R-HSA-190372	FGFR3c ligand binding and activation	0	18	1	12	0.0011208	0.505599	0.967814	1	4	0.000257169	9606	Homo sapiens			CLEC14A	28815	R-HSA-190261
R-HSA-1296059	G protein gated Potassium channels	1	31	0	0	0.00193026	0.51708	0.967814	2	3	0.000192876	9606	Homo sapiens	KCNJ9				R-HSA-1013020;R-HSA-1013012
R-HSA-1296041	Activation of G protein gated Potassium channels	1	31	0	0	0.00193026	0.51708	0.967814	2	3	0.000192876	9606	Homo sapiens	KCNJ9				R-HSA-1013020;R-HSA-1013012
R-HSA-997272	Inhibition of voltage gated Ca2+ channels via Gbeta/gamma subunits	1	31	0	0	0.00193026	0.51708	0.967814	2	3	0.000192876	9606	Homo sapiens	KCNJ9				R-HSA-1013020;R-HSA-1013012
R-HSA-190239	FGFR3 ligand binding and activation	0	19	1	12	0.00118306	0.51708	0.967814	2	6	0.000385753	9606	Homo sapiens			CLEC14A	28815	R-HSA-190263;R-HSA-190261
R-HSA-9617324	Negative regulation of NMDA receptor-mediated neuronal transmission	1	27	0	4	0.0016812	0.51708	0.967814	1	4	0.000257169	9606	Homo sapiens	GRIN2D				R-HSA-9617326
R-HSA-1474228	Degradation of the extracellular matrix	8	148	9	206	0.00921544	0.51823	0.967814	66	105	0.00675068	9606	Homo sapiens	ADAMTS5;BMP1;MMP2;ELN;ELANE;DCN;FBN1	Q9UNA0;P35555;P08253;P07585;P08254;P15502;P08246;P13497	FBLN2;FCGRT;BMP1;ASNA1;MMP2;TIMP3;TNFSF9;LRP1;BMP1	P09958;P14543;P50281;P08253;P09238;P39060;P10451;29108;P16035;P07585	R-HSA-8940554;R-HSA-1602458;R-HSA-4086205;R-HSA-3828025;R-HSA-1474197;R-HSA-1564179;R-HSA-1592349;R-HSA-3791295;R-HSA-2471842;R-HSA-1604368;R-HSA-1604752;R-HSA-1564184;R-HSA-1604360;R-HSA-3788075;R-HSA-1566981;R-HSA-1564164;R-HSA-1566979;R-HSA-3791149;R-HSA-8848658;R-HSA-2533950;R-HSA-3814820;R-HSA-2533944;R-HSA-1604359;R-HSA-2514823;R-HSA-2482180;R-HSA-2514831;R-HSA-1454781;R-HSA-1592371;R-HSA-1…
R-HSA-2022923	DS-GAG biosynthesis	1	15	0	17	0.000933998	0.528294	0.967814	5	5	0.000321461	9606	Homo sapiens	DCN				R-HSA-2022063;R-HSA-2022061;R-HSA-9941312;R-HSA-2022052;R-HSA-2022065
R-HSA-9907570	Loss-of-function mutations in DLD cause MSUD3/DLDD	0	8	1	26	0.000498132	0.528294	0.967814	1	1	6.42921e-05	9606	Homo sapiens			TNFRSF1B	P11182	R-HSA-9907572
R-HSA-190322	FGFR4 ligand binding and activation	0	17	2	16	0.00105853	0.528294	0.967814	2	4	0.000257169	9606	Homo sapiens			FCGRT;CLEC14A	P22455;28815	R-HSA-1307955;R-HSA-190265
R-HSA-190241	FGFR2 ligand binding and activation	0	26	1	6	0.00161893	0.528294	0.967814	2	5	0.000321461	9606	Homo sapiens			CLEC14A	28815	R-HSA-190258;R-HSA-190260
R-HSA-6787639	GDP-fucose biosynthesis	1	22	0	11	0.00136986	0.528294	0.967814	1	7	0.000450045	9606	Homo sapiens	C10orf125				R-HSA-6787677
R-HSA-174403	Glutathione synthesis and recycling	1	27	0	5	0.0016812	0.528294	0.967814	1	9	0.000578629	9606	Homo sapiens	CNDP2				R-HSA-1247910
R-HSA-156590	Glutathione conjugation	2	68	0	8	0.00423412	0.532573	0.967814	2	14	0.00090009	9606	Homo sapiens	HPGDS;CNDP2				R-HSA-176054;R-HSA-1247910
R-HSA-190242	FGFR1 ligand binding and activation	1	23	1	10	0.00143213	0.539248	0.967814	4	7	0.000450045	9606	Homo sapiens	GIPC1	O14908	CLEC14A	28815	R-HSA-190256;R-HSA-5654515;R-HSA-190245;R-HSA-190268
R-HSA-5607763	CLEC7A (Dectin-1) induces NFAT activation	0	18	2	16	0.0011208	0.539248	0.967814	3	6	0.000385753	9606	Homo sapiens			BMP1;LRP1	29108	R-HSA-2730872;R-HSA-74448;R-HSA-169683
R-HSA-2025928	Calcineurin activates NFAT	0	12	2	22	0.000747198	0.539248	0.967814	1	3	0.000192876	9606	Homo sapiens			BMP1;LRP1	29108	R-HSA-2025890
R-HSA-879415	Advanced glycosylation endproduct receptor signaling	1	16	0	19	0.000996264	0.539248	0.967814	1	4	0.000257169	9606	Homo sapiens	MAPK3				R-HSA-879362
R-HSA-211979	Eicosanoids	1	27	0	6	0.0016812	0.539248	0.967814	1	6	0.000385753	9606	Homo sapiens	TBXAS1				R-HSA-76500
R-HSA-901032	ER Quality Control Compartment (ERQC)	1	33	0	0	0.00205479	0.539248	0.967814	1	9	0.000578629	9606	Homo sapiens	DERL2				R-HSA-8867288
R-HSA-174430	Telomere C-strand synthesis initiation	2	19	2	65	0.00118306	0.546518	0.967814	4	4	0.000257169	9606	Homo sapiens	C17orf106;OBFC1	Q86WV5;Q9H668	C17orf106;OBFC1	Q86WV5;Q9H668;Q2NKJ3	R-HSA-9668597;R-HSA-174427;R-HSA-174425;R-HSA-9668831
R-HSA-9865125	Loss-of-function mutations in BCKDHA or BCKDHB cause MSUD	0	9	1	26	0.000560399	0.549949	0.967814	1	1	6.42921e-05	9606	Homo sapiens			TNFRSF1B	P11182	R-HSA-9865121
R-HSA-5576893	Phase 2 - plateau phase	1	21	2	13	0.0013076	0.549949	0.967814	2	3	0.000192876	9606	Homo sapiens	KCNQ1	P51787	BMP1;LRP1	29108	R-HSA-5577213;R-HSA-5577050
R-HSA-2160916	Hyaluronan degradation	1	31	0	3	0.00193026	0.549949	0.967814	2	12	0.000771506	9606	Homo sapiens	LYVE1				R-HSA-2160884;R-HSA-2160892
R-HSA-8963676	Intestinal absorption	0	11	1	23	0.000684932	0.549949	0.967814	1	6	0.000385753	9606	Homo sapiens			NPC2	16113	R-HSA-265443
R-HSA-139853	Elevation of cytosolic Ca2+ levels	1	22	2	13	0.00136986	0.560401	0.967814	4	5	0.000321461	9606	Homo sapiens	ORAI1	Q96D31	BMP1;LRP1	29108	R-HSA-434798;R-HSA-434700;R-HSA-139854;R-HSA-139855
R-HSA-964739	N-glycan trimming and elongation in the cis-Golgi	0	18	1	17	0.0011208	0.560401	0.967814	1	5	0.000321461	9606	Homo sapiens			BSCL2	Q5SRI9	R-HSA-964759
R-HSA-5663220	RHO GTPases Activate Formins	5	149	3	74	0.00927771	0.564088	0.967814	16	27	0.00173589	9606	Homo sapiens	FMNL1;B9D2;RHOC;MAD1L1	Q9BPU9;O95466;P08134;P61586;Q9Y6D9	FMNL1;RHOC;ENG	P05556;O75044;Q9Y4D1	R-HSA-5665686;R-HSA-5665748;R-HSA-3858489;R-HSA-3858495;R-HSA-5666160;R-HSA-5666129;R-HSA-5665809;R-HSA-5665982;R-HSA-5665659;R-HSA-5666169;R-HSA-5665767;R-HSA-5665989;R-HSA-5663232;R-HSA-5666049;R-HSA-5665761;R-HSA-5665802
R-HSA-9670439	Signaling by phosphorylated juxtamembrane, extracellular and kinase domain KIT mutants	1	28	0	9	0.00174346	0.570611	0.967814	7	11	0.000707214	9606	Homo sapiens	FYN				R-HSA-9670418;R-HSA-9670417;R-HSA-9670416;R-HSA-9670426;R-HSA-9670414;R-HSA-9670413;R-HSA-9670412
R-HSA-3000484	Scavenging by Class F Receptors	0	16	1	20	0.000996264	0.570611	0.967814	1	2	0.000128584	9606	Homo sapiens			RNMTL1	Q14162	R-HSA-2197645
R-HSA-4419969	Depolymerization of the Nuclear Lamina	1	23	2	13	0.00143213	0.570611	0.967814	2	6	0.000385753	9606	Homo sapiens	DULLARD	O95476	BMP1;LRP1	29108	R-HSA-5223304;R-HSA-4419948
R-HSA-9768777	Regulation of NPAS4 gene transcription	0	12	2	24	0.000747198	0.570611	0.967814	3	9	0.000578629	9606	Homo sapiens			BMP1;LRP1	29108	R-HSA-9639567;R-HSA-9640063;R-HSA-9640060
R-HSA-380095	Tachykinin receptors bind tachykinins	0	5	1	31	0.000311333	0.570611	0.967814	1	3	0.000192876	9606	Homo sapiens			MFSD5	P25103	R-HSA-380076
R-HSA-9669938	Signaling by KIT in disease	1	28	0	9	0.00174346	0.570611	0.967814	7	26	0.0016716	9606	Homo sapiens	FYN				R-HSA-9670418;R-HSA-9670417;R-HSA-9670416;R-HSA-9670426;R-HSA-9670414;R-HSA-9670413;R-HSA-9670412
R-HSA-70370	Galactose catabolism	1	21	0	15	0.0013076	0.570611	0.967814	1	6	0.000385753	9606	Homo sapiens	GALK1				R-HSA-70355
R-HSA-2206281	Mucopolysaccharidoses	1	36	0	0	0.00224159	0.570611	0.967814	2	22	0.00141443	9606	Homo sapiens	NAGLU				R-HSA-2263496;R-HSA-9036052
R-HSA-9732724	IFNG signaling activates MAPKs	2	10	1	73	0.000622665	0.573524	0.967814	3	3	0.000192876	9606	Homo sapiens	IFNGR2;MAPK3	P27361;P38484	MAP2K2	P04049	R-HSA-9732753;R-HSA-9732738;R-HSA-9732729
R-HSA-9639288	Amino acids regulate mTORC1	2	61	2	21	0.00379826	0.573524	0.967814	9	12	0.000771506	9606	Homo sapiens	SESN2;ATP6V0D1	P58004;P61421	VSIG4;GIPC1	Q9P0V3	R-HSA-9640195;R-HSA-9640167;R-HSA-9639287;R-HSA-9639286;R-HSA-9646468;R-HSA-9640168;R-HSA-9645608;R-HSA-9640175;R-HSA-9645598
R-HSA-1222556	ROS and RNS production in phagocytes	2	82	0	0	0.00510585	0.573524	0.967814	2	45	0.00289315	9606	Homo sapiens	NCF4;ATP6V0D1				R-HSA-6789092;R-HSA-1222516
R-HSA-1793185	Chondroitin sulfate/dermatan sulfate metabolism	2	66	0	17	0.00410959	0.58009	0.967814	17	26	0.0016716	9606	Homo sapiens	CHST7;DCN				R-HSA-2022911;R-HSA-1971487;R-HSA-1793176;R-HSA-2018682;R-HSA-1971482;R-HSA-1971483;R-HSA-9941305;R-HSA-2065233;R-HSA-2022065;R-HSA-2022063;R-HSA-2022061;R-HSA-9632033;R-HSA-2022056;R-HSA-9941312;R-HSA-2022052;R-HSA-2018659;R-HSA-1971491
R-HSA-187687	Signalling to ERKs	2	42	1	47	0.00261519	0.58009	0.967814	7	32	0.00205735	9606	Homo sapiens	MAP2K2;MAPK3	P36507;P27361	DOK1	P46109	R-HSA-9610166;R-HSA-5674385;R-HSA-9610154;R-HSA-9610152;R-HSA-9610153;R-HSA-170975;R-HSA-9610156
R-HSA-9709603	Impaired BRCA2 binding to PALB2	0	24	1	17	0.0014944	0.580585	0.967814	1	1	6.42921e-05	9606	Homo sapiens			KEAP1	Q86YC2	R-HSA-9709601
R-HSA-5619037	Defective SLC35A1 causes congenital disorder of glycosylation 2F (CDG2F)	0	3	1	34	0.0001868	0.580585	0.967814	1	1	6.42921e-05	9606	Homo sapiens			SAR1A	P78382	R-HSA-5651942
R-HSA-5663020	Defective SLC35A1 causes congenital disorder of glycosylation 2F (CDG2F)	0	3	1	34	0.0001868	0.580585	0.967814	1	1	6.42921e-05	9606	Homo sapiens			SAR1A	P78382	R-HSA-5651942
R-HSA-9636569	Suppression of autophagy	0	7	1	31	0.000435866	0.580585	0.967814	1	2	0.000128584	9606	Homo sapiens			ATP6V0D1	P51149	R-HSA-9636564
R-HSA-9701192	Defective homologous recombination repair (HRR) due to BRCA1 loss of function	0	25	1	17	0.00155666	0.590327	0.967814	1	1	6.42921e-05	9606	Homo sapiens			KEAP1	Q86YC2	R-HSA-9701199
R-HSA-1296065	Inwardly rectifying K+ channels	1	38	0	0	0.00236613	0.590327	0.967814	2	7	0.000450045	9606	Homo sapiens	KCNJ9				R-HSA-1013020;R-HSA-1013012
R-HSA-2485179	Activation of the phototransduction cascade	0	20	2	18	0.00124533	0.590327	0.967814	2	8	0.000514337	9606	Homo sapiens			BMP1;LRP1	29108	R-HSA-2514867;R-HSA-2514891
R-HSA-392154	Nitric oxide stimulates guanylate cyclase	1	35	0	3	0.00217933	0.590327	0.967814	1	7	0.000450045	9606	Homo sapiens	PDE9A				R-HSA-418456
R-HSA-196783	Coenzyme A biosynthesis	0	21	2	17	0.0013076	0.590327	0.967814	1	7	0.000450045	9606	Homo sapiens			TMEM9B;FAM176B	Q8WVC6	R-HSA-9837337
R-HSA-1482798	Acyl chain remodeling of CL	0	18	1	21	0.0011208	0.590327	0.967814	1	12	0.000771506	9606	Homo sapiens			TRIM50	O60733	R-HSA-1482778
R-HSA-163125	Post-translational modification: synthesis of GPI-anchored proteins	4	116	0	60	0.00722291	0.592273	0.967814	1	16	0.00102867	9606	Homo sapiens	DOK1;XPNPEP2;FOLR2;GPIHBP1				R-HSA-8940388
R-HSA-9029569	NR1H3 & NR1H2 regulate gene expression linked to cholesterol transport and efflux	9	66	6	347	0.00410959	0.598442	0.967814	13	40	0.00257169	9606	Homo sapiens	CETP;ABCG5;PLTP;ABCG1	P55058-1;ENSG00000100979;ENSG00000138075;ENSG00000087237;ENSG00000160179;P11597;P45844;P55058-2;Q9H222	RADIL;LRP1;MAPK3;OAF;C10orf54;PCDHGC3	P56559;Q13227;P05090;P02654;P02649;Q7L9B9	R-HSA-9024361;R-HSA-9035180;R-HSA-9035169;R-HSA-9024386;R-HSA-9031512;R-HSA-9029531;R-HSA-9624353;R-HSA-9657767;R-HSA-9035133;R-HSA-9618405;R-HSA-9029521;R-HSA-9624365;R-HSA-9031510
R-HSA-174411	Polymerase switching on the C-strand of the telomere	2	31	1	64	0.00193026	0.599341	0.967814	2	6	0.000385753	9606	Homo sapiens	C17orf106;OBFC1	Q86WV5;Q9H668	PRG4	Q9BVC3	R-HSA-174452;R-HSA-9668904
R-HSA-140834	Extrinsic Pathway of Fibrin Clot Formation	0	6	2	34	0.000373599	0.599843	0.967814	4	8	0.000514337	9606	Homo sapiens			BMP1;LRP1	29108	R-HSA-140736;R-HSA-140823;R-HSA-140783;R-HSA-140748
R-HSA-9865114	Maple Syrup Urine Disease	0	16	1	26	0.000996264	0.599843	0.967814	2	4	0.000257169	9606	Homo sapiens			TNFRSF1B	P11182	R-HSA-9907572;R-HSA-9865121
R-HSA-193681	Ceramide signalling	0	8	1	31	0.000498132	0.599843	0.967814	1	2	0.000128584	9606	Homo sapiens			PITPNC1	O60906	R-HSA-193672
R-HSA-8963896	HDL assembly	1	18	1	23	0.0011208	0.599843	0.967814	4	9	0.000578629	9606	Homo sapiens	BMP1	P13497-3	NPC2	16113	R-HSA-216723;R-HSA-264758;R-HSA-216756;R-HSA-349657
R-HSA-1855204	Synthesis of IP3 and IP4 in the cytosol	1	39	0	0	0.00242839	0.599843	0.967814	1	12	0.000771506	9606	Homo sapiens	PLD3				R-HSA-1855214
R-HSA-9694301	Maturation of replicase proteins	0	10	1	29	0.000622665	0.599843	0.967814	1	18	0.00115726	9606	Homo sapiens			AGTRAP	Q9H1K1	R-HSA-9771686
R-HSA-5173105	O-linked glycosylation	6	154	3	123	0.00958904	0.600611	0.967814	6	37	0.00237881	9606	Homo sapiens	ADAMTS5;SPON2;ADAMTS2;GALNTL1;POMT1;THSD1	Q9Y6A1;Q8N428;Q9UNA0;Q9BUD6;Q9NS62;O95450	ELMO1;YIF1B;CYB5D2	Q9H5K3;Q8NAT1	R-HSA-5615637;R-HSA-5173005;R-HSA-5173192;R-HSA-913675;R-HSA-8879117;R-HSA-8931653
R-HSA-1268020	Mitochondrial protein import	2	70	1	20	0.00435866	0.605609	0.967814	6	14	0.00090009	9606	Homo sapiens	TIMM13;TIMM22	Q9Y584;Q9Y5L4	MBD3	Q9Y5J6	R-HSA-1268022;R-HSA-1307803;R-HSA-1955380;R-HSA-1307802;R-HSA-1299481;R-HSA-1299484
R-HSA-9925561	Developmental Lineage of Pancreatic Acinar Cells	2	87	0	0	0.00541719	0.605609	0.967814	1	3	0.000192876	9606	Homo sapiens	RNASE1				R-HSA-9820464
R-HSA-201451	Signaling by BMP	3	33	0	106	0.00205479	0.609045	0.967814	4	17	0.00109297	9606	Homo sapiens	ACVRL1;SMURF2;FSTL1				R-HSA-201810;R-HSA-8858369;R-HSA-201445;R-HSA-201821
R-HSA-190873	Gap junction degradation	1	12	4	30	0.000747198	0.609138	0.967814	4	4	0.000257169	9606	Homo sapiens	DAB2	P98082	DAB2;GIPC1;DAB2;GIPC1	Q9UM54	R-HSA-196017;R-HSA-190519;R-HSA-196026;R-HSA-190829
R-HSA-6785631	ERBB2 Regulates Cell Motility	1	19	1	21	0.00118306	0.609138	0.967814	2	2	0.000128584	9606	Homo sapiens	RHOC	P61586	C10orf47	Q9Y316	R-HSA-6785636;R-HSA-6785648
R-HSA-418359	Reduction of cytosolic Ca++ levels	0	15	2	26	0.000933998	0.609138	0.967814	3	3	0.000192876	9606	Homo sapiens			BMP1;LRP1	29108	R-HSA-418309;R-HSA-425661;R-HSA-418365
R-HSA-211736	Stimulation of the cell death response by PAK-2p34	0	4	1	37	0.000249066	0.609138	0.967814	4	4	0.000257169	9606	Homo sapiens			TAX1BP3	Q13177	R-HSA-211651;R-HSA-211650;R-HSA-211712;R-HSA-211583
R-HSA-2024101	CS/DS degradation	1	40	0	0	0.00249066	0.609138	0.967814	3	12	0.000771506	9606	Homo sapiens	DCN				R-HSA-1793176;R-HSA-2022056;R-HSA-2065233
R-HSA-8848584	Wax and plasmalogen biosynthesis	0	25	1	15	0.00155666	0.609138	0.967814	1	10	0.000642921	9606	Homo sapiens			VSIG4	Q6IAN0	R-HSA-75883
R-HSA-9845323	Regulation of endogenous retroelements by Piwi-interacting RNAs (piRNAs)	2	68	0	23	0.00423412	0.611802	0.967814	2	2	0.000128584	9606	Homo sapiens	MBD3;SMARCD2				R-HSA-9845308;R-HSA-9727450
R-HSA-73728	RNA Polymerase I Promoter Opening	1	33	0	8	0.00205479	0.618218	0.967814	1	2	0.000128584	9606	Homo sapiens	MAPK3				R-HSA-73722
R-HSA-211728	Regulation of PAK-2p34 activity by PS-GAP/RHG10	0	2	1	40	0.000124533	0.618218	0.967814	1	2	0.000128584	9606	Homo sapiens			TAX1BP3	Q13177	R-HSA-211716
R-HSA-196108	Pregnenolone biosynthesis	0	25	2	16	0.00155666	0.618218	0.967814	4	9	0.000578629	9606	Homo sapiens			NPC2;AGTRAP	16113;P49675	R-HSA-8951850;R-HSA-196086;R-HSA-196126;R-HSA-193054
R-HSA-2187335	The retinoid cycle in cones (daylight vision)	1	20	1	21	0.00124533	0.618218	0.967814	3	13	0.000835798	9606	Homo sapiens	DHRS3	O75911	CREB5	P10745	R-HSA-2465940;R-HSA-2465938;R-HSA-2465934
R-HSA-9755088	Ribavirin ADME	1	27	0	14	0.0016812	0.618218	0.967814	1	12	0.000771506	9606	Homo sapiens	SLC29A3				R-HSA-9754929
R-HSA-354194	GRB2:SOS provides linkage to MAPK signaling for Integrins	1	20	0	22	0.00124533	0.627088	0.967814	2	2	0.000128584	9606	Homo sapiens	APBB1IP				R-HSA-354165;R-HSA-354087
R-HSA-438066	Unblocking of NMDA receptors, glutamate binding and activation	1	27	2	15	0.0016812	0.627088	0.967814	5	5	0.000321461	9606	Homo sapiens	GRIN2D	O15399	BMP1;LRP1	29108	R-HSA-432164;R-HSA-438037;R-HSA-432162;R-HSA-432172;R-HSA-9614185
R-HSA-9859138	BCKDH synthesizes BCAA-CoA from KIC, KMVA, KIV	0	18	1	26	0.0011208	0.627088	0.967814	3	3	0.000192876	9606	Homo sapiens			TNFRSF1B	P11182	R-HSA-9859172;R-HSA-9859148;R-HSA-9859163
R-HSA-9013422	RHOBTB1 GTPase cycle	1	24	0	20	0.0014944	0.627088	0.967814	1	2	0.000128584	9606	Homo sapiens	DBN1				R-HSA-9018778
R-HSA-446107	Type I hemidesmosome assembly	0	11	2	34	0.000684932	0.627088	0.967814	2	6	0.000385753	9606	Homo sapiens			TSPAN14;KEAP1	P48509;Q15149	R-HSA-446083;R-HSA-432909
R-HSA-6806942	MET Receptor Activation	0	9	1	36	0.000560399	0.627088	0.967814	1	5	0.000321461	9606	Homo sapiens			GPIHBP1	P08581	R-HSA-6800298
R-HSA-140534	Caspase activation via Death Receptors in the presence of ligand	1	20	0	33	0.00124533	0.627088	0.967814	1	9	0.000578629	9606	Homo sapiens	CD14				R-HSA-2562564
R-HSA-8854518	AURKA Activation by TPX2	2	74	0	22	0.00460772	0.629935	0.967814	2	2	0.000128584	9606	Homo sapiens	ACTR1A;TSGA14				R-HSA-8853405;R-HSA-8853419
R-HSA-156584	Cytosolic sulfonation of small molecules	2	59	2	32	0.00367372	0.629935	0.967814	4	20	0.00128584	9606	Homo sapiens	TPST1;SULT1A2	O60507;P50226	FCGRT;NPC2	16113;Q9NZ53	R-HSA-176609;R-HSA-176646;R-HSA-8954262;R-HSA-176669
R-HSA-425561	Sodium/Calcium exchangers	1	15	2	29	0.000933998	0.635751	0.967814	4	4	0.000257169	9606	Homo sapiens	SLC24A6	Q6J4K2	BMP1;LRP1	29108	R-HSA-425822;R-HSA-425678;R-HSA-5626316;R-HSA-425661
R-HSA-174490	Membrane binding and targetting of GAG proteins	0	17	3	26	0.00105853	0.635751	0.967814	2	4	0.000257169	9606	Homo sapiens			ODF3L2;DEFB1;DDX49	P04591;O60551	R-HSA-184323;R-HSA-184392
R-HSA-163615	PKA activation	0	23	1	24	0.00143213	0.635751	0.967814	1	4	0.000257169	9606	Homo sapiens			IFNGR2	P13861	R-HSA-9668558
R-HSA-73614	Pyrimidine salvage	1	34	0	10	0.00211706	0.635751	0.967814	1	10	0.000642921	9606	Homo sapiens	TK2				R-HSA-109759
R-HSA-2022928	HS-GAG biosynthesis	1	43	0	0	0.00267746	0.635751	0.967814	1	14	0.00090009	9606	Homo sapiens	HS6ST1				R-HSA-2076419
R-HSA-975634	Retinoid metabolism and transport	4	79	3	115	0.00491905	0.643509	0.967814	10	28	0.00180018	9606	Homo sapiens	LRP1;AKR1C1;GPIHBP1	Q07954;Q8IV16;P17516;Q04828	FCGRT;LRP1;UBE2J2	P09455;P02649;P01130	R-HSA-2855259;R-HSA-2404144;R-HSA-2404131;R-HSA-2424254;R-HSA-2404142;R-HSA-2395768;R-HSA-2423785;R-HSA-2404137;R-HSA-2429643;R-HSA-2855252
R-HSA-390471	Association of TriC/CCT with target proteins during biosynthesis	1	40	0	4	0.00249066	0.644214	0.967814	2	2	0.000128584	9606	Homo sapiens	CCT6B				R-HSA-390470;R-HSA-391266
R-HSA-1296072	Voltage gated Potassium channels	1	44	0	0	0.00273973	0.644214	0.967814	1	1	6.42921e-05	9606	Homo sapiens	KCNQ1				R-HSA-1296127
R-HSA-5603027	IKBKG deficiency causes anhidrotic ectodermal dysplasia with immunodeficiency (EDA-ID) (via TLR)	0	3	1	44	0.0001868	0.644214	0.967814	1	1	6.42921e-05	9606	Homo sapiens			KEAP1	O14920	R-HSA-5262921
R-HSA-193697	p75NTR regulates axonogenesis	1	12	1	35	0.000747198	0.644214	0.967814	6	8	0.000514337	9606	Homo sapiens	RHOC	P61586	TMEM57	Q96FE5	R-HSA-9012761;R-HSA-193696;R-HSA-194518;R-HSA-193668;R-HSA-209573;R-HSA-193646
R-HSA-193634	Axonal growth inhibition (RHOA activation)	1	11	1	35	0.000684932	0.644214	0.967814	4	6	0.000385753	9606	Homo sapiens	RHOC	P61586	TMEM57	Q96FE5	R-HSA-9012761;R-HSA-193696;R-HSA-194518;R-HSA-209573
R-HSA-174495	Synthesis And Processing Of GAG, GAGPOL Polyproteins	0	18	3	26	0.0011208	0.644214	0.967814	3	5	0.000321461	9606	Homo sapiens			ODF3L2;DEFB1;DDX49	P04591;O60551	R-HSA-184323;R-HSA-184392;R-HSA-187213
R-HSA-77387	Insulin receptor recycling	1	34	1	16	0.00211706	0.644214	0.967814	2	6	0.000385753	9606	Homo sapiens	ATP6V0D1	P61421	ATP6V0D1	Q15904	R-HSA-74723;R-HSA-5252133
R-HSA-8941284	RUNX2 regulates chondrocyte maturation	0	7	1	38	0.000435866	0.644214	0.967814	1	4	0.000257169	9606	Homo sapiens			SUFU	P10070	R-HSA-8986294
R-HSA-5362517	Signaling by Retinoic Acid	2	68	2	26	0.00423412	0.647402	0.967814	4	21	0.00135014	9606	Homo sapiens	ADH1C;DHRS3	O75911;P00326	AKR1C1;C10orf47	Q8NBN7;P42330	R-HSA-5615668;R-HSA-5362564;R-HSA-5623643;R-HSA-5419165
R-HSA-8877627	Vitamin E transport	0	2	2	43	0.000124533	0.65248	0.967814	1	1	6.42921e-05	9606	Homo sapiens			SAR1A;AGTRAP	P49638	R-HSA-8874705
R-HSA-3295583	TRP channels	1	32	2	13	0.00199253	0.65248	0.967814	3	7	0.000450045	9606	Homo sapiens	MCOLN1	Q9GZU1	BMP1;LRP1	29108	R-HSA-9701141;R-HSA-3295579;R-HSA-9701055
R-HSA-9013425	RHOT1 GTPase cycle	0	9	1	36	0.000560399	0.65248	0.967814	1	3	0.000192876	9606	Homo sapiens			RHOC	P52306	R-HSA-9018817
R-HSA-70221	Glycogen breakdown (glycogenolysis)	0	31	2	14	0.00193026	0.65248	0.967814	3	16	0.00102867	9606	Homo sapiens			BMP1;LRP1	29108	R-HSA-71541;R-HSA-71588;R-HSA-453337
R-HSA-5579029	Metabolic disorders of biological oxidation enzymes	2	87	0	10	0.00541719	0.653077	0.967814	2	38	0.0024431	9606	Homo sapiens	CYP21A2;TBXAS1				R-HSA-5601976;R-HSA-5603275
R-HSA-5602498	MyD88 deficiency (TLR2/4)	1	26	0	24	0.00161893	0.660555	0.967814	2	2	0.000128584	9606	Homo sapiens	CD14				R-HSA-5602383;R-HSA-5602606
R-HSA-350562	Regulation of ornithine decarboxylase (ODC)	1	38	2	12	0.00236613	0.660555	0.967814	4	4	0.000257169	9606	Homo sapiens	OAZ3	Q9UMX2	OAZ3;OAZ3	P11926;O14977	R-HSA-353125;R-HSA-350567;R-HSA-350578;R-HSA-350600
R-HSA-111446	Activation of BIM and translocation to mitochondria	0	5	2	43	0.000311333	0.660555	0.967814	1	2	0.000128584	9606	Homo sapiens			MAPK8IP1;MAPK8IP1	P45983	R-HSA-139918
R-HSA-8875360	InlB-mediated entry of Listeria monocytogenes into host cell	1	19	1	30	0.00118306	0.660555	0.967814	3	8	0.000514337	9606	Homo sapiens	SH3GL1	Q99961	GPIHBP1	P08581	R-HSA-8876262;R-HSA-8876255;R-HSA-8875371
R-HSA-9035034	RHOF GTPase cycle	1	46	0	0	0.00286426	0.660555	0.967814	1	3	0.000192876	9606	Homo sapiens	ADD3				R-HSA-9693125
R-HSA-1300645	Acrosome Reaction and Sperm:Oocyte Membrane Binding	0	6	1	40	0.000373599	0.660555	0.967814	1	3	0.000192876	9606	Homo sapiens			TSPAN14	P21926	R-HSA-1297275
R-HSA-9768759	Regulation of NPAS4 gene expression	0	22	2	24	0.00136986	0.660555	0.967814	3	11	0.000707214	9606	Homo sapiens			BMP1;LRP1	29108	R-HSA-9639567;R-HSA-9640063;R-HSA-9640060
R-HSA-8964011	HDL clearance	0	9	1	38	0.000560399	0.660555	0.967814	1	5	0.000321461	9606	Homo sapiens			NPC2	16113	R-HSA-349638
R-HSA-111931	PKA-mediated phosphorylation of CREB	0	26	1	24	0.00161893	0.660555	0.967814	1	7	0.000450045	9606	Homo sapiens			IFNGR2	P13861	R-HSA-9668558
R-HSA-9022707	MECP2 regulates transcription factors	0	10	1	37	0.000622665	0.660555	0.967814	1	8	0.000514337	9606	Homo sapiens			HDAC7	Q06413	R-HSA-9021949
R-HSA-5620916	VxPx cargo-targeting to cilium	0	25	2	21	0.00155666	0.660555	0.967814	1	10	0.000642921	9606	Homo sapiens			CD40;C17orf60	Q92538	R-HSA-5623508
R-HSA-380320	Recruitment of NuMA to mitotic centrosomes	2	97	0	0	0.00603985	0.664208	0.967814	2	2	0.000128584	9606	Homo sapiens	ACTR1A;TSGA14				R-HSA-380316;R-HSA-380508
R-HSA-8856825	Cargo recognition for clathrin-mediated endocytosis	4	115	0	89	0.00716065	0.667484	0.967814	6	15	0.000964382	9606	Homo sapiens	NECAP2;DAB2;AP2A2;SH3GL1				R-HSA-8866279;R-HSA-8866277;R-HSA-9681616;R-HSA-8863472;R-HSA-8863471;R-HSA-8866283
R-HSA-937041	IKK complex recruitment mediated by RIP1	1	24	0	28	0.0014944	0.668442	0.967814	3	3	0.000192876	9606	Homo sapiens	CD14				R-HSA-168915;R-HSA-937029;R-HSA-168921
R-HSA-139910	Activation of BMF and translocation to mitochondria	0	5	2	43	0.000311333	0.668442	0.967814	1	2	0.000128584	9606	Homo sapiens			MAPK8IP1;MAPK8IP1	P45983	R-HSA-139908
R-HSA-9759218	Cobalamin (Cbl) metabolism	0	33	2	15	0.00205479	0.668442	0.967814	5	11	0.000707214	9606	Homo sapiens			CREB5;CCT6B	Q9H3L0;Q9Y4U1	R-HSA-3149494;R-HSA-3149563;R-HSA-3204318;R-HSA-3095889;R-HSA-3149519
R-HSA-9013419	RHOT2 GTPase cycle	0	11	1	36	0.000684932	0.668442	0.967814	1	3	0.000192876	9606	Homo sapiens			RHOC	P52306	R-HSA-9018825
R-HSA-209952	Peptide hormone biosynthesis	0	13	1	37	0.000809465	0.668442	0.967814	1	5	0.000321461	9606	Homo sapiens			OAZ3	P01189	R-HSA-265301
R-HSA-451326	Activation of kainate receptors upon glutamate binding	0	34	2	13	0.00211706	0.668442	0.967814	1	6	0.000385753	9606	Homo sapiens			BMP1;LRP1	29108	R-HSA-451311
R-HSA-83936	Transport of nucleosides and free purine and pyrimidine bases across the plasma membrane	1	33	0	16	0.00205479	0.668442	0.967814	2	16	0.00102867	9606	Homo sapiens	SLC29A3				R-HSA-727767;R-HSA-727749
R-HSA-193807	Synthesis of bile acids and bile salts via 27-hydroxycholesterol	2	33	5	68	0.00205479	0.675051	0.967814	6	12	0.000771506	9606	Homo sapiens	AKR1C1	P17516;Q04828	FBLN2;CREB5;AKR1C1;EGFL7;NPC2	16113;P51857;Q9H2F3	R-HSA-193824;R-HSA-193841;R-HSA-192123;R-HSA-193800;R-HSA-193816;R-HSA-193821
R-HSA-174577	Activation of C3 and C5	1	7	2	41	0.000435866	0.676147	0.967814	3	4	0.000257169	9606	Homo sapiens	C3	P01024	VSIG4;VSIG4	P01024	R-HSA-173680;R-HSA-166817;R-HSA-173636
R-HSA-9692913	SARS-CoV-1-mediated effects on programmed cell death	0	6	1	43	0.000373599	0.676147	0.967814	2	5	0.000321461	9606	Homo sapiens			SPNS1	Q07817	R-HSA-9704692;R-HSA-9704655
R-HSA-9715370	Miro GTPase Cycle	0	12	1	36	0.000747198	0.676147	0.967814	2	6	0.000385753	9606	Homo sapiens			RHOC	P52306	R-HSA-9018825;R-HSA-9018817
R-HSA-3000471	Scavenging by Class B Receptors	0	21	2	27	0.0013076	0.676147	0.967814	1	5	0.000321461	9606	Homo sapiens			MED11;BLOC1S2	A1L4H1	R-HSA-8878603
R-HSA-8865999	MET activates PTPN11	0	5	2	46	0.000311333	0.683672	0.967814	1	1	6.42921e-05	9606	Homo sapiens			SIRPA;SIRPA	Q06124	R-HSA-8865994
R-HSA-194306	Neurophilin interactions with VEGF and VEGFR	0	4	1	47	0.000249066	0.683672	0.967814	1	2	0.000128584	9606	Homo sapiens			FAM176B	O14786	R-HSA-195408
R-HSA-3000480	Scavenging by Class A Receptors	1	49	0	0	0.00305106	0.683672	0.967814	2	10	0.000642921	9606	Homo sapiens	SCARA5				R-HSA-2187266;R-HSA-2299677
R-HSA-9013404	RAC2 GTPase cycle	2	92	1	10	0.00572852	0.685607	0.967814	3	10	0.000642921	9606	Homo sapiens	NCF4;PLD2	Q15080;O14939	RHOC	P52565	R-HSA-9014424;R-HSA-9014293;R-HSA-9014294
R-HSA-8934903	Receptor Mediated Mitophagy	0	13	1	40	0.000809465	0.691024	0.967814	2	7	0.000450045	9606	Homo sapiens			GABARAP	O75385	R-HSA-8948136;R-HSA-8948146
R-HSA-991365	Activation of GABAB receptors	1	50	0	0	0.00311333	0.691024	0.967814	2	8	0.000514337	9606	Homo sapiens	KCNJ9				R-HSA-1013020;R-HSA-1013012
R-HSA-977444	GABA B receptor activation	1	50	0	0	0.00311333	0.691024	0.967814	2	9	0.000578629	9606	Homo sapiens	KCNJ9				R-HSA-1013020;R-HSA-1013012
R-HSA-5627117	RHO GTPases Activate ROCKs	2	24	2	80	0.0014944	0.69588	0.967814	6	7	0.000450045	9606	Homo sapiens	RHOC	P08134;P61586	PLD2;TAX1BP3	Q13153;P23528	R-HSA-419232;R-HSA-419087;R-HSA-3928608;R-HSA-419197;R-HSA-419083;R-HSA-419049
R-HSA-917977	Transferrin endocytosis and recycling	2	42	2	69	0.00261519	0.69588	0.967814	3	11	0.000707214	9606	Homo sapiens	MCOLN1;ATP6V0D1	Q9GZU1;P61421	ATP6V0D1;MCOLN1	Q15904;Q9GZU1	R-HSA-5252133;R-HSA-917936;R-HSA-917841
R-HSA-8964026	Chylomicron clearance	1	9	2	44	0.000560399	0.698204	0.967814	3	4	0.000257169	9606	Homo sapiens	LIPC	P11150	FCGRT;OBFC1	Q5SW96;P01130	R-HSA-174706;R-HSA-174624;R-HSA-174657
R-HSA-5362768	Hh mutants are degraded by ERAD	1	48	1	3	0.00298879	0.698204	0.967814	4	6	0.000385753	9606	Homo sapiens	DERL2	Q9GZP9	NPC2	16113	R-HSA-5483238;R-HSA-5387386;R-HSA-5358460;R-HSA-5387389
R-HSA-9022927	MECP2 regulates transcription of genes involved in GABA signaling	0	6	4	45	0.000373599	0.698204	0.967814	2	4	0.000257169	9606	Homo sapiens			AGTRAP;RNMTL1;AGTRAP;TSPAN33	Q99259;Q05329	R-HSA-9022942;R-HSA-9022934
R-HSA-9707587	Regulation of HMOX1 expression and activity	0	6	2	45	0.000373599	0.698204	0.967814	2	4	0.000257169	9606	Homo sapiens			CYB561;LRRC27	P09601	R-HSA-9708536;R-HSA-9708457
R-HSA-194002	Glucocorticoid biosynthesis	1	27	1	24	0.0016812	0.698204	0.967814	2	9	0.000578629	9606	Homo sapiens	CYP21A2	P08686	OAZ3	P01189	R-HSA-193981;R-HSA-193997
R-HSA-1660516	Synthesis of PIPs at the early endosome membrane	1	31	0	24	0.00193026	0.698204	0.967814	1	13	0.000835798	9606	Homo sapiens	PI4K2A				R-HSA-1675974
R-HSA-2219530	Constitutive Signaling by Aberrant PI3K in Cancer	2	104	0	0	0.00647572	0.700912	0.967814	1	2	0.000128584	9606	Homo sapiens	FLT3LG;FYN				R-HSA-2400009
R-HSA-177504	Retrograde neurotrophin signalling	1	18	1	37	0.0011208	0.705218	0.967814	3	3	0.000192876	9606	Homo sapiens	AP2A2	O94973	SH3GL1	Q99962	R-HSA-177491;R-HSA-177479;R-HSA-177501
R-HSA-76071	RNA Polymerase III Transcription Initiation From Type 3 Promoter	1	28	1	25	0.00174346	0.705218	0.967814	4	4	0.000257169	9606	Homo sapiens	SNAPC4	Q5SXM2	CCDC94	P52747	R-HSA-83793;R-HSA-112152;R-HSA-83803;R-HSA-83791
R-HSA-5602571	TRAF3 deficiency - HSE	0	3	3	50	0.0001868	0.705218	0.967814	1	1	6.42921e-05	9606	Homo sapiens			CD40;TNFRSF8;TSKS	Q13114	R-HSA-5602624
R-HSA-399954	Sema3A PAK dependent Axon repulsion	1	19	1	37	0.00118306	0.705218	0.967814	4	6	0.000385753	9606	Homo sapiens	FYN	P06241	PLD2	P23528	R-HSA-399939;R-HSA-399952;R-HSA-399950;R-HSA-399930
R-HSA-193048	Androgen biosynthesis	0	27	1	25	0.0016812	0.705218	0.967814	6	10	0.000642921	9606	Homo sapiens			OAZ3	P01189	R-HSA-193073;R-HSA-9705713;R-HSA-9705714;R-HSA-193064;R-HSA-469659;R-HSA-193070
R-HSA-9026403	Biosynthesis of DPAn-3-derived 13-series resolvins	0	7	1	45	0.000435866	0.705218	0.967814	1	3	0.000192876	9606	Homo sapiens			MAD1L1	P09917	R-HSA-9026405
R-HSA-8939242	RUNX1 regulates transcription of genes involved in differentiation of keratinocytes	0	11	3	43	0.000684932	0.705218	0.967814	1	8	0.000514337	9606	Homo sapiens			BSCL2;PINK1;RBP7	Q8WXH5	R-HSA-8955893
R-HSA-901042	Calnexin/calreticulin cycle	1	41	0	13	0.00255293	0.705218	0.967814	1	13	0.000835798	9606	Homo sapiens	DERL2				R-HSA-8867288
R-HSA-9844594	Transcriptional regulation of brown and beige adipocyte differentiation by EBF2	3	47	1	113	0.00292653	0.708762	0.967814	10	14	0.00090009	9606	Homo sapiens	MBD3;ZNF423;BMP7	O95983;P18075;Q2M1K9	EBF3	Q9HAK2	R-HSA-9844598;R-HSA-9844438;R-HSA-9844375;R-HSA-9844549;R-HSA-9844818;R-HSA-9844415;R-HSA-9844360;R-HSA-9844600;R-HSA-9844536;R-HSA-9844425
R-HSA-9843743	Transcriptional regulation of brown and beige adipocyte differentiation	3	47	1	113	0.00292653	0.708762	0.967814	10	14	0.00090009	9606	Homo sapiens	MBD3;ZNF423;BMP7	O95983;P18075;Q2M1K9	EBF3	Q9HAK2	R-HSA-9844598;R-HSA-9844438;R-HSA-9844375;R-HSA-9844549;R-HSA-9844818;R-HSA-9844415;R-HSA-9844360;R-HSA-9844600;R-HSA-9844536;R-HSA-9844425
R-HSA-390522	Striated Muscle Contraction	1	40	2	13	0.00249066	0.712069	0.967814	4	4	0.000257169	9606	Homo sapiens	TNNT3	P45378	BMP1;LRP1	29108	R-HSA-390597;R-HSA-390598;R-HSA-390593;R-HSA-390595
R-HSA-9031525	NR1H2 & NR1H3 regulate gene expression to limit cholesterol uptake	0	10	1	43	0.000622665	0.712069	0.967814	1	2	0.000128584	9606	Homo sapiens			NHLRC4	Q8WY64	R-HSA-9623365
R-HSA-9818035	NFE2L2 regulating ER-stress associated genes	0	6	1	49	0.000373599	0.712069	0.967814	1	2	0.000128584	9606	Homo sapiens			JDP2	P18848	R-HSA-9796061
R-HSA-1638091	Heparan sulfate/heparin (HS-GAG) metabolism	2	67	1	42	0.00417186	0.715593	0.967814	4	30	0.00192876	9606	Homo sapiens	NAGLU;HS6ST1	O60243;P54802	CTSH	P07711	R-HSA-2090038;R-HSA-2076419;R-HSA-9792568;R-HSA-1678742
R-HSA-110320	Translesion Synthesis by POLH	0	24	1	32	0.0014944	0.718762	0.967814	3	8	0.000514337	9606	Homo sapiens			CREB5	Q96PM5	R-HSA-5655142;R-HSA-5655170;R-HSA-110316
R-HSA-9013407	RHOH GTPase cycle	1	38	0	16	0.00236613	0.718762	0.967814	1	3	0.000192876	9606	Homo sapiens	DBN1				R-HSA-9018758
R-HSA-176974	Unwinding of DNA	0	12	1	50	0.000747198	0.718762	0.967814	1	4	0.000257169	9606	Homo sapiens			RAB4B	O75419	R-HSA-176942
R-HSA-9865118	Diseases of branched-chain amino acid catabolism	0	32	1	26	0.00199253	0.718762	0.967814	2	11	0.000707214	9606	Homo sapiens			TNFRSF1B	P11182	R-HSA-9907572;R-HSA-9865121
R-HSA-5387390	Hh mutants abrogate ligand secretion	1	51	1	4	0.00317559	0.725299	0.967814	4	7	0.000450045	9606	Homo sapiens	DERL2	Q9GZP9	NPC2	16113	R-HSA-5483238;R-HSA-5387386;R-HSA-5358460;R-HSA-5387389
R-HSA-5676594	TNF receptor superfamily (TNFSF) members mediating non-canonical NF-kB pathway	1	17	0	44	0.00105853	0.725299	0.967814	2	12	0.000771506	9606	Homo sapiens	CD40				R-HSA-5676597;R-HSA-199404
R-HSA-9851151	MDK and PTN in ALK signaling	1	6	1	52	0.000373599	0.731684	0.967814	7	7	0.000450045	9606	Homo sapiens	PTPRZ1	P23471	PTPRZ1	Q9UM73	R-HSA-9667914;R-HSA-9700120;R-HSA-9700200;R-HSA-201519;R-HSA-9700121;R-HSA-9700137;R-HSA-201486
R-HSA-6814122	Cooperation of PDCL (PhLP1) and TRiC/CCT in G-protein beta folding	1	41	0	25	0.00255293	0.731684	0.967814	8	11	0.000707214	9606	Homo sapiens	CCT6B				R-HSA-6814119;R-HSA-8850534;R-HSA-8850529;R-HSA-8850527;R-HSA-6814124;R-HSA-8850539;R-HSA-6814121;R-HSA-6814120
R-HSA-9706574	RHOBTB GTPase Cycle	1	36	0	22	0.00224159	0.731684	0.967814	2	4	0.000257169	9606	Homo sapiens	DBN1				R-HSA-9018778;R-HSA-9018787
R-HSA-9637628	Modulation by Mtb of host immune system	1	11	2	47	0.000684932	0.731684	0.967814	2	6	0.000385753	9606	Homo sapiens	MRC1	P22897	FCGRT;TPST1	P61769	R-HSA-9637635;R-HSA-9637605
R-HSA-114508	Effects of PIP2 hydrolysis	0	40	2	16	0.00249066	0.731684	0.967814	2	9	0.000578629	9606	Homo sapiens			BMP1;LRP1	29108	R-HSA-392831;R-HSA-139854
R-HSA-1362409	Mitochondrial iron-sulfur cluster biogenesis	0	25	1	33	0.00155666	0.731684	0.967814	1	6	0.000385753	9606	Homo sapiens			AGTRAP	Q8IWL3	R-HSA-8878815
R-HSA-5620971	Pyroptosis	2	34	2	79	0.00211706	0.734223	0.967814	4	23	0.00147872	9606	Homo sapiens	CHMP6;ELANE	Q96FZ7;P08246	AGTRAP;FYN	P99999;P09429	R-HSA-9647619;R-HSA-6805981;R-HSA-114284;R-HSA-9710106
R-HSA-5576892	Phase 0 - rapid depolarisation	0	34	2	23	0.00211706	0.737921	0.967814	1	2	0.000128584	9606	Homo sapiens			BMP1;LRP1	29108	R-HSA-5577213
R-HSA-77075	RNA Pol II CTD phosphorylation and interaction with CE	0	29	1	37	0.00180573	0.737921	0.967814	1	5	0.000321461	9606	Homo sapiens			MAD1L1	O00267	R-HSA-77073
R-HSA-167160	RNA Pol II CTD phosphorylation and interaction with CE during HIV infection	0	29	1	37	0.00180573	0.737921	0.967814	1	5	0.000321461	9606	Homo sapiens			MAD1L1	O00267	R-HSA-167153
R-HSA-2142789	Ubiquinol biosynthesis	0	44	1	13	0.00273973	0.737921	0.967814	2	14	0.00090009	9606	Homo sapiens			DOHH	Q9NQZ5	R-HSA-9856502;R-HSA-9856510
R-HSA-8943723	Regulation of PTEN mRNA translation	0	29	1	29	0.00180573	0.737921	0.967814	1	24	0.00154301	9606	Homo sapiens			DBN1	P60484	R-HSA-8944497
R-HSA-5661231	Metallothioneins bind metals	0	16	1	43	0.000996264	0.737921	0.967814	1	27	0.00173589	9606	Homo sapiens			S100A13	29036	R-HSA-5662613
R-HSA-5669034	TNFs bind their physiological receptors	3	30	6	141	0.001868	0.739807	0.967814	5	13	0.000835798	9606	Homo sapiens	MIIP;TNFRSF8;TNFSF9;TNFRSF1B	P28908;P41273;P20333	CYB5D2;TNFSF9;DOLK;CYB561;EFNB1;KEAP1	Q92838;Q07011;O95407;P32971	R-HSA-5669012;R-HSA-8856189;R-HSA-5675948;R-HSA-8858475;R-HSA-5669097
R-HSA-5625900	RHO GTPases activate CIT	2	23	4	91	0.00143213	0.743142	0.967814	5	6	0.000385753	9606	Homo sapiens	RHOC	P08134;P61586	FCGRT;CD40;DLGAP1;DLGAP1	P78352;Q15058	R-HSA-5671970;R-HSA-5625901;R-HSA-5671919;R-HSA-8981443;R-HSA-5671993
R-HSA-166663	Initial triggering of complement	3	120	5	45	0.00747198	0.743497	0.967814	18	21	0.00135014	9606	Homo sapiens	CFD;C3;C1QA	P00746;P02745;P01024	VSIG4;BMP1;LRP1;NPC2;VSIG4	P01024;P00751;29108	R-HSA-166753;R-HSA-166721;R-HSA-2855054;R-HSA-173739;R-HSA-166792;R-HSA-981539;R-HSA-173740;R-HSA-2855077;R-HSA-183122;R-HSA-173745;R-HSA-183126;R-HSA-174551;R-HSA-173626;R-HSA-183130;R-HSA-173754;R-HSA-8852509;R-HSA-173631;R-HSA-2855125
R-HSA-8851708	Signaling by FGFR2 IIIa TM	0	24	2	36	0.0014944	0.744013	0.967814	2	2	0.000128584	9606	Homo sapiens			FCGRT;CLEC14A	P21802;28815	R-HSA-8851710;R-HSA-8853320
R-HSA-180336	SHC1 events in EGFR signaling	0	19	1	42	0.00118306	0.744013	0.967814	1	4	0.000257169	9606	Homo sapiens			AP2A2	P29353	R-HSA-177925
R-HSA-9757110	Prednisone ADME	1	34	0	25	0.00211706	0.744013	0.967814	1	14	0.00090009	9606	Homo sapiens	AKR1C1				R-HSA-9758682
R-HSA-8873719	RAB geranylgeranylation	2	68	2	66	0.00423412	0.747505	0.967814	4	5	0.000321461	9606	Homo sapiens	RAB4B;TXNDC12	P20337;P61018	PALM;IGFBP6	P53611	R-HSA-8870469;R-HSA-8870466;R-HSA-8870461;R-HSA-8870457
R-HSA-9937080	Developmental Lineage of Multipotent Pancreatic Progenitor Cells	1	38	1	21	0.00236613	0.749964	0.967814	3	5	0.000321461	9606	Homo sapiens	GSC	ENST00000238558	TNFAIP6	P09038	R-HSA-9911214;R-HSA-9909325;R-HSA-9911210
R-HSA-9694719	Maturation of protein 3a	0	15	2	45	0.000933998	0.749964	0.967814	4	7	0.000450045	9606	Homo sapiens			MCOLN1;PROCR	P0DTC3	R-HSA-9694662;R-HSA-9694438;R-HSA-9694392;R-HSA-9694718
R-HSA-9026290	Biosynthesis of DPAn-3-derived maresins	0	14	1	45	0.000871731	0.749964	0.967814	1	5	0.000321461	9606	Homo sapiens			MAD1L1	P09917	R-HSA-9026005
R-HSA-3781860	Diseases associated with N-glycosylation of proteins	1	46	0	13	0.00286426	0.749964	0.967814	4	24	0.00154301	9606	Homo sapiens	MPDU1				R-HSA-9036025;R-HSA-4686998;R-HSA-9036021;R-HSA-9036020
R-HSA-8955332	Carboxyterminal post-translational modifications of tubulin	1	55	0	4	0.00342466	0.749964	0.967814	1	6	0.000385753	9606	Homo sapiens	C19orf20				R-HSA-8955869
R-HSA-9027284	Erythropoietin activates RAS	0	19	1	42	0.00118306	0.749964	0.967814	1	8	0.000514337	9606	Homo sapiens			AP2A2	P29353	R-HSA-9027274
R-HSA-9839389	TGFBR3 regulates TGF-beta signaling	2	10	1	108	0.000622665	0.751804	0.967814	8	8	0.000514337	9606	Homo sapiens	GIPC1;B9D2	O14908;P01137	GIPC1	Q03167	R-HSA-9839378;R-HSA-9839363;R-HSA-9839377;R-HSA-9839358;R-HSA-9839390;R-HSA-9839402;R-HSA-9839368;R-HSA-9839401
R-HSA-2428928	IRS-related events triggered by IGF1R	2	69	1	49	0.00429639	0.751804	0.967814	6	12	0.000771506	9606	Homo sapiens	FLT3LG;IGF1	P05019;P49771	HPGDS	Q13370	R-HSA-109699;R-HSA-2428930;R-HSA-162363;R-HSA-162425;R-HSA-2428926;R-HSA-2428922
R-HSA-9823730	Formation of definitive endoderm	2	25	4	92	0.00155666	0.751804	0.967814	4	13	0.000835798	9606	Homo sapiens	GSC	ENSG00000133937;P56915	PLD2;DBN1;DBN1;PCDHGC3	P12830;P61073	R-HSA-9823950;R-HSA-9823966;R-HSA-9823992;R-HSA-9823995
R-HSA-1474290	Collagen formation	4	104	2	120	0.00647572	0.752083	0.967814	6	77	0.0049505	9606	Homo sapiens	ADAMTS2;BMP1;MMP2;PCOLCE	P08254;Q15113;P13497;O95450	MMP2;TSPAN14	P48509;P39060	R-HSA-2213200;R-HSA-2002428;R-HSA-2022141;R-HSA-2002440;R-HSA-2213192;R-HSA-2214330
R-HSA-159782	Removal of aminoterminal propeptides from gamma-carboxylated proteins	0	10	1	51	0.000622665	0.755777	0.967814	9	9	0.000578629	9606	Homo sapiens			FCGRT	P09958	R-HSA-163843;R-HSA-159728;R-HSA-163798;R-HSA-159796;R-HSA-159733;R-HSA-159771;R-HSA-159868;R-HSA-6807224;R-HSA-159773
R-HSA-418360	Platelet calcium homeostasis	1	35	2	26	0.00217933	0.755777	0.967814	7	8	0.000514337	9606	Homo sapiens	ORAI1	Q96D31	BMP1;LRP1	29108	R-HSA-418309;R-HSA-434798;R-HSA-434700;R-HSA-425661;R-HSA-418365;R-HSA-139854;R-HSA-139855
R-HSA-198753	ERK/MAPK targets	1	26	1	36	0.00161893	0.755777	0.967814	5	7	0.000450045	9606	Homo sapiens	MAPK3	P27361	MAPK3	P19419	R-HSA-199959;R-HSA-203797;R-HSA-198756;R-HSA-198731;R-HSA-198746
R-HSA-8949215	Mitochondrial calcium ion transport	1	27	2	38	0.0016812	0.755777	0.967814	5	10	0.000642921	9606	Homo sapiens	SLC24A6	Q6J4K2	BMP1;LRP1	29108	R-HSA-8949688;R-HSA-8949145;R-HSA-8949178;R-HSA-8949703;R-HSA-8949687
R-HSA-5673000	RAF activation	1	41	0	19	0.00255293	0.755777	0.967814	1	12	0.000771506	9606	Homo sapiens	MAP2K2				R-HSA-5672969
R-HSA-8849471	PTK6 Regulates RHO GTPases, RAS GTPase and MAP kinases	2	20	2	99	0.00124533	0.760213	0.967814	6	13	0.000835798	9606	Homo sapiens	ELMO1;RHOC	P61586;Q92556	FYN;FYN	P56945	R-HSA-8848726;R-HSA-8848611;R-HSA-8849085;R-HSA-8848618;R-HSA-8849082;R-HSA-8848713
R-HSA-9725554	Differentiation of Keratinocytes in Interfollicular Epidermis in Mammalian Skin	0	46	2	15	0.00286426	0.761455	0.967814	3	4	0.000257169	9606	Homo sapiens			BMP1;LRP1	29108	R-HSA-9727359;R-HSA-9727354;R-HSA-9727355
R-HSA-76046	RNA Polymerase III Transcription Initiation	1	36	1	26	0.00224159	0.761455	0.967814	4	13	0.000835798	9606	Homo sapiens	SNAPC4	Q5SXM2	CCDC94	P52747	R-HSA-83793;R-HSA-112152;R-HSA-83803;R-HSA-83791
R-HSA-1250347	SHC1 events in ERBB4 signaling	0	21	1	42	0.0013076	0.761455	0.967814	1	4	0.000257169	9606	Homo sapiens			AP2A2	P29353	R-HSA-1250357
R-HSA-2428924	IGF1R signaling cascade	2	72	1	49	0.00448319	0.764324	0.967814	9	17	0.00109297	9606	Homo sapiens	FLT3LG;IGF1	P05019;P49771	HPGDS	Q13370	R-HSA-109699;R-HSA-2404193;R-HSA-2404195;R-HSA-2428930;R-HSA-162363;R-HSA-162425;R-HSA-2428926;R-HSA-5686072;R-HSA-2428922
R-HSA-8854521	Interaction between PHLDA1 and AURKA	0	4	1	58	0.000249066	0.767001	0.967814	2	2	0.000128584	9606	Homo sapiens			SH3GL1	O14965	R-HSA-8853429;R-HSA-8853444
R-HSA-74749	Signal attenuation	1	13	1	52	0.000809465	0.767001	0.967814	4	7	0.000450045	9606	Homo sapiens	MAPK3	P27361	AP2A2	P29353	R-HSA-5686074;R-HSA-74748;R-HSA-109823;R-HSA-109822
R-HSA-1482883	Acyl chain remodeling of DAG and TAG	0	17	1	45	0.00105853	0.767001	0.967814	1	8	0.000514337	9606	Homo sapiens			PITPNC1	Q6ZPD8	R-HSA-8848580
R-HSA-5684264	MAP3K8 (TPL2)-dependent MAPK1/3 activation	0	18	1	52	0.0011208	0.767001	0.967814	1	8	0.000514337	9606	Homo sapiens			PLD3	P19838	R-HSA-451634
R-HSA-2404192	Signaling by Type 1 Insulin-like Growth Factor 1 Receptor (IGF1R)	2	73	1	49	0.00454545	0.768375	0.967814	11	19	0.00122155	9606	Homo sapiens	FLT3LG;IGF1	P05019;P49771	HPGDS	Q13370	R-HSA-109699;R-HSA-2404199;R-HSA-2404193;R-HSA-2404195;R-HSA-2428930;R-HSA-162363;R-HSA-162425;R-HSA-2428926;R-HSA-2404200;R-HSA-5686072;R-HSA-2428922
R-HSA-9830674	Formation of the ureteric bud	2	29	4	95	0.00180573	0.768375	0.967814	4	14	0.00090009	9606	Homo sapiens	WNT11	ENSG00000085741;O96014	AGTRAP;FUCA2;SUFU;AGTRAP	P12644;O96014;P39905	R-HSA-9831908;R-HSA-9830754;R-HSA-9830765;R-HSA-9830762
R-HSA-1296071	Potassium Channels	2	107	0	12	0.00666252	0.768375	0.967814	3	20	0.00128584	9606	Homo sapiens	KCNJ9;KCNQ1				R-HSA-1013020;R-HSA-1013012;R-HSA-1296127
R-HSA-1650814	Collagen biosynthesis and modifying enzymes	3	76	0	100	0.00473225	0.771532	0.967814	2	51	0.0032789	9606	Homo sapiens	ADAMTS2;BMP1;PCOLCE				R-HSA-2002428;R-HSA-2002440
R-HSA-2562578	TRIF-mediated programmed cell death	1	10	0	57	0.000622665	0.772419	0.967814	3	3	0.000192876	9606	Homo sapiens	CD14				R-HSA-2562564;R-HSA-2569057;R-HSA-2562541
R-HSA-9761174	Formation of intermediate mesoderm	0	13	2	51	0.000809465	0.772419	0.967814	2	5	0.000321461	9606	Homo sapiens			TNFAIP6;SSBP4	P09038;P48742	R-HSA-9761170;R-HSA-9761166
R-HSA-9026286	Biosynthesis of DPAn-3-derived protectins and resolvins	0	16	1	47	0.000996264	0.772419	0.967814	3	9	0.000578629	9606	Homo sapiens			MAD1L1	P09917	R-HSA-9025995;R-HSA-9025996;R-HSA-9025999
R-HSA-198203	PI3K/AKT activation	1	13	1	50	0.000809465	0.772419	0.967814	1	5	0.000321461	9606	Homo sapiens	RHOC	P61586	RHOC	P61586	R-HSA-202692
R-HSA-9013406	RHOQ GTPase cycle	1	63	0	0	0.00392279	0.772419	0.967814	1	5	0.000321461	9606	Homo sapiens	CDC42EP2				R-HSA-9018746
R-HSA-9037629	Lewis blood group biosynthesis	0	37	1	26	0.00230386	0.772419	0.967814	1	13	0.000835798	9606	Homo sapiens			BSCL2	Q8NHY0	R-HSA-9605700
R-HSA-9937383	Mitochondrial ribosome-associated quality control	2	114	0	27	0.00709838	0.776293	0.967814	5	5	0.000321461	9606	Homo sapiens	MRPS18A;MRPL54				R-HSA-9937719;R-HSA-9937412;R-HSA-9937374;R-HSA-9937724;R-HSA-9937403
R-HSA-416482	G alpha (12/13) signalling events	2	86	1	39	0.00535492	0.776293	0.967814	4	15	0.000964382	9606	Homo sapiens	RHOC	P08134;P61586	GIPC1	Q9NZN5	R-HSA-114544;R-HSA-419166;R-HSA-398184;R-HSA-419049
R-HSA-8876198	RAB GEFs exchange GTP for GDP on RABs	2	94	1	28	0.00585305	0.776293	0.967814	4	21	0.00135014	9606	Homo sapiens	TRAPPC5;RAB3IL1	Q8IUR0;Q8TBN0	GABARAP	O75385	R-HSA-8875318;R-HSA-8877475;R-HSA-8876446;R-HSA-8876190
R-HSA-917729	Endosomal Sorting Complex Required For Transport (ESCRT)	1	35	0	34	0.00217933	0.777711	0.967814	2	4	0.000257169	9606	Homo sapiens	CHMP6				R-HSA-917693;R-HSA-917700
R-HSA-8866423	VLDL assembly	0	9	2	56	0.000560399	0.777711	0.967814	2	5	0.000321461	9606	Homo sapiens			RADIL;NPC2	16113;P02654	R-HSA-8866321;R-HSA-8866304
R-HSA-428359	Insulin-like Growth Factor-2 mRNA Binding Proteins (IGF2BPs/IMPs/VICKZs) bind RNA	1	13	0	54	0.000809465	0.777711	0.967814	1	3	0.000192876	9606	Homo sapiens	H19				R-HSA-428296
R-HSA-9845576	Glycosphingolipid transport	1	43	2	22	0.00267746	0.777711	0.967814	2	6	0.000385753	9606	Homo sapiens	CLN3	Q13286	BMP1;LRP1	29108	R-HSA-8857662;R-HSA-9844955
R-HSA-2142691	Synthesis of Leukotrienes (LT) and Eoxins (EX)	1	52	0	12	0.00323786	0.777711	0.967814	5	20	0.00128584	9606	Homo sapiens	LTC4S				R-HSA-265296;R-HSA-9707186;R-HSA-266050;R-HSA-266051;R-HSA-2161768
R-HSA-9753281	Paracetamol ADME	1	63	0	1	0.00392279	0.777711	0.967814	1	12	0.000771506	9606	Homo sapiens	CNDP2				R-HSA-9753632
R-HSA-1630316	Glycosaminoglycan metabolism	6	214	3	118	0.013325	0.778819	0.967814	32	98	0.00630063	9606	Homo sapiens	CHST7;NAGLU;HS6ST1;LYVE1;DCN;PAPSS2	O60243;Q9Y5Y7;Q9NS84;P07585;P54802;O95340	BSCL2;CTSH;DCN	O75063;P07711	R-HSA-1971487;R-HSA-1793176;R-HSA-1971482;R-HSA-1971483;R-HSA-2065233;R-HSA-1678742;R-HSA-2160884;R-HSA-9940993;R-HSA-9941312;R-HSA-2076419;R-HSA-2160892;R-HSA-2022911;R-HSA-1889981;R-HSA-2018682;R-HSA-1889978;R-HSA-2090038;R-HSA-9792568;R-HSA-9941305;R-HSA-1878002;R-HSA-2022065;R-HSA-2022063;R-HSA-2022061;R-HSA-9632033;R-HSA-2160915;R-HSA-2022056;R-HSA-174389;R-HSA-9941039;R-HSA-2022052;R-HSA-17…
R-HSA-5389840	Mitochondrial translation elongation	2	107	0	16	0.00666252	0.780163	0.967814	5	8	0.000514337	9606	Homo sapiens	MRPS18A;MRPL54				R-HSA-5389842;R-HSA-5389857;R-HSA-5389848;R-HSA-5419279;R-HSA-5419261
R-HSA-9023661	Biosynthesis of E-series 18(R)-resolvins	0	18	1	47	0.0011208	0.782879	0.967814	2	7	0.000450045	9606	Homo sapiens			MAD1L1	P09917	R-HSA-9018863;R-HSA-9018894
R-HSA-9764302	Regulation of CDH19 Expression and Function	0	8	1	61	0.000498132	0.782879	0.967814	1	5	0.000321461	9606	Homo sapiens			TAX1BP3	O60716	R-HSA-9773218
R-HSA-2142753	Arachidonate metabolism	4	170	1	60	0.0105853	0.784901	0.967814	11	88	0.00565771	9606	Homo sapiens	HPGDS;TBXAS1;LTC4S;PTGES	O60760;O14684;P24557;Q16873	AKR1C1	P42330	R-HSA-265296;R-HSA-2161701;R-HSA-76500;R-HSA-9707186;R-HSA-266050;R-HSA-266051;R-HSA-2161768;R-HSA-2161660;R-HSA-2161549;R-HSA-2161613;R-HSA-2161614
R-HSA-2046105	Linoleic acid (LA) metabolism	0	32	2	35	0.00199253	0.787928	0.967814	2	10	0.000642921	9606	Homo sapiens			BSCL2;VASN	P33897;O60427	R-HSA-2046093;R-HSA-2046092
R-HSA-9708530	Regulation of BACH1 activity	0	20	2	52	0.00124533	0.79286	0.967814	7	8	0.000514337	9606	Homo sapiens			CREB5;KEAP1	Q9UF56;O14867	R-HSA-9708517;R-HSA-9708533;R-HSA-9762209;R-HSA-9708497;R-HSA-9708466;R-HSA-9708557;R-HSA-9707690
R-HSA-75035	Chk1/Chk2(Cds1) mediated inactivation of Cyclin B:Cdk1 complex	0	17	2	61	0.00105853	0.79286	0.967814	4	5	0.000321461	9606	Homo sapiens			SUFU;LRRC6	P30307;O14757	R-HSA-75809;R-HSA-75028;R-HSA-75016;R-HSA-9029987
R-HSA-399955	SEMA3A-Plexin repulsion signaling by inhibiting Integrin adhesion	1	20	1	48	0.00124533	0.79286	0.967814	6	8	0.000514337	9606	Homo sapiens	FYN	P06241	FAM176B	O14786	R-HSA-399942;R-HSA-399941;R-HSA-399934;R-HSA-399935;R-HSA-399933;R-HSA-399928
R-HSA-6806664	Metabolism of vitamin K	0	9	3	58	0.000560399	0.79286	0.967814	2	4	0.000257169	9606	Homo sapiens			RNMTL1;SAR1A;TMEM184A	Q9Y5Z9;Q8N0U8	R-HSA-6806647;R-HSA-6806674
R-HSA-9020265	Biosynthesis of aspirin-triggered D-series resolvins	0	22	1	45	0.00136986	0.79286	0.967814	4	10	0.000642921	9606	Homo sapiens			MAD1L1	P09917	R-HSA-9020251;R-HSA-9020256;R-HSA-9020259;R-HSA-9020278
R-HSA-159854	Gamma-carboxylation, transport, and amino-terminal cleavage of proteins	0	16	1	52	0.000996264	0.79286	0.967814	9	27	0.00173589	9606	Homo sapiens			FCGRT	P09958	R-HSA-163843;R-HSA-159728;R-HSA-163798;R-HSA-159796;R-HSA-159733;R-HSA-159771;R-HSA-159868;R-HSA-6807224;R-HSA-159773
R-HSA-6783783	Interleukin-10 signaling	3	86	4	98	0.00535492	0.793963	0.967814	12	15	0.000964382	9606	Homo sapiens	IL10RB;TNFRSF1B	ENSG00000028137;Q08334;P20333	MMP2;PINK1;LMO2;IL10RB	P22301;P40763	R-HSA-6784791;R-HSA-6785047;R-HSA-8937656;R-HSA-6784006;R-HSA-6784324;R-HSA-6784323;R-HSA-449811;R-HSA-6784160;R-HSA-6784319;R-HSA-449855;R-HSA-6784765;R-HSA-8937654
R-HSA-9764562	Regulation of CDH1 mRNA translation by microRNAs	0	18	1	51	0.0011208	0.797677	0.967814	2	6	0.000385753	9606	Homo sapiens			PCDHGC3	P12830	R-HSA-9768614;R-HSA-9768618
R-HSA-5334118	DNA methylation	0	35	1	37	0.00217933	0.797677	0.967814	1	7	0.000450045	9606	Homo sapiens			RNMTL1	Q96T88	R-HSA-5334099
R-HSA-75892	Platelet Adhesion to exposed collagen	2	17	2	115	0.00105853	0.802172	0.967814	4	8	0.000514337	9606	Homo sapiens	FYN;DCN	P07359;P06241	FYN;PSAP	P06241;Q9HCN6;P07948	R-HSA-114577;R-HSA-432295;R-HSA-210282;R-HSA-9823065
R-HSA-2142845	Hyaluronan metabolism	1	41	0	28	0.00255293	0.802383	0.967814	3	15	0.000964382	9606	Homo sapiens	LYVE1				R-HSA-2160915;R-HSA-2160884;R-HSA-2160892
R-HSA-202427	Phosphorylation of CD3 and TCR zeta chains	0	33	2	40	0.00205479	0.802383	0.967814	1	7	0.000450045	9606	Homo sapiens			FYN;PCDHGC3	Q9NWQ8	R-HSA-203774
R-HSA-389661	Glyoxylate metabolism and glycine degradation	0	57	1	12	0.00354919	0.802383	0.967814	2	19	0.00122155	9606	Homo sapiens			MED11	P23434	R-HSA-5694018;R-HSA-5693967
R-HSA-171306	Packaging Of Telomere Ends	0	33	1	42	0.00205479	0.806979	0.967814	2	2	0.000128584	9606	Homo sapiens			C10orf47	Q9NUX5	R-HSA-181450;R-HSA-176700
R-HSA-111453	BH3-only proteins associate with and inactivate anti-apoptotic BCL-2 members	0	11	1	67	0.000684932	0.806979	0.967814	4	5	0.000321461	9606	Homo sapiens			SPNS1	P10415;Q07817	R-HSA-114352;R-HSA-508163;R-HSA-508162;R-HSA-9692376
R-HSA-1566977	Fibronectin matrix formation	0	21	4	53	0.0013076	0.806979	0.967814	3	4	0.000257169	9606	Homo sapiens			MMP2;STAB1;TNFAIP6;DCN	P02751	R-HSA-2327746;R-HSA-2327733;R-HSA-2545196
R-HSA-389513	Co-inhibition by CTLA4	1	25	2	46	0.00155666	0.806979	0.967814	2	5	0.000321461	9606	Homo sapiens	FYN	P06241	SIRPA;SIRPA	Q06124	R-HSA-388833;R-HSA-388829
R-HSA-200425	Carnitine shuttle	0	29	3	44	0.00180573	0.806979	0.967814	2	10	0.000642921	9606	Homo sapiens			RNMTL1;SUFU;C9orf98	P23786;Q9NPA3	R-HSA-200410;R-HSA-8866941
R-HSA-1483191	Synthesis of PC	0	55	2	15	0.00342466	0.806979	0.967814	2	18	0.00115726	9606	Homo sapiens			AGTRAP;DOHH	Q9UKL6;Q9NQZ5	R-HSA-8873794;R-HSA-8877153
R-HSA-196757	Metabolism of folate and pterines	1	44	0	27	0.00273973	0.806979	0.967814	2	31	0.00199306	9606	Homo sapiens	FOLR2				R-HSA-8942344;R-HSA-8940134
R-HSA-3000178	ECM proteoglycans	3	79	3	112	0.00491905	0.808838	0.967814	5	23	0.00147872	9606	Homo sapiens	TNXB;B9D2;DCN	P07585;P01137;P22105	BMP1;LRP1;BMP1	29108;P07585	R-HSA-2424246;R-HSA-2327909;R-HSA-2424243;R-HSA-2681681;R-HSA-2327886
R-HSA-2892245	POU5F1 (OCT4), SOX2, NANOG repress genes related to differentiation	1	10	2	63	0.000622665	0.811468	0.967814	7	7	0.000450045	9606	Homo sapiens	GSC	ENSG00000133937	MBD3;DDAH2	Q01860;P48431	R-HSA-2972952;R-HSA-2972965;R-HSA-2972949;R-HSA-2972948;R-HSA-2972966;R-HSA-2972977;R-HSA-2972979
R-HSA-9662834	CD163 mediating an anti-inflammatory response	0	14	3	58	0.000871731	0.811468	0.967814	4	9	0.000578629	9606	Homo sapiens			FCGRT;TIMP3;BSCL2	P09958;P78536;Q6PJF5	R-HSA-9662818;R-HSA-9662786;R-HSA-9662773;R-HSA-9662747
R-HSA-4641257	Degradation of AXIN	1	44	1	31	0.00273973	0.811468	0.967814	3	8	0.000514337	9606	Homo sapiens	SMURF2	Q9HAU4	SMURF2	Q9HAU4	R-HSA-4641134;R-HSA-4641256;R-HSA-4641129
R-HSA-6788467	IL-6-type cytokine receptor ligand interactions	0	17	2	61	0.00105853	0.811468	0.967814	2	14	0.00090009	9606	Homo sapiens			C9orf98;HPGDS	P15018;P26441	R-HSA-6783681;R-HSA-5696491
R-HSA-193775	Synthesis of bile acids and bile salts via 24-hydroxycholesterol	2	42	5	91	0.00261519	0.812425	0.967814	6	28	0.00180018	9606	Homo sapiens	AKR1C1	P17516;Q04828	FBLN2;CREB5;AKR1C1;EGFL7;NPC2	16113;P51857;Q9H2F3	R-HSA-193746;R-HSA-193781;R-HSA-193755;R-HSA-193758;R-HSA-193789;R-HSA-192061
R-HSA-111463	SMAC (DIABLO) binds to IAPs	0	7	3	70	0.000435866	0.815853	0.967814	1	4	0.000257169	9606	Homo sapiens			HTRA3;HTRA3;HTRA3	P98170	R-HSA-9627350
R-HSA-201688	WNT mediated activation of DVL	0	12	2	63	0.000747198	0.815853	0.967814	1	4	0.000257169	9606	Homo sapiens			SNX24;SNX24	P49674	R-HSA-3772435
R-HSA-9758919	Epithelial-Mesenchymal Transition (EMT) during gastrulation	0	8	1	65	0.000498132	0.815853	0.967814	1	5	0.000321461	9606	Homo sapiens			NOSTRIN	P11362	R-HSA-9756439
R-HSA-8982491	Glycogen metabolism	0	47	2	29	0.00292653	0.815853	0.967814	3	38	0.0024431	9606	Homo sapiens			BMP1;LRP1	29108	R-HSA-71541;R-HSA-71588;R-HSA-453337
R-HSA-211733	Regulation of activated PAK-2p34 by proteasome mediated degradation	0	37	1	37	0.00230386	0.820136	0.967814	2	2	0.000128584	9606	Homo sapiens			TAX1BP3	Q13177	R-HSA-211715;R-HSA-211734
R-HSA-69560	Transcriptional activation of p53 responsive genes	1	6	0	68	0.000373599	0.820136	0.967814	3	5	0.000321461	9606	Homo sapiens	ZNF385A				R-HSA-6803719;R-HSA-6803388;R-HSA-6803801
R-HSA-69895	Transcriptional activation of cell cycle inhibitor p21	1	6	0	68	0.000373599	0.820136	0.967814	3	5	0.000321461	9606	Homo sapiens	ZNF385A				R-HSA-6803719;R-HSA-6803388;R-HSA-6803801
R-HSA-3214815	HDACs deacetylate histones	1	63	0	10	0.00392279	0.820136	0.967814	2	5	0.000321461	9606	Homo sapiens	MBD3				R-HSA-9679787;R-HSA-3769447
R-HSA-111469	SMAC, XIAP-regulated apoptotic response	0	8	3	70	0.000498132	0.820136	0.967814	4	10	0.000642921	9606	Homo sapiens			HTRA3;HTRA3;HTRA3	P98170	R-HSA-9627107;R-HSA-9627104;R-HSA-9627350;R-HSA-9627369
R-HSA-9018676	Biosynthesis of D-series resolvins	0	28	1	45	0.00174346	0.820136	0.967814	4	11	0.000707214	9606	Homo sapiens			MAD1L1	P09917	R-HSA-9020264;R-HSA-9020282;R-HSA-9020255;R-HSA-9020277
R-HSA-8939256	RUNX1 regulates transcription of genes involved in WNT signaling	0	9	2	65	0.000560399	0.820136	0.967814	1	4	0.000257169	9606	Homo sapiens			CARD9;FRAT1	O15169	R-HSA-8932076
R-HSA-9018896	Biosynthesis of E-series 18(S)-resolvins	0	26	1	47	0.00161893	0.820136	0.967814	2	9	0.000578629	9606	Homo sapiens			MAD1L1	P09917	R-HSA-9018859;R-HSA-9018858
R-HSA-9634285	Constitutive Signaling by Overexpressed ERBB2	0	16	1	61	0.000996264	0.820136	0.967814	1	8	0.000514337	9606	Homo sapiens			AP2A2	P29353	R-HSA-9634391
R-HSA-5660526	Response to metal ions	0	21	1	54	0.0013076	0.820136	0.967814	1	31	0.00199306	9606	Homo sapiens			S100A13	29036	R-HSA-5662613
R-HSA-5419276	Mitochondrial translation termination	2	121	1	13	0.00753425	0.822203	0.967814	7	7	0.000450045	9606	Homo sapiens	MRPS18A;MRPL54	Q6P161;Q9NVS2	AGTRAP	Q96E11	R-HSA-9937415;R-HSA-5419264;R-HSA-5419281;R-HSA-9937394;R-HSA-5419271;R-HSA-5419273;R-HSA-5419277
R-HSA-111459	Activation of caspases through apoptosome-mediated cleavage	0	8	3	70	0.000498132	0.82432	0.967814	2	2	0.000128584	9606	Homo sapiens			HTRA3;HTRA3;HTRA3	P98170	R-HSA-114261;R-HSA-114252
R-HSA-176187	Activation of ATR in response to replication stress	1	39	2	39	0.00242839	0.82432	0.967814	5	9	0.000578629	9606	Homo sapiens	MRC1	Q9HAW4	SUFU;LRRC6	P30307;O14757	R-HSA-75010;R-HSA-69604;R-HSA-176116;R-HSA-176298;R-HSA-176318
R-HSA-418592	ADP signalling through P2Y purinoceptor 1	0	30	2	44	0.001868	0.82432	0.967814	2	7	0.000450045	9606	Homo sapiens			RHBDF1;MAPK3	Q16539	R-HSA-428961;R-HSA-428941
R-HSA-6814848	Glycerophospholipid catabolism	0	18	2	56	0.0011208	0.82432	0.967814	2	7	0.000450045	9606	Homo sapiens			AGTRAP;SCAMP4	Q6UWR7;Q8WTR4	R-HSA-6814132;R-HSA-6814797
R-HSA-9820448	Developmental Cell Lineages of the Exocrine Pancreas	3	170	1	21	0.0105853	0.825482	0.967814	4	10	0.000642921	9606	Homo sapiens	GSC;RNASE1	P07998;ENST00000397967;ENST00000238558	TNFAIP6	P09038	R-HSA-9820464;R-HSA-9911214;R-HSA-9909325;R-HSA-9911210
R-HSA-2029485	Role of phospholipids in phagocytosis	3	129	3	65	0.00803238	0.828132	0.967814	3	12	0.000771506	9606	Homo sapiens	PLD3;PLD2	O14939;Q96BZ4;Q8IV08	BMP1;TRIM50;LRP1	O60733;29108	R-HSA-2029471;R-HSA-169683;R-HSA-2029475
R-HSA-1855191	Synthesis of IPs in the nucleus	0	18	1	57	0.0011208	0.828407	0.967814	1	10	0.000642921	9606	Homo sapiens			GPR108	Q9H8X2	R-HSA-1855176
R-HSA-9018682	Biosynthesis of maresins	0	29	1	46	0.00180573	0.828407	0.967814	1	13	0.000835798	9606	Homo sapiens			MAD1L1	P09917	R-HSA-9024997
R-HSA-1170546	Prolactin receptor signaling	0	18	2	58	0.0011208	0.828407	0.967814	1	14	0.00090009	9606	Homo sapiens			SIRPA;SIRPA	Q06124	R-HSA-1369114
R-HSA-2172127	DAP12 interactions	3	52	4	154	0.00323786	0.830748	0.967814	13	33	0.00212164	9606	Homo sapiens	SIGLEC16;SIRPA;FYN	P06241;O00241;A6NMB1	BSCL2;MFSD5;C17orf62;SAR1A	O43561-2	R-HSA-2424484;R-HSA-210274;R-HSA-2424486;R-HSA-2424487;R-HSA-2424480;R-HSA-2424482;R-HSA-2395439;R-HSA-2395412;R-HSA-210289;R-HSA-2396599;R-HSA-2396594;R-HSA-2172123;R-HSA-2395801
R-HSA-399956	CRMPs in Sema3A signaling	1	18	1	58	0.0011208	0.832399	0.967814	5	5	0.000321461	9606	Homo sapiens	FYN	P06241	FRAT1	P49841	R-HSA-399951;R-HSA-399946;R-HSA-399947;R-HSA-399931;R-HSA-399944
R-HSA-69017	CDK-mediated phosphorylation and removal of Cdc6	0	62	1	14	0.00386052	0.832399	0.967814	3	4	0.000257169	9606	Homo sapiens			TNFRSF8	Q99741	R-HSA-69015;R-HSA-69005;R-HSA-69006
R-HSA-164939	Nef mediated downregulation of CD28 cell surface expression	0	3	2	73	0.0001868	0.832399	0.967814	1	3	0.000192876	9606	Homo sapiens			NECAP2;AP2A2	Q96CW1	R-HSA-167633
R-HSA-1839126	FGFR2 mutant receptor activation	0	43	2	36	0.00267746	0.832399	0.967814	4	18	0.00115726	9606	Homo sapiens			FCGRT;CLEC14A	P21802;28815	R-HSA-8851710;R-HSA-2033474;R-HSA-8853320;R-HSA-2033472
R-HSA-1483248	Synthesis of PIPs at the ER membrane	0	14	1	64	0.000871731	0.832399	0.967814	1	5	0.000321461	9606	Homo sapiens			COPE	Q9NTJ5	R-HSA-1676124
R-HSA-9027604	Biosynthesis of electrophilic 蠅-3 PUFA oxo-derivatives	0	31	1	45	0.00193026	0.832399	0.967814	3	20	0.00128584	9606	Homo sapiens			MAD1L1	P09917	R-HSA-9027624;R-HSA-9027628;R-HSA-9027633
R-HSA-446199	Synthesis of dolichyl-phosphate	1	30	1	46	0.001868	0.832399	0.967814	1	8	0.000514337	9606	Homo sapiens	DOLK	Q9UPQ8	C10orf54	Q9UPQ8	R-HSA-446195
R-HSA-1971475	Glycosaminoglycan-protein linkage region biosynthesis	1	41	2	37	0.00255293	0.836298	0.967814	6	7	0.000450045	9606	Homo sapiens	DCN	P07585	BSCL2;DCN	O75063	R-HSA-1889981;R-HSA-1889978;R-HSA-9940993;R-HSA-9941039;R-HSA-1878002;R-HSA-1889955
R-HSA-9662361	Sensory processing of sound by outer hair cells of the cochlea	0	64	2	13	0.00398506	0.836298	0.967814	4	8	0.000514337	9606	Homo sapiens			BMP1;LRP1	29108	R-HSA-9663363;R-HSA-9662114;R-HSA-9667809;R-HSA-9663785
R-HSA-68616	Assembly of the ORC complex at the origin of replication	0	39	1	44	0.00242839	0.836298	0.967814	1	11	0.000707214	9606	Homo sapiens			OBFC1	Q13416;Q9UBD5	R-HSA-68595
R-HSA-111457	Release of apoptotic factors from the mitochondria	0	8	3	70	0.000498132	0.840106	0.967814	3	4	0.000257169	9606	Homo sapiens			DERL2;FYN;AGTRAP	P99999;Q9NR28	R-HSA-9627106;R-HSA-114307;R-HSA-114284
R-HSA-114516	Disinhibition of SNARE formation	0	10	1	70	0.000622665	0.840106	0.967814	1	2	0.000128584	9606	Homo sapiens			TMEM203	Q12846	R-HSA-114684
R-HSA-8963888	Chylomicron assembly	0	14	5	67	0.000871731	0.840106	0.967814	2	5	0.000321461	9606	Homo sapiens			NPC2;C17orf62;SAR1A;PRG4;AGTRAP	16113;P02652;P06727;Q9Y6B6	R-HSA-174741;R-HSA-174587
R-HSA-70350	Fructose catabolism	0	20	3	58	0.00124533	0.840106	0.967814	1	5	0.000321461	9606	Homo sapiens			SERTAD1;ZNF688;ARMC5	Q8IVS8	R-HSA-6799495
R-HSA-2024096	HS-GAG degradation	1	38	1	42	0.00236613	0.840106	0.967814	3	16	0.00102867	9606	Homo sapiens	NAGLU	P54802	CTSH	P07711	R-HSA-2090038;R-HSA-9792568;R-HSA-1678742
R-HSA-70263	Gluconeogenesis	0	56	2	24	0.00348692	0.840106	0.967814	2	17	0.00109297	9606	Homo sapiens			SUFU;FAM176B	Q16822;O43826	R-HSA-198513;R-HSA-372819
R-HSA-2187338	Visual phototransduction	6	165	6	198	0.010274	0.841018	0.967814	26	87	0.00559342	9606	Homo sapiens	RCVRN;LRP1;AKR1C1;DHRS3;GPIHBP1	O75911;P35243;Q07954;Q8IV16;P17516;Q04828	CREB5;BMP1;FCGRT;LRP1;UBE2J2;CCT6B	Q16518;P10745;P09455;P02649;29108;P01130	R-HSA-2454113;R-HSA-2581474;R-HSA-74948;R-HSA-2404131;R-HSA-2404142;R-HSA-2464809;R-HSA-3229181;R-HSA-2423785;R-HSA-2404137;R-HSA-74448;R-HSA-2404144;R-HSA-2514867;R-HSA-2424254;R-HSA-74843;R-HSA-2586748;R-HSA-2395768;R-HSA-2465934;R-HSA-2453833;R-HSA-3229213;R-HSA-2514891;R-HSA-2429643;R-HSA-2855259;R-HSA-2465940;R-HSA-2465938;R-HSA-2453855;R-HSA-2855252
R-HSA-532668	N-glycan trimming in the ER and Calnexin/Calreticulin cycle	1	57	0	24	0.00354919	0.843827	0.967814	1	18	0.00115726	9606	Homo sapiens	DERL2				R-HSA-8867288
R-HSA-8956321	Nucleotide salvage	1	69	0	11	0.00429639	0.843827	0.967814	1	22	0.00141443	9606	Homo sapiens	TK2				R-HSA-109759
R-HSA-8935690	Digestion	0	64	1	15	0.00398506	0.843827	0.967814	1	24	0.00154301	9606	Homo sapiens			NPC2	16113	R-HSA-192417
R-HSA-162588	Budding and maturation of HIV virion	1	37	2	48	0.00230386	0.84746	0.967814	2	4	0.000257169	9606	Homo sapiens	CHMP6	Q96FZ7	FYN;SH3GL1	Q8WUM4	R-HSA-3159232;R-HSA-3159227
R-HSA-2979096	NOTCH2 Activation and Transmission of Signal to the Nucleus	0	26	4	54	0.00161893	0.84746	0.967814	5	13	0.000835798	9606	Homo sapiens			PTPRZ1;EGFL7;TIMP3;VASN	Q04721;Q12860	R-HSA-2220816;R-HSA-2974731;R-HSA-157640;R-HSA-157933;R-HSA-157629
R-HSA-9025094	Biosynthesis of DPAn-3 SPMs	0	33	1	47	0.00205479	0.84746	0.967814	5	18	0.00115726	9606	Homo sapiens			MAD1L1	P09917	R-HSA-9025995;R-HSA-9025996;R-HSA-9025999;R-HSA-9026405;R-HSA-9026005
R-HSA-9839394	TGFBR3 expression	0	31	2	51	0.00193026	0.84746	0.967814	2	8	0.000514337	9606	Homo sapiens			GIPC1;HDAC7	Q9BXK1;Q03167	R-HSA-9839396;R-HSA-9839371
R-HSA-110312	Translesion synthesis by REV1	0	19	1	64	0.00118306	0.84746	0.967814	1	5	0.000321461	9606	Homo sapiens			ICAM2	Q9UI95	R-HSA-110322
R-HSA-9018679	Biosynthesis of EPA-derived SPMs	0	35	1	47	0.00217933	0.854476	0.967814	4	17	0.00109297	9606	Homo sapiens			MAD1L1	P09917	R-HSA-9018859;R-HSA-9018858;R-HSA-9018863;R-HSA-9018894
R-HSA-9831926	Nephron development	0	23	1	59	0.00143213	0.854476	0.967814	3	17	0.00109297	9606	Homo sapiens			SSBP4	P48742	R-HSA-9832230;R-HSA-9832340;R-HSA-9832209
R-HSA-1250196	SHC1 events in ERBB2 signaling	0	36	1	52	0.00224159	0.854476	0.967814	1	6	0.000385753	9606	Homo sapiens			AP2A2	P29353	R-HSA-1963578
R-HSA-193144	Estrogen biosynthesis	0	16	5	66	0.000996264	0.854476	0.967814	1	8	0.000514337	9606	Homo sapiens			TMEM203;CMTM3;GIMAP1;C17orf62;COPE	Q8NBQ5	R-HSA-5693390
R-HSA-9934037	Formation of neuronal progenitor and neuronal BAF (npBAF and nBAF)	1	25	2	77	0.00155666	0.857863	0.967814	2	2	0.000128584	9606	Homo sapiens	SMARCD2	Q92925	CCT6B;SMARCD2	O96019;Q15532	R-HSA-9934023;R-HSA-9934021
R-HSA-73863	RNA Polymerase I Transcription Termination	0	33	2	51	0.00205479	0.857863	0.967814	2	4	0.000257169	9606	Homo sapiens			MAD1L1;TSKS	Q6NZI2	R-HSA-74993;R-HSA-74992
R-HSA-8941855	RUNX3 regulates CDKN1A transcription	1	8	0	76	0.000498132	0.857863	0.967814	1	6	0.000385753	9606	Homo sapiens	B9D2				R-HSA-8878117
R-HSA-75876	Synthesis of very long-chain fatty acyl-CoAs	0	51	2	32	0.00317559	0.857863	0.967814	2	12	0.000771506	9606	Homo sapiens			UBE2J2;TMEM184A	A1L3X0;Q4G176	R-HSA-5696007;R-HSA-548815
R-HSA-8935964	RUNX1 regulates expression of components of tight junctions	0	8	1	75	0.000498132	0.857863	0.967814	1	6	0.000385753	9606	Homo sapiens			PRG4	O00501	R-HSA-8936007
R-HSA-71336	Pentose phosphate pathway	1	46	1	39	0.00286426	0.857863	0.967814	2	20	0.00128584	9606	Homo sapiens	PGLS	O95336	ALDH16A1	Q9Y315	R-HSA-71296;R-HSA-6787321
R-HSA-9706374	FLT3 signaling through SRC family kinases	2	6	2	145	0.000373599	0.859478	0.967814	4	4	0.000257169	9606	Homo sapiens	FLT3LG;FYN	P49771;P06241	ELMO1;FYN	P06241;P08631	R-HSA-9706336;R-HSA-9609274;R-HSA-9605259;R-HSA-9706312
R-HSA-203641	NOSTRIN mediated eNOS trafficking	1	10	0	75	0.000622665	0.86117	0.967814	4	4	0.000257169	9606	Homo sapiens	NOSTRIN				R-HSA-203716;R-HSA-203625;R-HSA-203662;R-HSA-203565
R-HSA-9018683	Biosynthesis of DPA-derived SPMs	0	37	1	47	0.00230386	0.86117	0.967814	5	21	0.00135014	9606	Homo sapiens			MAD1L1	P09917	R-HSA-9025995;R-HSA-9025996;R-HSA-9025999;R-HSA-9026405;R-HSA-9026005
R-HSA-937042	IRAK2 mediated activation of TAK1 complex	0	12	1	78	0.000747198	0.86117	0.967814	1	5	0.000321461	9606	Homo sapiens			CD40	Q9Y4K3	R-HSA-936963
R-HSA-75158	TRAIL signaling	0	8	1	83	0.000498132	0.86117	0.967814	1	6	0.000385753	9606	Homo sapiens			PITPNC1	Q9UBN6	R-HSA-5635741
R-HSA-975578	Reactions specific to the complex N-glycan synthesis pathway	0	28	1	57	0.00174346	0.86117	0.967814	1	7	0.000450045	9606	Homo sapiens			TMED1	Q9H2A9	R-HSA-6786034
R-HSA-5655291	Signaling by FGFR4 in disease	0	18	2	69	0.0011208	0.86117	0.967814	2	15	0.000964382	9606	Homo sapiens			FCGRT;ZDHHC1	P42336;P22455	R-HSA-5655252;R-HSA-2012086
R-HSA-1482788	Acyl chain remodelling of PC	2	40	4	109	0.00249066	0.862027	0.967814	3	9	0.000578629	9606	Homo sapiens	PLA2G2A;PLA2G5	P14555;P39877	TMEM203;NINJ2;GJA4;PEX11G	Q8N661	R-HSA-8874435;R-HSA-1482816;R-HSA-1602417
R-HSA-111995	phospho-PLA2 pathway	0	11	3	75	0.000684932	0.864401	0.967814	2	3	0.000192876	9606	Homo sapiens			BMP1;LRP1;MAPK3	P28482;29108	R-HSA-111881;R-HSA-111898
R-HSA-9837092	FASTK family proteins regulate processing and stability of mitochondrial RNAs	0	19	2	66	0.00118306	0.864401	0.967814	1	4	0.000257169	9606	Homo sapiens			AGTRAP;AGTRAP	Q969Z0	R-HSA-9837149
R-HSA-1855167	Synthesis of pyrophosphates in the cytosol	0	29	1	56	0.00180573	0.864401	0.967814	1	15	0.000964382	9606	Homo sapiens			GPR108	Q9H8X2	R-HSA-1855179
R-HSA-9006335	Signaling by Erythropoietin	0	35	1	55	0.00217933	0.864401	0.967814	1	25	0.0016073	9606	Homo sapiens			AP2A2	P29353	R-HSA-9027274
R-HSA-6785807	Interleukin-4 and Interleukin-13 signaling	8	211	7	276	0.0131382	0.865575	0.967814	10	47	0.00302173	9606	Homo sapiens	MMP2;F13A1;B9D2;TNFRSF1B	ENSG00000124491;ENSG00000087245;P08253;P00488;P08254;P01137;ENSG00000028137;P20333	MBD3;TRAPPC5;TNFSF9;CYB561;FYN;LRRC27;SH3GL1	P48023;P23458;P09601;P23771;Q14627;O15524	R-HSA-6785895;R-HSA-6793975;R-HSA-6790022;R-HSA-6797268;R-HSA-6785860;R-HSA-6789615;R-HSA-6786110;R-HSA-6797245;R-HSA-449818;R-HSA-6786058
R-HSA-9645460	Alpha-protein kinase 1 signaling pathway	0	14	1	78	0.000871731	0.867557	0.967814	2	10	0.000642921	9606	Homo sapiens			CD40	Q9Y4K3	R-HSA-9645520;R-HSA-9645501
R-HSA-9861718	Regulation of pyruvate metabolism	1	54	0	41	0.00336239	0.867557	0.967814	2	11	0.000707214	9606	Homo sapiens	KAZ				R-HSA-9861563;R-HSA-9861640
R-HSA-9014325	TICAM1,TRAF6-dependent induction of TAK1 complex	0	13	1	78	0.000809465	0.867557	0.967814	1	6	0.000385753	9606	Homo sapiens			CD40	Q9Y4K3	R-HSA-177694
R-HSA-1187000	Fertilization	0	31	3	56	0.00193026	0.870639	0.967814	2	9	0.000578629	9606	Homo sapiens			BMP1;LRP1;TSPAN14	29108;P21926	R-HSA-2534359;R-HSA-1297275
R-HSA-8943724	Regulation of PTEN gene transcription	3	68	5	148	0.00423412	0.872285	0.967814	6	15	0.000964382	9606	Homo sapiens	MBD3;MAPK3;HDAC7	O95983;Q8WUI4;P27361	CREB5;MBD3;CREB5;JUND;JDP2	P15336;P05412;Q9UJQ4	R-HSA-8944104;R-HSA-6807077;R-HSA-8944397;R-HSA-8944047;R-HSA-8943728;R-HSA-8943780
R-HSA-74752	Signaling by Insulin receptor	3	102	3	124	0.00635118	0.872285	0.967814	12	34	0.00218593	9606	Homo sapiens	FLT3LG;ATP6V0D1;MAPK3	P27361;P49771;P61421	ATP6V0D1;AP2A2;HPGDS	P29353;Q15904;Q13370	R-HSA-74723;R-HSA-109699;R-HSA-74740;R-HSA-5252133;R-HSA-74743;R-HSA-162363;R-HSA-74746;R-HSA-162425;R-HSA-5686074;R-HSA-74748;R-HSA-109823;R-HSA-109822
R-HSA-167590	Nef Mediated CD4 Down-regulation	1	10	0	80	0.000622665	0.87365	0.967814	3	5	0.000321461	9606	Homo sapiens	AP2A2				R-HSA-167601;R-HSA-167537;R-HSA-167597
R-HSA-9820960	Respiratory syncytial virus (RSV) attachment and entry	1	37	1	52	0.00230386	0.87365	0.967814	2	7	0.000450045	9606	Homo sapiens	CD14	P08571	FCGRT	P09958	R-HSA-9836227;R-HSA-9837707
R-HSA-420597	Nectin/Necl trans heterodimerization	0	7	1	85	0.000435866	0.87365	0.967814	1	8	0.000514337	9606	Homo sapiens			NINJ2	P15151	R-HSA-420593
R-HSA-9024446	NR1H2 and NR1H3-mediated signaling	9	85	9	458	0.00529265	0.874275	0.967814	15	60	0.00385753	9606	Homo sapiens	CETP;ABCG5;PLTP;ABCG1	P55058-1;ENSG00000100979;ENSG00000138075;ENSG00000087237;ENSG00000160179;P11597;P45844;P55058-2;Q9H222	RADIL;LRP1;C17orf62;CYB561;MAPK3;OAF;NHLRC4;C10orf54;PCDHGC3	P56559;Q8WY64;Q13227;O00767;P05090;P02654;P02649;Q7L9B9	R-HSA-9024361;R-HSA-9035180;R-HSA-9035169;R-HSA-9024386;R-HSA-9031512;R-HSA-9029531;R-HSA-9624353;R-HSA-9657767;R-HSA-9035133;R-HSA-9605060;R-HSA-9623365;R-HSA-9618405;R-HSA-9029521;R-HSA-9624365;R-HSA-9031510
R-HSA-8963901	Chylomicron remodeling	1	17	2	74	0.00105853	0.876591	0.967814	2	3	0.000192876	9606	Homo sapiens	GPIHBP1	Q8IV16	CMTM3;LRP1	Q6Q788;P02649	R-HSA-174739;R-HSA-174757
R-HSA-727802	Transport of nucleotide sugars	0	24	3	65	0.0014944	0.876591	0.967814	3	12	0.000771506	9606	Homo sapiens			SCARA5;SAR1A;C10orf54	P78382;Q969S0	R-HSA-727807;R-HSA-742354;R-HSA-742373
R-HSA-5652084	Fructose metabolism	0	28	3	61	0.00174346	0.876591	0.967814	1	7	0.000450045	9606	Homo sapiens			SERTAD1;ZNF688;ARMC5	Q8IVS8	R-HSA-6799495
R-HSA-70895	Branched-chain amino acid catabolism	0	59	1	34	0.00367372	0.876591	0.967814	3	25	0.0016073	9606	Homo sapiens			TNFRSF1B	P11182	R-HSA-9859172;R-HSA-9859148;R-HSA-9859163
R-HSA-9033658	Blood group systems biosynthesis	0	50	1	39	0.00311333	0.876591	0.967814	1	22	0.00141443	9606	Homo sapiens			BSCL2	Q8NHY0	R-HSA-9605700
R-HSA-3304349	Loss of Function of SMAD2/3 in Cancer	1	8	0	85	0.000498132	0.879463	0.967814	1	2	0.000128584	9606	Homo sapiens	B9D2				R-HSA-3304394
R-HSA-975163	IRAK2 mediated activation of TAK1 complex upon TLR7/8 or 9 stimulation	1	18	1	78	0.0011208	0.879463	0.967814	2	5	0.000321461	9606	Homo sapiens	CD14	P08571	CD40	Q9Y4K3	R-HSA-450358;R-HSA-975185
R-HSA-68962	Activation of the pre-replicative complex	0	36	2	63	0.00224159	0.879463	0.967814	2	9	0.000578629	9606	Homo sapiens			OBFC1;RAB4B	O75419;O75496	R-HSA-69299;R-HSA-68917
R-HSA-9840310	Glycosphingolipid catabolism	2	78	4	83	0.00485679	0.880945	0.967814	20	34	0.00218593	9606	Homo sapiens	GALC;PSAP	P07602;P54803	NINJ2;SSBP4;C6orf154;KEAP1	Q6UWV6;Q9Y3R4;P17900;P20645	R-HSA-9840470;R-HSA-1605624;R-HSA-9840884;R-HSA-1605723;R-HSA-1605595;R-HSA-1605724;R-HSA-1605717;R-HSA-1606807;R-HSA-1605591;R-HSA-1605736;R-HSA-1606312;R-HSA-1606602;R-HSA-9841189;R-HSA-9842115;R-HSA-9840334;R-HSA-1605632;R-HSA-2248891;R-HSA-1606564;R-HSA-1640164;R-HSA-9840488
R-HSA-937072	TRAF6-mediated induction of TAK1 complex within TLR4 complex	1	19	1	78	0.00118306	0.882269	0.967814	6	6	0.000385753	9606	Homo sapiens	CD14	P08571	CD40	Q9Y4K3	R-HSA-450358;R-HSA-936952;R-HSA-936985;R-HSA-936951;R-HSA-937075;R-HSA-936947
R-HSA-3304351	Signaling by TGF-beta Receptor Complex in Cancer	1	9	0	85	0.000560399	0.882269	0.967814	5	7	0.000450045	9606	Homo sapiens	B9D2				R-HSA-3645780;R-HSA-3304394;R-HSA-3656382;R-HSA-3656523;R-HSA-3642203
R-HSA-169911	Regulation of Apoptosis	0	42	1	50	0.00261519	0.882269	0.967814	3	5	0.000321461	9606	Homo sapiens			TAX1BP3	Q13177	R-HSA-211715;R-HSA-211734;R-HSA-211716
R-HSA-199220	Vitamin B5 (pantothenate) metabolism	0	40	2	51	0.00249066	0.882269	0.967814	1	16	0.00102867	9606	Homo sapiens			TMEM9B;FAM176B	Q8WVC6	R-HSA-9837337
R-HSA-9638482	Metal ion assimilation from the host	0	80	1	13	0.00498132	0.882269	0.967814	1	26	0.0016716	9606	Homo sapiens			S100A13	29036	R-HSA-9928204
R-HSA-1660514	Synthesis of PIPs at the Golgi membrane	1	32	1	60	0.00199253	0.88501	0.967814	3	11	0.000707214	9606	Homo sapiens	PI4K2A	Q9BTU6	COPE	Q9NTJ5	R-HSA-1676185;R-HSA-1676114;R-HSA-1676133
R-HSA-140837	Intrinsic Pathway of Fibrin Clot Formation	1	26	2	70	0.00161893	0.88501	0.967814	6	24	0.00154301	9606	Homo sapiens	DCN	P07359	BMP1;LRP1	29108	R-HSA-158419;R-HSA-158145;R-HSA-158278;R-HSA-158164;R-HSA-158300;R-HSA-158333
R-HSA-198745	Signalling to STAT3	0	5	3	89	0.000311333	0.887686	0.967814	1	1	6.42921e-05	9606	Homo sapiens			MMP2;PINK1;LMO2	P40763	R-HSA-198732
R-HSA-9858328	OADH complex synthesizes glutaryl-CoA from 2-OA	0	13	1	81	0.000809465	0.887686	0.967814	3	3	0.000192876	9606	Homo sapiens			FAM176B	P36957	R-HSA-9858321;R-HSA-9858590;R-HSA-9858589
R-HSA-8932505	DAG1 core M3 glycosylations	1	14	3	80	0.000871731	0.887686	0.967814	3	4	0.000257169	9606	Homo sapiens	POMT1	Q9Y6A1	ELMO1;YIF1B;CYB5D2	Q9H5K3;Q8NAT1	R-HSA-5615637;R-HSA-8879117;R-HSA-8931653
R-HSA-8875791	MET activates STAT3	0	5	3	89	0.000311333	0.887686	0.967814	3	4	0.000257169	9606	Homo sapiens			MMP2;PINK1;LMO2	P40763	R-HSA-2730595;R-HSA-8875817;R-HSA-8875816
R-HSA-442380	Zinc influx into cells by the SLC39 gene family	0	11	2	85	0.000684932	0.887686	0.967814	1	6	0.000385753	9606	Homo sapiens			TNFSF9;EFNB1	Q6ZMH5	R-HSA-442405
R-HSA-9857492	Protein lipoylation	0	19	3	78	0.00118306	0.890301	0.967814	4	4	0.000257169	9606	Homo sapiens			LMO2;SUFU;MED11	P23434;O14561;Q9Y234	R-HSA-6793591;R-HSA-6793590;R-HSA-9858752;R-HSA-6792572
R-HSA-1912420	Pre-NOTCH Processing in Golgi	0	24	2	70	0.0014944	0.890301	0.967814	4	8	0.000514337	9606	Homo sapiens			FCGRT;TMED1	P09958;Q15363	R-HSA-1912382;R-HSA-1912379;R-HSA-1912372;R-HSA-1912369
R-HSA-8941333	RUNX2 regulates genes involved in differentiation of myeloid cells	0	6	2	89	0.000373599	0.890301	0.967814	1	2	0.000128584	9606	Homo sapiens			ENG;MRC2	P17931	R-HSA-8938382
R-HSA-6807004	Negative regulation of MET activity	1	25	2	74	0.00155666	0.890301	0.967814	5	12	0.000771506	9606	Homo sapiens	SH3GL1	Q99961	GPIHBP1;MAPK3	P08581;Q12913	R-HSA-9734070;R-HSA-8875490;R-HSA-6807008;R-HSA-8875374;R-HSA-8875482
R-HSA-2453902	The canonical retinoid cycle in rods (twilight vision)	0	53	3	41	0.00330012	0.890301	0.967814	5	20	0.00128584	9606	Homo sapiens			CREB5;UBE2J2;CCT6B	P09455;Q16518;P10745	R-HSA-2454113;R-HSA-74843;R-HSA-2453855;R-HSA-2453833;R-HSA-2464809
R-HSA-196741	Cobalamin (Cbl, vitamin B12) transport and metabolism	0	52	2	46	0.00323786	0.890301	0.967814	5	27	0.00173589	9606	Homo sapiens			CREB5;CCT6B	Q9H3L0;Q9Y4U1	R-HSA-3149494;R-HSA-3149563;R-HSA-3204318;R-HSA-3095889;R-HSA-3149519
R-HSA-392517	Rap1 signalling	0	24	1	75	0.0014944	0.890301	0.967814	1	7	0.000450045	9606	Homo sapiens			MAP2K2	P04049	R-HSA-392835
R-HSA-2046106	alpha-linolenic acid (ALA) metabolism	0	45	2	50	0.00280199	0.890301	0.967814	2	15	0.000964382	9606	Homo sapiens			BSCL2;VASN	P33897;O60427	R-HSA-2046089;R-HSA-2046087
R-HSA-6803157	Antimicrobial peptides	4	123	6	160	0.00765878	0.891112	0.967814	11	58	0.00372894	9606	Homo sapiens	PLA2G2A;DEFB1;ELANE	P60022;O15263;P14555;P08246	BMP1;YIF1B;HS6ST1;NPC2;EMILIN2;METRNL	P51684;Q01523;P59665	R-HSA-1462023;R-HSA-1467269;R-HSA-1462005;R-HSA-8862771;R-HSA-1471338;R-HSA-1471322;R-HSA-6813659;R-HSA-1461995;R-HSA-1973968;R-HSA-1972385;R-HSA-1461993
R-HSA-456926	Thrombin signalling through proteinase activated receptors (PARs)	1	36	1	63	0.00224159	0.892855	0.967814	9	16	0.00102867	9606	Homo sapiens	MAPK3	P27361	PROCR	P25116	R-HSA-418163;R-HSA-418176;R-HSA-9708866;R-HSA-418158;R-HSA-418172;R-HSA-418170;R-HSA-418091;R-HSA-418200;R-HSA-9708859
R-HSA-69601	Ubiquitin-Mediated Degradation of Phosphorylated Cdc25A	0	46	1	53	0.00286426	0.892855	0.967814	1	4	0.000257169	9606	Homo sapiens			LRRC6	O14757	R-HSA-69604
R-HSA-69613	p53-Independent G1/S DNA Damage Checkpoint	0	46	1	53	0.00286426	0.892855	0.967814	1	4	0.000257169	9606	Homo sapiens			LRRC6	O14757	R-HSA-69604
R-HSA-913709	O-linked glycosylation of mucins	1	76	0	19	0.00473225	0.892855	0.967814	1	16	0.00102867	9606	Homo sapiens	GALNTL1				R-HSA-913675
R-HSA-114604	GPVI-mediated activation cascade	2	43	0	126	0.00267746	0.893529	0.967814	8	25	0.0016073	9606	Homo sapiens	FYN;RHOC				R-HSA-139842;R-HSA-442291;R-HSA-453200;R-HSA-442273;R-HSA-437118;R-HSA-114600;R-HSA-453183;R-HSA-442314
R-HSA-166658	Complement cascade	6	156	10	250	0.00971357	0.893752	0.967814	57	72	0.00462903	9606	Homo sapiens	CFD;C3;C1QA;C4BPB;ELANE;CD55	P08174;P00746;P02745;P20851;P08246;P01024	VSIG4;BMP1;C3;C3;LRP1;NPC2;DHRS3;C3;NR2F6;VSIG4	P08603;P01024;P00751;P20023;P15529;Q9P296;P05156;29108	R-HSA-8853252;R-HSA-8852481;R-HSA-166792;R-HSA-981637;R-HSA-8852874;R-HSA-976768;R-HSA-2855077;R-HSA-981535;R-HSA-981658;R-HSA-8852509;R-HSA-981648;R-HSA-166817;R-HSA-976810;R-HSA-2855054;R-HSA-173739;R-HSA-8852266;R-HSA-981539;R-HSA-173740;R-HSA-976801;R-HSA-981665;R-HSA-1006143;R-HSA-173745;R-HSA-8951486;R-HSA-173626;R-HSA-173754;R-HSA-173631;R-HSA-981680;R-HSA-977359;R-HSA-977615;R-HSA-166721;…
R-HSA-390450	Folding of actin by CCT/TriC	1	13	4	84	0.000809465	0.89535	0.967814	2	2	0.000128584	9606	Homo sapiens	CCT6B	Q92526	PHACTR2;HTRA3;HTRA3;DBN1	P60709	R-HSA-390453;R-HSA-390459
R-HSA-912631	Regulation of signaling by CBL	1	24	2	80	0.0014944	0.89535	0.967814	6	7	0.000450045	9606	Homo sapiens	FYN	P06241	FYN;FYN	P22681	R-HSA-879917;R-HSA-912629;R-HSA-912724;R-HSA-912727;R-HSA-912790;R-HSA-912627
R-HSA-109704	PI3K Cascade	1	58	1	40	0.00361146	0.89535	0.967814	3	6	0.000385753	9606	Homo sapiens	FLT3LG	P49771	HPGDS	Q13370	R-HSA-109699;R-HSA-162363;R-HSA-162425
R-HSA-8851805	MET activates RAS signaling	0	16	2	84	0.000996264	0.89535	0.967814	1	10	0.000642921	9606	Homo sapiens			BMP1;IGFBP6	Q6VN20	R-HSA-8851866
R-HSA-918233	TRAF3-dependent IRF activation pathway	0	21	3	78	0.0013076	0.89535	0.967814	1	11	0.000707214	9606	Homo sapiens			CD40;TNFRSF8;TSKS	Q13114	R-HSA-918227
R-HSA-8978934	Metabolism of cofactors	0	79	1	17	0.00491905	0.89535	0.967814	2	34	0.00218593	9606	Homo sapiens			DOHH	Q9NQZ5	R-HSA-9856502;R-HSA-9856510
R-HSA-173623	Classical antibody-mediated complement activation	1	97	0	0	0.00603985	0.897786	0.967814	2	2	0.000128584	9606	Homo sapiens	C1QA				R-HSA-173626;R-HSA-173631
R-HSA-9603381	Activated NTRK3 signals through PI3K	0	10	1	89	0.000622665	0.897786	0.967814	1	5	0.000321461	9606	Homo sapiens			FYN	P12931	R-HSA-9603419
R-HSA-9827857	Specification of primordial germ cells	0	22	4	75	0.00136986	0.897786	0.967814	2	19	0.00122155	9606	Homo sapiens			PLD2;MBD3;DBN1;DBN1	Q01860;P61073	R-HSA-9828023;R-HSA-9828028
R-HSA-5663213	RHO GTPases Activate WASPs and WAVEs	1	41	0	70	0.00255293	0.897786	0.967814	1	10	0.000642921	9606	Homo sapiens	MAPK3				R-HSA-2029469
R-HSA-8856828	Clathrin-mediated endocytosis	4	161	4	148	0.0100249	0.898818	0.967814	25	35	0.00225023	9606	Homo sapiens	NECAP2;DAB2;AP2A2;SH3GL1	O94973;Q99961;Q9NVZ3;P98082	NECAP2;DAB2;CRYL1;AP2A2	P42566;O00443	R-HSA-8868230;R-HSA-9681616;R-HSA-8868236;R-HSA-8862280;R-HSA-8871196;R-HSA-8871194;R-HSA-8871193;R-HSA-8868071;R-HSA-8866279;R-HSA-8866277;R-HSA-8863471;R-HSA-8856813;R-HSA-8867756;R-HSA-8868651;R-HSA-8866283;R-HSA-8867754;R-HSA-8856808;R-HSA-8868072;R-HSA-8868648;R-HSA-8868661;R-HSA-8868660;R-HSA-8868659;R-HSA-8868658;R-HSA-8863472;R-HSA-8869438
R-HSA-6794361	Neurexins and neuroligins	2	60	2	111	0.00373599	0.899347	0.967814	8	19	0.00122155	9606	Homo sapiens	DLGAP1;GRIN2D	O14490;O15399	BMP7;LENG1	Q9BUH8	R-HSA-6794357;R-HSA-6794356;R-HSA-6797554;R-HSA-6794338;R-HSA-6794354;R-HSA-6794336;R-HSA-6794349;R-HSA-6794344
R-HSA-9864848	Complex IV assembly	1	59	0	49	0.00367372	0.900166	0.967814	5	9	0.000578629	9606	Homo sapiens	COX4I2				R-HSA-9865412;R-HSA-9865663;R-HSA-9865309;R-HSA-9865579;R-HSA-9865449
R-HSA-9762114	GSK3B and BTRC:CUL1-mediated-degradation of NFE2L2	0	44	1	54	0.00273973	0.900166	0.967814	1	4	0.000257169	9606	Homo sapiens			FRAT1	P49841	R-HSA-9762094
R-HSA-75157	FasL/ CD95L signaling	0	5	1	98	0.000311333	0.900166	0.967814	1	5	0.000321461	9606	Homo sapiens			FYN	P48023	R-HSA-75244
R-HSA-9029558	NR1H2 & NR1H3 regulate gene expression linked to lipogenesis	0	17	2	81	0.00105853	0.900166	0.967814	1	8	0.000514337	9606	Homo sapiens			C17orf62;CYB561	O00767	R-HSA-9605060
R-HSA-9932298	Degradation of CRY and PER proteins	0	49	2	50	0.00305106	0.902491	0.967814	2	9	0.000578629	9606	Homo sapiens			TRIM50;TRIM8	P51668	R-HSA-9932512;R-HSA-9932859
R-HSA-9836573	Mitochondrial RNA degradation	0	30	2	70	0.001868	0.902491	0.967814	1	10	0.000642921	9606	Homo sapiens			AGTRAP;AGTRAP	Q969Z0	R-HSA-9837149
R-HSA-5655332	Signaling by FGFR3 in disease	0	33	2	69	0.00205479	0.902491	0.967814	2	21	0.00135014	9606	Homo sapiens			CLEC14A;ZDHHC1	P42336;28815	R-HSA-5655285;R-HSA-2012074
R-HSA-1461973	Defensins	2	51	6	118	0.00317559	0.90306	0.967814	9	19	0.00122155	9606	Homo sapiens	DEFB1	P60022;O15263	BMP1;YIF1B;HS6ST1;NPC2;EMILIN2;METRNL	P51684;Q01523;P59665	R-HSA-1462023;R-HSA-1467269;R-HSA-1462005;R-HSA-1471338;R-HSA-1471322;R-HSA-1461995;R-HSA-1973968;R-HSA-1972385;R-HSA-1461993
R-HSA-2672351	Stimuli-sensing channels	2	120	4	49	0.00747198	0.90306	0.967814	12	33	0.00212164	9606	Homo sapiens	CLCA1;MCOLN1	Q9GZU1;A8K7I4	BMP1;LGALS9;TMEM9B;LRP1	P51790;29108	R-HSA-2744361;R-HSA-9701141;R-HSA-2730664;R-HSA-9659568;R-HSA-2731002;R-HSA-5333671;R-HSA-2855020;R-HSA-3295579;R-HSA-2685505;R-HSA-2744242;R-HSA-9701055;R-HSA-2684901
R-HSA-444473	Formyl peptide receptors bind formyl peptides and many other ligands	0	11	3	90	0.000684932	0.904761	0.967814	1	3	0.000192876	9606	Homo sapiens			ARAP1;DOLK;MFSD5	P25090	R-HSA-391913
R-HSA-8849472	PTK6 Down-Regulation	0	7	1	94	0.000435866	0.904761	0.967814	1	3	0.000192876	9606	Homo sapiens			DOK1	Q9H3Y6	R-HSA-8849102
R-HSA-6811438	Intra-Golgi traffic	1	49	1	58	0.00305106	0.904761	0.967814	3	10	0.000642921	9606	Homo sapiens	CYTH1	Q15438	BSCL2	O95249	R-HSA-8847638;R-HSA-8847883;R-HSA-8847880
R-HSA-193692	Regulated proteolysis of p75NTR	0	12	1	89	0.000747198	0.904761	0.967814	1	5	0.000321461	9606	Homo sapiens			CD40	Q9Y4K3	R-HSA-193700
R-HSA-9013423	RAC3 GTPase cycle	1	100	0	0	0.00622665	0.904761	0.967814	1	6	0.000385753	9606	Homo sapiens	NCF4				R-HSA-9018808
R-HSA-380972	Energy dependent regulation of mTOR by LKB1-AMPK	0	36	1	69	0.00224159	0.904761	0.967814	1	7	0.000450045	9606	Homo sapiens			TIMP3	P35813	R-HSA-380949
R-HSA-8876493	InlA-mediated entry of Listeria monocytogenes into host cells	0	14	2	89	0.000871731	0.906979	0.967814	3	5	0.000321461	9606	Homo sapiens			FYN;TAX1BP3	P12931;O60716	R-HSA-8876948;R-HSA-8876993;R-HSA-112333
R-HSA-2514859	Inactivation, recovery and regulation of the phototransduction cascade	1	54	2	48	0.00336239	0.906979	0.967814	6	19	0.00122155	9606	Homo sapiens	RCVRN	P35243	BMP1;LRP1	29108	R-HSA-74448;R-HSA-2581474;R-HSA-74948;R-HSA-2586748;R-HSA-3229213;R-HSA-3229181
R-HSA-6811436	COPI-independent Golgi-to-ER retrograde traffic	1	63	0	44	0.00392279	0.906979	0.967814	2	7	0.000450045	9606	Homo sapiens	ACTR1A				R-HSA-8849350;R-HSA-8849353
R-HSA-442660	Na+/Cl- dependent neurotransmitter transporters	0	51	1	50	0.00317559	0.906979	0.967814	1	15	0.000964382	9606	Homo sapiens			YIF1B	Q9H2J7	R-HSA-352059
R-HSA-69190	DNA strand elongation	0	38	1	73	0.00236613	0.906979	0.967814	1	15	0.000964382	9606	Homo sapiens			RAB4B	O75419	R-HSA-176942
R-HSA-9648002	RAS processing	1	46	1	59	0.00286426	0.909145	0.967814	3	21	0.00135014	9606	Homo sapiens	FAM108A1	Q96GS6	SPNS1	Q07817	R-HSA-9647991;R-HSA-9653595;R-HSA-9647994
R-HSA-74751	Insulin receptor signalling cascade	2	72	2	108	0.00448319	0.910105	0.967814	10	25	0.0016073	9606	Homo sapiens	FLT3LG;MAPK3	P27361;P49771	AP2A2;HPGDS	Q13370;P29353	R-HSA-109699;R-HSA-74740;R-HSA-74743;R-HSA-162363;R-HSA-74746;R-HSA-162425;R-HSA-5686074;R-HSA-74748;R-HSA-109823;R-HSA-109822
R-HSA-6806667	Metabolism of fat-soluble vitamins	4	89	7	209	0.00554172	0.91015	0.967814	13	33	0.00212164	9606	Homo sapiens	LRP1;AKR1C1;GPIHBP1	Q07954;Q8IV16;P17516;Q04828	FCGRT;RNMTL1;LRP1;UBE2J2;SAR1A;TMEM184A;AGTRAP	Q9Y5Z9;P09455;P02649;P49638;Q8N0U8;P01130	R-HSA-2404131;R-HSA-2404142;R-HSA-2423785;R-HSA-2404137;R-HSA-2429643;R-HSA-6806647;R-HSA-2855259;R-HSA-2404144;R-HSA-6806674;R-HSA-8874705;R-HSA-2424254;R-HSA-2395768;R-HSA-2855252
R-HSA-9664422	FCGR3A-mediated phagocytosis	3	157	0	92	0.00977584	0.910633	0.967814	5	27	0.00173589	9606	Homo sapiens	ELMO1;FYN;MAPK3				R-HSA-9664275;R-HSA-2029469;R-HSA-9664261;R-HSA-9666426;R-HSA-9666428
R-HSA-9664407	Parasite infection	3	157	0	92	0.00977584	0.910633	0.967814	5	27	0.00173589	9606	Homo sapiens	ELMO1;FYN;MAPK3				R-HSA-9664275;R-HSA-2029469;R-HSA-9664261;R-HSA-9666426;R-HSA-9666428
R-HSA-9664417	Leishmania phagocytosis	3	157	0	92	0.00977584	0.910633	0.967814	5	27	0.00173589	9606	Homo sapiens	ELMO1;FYN;MAPK3				R-HSA-9664275;R-HSA-2029469;R-HSA-9664261;R-HSA-9666426;R-HSA-9666428
R-HSA-171286	Synthesis and processing of ENV and VPU	0	4	2	99	0.000249066	0.911261	0.967814	4	10	0.000642921	9606	Homo sapiens			FCGRT;ICAM2	P09958;P05919	R-HSA-3149440;R-HSA-3149432;R-HSA-3149433;R-HSA-171288
R-HSA-112399	IRS-mediated signalling	1	65	1	40	0.00404732	0.911261	0.967814	3	9	0.000578629	9606	Homo sapiens	FLT3LG	P49771	HPGDS	Q13370	R-HSA-109699;R-HSA-162363;R-HSA-162425
R-HSA-3065679	SUMO is proteolytically processed	0	6	1	99	0.000373599	0.911261	0.967814	1	3	0.000192876	9606	Homo sapiens			CARD9	P63165	R-HSA-2990840
R-HSA-392451	G beta:gamma signalling through PI3Kgamma	1	29	1	76	0.00180573	0.911261	0.967814	1	4	0.000257169	9606	Homo sapiens	RHOC	P61586	RHOC	P61586	R-HSA-202692
R-HSA-9701190	Defective homologous recombination repair (HRR) due to BRCA2 loss of function	0	41	1	67	0.00255293	0.911261	0.967814	1	4	0.000257169	9606	Homo sapiens			KEAP1	Q86YC2	R-HSA-9709601
R-HSA-5621575	CD209 (DC-SIGN) signaling	3	30	7	216	0.001868	0.912099	0.967814	7	11	0.000707214	9606	Homo sapiens	CD209;ICAM2;FYN	Q9NNX6;P06241;P13598	BMP1;LRP1;MAP2K2;NINJ2;LMO2;KEAP1;SMARCD2	P04049;P32942;Q04206;29108;Q01201	R-HSA-5621573;R-HSA-5660980;R-HSA-5621606;R-HSA-5624486;R-HSA-5621571;R-HSA-5621615;R-HSA-5624494
R-HSA-190704	Oligomerization of connexins into connexons	0	3	4	103	0.0001868	0.913328	0.967814	3	3	0.000192876	9606	Homo sapiens			TM2D2;CMTM3;NINJ2;SAR1A	P17302;P08034;P29033	R-HSA-190662;R-HSA-190681;R-HSA-190687
R-HSA-5602636	IKBKB deficiency causes SCID	0	3	1	104	0.0001868	0.913328	0.967814	1	1	6.42921e-05	9606	Homo sapiens			KEAP1	O14920	R-HSA-5228840
R-HSA-1462054	Alpha-defensins	0	11	5	95	0.000684932	0.913328	0.967814	4	12	0.000771506	9606	Homo sapiens			BMP1;HS6ST1;NPC2;EMILIN2;METRNL	Q01523;P59665	R-HSA-1462005;R-HSA-1461995;R-HSA-1972385;R-HSA-1461993
R-HSA-8939243	RUNX1 interacts with co-factors whose precise effect on RUNX1 targets is not known	1	39	0	69	0.00242839	0.913328	0.967814	1	5	0.000321461	9606	Homo sapiens	SMARCD2				R-HSA-8938217
R-HSA-442729	CREB1 phosphorylation through the activation of CaMKII/CaMKK/CaMKIV cascasde	0	11	2	93	0.000684932	0.913328	0.967814	2	10	0.000642921	9606	Homo sapiens			MBD3;SMARCD2	P52292	R-HSA-9619127;R-HSA-112282
R-HSA-114452	Activation of BH3-only proteins	0	36	2	80	0.00224159	0.913328	0.967814	2	19	0.00122155	9606	Homo sapiens			MAPK8IP1;MAPK8IP1	P45983	R-HSA-139908;R-HSA-139918
R-HSA-9665348	Signaling by ERBB2 ECD mutants	0	23	1	86	0.00143213	0.913328	0.967814	1	15	0.000964382	9606	Homo sapiens			AP2A2	P29353	R-HSA-9665416
R-HSA-380270	Recruitment of mitotic centrosome proteins and complexes	2	81	0	95	0.00504359	0.913445	0.967814	3	3	0.000192876	9606	Homo sapiens	ACTR1A;TSGA14				R-HSA-380311;R-HSA-380455;R-HSA-380283
R-HSA-9857377	Regulation of MITF-M-dependent genes involved in lysosome biogenesis and autophagy	2	28	5	154	0.00174346	0.915071	0.967814	4	13	0.000835798	9606	Homo sapiens	ATP6V0D1	ENSG00000159720;P61421	MS4A4A;PI16;CLEC14A;ATP6V0D1;C10orf54	O15342;P27449	R-HSA-9858932;R-HSA-9858883;R-HSA-9858913;R-HSA-9858941
R-HSA-389357	CD28 dependent PI3K/Akt signaling	1	33	1	74	0.00205479	0.915346	0.967814	3	9	0.000578629	9606	Homo sapiens	FYN	P06241	TIMM13	Q99558	R-HSA-389158;R-HSA-388832;R-HSA-392530
R-HSA-3065676	SUMO is conjugated to E1 (UBA2:SAE1)	0	8	1	99	0.000498132	0.915346	0.967814	1	3	0.000192876	9606	Homo sapiens			CARD9	P63165	R-HSA-2990833
R-HSA-9679504	Translation of Replicase and Assembly of the Replication Transcription Complex	1	23	2	86	0.00143213	0.915346	0.967814	3	30	0.00192876	9606	Homo sapiens	CHMP6	Q96FZ7	PINK1;KEAP1	Q9GZQ8	R-HSA-9687121;R-HSA-9687109;R-HSA-9687435
R-HSA-9609507	Protein localization	5	171	5	202	0.0106476	0.91701	0.967814	20	53	0.00340748	9606	Homo sapiens	PEX16;ASNA1;TIMM13;TIMM22;UBE2J2	O43681;Q9Y5Y5;Q9Y584;Q9Y5L4;Q8N2K1-1	MBD3;PEX16;CD40;CHST7;CCT6B	P40855;O00628;Q9Y5J6;P56589	R-HSA-1268022;R-HSA-9603797;R-HSA-1307803;R-HSA-1955380;R-HSA-1307802;R-HSA-1299481;R-HSA-9603801;R-HSA-9603775;R-HSA-9617596;R-HSA-9603804;R-HSA-9609917;R-HSA-1299484;R-HSA-9033499;R-HSA-9609921;R-HSA-9609860;R-HSA-9610442;R-HSA-9609899;R-HSA-9033232;R-HSA-9603784;R-HSA-9603791
R-HSA-141405	Inhibition of the proteolytic activity of APC/C required for the onset of anaphase by mitotic spindle checkpoint components	0	21	2	101	0.0013076	0.917318	0.967814	2	3	0.000192876	9606	Homo sapiens			MAD1L1;KEAP1	Q13257	R-HSA-141429;R-HSA-141437
R-HSA-141430	Inactivation of APC/C via direct inhibition of the APC/C complex	0	21	2	101	0.0013076	0.917318	0.967814	1	2	0.000128584	9606	Homo sapiens			MAD1L1;KEAP1	Q13257	R-HSA-141437
R-HSA-2514856	The phototransduction cascade	1	59	2	48	0.00367372	0.917318	0.967814	8	27	0.00173589	9606	Homo sapiens	RCVRN	P35243	BMP1;LRP1	29108	R-HSA-74448;R-HSA-2581474;R-HSA-74948;R-HSA-2514867;R-HSA-2586748;R-HSA-3229213;R-HSA-3229181;R-HSA-2514891
R-HSA-180292	GAB1 signalosome	0	23	4	90	0.00143213	0.917318	0.967814	2	11	0.000707214	9606	Homo sapiens			SIRPA;SIRPA;FYN;PCDHGC3	Q06124;Q9NWQ8	R-HSA-177926;R-HSA-177944
R-HSA-111932	CaMK IV-mediated phosphorylation of CREB	0	13	2	93	0.000809465	0.917318	0.967814	2	13	0.000835798	9606	Homo sapiens			MBD3;SMARCD2	P52292	R-HSA-9619127;R-HSA-112282
R-HSA-6790901	rRNA modification in the nucleus and cytosol	1	71	0	37	0.00442092	0.917318	0.967814	1	8	0.000514337	9606	Homo sapiens	DDX49				R-HSA-6790906
R-HSA-8963743	Digestion and absorption	0	71	1	35	0.00442092	0.917318	0.967814	2	30	0.00192876	9606	Homo sapiens			NPC2	16113	R-HSA-192417;R-HSA-265443
R-HSA-373755	Semaphorin interactions	3	71	3	181	0.00442092	0.917745	0.967814	20	41	0.00263598	9606	Homo sapiens	FYN;RHOC	P06241;P08134;P61586	PLD2;FAM176B;FRAT1	P49841;P23528;O14786	R-HSA-399942;R-HSA-399941;R-HSA-399939;R-HSA-399950;R-HSA-399951;R-HSA-419087;R-HSA-416559;R-HSA-416588;R-HSA-399946;R-HSA-399947;R-HSA-399944;R-HSA-419049;R-HSA-399952;R-HSA-399934;R-HSA-399935;R-HSA-399933;R-HSA-419197;R-HSA-399930;R-HSA-399931;R-HSA-399928
R-HSA-211976	Endogenous sterols	1	69	2	38	0.00429639	0.919244	0.967814	5	18	0.00115726	9606	Homo sapiens	CYP21A2	P08686	NPC2;OAZ3	16113;P01189	R-HSA-192051;R-HSA-192123;R-HSA-193964;R-HSA-193997;R-HSA-192061
R-HSA-749476	RNA Polymerase III Abortive And Retractive Initiation	1	43	0	68	0.00267746	0.919244	0.967814	3	13	0.000835798	9606	Homo sapiens	SNAPC4				R-HSA-112054;R-HSA-112152;R-HSA-112156
R-HSA-5663084	Diseases of carbohydrate metabolism	1	81	0	28	0.00504359	0.919244	0.967814	2	44	0.00282885	9606	Homo sapiens	NAGLU				R-HSA-2263496;R-HSA-9036052
R-HSA-3928662	EPHB-mediated forward signaling	3	52	4	200	0.00323786	0.920443	0.967814	24	26	0.0016716	9606	Homo sapiens	EFNB1;FYN;RHOC	P06241;P61586;P98172	PLD2;FAM176B;S100A13;FYN	P34741;Q05397;P23528	R-HSA-4093342;R-HSA-3928601;R-HSA-3928632;R-HSA-3928600;R-HSA-4093339;R-HSA-4093336;R-HSA-3928627;R-HSA-3928595;R-HSA-4093332;R-HSA-3928592;R-HSA-4093330;R-HSA-3928598;R-HSA-4093331;R-HSA-3928617;R-HSA-3928623;R-HSA-3928588;R-HSA-3928610;R-HSA-3928577;R-HSA-3928608;R-HSA-3928576;R-HSA-3928583;R-HSA-3928645;R-HSA-3928612;R-HSA-3928644
R-HSA-112411	MAPK1 (ERK2) activation	1	12	1	97	0.000747198	0.921125	0.967814	3	3	0.000192876	9606	Homo sapiens	MAP2K2	P36507	MAPK3	P28482	R-HSA-109858;R-HSA-109862;R-HSA-109864
R-HSA-8849932	Synaptic adhesion-like molecules	1	23	2	89	0.00143213	0.921125	0.967814	3	8	0.000514337	9606	Homo sapiens	GRIN2D	O15399	DLGAP1;DLGAP1	P78352	R-HSA-8849878;R-HSA-8849906;R-HSA-8849881
R-HSA-1169091	Activation of NF-kappaB in B cells	0	59	4	56	0.00367372	0.921125	0.967814	3	10	0.000642921	9606	Homo sapiens			CARD9;BMP1;LRP1;MAPK8IP1	O43318;O95999;29108	R-HSA-1168373;R-HSA-1168644;R-HSA-1168637
R-HSA-977606	Regulation of Complement cascade	5	139	8	234	0.00865504	0.922621	0.967814	36	42	0.00270027	9606	Homo sapiens	C3;C1QA;C4BPB;ELANE;CD55	P08174;P02745;P20851;P08246;P01024	VSIG4;C3;C3;NPC2;DHRS3;C3;NR2F6;VSIG4	P08603;P01024;P00751;P20023;P15529;Q9P296;P05156	R-HSA-977359;R-HSA-977615;R-HSA-8853252;R-HSA-964811;R-HSA-8852481;R-HSA-977605;R-HSA-981637;R-HSA-3266557;R-HSA-977602;R-HSA-8852874;R-HSA-976768;R-HSA-8852809;R-HSA-977375;R-HSA-981535;R-HSA-977629;R-HSA-977626;R-HSA-981658;R-HSA-977371;R-HSA-1006169;R-HSA-977363;R-HSA-977619;R-HSA-981648;R-HSA-444647;R-HSA-976810;R-HSA-976743;R-HSA-8851436;R-HSA-8852716;R-HSA-8852266;R-HSA-981728;R-HSA-976801;…
R-HSA-380259	Loss of Nlp from mitotic centrosomes	2	71	0	112	0.00442092	0.92278	0.967814	2	2	0.000128584	9606	Homo sapiens	ACTR1A;TSGA14				R-HSA-380272;R-HSA-380303
R-HSA-190828	Gap junction trafficking	2	52	8	133	0.00323786	0.92278	0.967814	12	20	0.00128584	9606	Homo sapiens	DAB2;GJA4	P35212;P98082	DAB2;TM2D2;CMTM3;GIPC1;NINJ2;SAR1A;DAB2;GIPC1	P17302;P08034;P29033;Q9UM54	R-HSA-191072;R-HSA-1629787;R-HSA-196017;R-HSA-190662;R-HSA-190519;R-HSA-190693;R-HSA-196026;R-HSA-190682;R-HSA-190681;R-HSA-190686;R-HSA-190687;R-HSA-190829
R-HSA-2046104	alpha-linolenic (omega3) and linoleic (omega6) acid metabolism	0	55	2	55	0.00342466	0.922962	0.967814	4	25	0.0016073	9606	Homo sapiens			BSCL2;VASN	P33897;O60427	R-HSA-2046093;R-HSA-2046092;R-HSA-2046089;R-HSA-2046087
R-HSA-3134975	Regulation of innate immune responses to cytosolic DNA	0	21	2	91	0.0013076	0.922962	0.967814	1	9	0.000578629	9606	Homo sapiens			ENG;CCDC94	P19474	R-HSA-3134946
R-HSA-8931987	RUNX1 regulates estrogen receptor mediated transcription	0	10	3	102	0.000622665	0.924757	0.967814	2	8	0.000514337	9606	Homo sapiens			FAM124B;CARD9;FRAT1	O15169;Q8NC69	R-HSA-8932076;R-HSA-8932033
R-HSA-140875	Common Pathway of Fibrin Clot Formation	2	25	6	162	0.00155666	0.925675	0.967814	11	29	0.00186447	9606	Homo sapiens	PROCR;F13A1	Q9UNN8;P00488	FCGRT;BMP1;CMTM3;LRP1;C17orf62;PROCR	P01008;P25116;P07204;P00488;29108	R-HSA-140851;R-HSA-5606996;R-HSA-141040;R-HSA-141046;R-HSA-140806;R-HSA-140599;R-HSA-5607058;R-HSA-5607004;R-HSA-5591052;R-HSA-140847;R-HSA-5603467
R-HSA-9603798	Class I peroxisomal membrane protein import	1	20	3	103	0.00124533	0.92651	0.967814	6	6	0.000385753	9606	Homo sapiens	PEX16	Q9Y5Y5	PEX16;CD40;CHST7	P40855;P56589	R-HSA-9603797;R-HSA-9603784;R-HSA-9603801;R-HSA-9603775;R-HSA-9603791;R-HSA-9603804
R-HSA-162658	Golgi Cisternae Pericentriolar Stack Reorganization	1	17	0	95	0.00105853	0.92651	0.967814	1	6	0.000385753	9606	Homo sapiens	MAPK3				R-HSA-2422927
R-HSA-420499	Class C/3 (Metabotropic glutamate/pheromone receptors)	0	97	2	14	0.00603985	0.92651	0.967814	1	8	0.000514337	9606	Homo sapiens			BMP1;LRP1	29108	R-HSA-420724
R-HSA-9727281	Translation of Accessory Proteins	0	7	4	108	0.000435866	0.928222	0.967814	4	10	0.000642921	9606	Homo sapiens			NPC2;PCSK6;PLD3;PSAP	P0DTC6;P0DTC8	R-HSA-9727292;R-HSA-9727293;R-HSA-9727305;R-HSA-9755354
R-HSA-9665686	Signaling by ERBB2 TMD/JMD mutants	0	30	1	86	0.001868	0.928222	0.967814	1	13	0.000835798	9606	Homo sapiens			AP2A2	P29353	R-HSA-9665701
R-HSA-9007101	Rab regulation of trafficking	3	131	4	138	0.00815691	0.929261	0.967814	10	35	0.00225023	9606	Homo sapiens	TRAPPC5;RAB3IL1;GABARAP	Q8IUR0;Q8TBN0;O95166	GABARAP;TRAPPC5;FYN;KEAP1	Q9P2M4;Q3MII6;O75385;Q9P0N9;P27958;Q8TC07	R-HSA-8854759;R-HSA-8875318;R-HSA-8854612;R-HSA-8877475;R-HSA-8854290;R-HSA-8876446;R-HSA-8854302;R-HSA-8876190;R-HSA-8854588;R-HSA-8854329
R-HSA-983168	Antigen processing: Ubiquitination & Proteasome degradation	4	302	0	5	0.0188045	0.929484	0.967814	5	9	0.000578629	9606	Homo sapiens	TRIM50;SMURF2;KEAP1;UBE2J2				R-HSA-983147;R-HSA-983157;R-HSA-983156;R-HSA-983140;R-HSA-983152
R-HSA-5674499	Negative feedback regulation of MAPK pathway	2	8	3	180	0.000498132	0.929827	0.967814	3	3	0.000192876	9606	Homo sapiens	MAP2K2;MAPK3	P36507;P27361	SUFU;MAP2K2;KEAP1	P04049;P15056	R-HSA-5674496;R-HSA-5675198;R-HSA-5675194
R-HSA-9853506	OGDH complex synthesizes succinyl-CoA from 2-OG	0	17	3	97	0.00105853	0.929894	0.967814	3	3	0.000192876	9606	Homo sapiens			BMP1;LRP1;FAM176B	P36957;29108	R-HSA-71401;R-HSA-9853499;R-HSA-9853512
R-HSA-110056	MAPK3 (ERK1) activation	1	13	3	102	0.000809465	0.929894	0.967814	3	4	0.000257169	9606	Homo sapiens	MAPK3	P27361	MAP2K2;MAPK3;CD248	P27361;Q02750	R-HSA-109857;R-HSA-109860;R-HSA-109863
R-HSA-9733458	Induction of Cell-Cell Fusion	0	20	3	97	0.00124533	0.929894	0.967814	3	5	0.000321461	9606	Homo sapiens			FCGRT;CD209;MRC1	P09958;P0DTC2	R-HSA-9769949;R-HSA-9770063;R-HSA-9770187
R-HSA-1234176	Oxygen-dependent proline hydroxylation of Hypoxia-inducible Factor Alpha	1	59	1	63	0.00367372	0.929894	0.967814	4	12	0.000771506	9606	Homo sapiens	EGLN2	Q96KS0	EGLN2	Q16665	R-HSA-1234177;R-HSA-1234166;R-HSA-1234181;R-HSA-1234165
R-HSA-380284	Loss of proteins required for interphase microtubule organization from the centrosome	2	71	0	118	0.00442092	0.931162	0.967814	3	3	0.000192876	9606	Homo sapiens	ACTR1A;TSGA14				R-HSA-380294;R-HSA-380272;R-HSA-380303
R-HSA-389359	CD28 dependent Vav1 pathway	1	17	1	100	0.00105853	0.933123	0.967814	5	6	0.000385753	9606	Homo sapiens	FYN	P06241	FYN	P06241	R-HSA-389348;R-HSA-389350;R-HSA-388814;R-HSA-389352;R-HSA-389354
R-HSA-6793080	rRNA modification in the mitochondrion	1	17	4	99	0.00105853	0.933123	0.967814	2	6	0.000385753	9606	Homo sapiens	RNMTL1	Q9HC36	AGTRAP;RNMTL1;CMTM3;AGTRAP	Q9HC36;Q6IN84	R-HSA-6793122;R-HSA-6793096
R-HSA-1839117	Signaling by cytosolic FGFR1 fusion mutants	0	23	1	95	0.00143213	0.933123	0.967814	2	14	0.00090009	9606	Homo sapiens			ZDHHC1	P42336	R-HSA-1839102;R-HSA-1839080
R-HSA-140877	Formation of Fibrin Clot (Clotting Cascade)	3	43	6	219	0.00267746	0.933888	0.967814	21	61	0.00392182	9606	Homo sapiens	PROCR;F13A1;DCN	P07359;Q9UNN8;P00488	FCGRT;BMP1;CMTM3;LRP1;C17orf62;PROCR	P01008;P25116;P07204;P00488;29108	R-HSA-5606996;R-HSA-140736;R-HSA-158145;R-HSA-140806;R-HSA-158278;R-HSA-5607058;R-HSA-5607004;R-HSA-140847;R-HSA-140783;R-HSA-140748;R-HSA-158419;R-HSA-140851;R-HSA-141040;R-HSA-141046;R-HSA-140599;R-HSA-140823;R-HSA-158164;R-HSA-5591052;R-HSA-158300;R-HSA-5603467;R-HSA-158333
R-HSA-5654710	PI-3K cascade:FGFR3	0	24	1	95	0.0014944	0.934681	0.967814	2	7	0.000450045	9606	Homo sapiens			ZDHHC1	P42336	R-HSA-5654643;R-HSA-5654640
R-HSA-9664565	Signaling by ERBB2 KD Mutants	0	35	1	86	0.00217933	0.934681	0.967814	1	17	0.00109297	9606	Homo sapiens			AP2A2	P29353	R-HSA-9664950
R-HSA-1181150	Signaling by NODAL	2	25	0	168	0.00155666	0.935023	0.967814	2	12	0.000771506	9606	Homo sapiens	PCSK6;MAPK3				R-HSA-173488;R-HSA-1181152
R-HSA-193368	Synthesis of bile acids and bile salts via 7alpha-hydroxycholesterol	2	75	5	115	0.00466999	0.935023	0.967814	6	39	0.00250739	9606	Homo sapiens	AKR1C1	P17516;Q04828	FBLN2;CREB5;AKR1C1;EGFL7;NPC2	16113;P51857;Q9H2F3	R-HSA-192067;R-HSA-192051;R-HSA-192160;R-HSA-192033;R-HSA-192097;R-HSA-192036
R-HSA-9734779	Developmental Cell Lineages of the Integumentary System	0	85	2	33	0.00529265	0.936203	0.967814	3	7	0.000450045	9606	Homo sapiens			BMP1;LRP1	29108	R-HSA-9727359;R-HSA-9727354;R-HSA-9727355
R-HSA-428542	Regulation of commissural axon pathfinding by SLIT and ROBO	0	12	3	106	0.000747198	0.936203	0.967814	2	5	0.000321461	9606	Homo sapiens			EGFL7;EMILIN2;FYN	P12931;Q99435	R-HSA-9011241;R-HSA-9010190
R-HSA-1253288	Downregulation of ERBB4 signaling	0	11	2	107	0.000684932	0.936203	0.967814	2	5	0.000321461	9606	Homo sapiens			GABARAP;FYN	P12931;P46934	R-HSA-9612219;R-HSA-1973956
R-HSA-5676590	NIK-->noncanonical NF-kB signaling	0	48	1	74	0.00298879	0.936203	0.967814	3	9	0.000578629	9606	Homo sapiens			TIMM13	Q99558	R-HSA-5668545;R-HSA-5607721;R-HSA-5607722
R-HSA-5654720	PI-3K cascade:FGFR4	0	25	1	95	0.00155666	0.936203	0.967814	2	7	0.000450045	9606	Homo sapiens			ZDHHC1	P42336	R-HSA-5654662;R-HSA-5654669
R-HSA-9013420	RHOU GTPase cycle	0	44	1	76	0.00273973	0.936203	0.967814	1	4	0.000257169	9606	Homo sapiens			FYN	P12931	R-HSA-9726848
R-HSA-5578749	Transcriptional regulation by small RNAs	0	80	3	39	0.00498132	0.936203	0.967814	1	5	0.000321461	9606	Homo sapiens			CD40;GALNTL1;EFNB1	O15397	R-HSA-5578712
R-HSA-112409	RAF-independent MAPK1/3 activation	2	28	3	172	0.00174346	0.936263	0.967814	11	12	0.000771506	9606	Homo sapiens	MAP2K2;MAPK3	P36507;P27361	MAP2K2;MAPK3;CD248	P28482;Q15121;P27361;Q02750	R-HSA-109857;R-HSA-5675206;R-HSA-109858;R-HSA-5674387;R-HSA-109860;R-HSA-109863;R-HSA-5675376;R-HSA-109862;R-HSA-5674385;R-HSA-109864;R-HSA-5675373
R-HSA-174417	Telomere C-strand (Lagging Strand) Synthesis	2	49	3	163	0.00305106	0.937482	0.967814	6	18	0.00115726	9606	Homo sapiens	C17orf106;OBFC1	Q86WV5;Q9H668	C17orf106;OBFC1;PRG4	Q9BVC3;Q86WV5;Q9H668;Q2NKJ3	R-HSA-174452;R-HSA-9668597;R-HSA-174427;R-HSA-174425;R-HSA-9668904;R-HSA-9668831
R-HSA-5210891	Uptake and function of anthrax toxins	1	22	6	102	0.00136986	0.93769	0.967814	8	20	0.00128584	9606	Homo sapiens	MAP2K2	P36507	FCGRT;MAP2K2;MAPK8IP1;MAPK3;FYN;SH3GL1	P09958;Q8WUM4;O14733;Q02750	R-HSA-5210943;R-HSA-5211356;R-HSA-5211340;R-HSA-5211387;R-HSA-5210935;R-HSA-9683546;R-HSA-5210947;R-HSA-5210912
R-HSA-4085001	Sialic acid metabolism	1	67	2	51	0.00417186	0.93769	0.967814	3	21	0.00135014	9606	Homo sapiens	ST3GAL5	Q9UNP4	SAR1A;KEAP1	Q9Y3R4;P78382	R-HSA-727807;R-HSA-4084984;R-HSA-4085029
R-HSA-392518	Signal amplification	0	41	2	77	0.00255293	0.93769	0.967814	2	19	0.00122155	9606	Homo sapiens			RHBDF1;MAPK3	Q16539	R-HSA-428961;R-HSA-428941
R-HSA-6804759	Regulation of TP53 Activity through Association with Co-factors	2	17	6	176	0.00105853	0.938678	0.967814	6	10	0.000642921	9606	Homo sapiens	ZNF385A	ENSG00000161642;Q96PM9	LENG1;TNXB;IGFBP6;LMO2;TAX1BP3;CYP21A2	Q8N9N5;Q8WUF5;Q12837	R-HSA-6803719;R-HSA-6799761;R-HSA-6803425;R-HSA-6803437;R-HSA-6804425;R-HSA-3221982
R-HSA-9670615	Defective Inhibition of DNA Recombination at Telomere Due to ATRX Mutations	0	2	1	118	0.000124533	0.939142	0.967814	1	1	6.42921e-05	9606	Homo sapiens			CARD9	Q9UER7	R-HSA-9670619
R-HSA-389958	Cooperation of Prefoldin and TriC/CCT in actin and tubulin folding	1	37	4	84	0.00230386	0.94056	0.967814	5	6	0.000385753	9606	Homo sapiens	CCT6B	Q92526	PHACTR2;HTRA3;HTRA3;DBN1	P60709	R-HSA-390453;R-HSA-389970;R-HSA-389954;R-HSA-389961;R-HSA-390459
R-HSA-5654689	PI-3K cascade:FGFR1	0	28	1	95	0.00174346	0.94056	0.967814	2	7	0.000450045	9606	Homo sapiens			ZDHHC1	P42336	R-HSA-5654596;R-HSA-5654591
R-HSA-75815	Ubiquitin-dependent degradation of Cyclin D	0	41	1	80	0.00255293	0.94056	0.967814	1	5	0.000321461	9606	Homo sapiens			FRAT1	P49841	R-HSA-75820
R-HSA-5620922	BBSome-mediated cargo-targeting to cilium	0	25	1	111	0.00155666	0.94056	0.967814	1	5	0.000321461	9606	Homo sapiens			RAB3IL1	Q96QF0	R-HSA-5617815
R-HSA-9705462	Inactivation of CSF3 (G-CSF) signaling	0	27	1	100	0.0016812	0.941945	0.967814	1	9	0.000578629	9606	Homo sapiens			SH3GL1	O15524	R-HSA-9705466
R-HSA-975576	N-glycan antennae elongation in the medial/trans-Golgi	0	47	1	75	0.00292653	0.941945	0.967814	1	14	0.00090009	9606	Homo sapiens			TMED1	Q9H2A9	R-HSA-6786034
R-HSA-8866654	E3 ubiquitin ligases ubiquitinate target proteins	2	60	2	146	0.00373599	0.943249	0.967814	6	16	0.00102867	9606	Homo sapiens	UBE2J2	Q8N2K1;Q8N2K1-1	CARD9;MFSD5	O95999;P50876	R-HSA-8943080;R-HSA-8939323;R-HSA-8943083;R-HSA-8938770;R-HSA-8938773;R-HSA-8939335
R-HSA-9670621	Defective Inhibition of DNA Recombination at Telomere	0	2	1	122	0.000124533	0.943298	0.967814	1	2	0.000128584	9606	Homo sapiens			CARD9	Q9UER7	R-HSA-9670619
R-HSA-9673013	Diseases of Telomere Maintenance	0	2	1	122	0.000124533	0.943298	0.967814	1	2	0.000128584	9606	Homo sapiens			CARD9	Q9UER7	R-HSA-9670619
R-HSA-9006821	Alternative Lengthening of Telomeres (ALT)	0	2	1	122	0.000124533	0.943298	0.967814	1	2	0.000128584	9606	Homo sapiens			CARD9	Q9UER7	R-HSA-9670619
R-HSA-5607761	Dectin-1 mediated noncanonical NF-kB signaling	0	53	1	74	0.00330012	0.943298	0.967814	2	9	0.000578629	9606	Homo sapiens			TIMM13	Q99558	R-HSA-5607721;R-HSA-5607722
R-HSA-9020558	Interleukin-2 signaling	0	14	2	113	0.000871731	0.943298	0.967814	3	19	0.00122155	9606	Homo sapiens			AP2A2;FYN	P23458;P29353;Q14289	R-HSA-508513;R-HSA-451900;R-HSA-452091
R-HSA-380108	Chemokine receptors bind chemokines	0	57	1	90	0.00354919	0.943298	0.967814	1	19	0.00122155	9606	Homo sapiens			YIF1B	P51684	R-HSA-373087
R-HSA-446343	Localization of the PINCH-ILK-PARVIN complex to focal adhesions	0	4	3	122	0.000249066	0.94462	0.967814	1	2	0.000128584	9606	Homo sapiens			ENG;SDF4;MAPK3	P05556;Q13418	R-HSA-432897
R-HSA-936837	Ion transport by P-type ATPases	0	72	4	52	0.00448319	0.94462	0.967814	7	17	0.00109297	9606	Homo sapiens			S100A13;BMP1;VSIG4;LRP1	29036;Q9HD20;29108	R-HSA-427910;R-HSA-936895;R-HSA-418309;R-HSA-5692462;R-HSA-418365;R-HSA-936802;R-HSA-936883
R-HSA-5654695	PI-3K cascade:FGFR2	0	31	1	95	0.00193026	0.94462	0.967814	2	7	0.000450045	9606	Homo sapiens			ZDHHC1	P42336	R-HSA-5654614;R-HSA-5654622
R-HSA-5218921	VEGFR2 mediated cell proliferation	0	31	2	93	0.00193026	0.94462	0.967814	3	12	0.000771506	9606	Homo sapiens			BMP1;LRP1	29108	R-HSA-74448;R-HSA-169683;R-HSA-5218813
R-HSA-8931838	DAG1 glycosylations	1	38	3	91	0.00236613	0.94462	0.967814	3	17	0.00109297	9606	Homo sapiens	POMT1	Q9Y6A1	ELMO1;YIF1B;CYB5D2	Q9H5K3;Q8NAT1	R-HSA-5615637;R-HSA-8879117;R-HSA-8931653
R-HSA-9845614	Sphingolipid catabolism	0	32	2	93	0.00199253	0.94462	0.967814	1	10	0.000642921	9606	Homo sapiens			VSIG4;TSPAN4	O95470	R-HSA-428681
R-HSA-6807878	COPI-mediated anterograde transport	3	107	7	164	0.00666252	0.945211	0.967814	9	12	0.000771506	9606	Homo sapiens	ACTR1A;COPE;CD55	P61163;P08174;O14579	CD40;BSCL2;MFSD5;C17orf60;CYB561;C17orf62;PTGES	O14653;O95249;O15155;Q92538	R-HSA-6809015;R-HSA-6807877;R-HSA-6809011;R-HSA-6807875;R-HSA-6809010;R-HSA-6807872;R-HSA-6809006;R-HSA-6809003;R-HSA-6807864
R-HSA-380287	Centrosome maturation	2	83	0	118	0.00516812	0.945411	0.967814	6	6	0.000385753	9606	Homo sapiens	ACTR1A;TSGA14				R-HSA-380311;R-HSA-380455;R-HSA-380294;R-HSA-380272;R-HSA-380303;R-HSA-380283
R-HSA-157858	Gap junction trafficking and regulation	2	57	8	149	0.00354919	0.945411	0.967814	12	24	0.00154301	9606	Homo sapiens	DAB2;GJA4	P35212;P98082	DAB2;TM2D2;CMTM3;GIPC1;NINJ2;SAR1A;DAB2;GIPC1	P17302;P08034;P29033;Q9UM54	R-HSA-191072;R-HSA-1629787;R-HSA-196017;R-HSA-190662;R-HSA-190519;R-HSA-190693;R-HSA-196026;R-HSA-190682;R-HSA-190681;R-HSA-190686;R-HSA-190687;R-HSA-190829
R-HSA-8948747	Regulation of PTEN localization	0	10	1	117	0.000622665	0.945911	0.967814	4	4	0.000257169	9606	Homo sapiens			DBN1	P60484	R-HSA-6807126;R-HSA-6807106;R-HSA-6807105;R-HSA-6807118
R-HSA-166786	Creation of C4 and C2 activators	1	111	2	13	0.00691158	0.945911	0.967814	7	8	0.000514337	9606	Homo sapiens	C1QA	P02745	BMP1;LRP1	29108	R-HSA-166721;R-HSA-2855054;R-HSA-173626;R-HSA-8852509;R-HSA-173631;R-HSA-2855077;R-HSA-2855125
R-HSA-9620244	Long-term potentiation	1	31	3	93	0.00193026	0.945911	0.967814	4	7	0.000450045	9606	Homo sapiens	GRIN2D	O15399	BMP1;LRP1;FYN	P12931;29108	R-HSA-445367;R-HSA-9612085;R-HSA-9618811;R-HSA-9618750
R-HSA-1679131	Trafficking and processing of endosomal TLR	0	16	3	110	0.000996264	0.945911	0.967814	4	7	0.000450045	9606	Homo sapiens			TMEM57;DERL2;VASN	Q9BT09;Q9H1C4	R-HSA-1678921;R-HSA-1678923;R-HSA-1678927;R-HSA-1678944
R-HSA-75205	Dissolution of Fibrin Clot	0	14	1	113	0.000871731	0.945911	0.967814	1	21	0.00135014	9606	Homo sapiens			MAP2K2	P05120	R-HSA-159001
R-HSA-1227990	Signaling by ERBB2 in Cancer	0	36	1	95	0.00224159	0.947172	0.967814	4	62	0.00398611	9606	Homo sapiens			AP2A2	P29353	R-HSA-9634391;R-HSA-9664950;R-HSA-9665701;R-HSA-9665416
R-HSA-383280	Nuclear Receptor transcription pathway	1	86	1	47	0.00535492	0.948403	0.967814	2	2	0.000128584	9606	Homo sapiens	NR2F6	P10588	MED11	Q15648	R-HSA-382096;R-HSA-376419
R-HSA-2029481	FCGR activation	1	103	0	23	0.00641345	0.948403	0.967814	1	6	0.000385753	9606	Homo sapiens	FYN				R-HSA-2029459
R-HSA-5223345	Miscellaneous transport and binding events	2	36	3	165	0.00224159	0.949503	0.967814	3	13	0.000835798	9606	Homo sapiens	CTNS;ADD3	O60931;Q9UEY8	PEX16;MFSD5;NINJ2	Q8N4V1	R-HSA-5340130;R-HSA-5336454;R-HSA-5226999
R-HSA-399997	Acetylcholine regulates insulin secretion	1	21	1	106	0.0013076	0.949606	0.967814	2	7	0.000450045	9606	Homo sapiens	MARCKS	P29966	PLD2	P20309	R-HSA-400012;R-HSA-399978
R-HSA-72086	mRNA Capping	0	35	1	103	0.00217933	0.949606	0.967814	2	11	0.000707214	9606	Homo sapiens			MAD1L1	O00267	R-HSA-77073;R-HSA-77090
R-HSA-2173782	Binding and Uptake of Ligands by Scavenger Receptors	3	168	3	102	0.0104608	0.950602	0.967814	8	33	0.00212164	9606	Homo sapiens	SCARA5;LRP1;STAB1	Q07954;Q9NY15;Q6ZMJ2	RNMTL1;MED11;BLOC1S2	A1L4H1;Q14162	R-HSA-2168897;R-HSA-2187266;R-HSA-2230983;R-HSA-2247513;R-HSA-2197770;R-HSA-8878603;R-HSA-2197645;R-HSA-2299677
R-HSA-2029480	Fcgamma receptor (FCGR) dependent phagocytosis	6	193	5	281	0.0120174	0.950769	0.967814	11	42	0.00270027	9606	Homo sapiens	ELMO1;FYN;PLD3;MAPK3;PLD2	O14939;P27361;P06241;Q96BZ4;Q8IV08;Q92556	PLD2;BMP1;TRIM50;LRP1;TAX1BP3	O60733;Q13153;29108;P23528	R-HSA-2197697;R-HSA-2029454;R-HSA-2029471;R-HSA-169683;R-HSA-2029469;R-HSA-2029467;R-HSA-399950;R-HSA-2029460;R-HSA-2029459;R-HSA-2029475;R-HSA-2029456
R-HSA-3134973	LRR FLII-interacting protein 1 (LRRFIP1) activates type I IFN production	0	7	3	122	0.000435866	0.950781	0.967814	4	5	0.000321461	9606	Homo sapiens			TAX1BP3;HIC1;TAX1BP3	P35222	R-HSA-3134904;R-HSA-3134901;R-HSA-3134883;R-HSA-3134914
R-HSA-5668599	RHO GTPases Activate NADPH Oxidases	2	38	3	165	0.00236613	0.951438	0.967814	9	14	0.00090009	9606	Homo sapiens	NCF4;MAPK3	Q15080;P27361	FUCA2;SSBP4;MAP2K2	Q13526	R-HSA-9626816;R-HSA-9626832;R-HSA-9626848;R-HSA-9626880;R-HSA-5668629;R-HSA-9626817;R-HSA-5218827;R-HSA-5218841;R-HSA-5668605
R-HSA-372708	p130Cas linkage to MAPK signaling for integrins	1	22	5	111	0.00136986	0.951928	0.967814	3	3	0.000192876	9606	Homo sapiens	APBB1IP	Q7Z5R6	ASAP3;ARAP1;FSTL1;FYN;FYN	P56945;P46108	R-HSA-372693;R-HSA-372705;R-HSA-372697
R-HSA-8874081	MET activates PTK2 signaling	0	32	1	100	0.00199253	0.951928	0.967814	2	5	0.000321461	9606	Homo sapiens			FYN	P12931;Q05397	R-HSA-8874083;R-HSA-8874079
R-HSA-5689901	Metalloprotease DUBs	0	32	2	102	0.00199253	0.951928	0.967814	2	6	0.000385753	9606	Homo sapiens			SF3B5;C19orf60	Q96FJ0;O00487	R-HSA-5691431;R-HSA-5696547
R-HSA-9694676	Translation of Replicase and Assembly of the Replication Transcription Complex	1	28	3	102	0.00174346	0.951928	0.967814	3	35	0.00225023	9606	Homo sapiens	CHMP6	Q96FZ7	AGTRAP;PINK1;KEAP1	Q9GZQ8;Q9H1K1	R-HSA-9771686;R-HSA-9694580;R-HSA-9698265
R-HSA-69473	G2/M DNA damage checkpoint	0	82	2	61	0.00510585	0.953049	0.967814	6	12	0.000771506	9606	Homo sapiens			SUFU;LRRC6	P30307;O14757	R-HSA-75809;R-HSA-75028;R-HSA-176116;R-HSA-6799246;R-HSA-75016;R-HSA-9029987
R-HSA-977443	GABA receptor activation	1	68	0	62	0.00423412	0.953049	0.967814	2	12	0.000771506	9606	Homo sapiens	KCNJ9				R-HSA-1013020;R-HSA-1013012
R-HSA-8951936	RUNX3 regulates p14-ARF	1	16	0	116	0.000996264	0.953049	0.967814	1	8	0.000514337	9606	Homo sapiens	B9D2				R-HSA-8951966
R-HSA-141424	Amplification of signal from the kinetochores	2	94	5	117	0.00585305	0.953301	0.967814	4	4	0.000257169	9606	Homo sapiens	B9D2;MAD1L1	Q9BPU9;Q9Y6D9	MAD1L1;BMP1;LENG1;KEAP1;CCDC94	Q9Y6D9;Q13257	R-HSA-141409;R-HSA-141431;R-HSA-141422;R-HSA-141439
R-HSA-141444	Amplification of signal from unattached kinetochores via a MAD2 inhibitory signal	2	94	5	117	0.00585305	0.953301	0.967814	4	4	0.000257169	9606	Homo sapiens	B9D2;MAD1L1	Q9BPU9;Q9Y6D9	MAD1L1;BMP1;LENG1;KEAP1;CCDC94	Q9Y6D9;Q13257	R-HSA-141409;R-HSA-141431;R-HSA-141422;R-HSA-141439
R-HSA-9754189	Germ layer formation at gastrulation	2	24	5	185	0.0014944	0.953301	0.967814	6	11	0.000707214	9606	Homo sapiens	GSC	ENSG00000133937;P56915	MBD3;DDAH2;TAX1BP3;HIC1;TAX1BP3	P48431;Q01860;P35222	R-HSA-9756948;R-HSA-9756724;R-HSA-9754480;R-HSA-9754191;R-HSA-480378;R-HSA-452331
R-HSA-2467813	Separation of Sister Chromatids	2	182	2	37	0.0113325	0.953301	0.967814	3	8	0.000514337	9606	Homo sapiens	B9D2;MAD1L1	Q9BPU9;Q9Y6D9	SSU72;BMP1	O60216	R-HSA-2467809;R-HSA-2545203;R-HSA-2467811
R-HSA-5628897	TP53 Regulates Metabolic Genes	3	128	4	159	0.00797011	0.954712	0.967814	9	34	0.00218593	9606	Homo sapiens	COX4I2;SESN2	ENSG00000130766;Q96KJ9;P58004	KAZ;FYN;DBN1;KEAP1	P99999;P60484;Q92574;Q9NX09	R-HSA-5629189;R-HSA-5631941;R-HSA-2321904;R-HSA-5629187;R-HSA-5632386;R-HSA-5632738;R-HSA-165179;R-HSA-5631903;R-HSA-163214
R-HSA-9662360	Sensory processing of sound by inner hair cells of the cochlea	0	76	4	56	0.00473225	0.955213	0.967814	5	7	0.000450045	9606	Homo sapiens			BMP1;CARD9;LRP1;MXRA8	Q9NPB3;29108	R-HSA-9662114;R-HSA-9662096;R-HSA-9664214;R-HSA-9659380;R-HSA-9659515
R-HSA-8963898	Plasma lipoprotein assembly	1	30	6	106	0.001868	0.955213	0.967814	8	19	0.00122155	9606	Homo sapiens	BMP1	P13497-3	RADIL;NPC2;C17orf62;SAR1A;PRG4;AGTRAP	16113;P02652;P06727;Q9Y6B6;P02654	R-HSA-216723;R-HSA-264758;R-HSA-8866321;R-HSA-174741;R-HSA-8866304;R-HSA-216756;R-HSA-174587;R-HSA-349657
R-HSA-74158	RNA Polymerase III Transcription	1	43	1	94	0.00267746	0.955213	0.967814	6	25	0.0016073	9606	Homo sapiens	SNAPC4	Q5SXM2	CCDC94	P52747	R-HSA-83793;R-HSA-112054;R-HSA-112152;R-HSA-83803;R-HSA-112156;R-HSA-83791
R-HSA-9634597	GPER1 signaling	0	56	1	76	0.00348692	0.955213	0.967814	1	10	0.000642921	9606	Homo sapiens			FYN	P12931	R-HSA-9624014
R-HSA-446219	Synthesis of substrates in N-glycan biosythesis	3	147	3	130	0.00915318	0.955495	0.967814	5	52	0.00334319	9606	Homo sapiens	ST3GAL5;DOLK;C10orf125	Q9UNP4;Q9UPQ8;A2VDF0	SAR1A;KEAP1;C10orf54	Q9Y3R4;P78382;Q9UPQ8	R-HSA-727807;R-HSA-446195;R-HSA-4084984;R-HSA-6787677;R-HSA-4085029
R-HSA-8941858	Regulation of RUNX3 expression and activity	2	47	1	165	0.00292653	0.955969	0.967814	4	9	0.000578629	9606	Homo sapiens	SMURF2;B9D2	P01137;Q9HAU4	FYN	P12931	R-HSA-8937807;R-HSA-8937792;R-HSA-8952419;R-HSA-8937814
R-HSA-9832991	Formation of the posterior neural plate	0	14	3	120	0.000871731	0.957277	0.967814	6	6	0.000385753	9606	Homo sapiens			MBD3;DDAH2;ZNF423	O60315;P48431;Q96K83	R-HSA-9833063;R-HSA-9832988;R-HSA-9832908;R-HSA-9832845;R-HSA-9833066;R-HSA-9832907
R-HSA-418886	Netrin mediated repulsion signals	0	10	3	126	0.000622665	0.957277	0.967814	2	4	0.000257169	9606	Homo sapiens			SIRPA;SIRPA;FYN	P12931;Q06124	R-HSA-418863;R-HSA-418859
R-HSA-5368286	Mitochondrial translation initiation	2	109	3	104	0.00678705	0.957666	0.967814	3	4	0.000257169	9606	Homo sapiens	MRPS18A;MRPL54	Q6P161;Q9NVS2	RNMTL1;C17orf62;TSPAN33	Q9H2K0;P46199	R-HSA-5368279;R-HSA-5389849;R-HSA-5389839
R-HSA-1236975	Antigen processing-Cross presentation	4	120	5	230	0.00747198	0.957992	0.967814	9	25	0.0016073	9606	Homo sapiens	MRC2;MRC1;NCF4;CD14	Q15080;P08571;Q9UBG0;P22897	TMEM203;GABARAP;IFNGR2;MFSD5;FAM176B	O75396;Q12846;P27797	R-HSA-8863895;R-HSA-8951595;R-HSA-8863858;R-HSA-1236967;R-HSA-1236939;R-HSA-1236955;R-HSA-8863914;R-HSA-1236940;R-HSA-1236941
R-HSA-8876384	Listeria monocytogenes entry into host cells	1	27	3	114	0.0016812	0.958273	0.967814	6	13	0.000835798	9606	Homo sapiens	SH3GL1	Q99961	GPIHBP1;FYN;TAX1BP3	P12931;O60716;P08581	R-HSA-8876262;R-HSA-8876948;R-HSA-8876993;R-HSA-8876255;R-HSA-112333;R-HSA-8875371
R-HSA-4608870	Asymmetric localization of PCP proteins	1	53	3	84	0.00330012	0.958273	0.967814	3	7	0.000450045	9606	Homo sapiens	SMURF2	Q9HAU4	TMEM9B;MAPK3;LRRC6	Q14160;Q9ULK5	R-HSA-4608854;R-HSA-4608852;R-HSA-4608862
R-HSA-1168372	Downstream signaling events of B Cell Receptor (BCR)	0	78	4	65	0.00485679	0.958273	0.967814	4	15	0.000964382	9606	Homo sapiens			CARD9;BMP1;LRP1;MAPK8IP1	O43318;O95999;29108	R-HSA-1168373;R-HSA-1168644;R-HSA-1168637;R-HSA-2025890
R-HSA-1660662	Glycosphingolipid metabolism	3	137	5	147	0.00853051	0.958501	0.967814	22	49	0.00315032	9606	Homo sapiens	GALC;PSAP;ST3GAL5	P07602;Q9UNP4;P54803	NINJ2;SSBP4;NHLRC4;C6orf154;KEAP1	Q6UWV6;Q9Y3R4;P17900;Q8TCT0;P20645	R-HSA-9840470;R-HSA-1605624;R-HSA-9840884;R-HSA-1605723;R-HSA-1605595;R-HSA-1638845;R-HSA-1605724;R-HSA-9844860;R-HSA-1605717;R-HSA-1606807;R-HSA-1605591;R-HSA-1605736;R-HSA-1606312;R-HSA-1606602;R-HSA-9841189;R-HSA-9842115;R-HSA-9840334;R-HSA-1605632;R-HSA-2248891;R-HSA-1606564;R-HSA-1640164;R-HSA-9840488
R-HSA-2559582	Senescence-Associated Secretory Phenotype (SASP)	1	90	1	49	0.00560399	0.959246	0.967814	3	22	0.00141443	9606	Homo sapiens	MAPK3	P27361	TNFAIP6	P10145	R-HSA-3790137;R-HSA-198746;R-HSA-3857329
R-HSA-1839124	FGFR1 mutant receptor activation	0	39	2	101	0.00242839	0.959246	0.967814	3	25	0.0016073	9606	Homo sapiens			CLEC14A;ZDHHC1	P42336;28815	R-HSA-1839102;R-HSA-1839080;R-HSA-2023451
R-HSA-9702518	STAT5 activation downstream of FLT3 ITD mutants	0	21	1	117	0.0013076	0.959246	0.967814	1	14	0.00090009	9606	Homo sapiens			SPNS1	Q07817	R-HSA-9698026
R-HSA-5621480	Dectin-2 family	1	65	3	73	0.00404732	0.960196	0.967814	3	12	0.000771506	9606	Homo sapiens	FYN	P06241	PEX16;GIMAP1;VASN	Q8IUN9;Q9UMR7	R-HSA-5621367;R-HSA-8858500;R-HSA-5621355
R-HSA-71064	Lysine catabolism	0	44	1	94	0.00273973	0.960196	0.967814	3	15	0.000964382	9606	Homo sapiens			FAM176B	P36957	R-HSA-9858321;R-HSA-9858590;R-HSA-9858589
R-HSA-9018677	Biosynthesis of DHA-derived SPMs	1	89	1	48	0.00554172	0.960196	0.967814	11	58	0.00372894	9606	Homo sapiens	LTC4S	Q16873	MAD1L1	P09917	R-HSA-9020264;R-HSA-9020251;R-HSA-9020282;R-HSA-9026780;R-HSA-9026911;R-HSA-9020255;R-HSA-9020256;R-HSA-9020259;R-HSA-9024997;R-HSA-9020277;R-HSA-9020278
R-HSA-5689877	Josephin domain DUBs	0	13	7	128	0.000809465	0.961125	0.967814	4	6	0.000385753	9606	Homo sapiens			CREB5;SH3GL1;PINK1;C20orf54;PINK1;BSCL2;FYN	P54252;O60260	R-HSA-5689111;R-HSA-5688834;R-HSA-5688786;R-HSA-5689085
R-HSA-2424491	DAP12 signaling	1	36	4	107	0.00224159	0.961125	0.967814	11	17	0.00109297	9606	Homo sapiens	FYN	P06241	BSCL2;MFSD5;C17orf62;SAR1A	O43561-2	R-HSA-2395412;R-HSA-2424484;R-HSA-210289;R-HSA-2424486;R-HSA-2396599;R-HSA-2424487;R-HSA-2424480;R-HSA-2396594;R-HSA-2424482;R-HSA-2395439;R-HSA-2395801
R-HSA-5358346	Hedgehog ligand biogenesis	1	59	2	79	0.00367372	0.961125	0.967814	5	15	0.000964382	9606	Homo sapiens	DERL2	Q9GZP9	TIMP3;NPC2	16113;P78536	R-HSA-5358340;R-HSA-5362441;R-HSA-5362793;R-HSA-5362459;R-HSA-5362412
R-HSA-9909505	Modulation of host responses by IFN-stimulated genes	0	22	1	122	0.00136986	0.961125	0.967814	1	6	0.000385753	9606	Homo sapiens			TRIM8	O14933	R-HSA-9927247
R-HSA-446193	Biosynthesis of the N-glycan precursor (dolichol lipid-linked oligosaccharide, LLO) and transfer to a nascent protein	4	175	5	176	0.0108966	0.96186	0.967814	12	66	0.00424328	9606	Homo sapiens	ST3GAL5;DOLK;C10orf125;MPDU1	Q9UNP4;Q9UPQ8;A2VDF0;O75352	VSIG4;LRP1;SAR1A;KEAP1;C10orf54	Q9Y3R4;Q9BVK2;Q9H553;P78382;Q92685;Q9UPQ8	R-HSA-446198;R-HSA-449718;R-HSA-446215;R-HSA-727807;R-HSA-446195;R-HSA-4084984;R-HSA-446208;R-HSA-446188;R-HSA-6787677;R-HSA-446189;R-HSA-4085029;R-HSA-446216
R-HSA-205043	NRIF signals cell death from the nucleus	0	18	5	124	0.0011208	0.962031	0.967814	2	7	0.000450045	9606	Homo sapiens			GABARAP;SESN2;MAPK8IP1;MAPK8IP1;KEAP1	Q13501;P45983	R-HSA-205008;R-HSA-204949
R-HSA-9840309	Glycosphingolipid biosynthesis	1	72	1	68	0.00448319	0.962031	0.967814	2	15	0.000964382	9606	Homo sapiens	ST3GAL5	Q9UNP4	NHLRC4	Q8TCT0	R-HSA-1638845;R-HSA-9844860
R-HSA-211945	Phase I - Functionalization of compounds	5	298	2	110	0.0185554	0.962133	0.967814	8	102	0.0065578	9606	Homo sapiens	ADH1C;CYP21A2;TBXAS1;CES3	Q6UWW8;P00325;P24557;P00326;P08686	NPC2;OAZ3	16113;P01189	R-HSA-192051;R-HSA-76500;R-HSA-192123;R-HSA-71707;R-HSA-8937442;R-HSA-193964;R-HSA-193997;R-HSA-192061
R-HSA-9615710	Late endosomal microautophagy	2	35	3	183	0.00217933	0.96239	0.967814	3	3	0.000192876	9606	Homo sapiens	CHMP6;RNASE1	P07998;Q96FZ7	MAD1L1;FLYWCH2;MAP2K2	P11142	R-HSA-9631065;R-HSA-9615721;R-HSA-9631068
R-HSA-190861	Gap junction assembly	1	41	4	103	0.00255293	0.962917	0.967814	8	16	0.00102867	9606	Homo sapiens	GJA4	P35212	TM2D2;CMTM3;NINJ2;SAR1A	P17302;P08034;P29033	R-HSA-191072;R-HSA-1629787;R-HSA-190662;R-HSA-190693;R-HSA-190682;R-HSA-190681;R-HSA-190686;R-HSA-190687
R-HSA-3214842	HDMs demethylate histones	0	31	1	112	0.00193026	0.962917	0.967814	1	17	0.00109297	9606	Homo sapiens			SNAPC4	Q9UPP1	R-HSA-5423117
R-HSA-8849474	PTK6 Activates STAT3	0	7	4	136	0.000435866	0.963782	0.967814	4	9	0.000578629	9606	Homo sapiens			MMP2;PINK1;LMO2;KEAP1	P40763;Q9UGK3	R-HSA-8848023;R-HSA-8848087;R-HSA-2730595;R-HSA-8848124
R-HSA-499943	Interconversion of nucleotide di- and triphosphates	1	80	0	61	0.00498132	0.963782	0.967814	2	33	0.00212164	9606	Homo sapiens	C9orf98				R-HSA-110137;R-HSA-110138
R-HSA-9933939	Formation of the polybromo-BAF (pBAF) complex	1	18	1	141	0.0011208	0.964627	0.967814	6	6	0.000385753	9606	Homo sapiens	SMARCD2	Q92925	SMARCD2	Q8WUB8;Q12824;Q969G3	R-HSA-9933237;R-HSA-9932449;R-HSA-9932832;R-HSA-9932448;R-HSA-9932843;R-HSA-9932440
R-HSA-9668328	Sealing of the nuclear envelope (NE) by ESCRT-III	1	39	1	113	0.00242839	0.964627	0.967814	6	7	0.000450045	9606	Homo sapiens	CHMP6	Q96FZ7	CHMP6	Q9H444	R-HSA-9668419;R-HSA-9668389;R-HSA-9668405;R-HSA-9668395;R-HSA-9668415;R-HSA-9668398
R-HSA-877312	Regulation of IFNG signaling	1	16	1	127	0.000996264	0.964627	0.967814	3	4	0.000257169	9606	Homo sapiens	IFNGR2	P38484	CARD9	P63165	R-HSA-877308;R-HSA-877269;R-HSA-877281
R-HSA-437239	Recycling pathway of L1	1	55	2	93	0.00342466	0.964627	0.967814	8	14	0.00090009	9606	Homo sapiens	AP2A2	O94973	MAPK3;SH3GL1	P28482;Q99962	R-HSA-445079;R-HSA-555065;R-HSA-443783;R-HSA-445077;R-HSA-392749;R-HSA-445071;R-HSA-392748;R-HSA-374696
R-HSA-180910	Vpr-mediated nuclear import of PICs	0	44	2	100	0.00273973	0.964627	0.967814	1	2	0.000128584	9606	Homo sapiens			MBD3;SMARCD2	P52294	R-HSA-180627
R-HSA-351202	Metabolism of polyamines	1	67	3	83	0.00417186	0.964627	0.967814	7	17	0.00109297	9606	Homo sapiens	OAZ3	Q9UMX2	SNX21;OAZ3;OAZ3	P11926;P17707;O14977;Q96A70	R-HSA-353125;R-HSA-350567;R-HSA-350598;R-HSA-351222;R-HSA-70692;R-HSA-350578;R-HSA-350600
R-HSA-5626978	TNFR1-mediated ceramide production	0	6	1	137	0.000373599	0.964627	0.967814	1	3	0.000192876	9606	Homo sapiens			GABARAP	Q92636	R-HSA-5626988
R-HSA-5690714	CD22 mediated BCR regulation	0	72	1	73	0.00448319	0.964627	0.967814	1	4	0.000257169	9606	Homo sapiens			PSAP	P07948	R-HSA-5690702
R-HSA-912694	Regulation of IFNA/IFNB signaling	0	28	2	114	0.00174346	0.964627	0.967814	1	5	0.000321461	9606	Homo sapiens			SIRPA;SIRPA	Q06124	R-HSA-997309
R-HSA-8875878	MET promotes cell motility	0	45	1	103	0.00280199	0.964627	0.967814	2	12	0.000771506	9606	Homo sapiens			FYN	P12931;Q05397	R-HSA-8874083;R-HSA-8874079
R-HSA-187577	SCF(Skp2)-mediated degradation of p27/p21	0	52	1	100	0.00323786	0.964627	0.967814	1	7	0.000450045	9606	Homo sapiens			SERTAD1	P61024	R-HSA-187545
R-HSA-9659379	Sensory processing of sound	0	87	4	56	0.00541719	0.965452	0.967814	8	13	0.000835798	9606	Homo sapiens			BMP1;CARD9;LRP1;MXRA8	Q9NPB3;29108	R-HSA-9663363;R-HSA-9662114;R-HSA-9667809;R-HSA-9662096;R-HSA-9664214;R-HSA-9659380;R-HSA-9659515;R-HSA-9663785
R-HSA-9678110	Attachment and Entry	0	20	2	127	0.00124533	0.965452	0.967814	1	10	0.000642921	9606	Homo sapiens			ASPSCR1;UBXN6	P55072	R-HSA-9686699
R-HSA-2871809	FCERI mediated Ca+2 mobilization	0	129	2	16	0.00803238	0.966258	0.967814	3	11	0.000707214	9606	Homo sapiens			BMP1;LRP1	29108	R-HSA-2730872;R-HSA-74448;R-HSA-169683
R-HSA-9033241	Peroxisomal protein import	0	67	1	82	0.00417186	0.966258	0.967814	2	26	0.0016716	9606	Homo sapiens			CCT6B	O00628	R-HSA-9033499;R-HSA-9033232
R-HSA-6811558	PI5P, PP2A and IER3 Regulate PI3K/AKT Signaling	3	137	2	165	0.00853051	0.967008	0.967814	4	7	0.000450045	9606	Homo sapiens	FLT3LG;FYN;MAPK3	P27361;P49771;P06241	CYTH1;FYN	P31749	R-HSA-2316434;R-HSA-6811504;R-HSA-6811472;R-HSA-6811454
R-HSA-9706369	Negative regulation of FLT3	1	20	3	127	0.00124533	0.967045	0.967814	12	12	0.000771506	9606	Homo sapiens	FLT3LG	P49771	FYN;MAPK3;FYN	P22681;Q12913	R-HSA-9706293;R-HSA-9706354;R-HSA-9706323;R-HSA-9706364;R-HSA-9706350;R-HSA-9706287;R-HSA-9706319;R-HSA-9698408;R-HSA-9706328;R-HSA-9706298;R-HSA-9706330;R-HSA-9706315
R-HSA-427389	ERCC6 (CSB) and EHMT2 (G9a) positively regulate rRNA expression	1	47	2	112	0.00292653	0.967045	0.967814	2	4	0.000257169	9606	Homo sapiens	MBD3	O95983	MBD3;ZNF688	Q96KQ7	R-HSA-427404;R-HSA-427336
R-HSA-8964616	G beta:gamma signalling through CDC42	0	21	3	127	0.0013076	0.967045	0.967814	3	6	0.000385753	9606	Homo sapiens			CDC42EP2;HDAC7;TAX1BP3	Q13153;P60953	R-HSA-8964634;R-HSA-8964619;R-HSA-8964599
R-HSA-176033	Interactions of Vpr with host cellular proteins	0	47	2	100	0.00292653	0.967045	0.967814	1	4	0.000257169	9606	Homo sapiens			MBD3;SMARCD2	P52294	R-HSA-180627
R-HSA-5655253	Signaling by FGFR2 in disease	0	58	3	96	0.00361146	0.967045	0.967814	5	28	0.00180018	9606	Homo sapiens			FCGRT;CLEC14A;ZDHHC1	P42336;P21802;28815	R-HSA-8851710;R-HSA-5655245;R-HSA-2033474;R-HSA-8853320;R-HSA-2033472
R-HSA-9818030	NFE2L2 regulating tumorigenic genes	0	17	1	132	0.00105853	0.967045	0.967814	2	12	0.000771506	9606	Homo sapiens			SPNS1	P10415;Q07817	R-HSA-9796055;R-HSA-9796043
R-HSA-9818027	NFE2L2 regulating anti-oxidant/detoxification enzymes	0	40	1	111	0.00249066	0.967045	0.967814	1	28	0.00180018	9606	Homo sapiens			JDP2	P18848	R-HSA-9761815
R-HSA-9734767	Developmental Cell Lineages	3	249	3	45	0.0155044	0.96759	0.967814	7	17	0.00109297	9606	Homo sapiens	GSC;RNASE1	P07998;ENST00000397967;ENST00000238558	BMP1;LRP1;TNFAIP6	P09038;29108	R-HSA-9820464;R-HSA-9911214;R-HSA-9909325;R-HSA-9727359;R-HSA-9911210;R-HSA-9727354;R-HSA-9727355
R-HSA-983712	Ion channel transport	3	208	7	94	0.0129514	0.96759	0.967814	20	51	0.0032789	9606	Homo sapiens	CLCA1;MCOLN1;ATP6V0D1	Q9GZU1;P61421;A8K7I4	S100A13;BMP1;LGALS9;TMEM9B;VSIG4;LRP1;ATP6V0D1	29036;P51790;Q9HD20;Q15904;29108	R-HSA-2744361;R-HSA-427910;R-HSA-9701141;R-HSA-2730664;R-HSA-9659568;R-HSA-418309;R-HSA-2855020;R-HSA-3295579;R-HSA-2685505;R-HSA-9701055;R-HSA-936802;R-HSA-2684901;R-HSA-936895;R-HSA-2731002;R-HSA-5252133;R-HSA-5333671;R-HSA-5692462;R-HSA-2744242;R-HSA-418365;R-HSA-936883
R-HSA-9627069	Regulation of the apoptosome activity	1	13	3	139	0.000809465	0.967814	0.967814	2	6	0.000385753	9606	Homo sapiens	MAPK3	P27361	HTRA3;HTRA3;HTRA3	P98170	R-HSA-9627089;R-HSA-9627078
R-HSA-2197563	NOTCH2 intracellular domain regulates transcription	0	16	3	133	0.000996264	0.967814	0.967814	1	9	0.000578629	9606	Homo sapiens			EGFL7;TIMP3;VASN	Q04721	R-HSA-2197588
R-HSA-8851680	Butyrophilin (BTN) family interactions	1	12	1	138	0.000747198	0.968565	0.968565	2	8	0.000514337	9606	Homo sapiens	CD209	Q9NNX6	RNMTL1	Q8WVV5	R-HSA-8851988;R-HSA-8851018
R-HSA-8866907	Activation of the TFAP2 (AP-2) family of transcription factors	0	12	1	139	0.000747198	0.968565	0.968565	1	4	0.000257169	9606	Homo sapiens			LENG1	O95619	R-HSA-8864595
R-HSA-400511	Synthesis, secretion, and inactivation of Glucose-dependent Insulinotropic Polypeptide (GIP)	0	21	1	127	0.0013076	0.968565	0.968565	1	7	0.000450045	9606	Homo sapiens			SSBP4	P61371	R-HSA-400500
R-HSA-1059683	Interleukin-6 signaling	0	17	4	134	0.00105853	0.968565	0.968565	2	20	0.00128584	9606	Homo sapiens			SIRPA;FYN;SIRPA;FYN	P22681;Q06124	R-HSA-1112690;R-HSA-1112708
R-HSA-5637815	Signaling by Ligand-Responsive EGFR Variants in Cancer	0	26	3	126	0.00161893	0.968565	0.968565	2	23	0.00147872	9606	Homo sapiens			FYN;AP2A2;FYN	P22681;P29353	R-HSA-1225947;R-HSA-1225949
R-HSA-1236382	Constitutive Signaling by Ligand-Responsive EGFR Cancer Variants	0	26	3	126	0.00161893	0.968565	0.968565	2	23	0.00147872	9606	Homo sapiens			FYN;AP2A2;FYN	P22681;P29353	R-HSA-1225947;R-HSA-1225949
R-HSA-5673001	RAF/MAP kinase cascade	8	309	7	324	0.0192403	0.969199	0.969199	33	75	0.00482191	9606	Homo sapiens	APBB1IP;FAM108A1;MAP2K2;FLT3LG;FYN;RGL1;MAPK3;GRIN2D	P36507;P49771;P27361;P06241;Q96GS6;O15399;Q7Z5R6;Q9NZL6	AKR1C1;SUFU;MAP2K2;MAPK3;KEAP1;SPNS1;CCDC94	P04049;P26045;Q15121;P15056;Q07817;Q7Z569	R-HSA-8867654;R-HSA-5672980;R-HSA-5674132;R-HSA-5672978;R-HSA-5674130;R-HSA-5674387;R-HSA-5674385;R-HSA-9635739;R-HSA-9653595;R-HSA-9635743;R-HSA-8867658;R-HSA-9657603;R-HSA-5675206;R-HSA-5672965;R-HSA-5674373;R-HSA-9657606;R-HSA-5674496;R-HSA-5672972;R-HSA-9657608;R-HSA-5672973;R-HSA-9660557;R-HSA-5672969;R-HSA-9647991;R-HSA-5675376;R-HSA-5675198;R-HSA-5674366;R-HSA-9647994;R-HSA-9657599;R-HSA-5…
R-HSA-8964572	Lipid particle organization	0	9	5	139	0.000560399	0.969298	0.969298	2	5	0.000321461	9606	Homo sapiens			TMEM203;ASNA1;MFSD5;C17orf62;AGTRAP	Q7Z5P4;Q9Y5L2	R-HSA-8858270;R-HSA-8862380
R-HSA-2730905	Role of LAT2/NTAL/LAB on calcium mobilization	1	107	0	44	0.00666252	0.969298	0.969298	1	7	0.000450045	9606	Homo sapiens	FYN				R-HSA-2730860
R-HSA-8868766	rRNA processing in the mitochondrion	1	47	4	104	0.00292653	0.970014	0.970014	2	7	0.000450045	9606	Homo sapiens	RNMTL1	Q9HC36	AGTRAP;RNMTL1;CMTM3;AGTRAP	Q9HC36;Q6IN84	R-HSA-6793122;R-HSA-6793096
R-HSA-9824585	Regulation of MITF-M-dependent genes involved in pigmentation	1	53	3	104	0.00330012	0.970014	0.970014	5	23	0.00147872	9606	Homo sapiens	SMARCD2	Q92925	RHBDF1;GIPC1;MAPK3	P17643;Q16539	R-HSA-9855910;R-HSA-9824981;R-HSA-9825847;R-HSA-9824593;R-HSA-9824579
R-HSA-6804116	TP53 Regulates Transcription of Genes Involved in G1 Cell Cycle Arrest	1	20	0	137	0.00124533	0.970014	0.970014	2	17	0.00109297	9606	Homo sapiens	ZNF385A				R-HSA-6803388;R-HSA-6803801
R-HSA-2132295	MHC class II antigen presentation	4	137	6	229	0.00853051	0.970133	0.970133	10	26	0.0016716	9606	Homo sapiens	ACTR1A;KIF3B;CTSH;AP2A2	P61163;O94973;O15066;P09668	TCTN3;FUCA2;TIMP3;NAGLU;COPE;SH3GL1	P27824;P13284;Q99962	R-HSA-2130640;R-HSA-2213248;R-HSA-2130706;R-HSA-8951500;R-HSA-2130725;R-HSA-2130486;R-HSA-2130504;R-HSA-2213240;R-HSA-2130349;R-HSA-2130478
R-HSA-444209	Free fatty acid receptors	0	28	5	122	0.00174346	0.970714	0.970714	2	5	0.000321461	9606	Homo sapiens			TMEM203;PEX16;LTC4S;MFSD5;AGTRAP	O14843;O15552	R-HSA-444047;R-HSA-444171
R-HSA-9931530	Phosphorylation and nuclear translocation of the CRY:PER:kinase complex	0	16	2	140	0.000996264	0.970714	0.970714	1	4	0.000257169	9606	Homo sapiens			PDE9A;PDE9A	Q49AN0	R-HSA-9909392
R-HSA-8866904	Negative regulation of activity of TFAP2 (AP-2) family transcription factors	0	11	1	145	0.000684932	0.970714	0.970714	1	6	0.000385753	9606	Homo sapiens			TMEM184A	Q96SI1	R-HSA-8864361
R-HSA-5467340	AXIN missense mutants destabilize the destruction complex	0	14	4	141	0.000871731	0.971397	0.971397	1	1	6.42921e-05	9606	Homo sapiens			SNX24;FRAT1;TAX1BP3;KEAP1	P25054;Q5JTC6;P49841;P48729	R-HSA-4839734
R-HSA-210991	Basigin interactions	0	26	3	129	0.00161893	0.971397	0.971397	3	10	0.000642921	9606	Homo sapiens			CLEC14A;C17orf62;TMEM184A	28815;P16150;Q03135	R-HSA-204465;R-HSA-204549;R-HSA-204485
R-HSA-9717207	Sensory perception of sweet, bitter, and umami (glutamate) taste	0	137	2	14	0.00853051	0.971397	0.971397	3	21	0.00135014	9606	Homo sapiens			BMP1;LRP1	29108	R-HSA-9717383;R-HSA-9717395;R-HSA-9717215
R-HSA-1614558	Degradation of cysteine and homocysteine	0	53	4	99	0.00330012	0.971397	0.971397	1	22	0.00141443	9606	Homo sapiens			AGTRAP;KAZ;OBFC1;AGTRAP	Q99757	R-HSA-9035484
R-HSA-418885	DCC mediated attractive signaling	1	19	2	139	0.00118306	0.972065	0.972065	9	12	0.000771506	9606	Homo sapiens	FYN	P06241-1	ARAP1;FYN	P16333;Q05397	R-HSA-373716;R-HSA-418868;R-HSA-418850;R-HSA-418865;R-HSA-374701;R-HSA-418874;R-HSA-418858;R-HSA-373720;R-HSA-418856
R-HSA-4839735	Signaling by AXIN mutants	0	15	4	141	0.000933998	0.972065	0.972065	1	2	0.000128584	9606	Homo sapiens			SNX24;FRAT1;TAX1BP3;KEAP1	P25054;Q5JTC6;P49841;P48729	R-HSA-4839734
R-HSA-9755779	SARS-CoV-2 targets host intracellular signalling and regulatory pathways	0	19	1	140	0.00118306	0.972065	0.972065	1	5	0.000321461	9606	Homo sapiens			TMEM184A	Q03135	R-HSA-9754518
R-HSA-196807	Nicotinate metabolism	0	75	2	79	0.00466999	0.972065	0.972065	1	28	0.00180018	9606	Homo sapiens			BSCL2;FAM176B	Q9H1U9	R-HSA-9938195
R-HSA-9839373	Signaling by TGFBR3	2	54	5	184	0.00336239	0.972641	0.972641	16	23	0.00147872	9606	Homo sapiens	GIPC1;B9D2	O14908;P01137	MMP2;TIMP3;GIPC1;HDAC7;TNFAIP6	P09038;Q9BXK1;Q03167;P16035	R-HSA-9839381;R-HSA-9839378;R-HSA-9839379;R-HSA-9839376;R-HSA-9839377;R-HSA-9839358;R-HSA-9839390;R-HSA-9839388;R-HSA-9839384;R-HSA-9839367;R-HSA-9839396;R-HSA-9839363;R-HSA-9839402;R-HSA-9839371;R-HSA-9839368;R-HSA-9839401
R-HSA-9646399	Aggrephagy	0	47	5	114	0.00292653	0.973353	0.973353	2	15	0.000964382	9606	Homo sapiens			SH3GL1;PINK1;ASPSCR1;PINK1;UBXN6	P55072;O60260	R-HSA-9646354;R-HSA-9641089
R-HSA-8853659	RET signaling	1	43	3	123	0.00267746	0.973353	0.973353	3	24	0.00154301	9606	Homo sapiens	DOK1	Q99704	SIRPA;SIRPA;AP2A2	Q06124;P29353	R-HSA-8855508;R-HSA-8855617;R-HSA-8853737
R-HSA-417957	P2Y receptors	0	18	1	136	0.0011208	0.973353	0.973353	1	13	0.000835798	9606	Homo sapiens			ORAI1	P43657	R-HSA-417890
R-HSA-4086400	PCP/CE pathway	4	86	6	294	0.00535492	0.973828	0.973828	14	24	0.00154301	9606	Homo sapiens	WNT11;SMURF2;RHOC;AP2A2	O94973;P61586;O96014;Q9HAU4	TMEM9B;CARD9;RHOC;SMURF2;MAPK3;LRRC6	O14641;Q14160;Q9Y4D1;Q9ULK5	R-HSA-3858491;R-HSA-3858489;R-HSA-5140747;R-HSA-3858495;R-HSA-4551555;R-HSA-5138441;R-HSA-3858482;R-HSA-3858480;R-HSA-5138433;R-HSA-4608854;R-HSA-4608852;R-HSA-5138459;R-HSA-4551571;R-HSA-4608862
R-HSA-5668541	TNFR2 non-canonical NF-kB pathway	4	91	10	302	0.00566625	0.973828	0.973828	18	44	0.00282885	9606	Homo sapiens	CD40;MIIP;TNFRSF8;TNFSF9;TNFRSF1B	P28908;P41273;P25942-1;P20333	CYB5D2;TIMM13;CD40;TNFSF9;DOLK;CYB561;TNFRSF8;EFNB1;KEAP1;TSKS	Q99558;Q92838;Q07011;Q13114;O95407;P32971	R-HSA-5668534;R-HSA-5669012;R-HSA-5668404;R-HSA-5676597;R-HSA-5668467;R-HSA-5668414;R-HSA-8858475;R-HSA-199404;R-HSA-5668454;R-HSA-5668481;R-HSA-5668545;R-HSA-5668417;R-HSA-8856189;R-HSA-5675948;R-HSA-5607721;R-HSA-5668520;R-HSA-5607722;R-HSA-5669097
R-HSA-210993	Tie2 Signaling	0	23	3	141	0.00143213	0.973975	0.973975	2	14	0.00090009	9606	Homo sapiens			SIRPA;SIRPA;AP2A2	Q06124;P29353	R-HSA-204873;R-HSA-204861
R-HSA-1660499	Synthesis of PIPs at the plasma membrane	1	69	1	93	0.00429639	0.973975	0.973975	3	33	0.00212164	9606	Homo sapiens	PI4K2A	Q9BTU6	DBN1	P60484	R-HSA-199456;R-HSA-1676149;R-HSA-1675780
R-HSA-6782315	tRNA modification in the nucleus and cytosol	0	74	1	82	0.00460772	0.973975	0.973975	2	38	0.0024431	9606	Homo sapiens			CD40	Q6YHU6	R-HSA-9024159;R-HSA-9024161
R-HSA-9758274	Regulation of NF-kappa B signaling	0	20	2	145	0.00124533	0.974582	0.974582	5	11	0.000707214	9606	Homo sapiens			WNT2B;KEAP1	O14920;Q70UQ0	R-HSA-9749494;R-HSA-9749505;R-HSA-9750946;R-HSA-9750226;R-HSA-9749487
R-HSA-8939246	RUNX1 regulates transcription of genes involved in differentiation of myeloid cells	0	11	2	146	0.000684932	0.974582	0.974582	1	7	0.000450045	9606	Homo sapiens			ENG;MRC2	P17931	R-HSA-8938382
R-HSA-2586552	Signaling by Leptin	0	13	5	145	0.000809465	0.975176	0.975176	4	19	0.00122155	9606	Homo sapiens			SIRPA;MMP2;PINK1;LMO2;SIRPA	P40763;Q06124	R-HSA-2671868;R-HSA-2671839;R-HSA-2730595;R-HSA-2671747
R-HSA-4641258	Degradation of DVL	0	44	2	119	0.00273973	0.975176	0.975176	1	7	0.000450045	9606	Homo sapiens			CARD9;SMURF2	O14641	R-HSA-4641147
R-HSA-1362277	Transcription of E2F targets under negative control by DREAM complex	0	25	1	140	0.00155666	0.975176	0.975176	1	12	0.000771506	9606	Homo sapiens			TNFRSF8	Q99741	R-HSA-8961619
R-HSA-8856688	Golgi-to-ER retrograde transport	3	148	8	175	0.00921544	0.975671	0.975671	10	18	0.00115726	9606	Homo sapiens	ACTR1A;KIF3B;COPE	P61163;O15066;O14579	BSCL2;TMEM9B;IFNGR2;CD40;BSCL2;MFSD5;C17orf60;CYB561	O75396;Q12981;Q92538;Q9NZ43;Q9P2W9	R-HSA-6811415;R-HSA-8849350;R-HSA-6811412;R-HSA-6811427;R-HSA-6811426;R-HSA-6811423;R-HSA-6811422;R-HSA-6811418;R-HSA-8849353;R-HSA-6811417
R-HSA-5610780	Degradation of GLI1 by the proteasome	1	49	1	110	0.00305106	0.975755	0.975755	6	6	0.000385753	9606	Homo sapiens	SUFU	Q9UMX1	PI4K2A	Q96J02	R-HSA-5610741;R-HSA-5610758;R-HSA-5610742;R-HSA-5610737;R-HSA-5610735;R-HSA-5610760
R-HSA-380994	ATF4 activates genes in response to endoplasmic reticulum stress	0	34	4	130	0.00211706	0.975755	0.975755	6	7	0.000450045	9606	Homo sapiens			TNFAIP6;JUND;JDP2;IGF1	P08833;P10145;P18848;P35638;P18847	R-HSA-517731;R-HSA-1791180;R-HSA-1791107;R-HSA-1791056;R-HSA-1791095;R-HSA-1791173
R-HSA-192905	vRNP Assembly	0	14	4	149	0.000871731	0.975755	0.975755	1	2	0.000128584	9606	Homo sapiens			GABARAP;CYTH1;MAP2K2;FYN	P07900;O00410	R-HSA-192830
R-HSA-6811434	COPI-dependent Golgi-to-ER retrograde traffic	2	107	8	141	0.00666252	0.976225	0.976225	8	11	0.000707214	9606	Homo sapiens	KIF3B;COPE	O15066;O14579	BSCL2;TMEM9B;IFNGR2;CD40;BSCL2;MFSD5;C17orf60;CYB561	O75396;Q12981;Q92538;Q9NZ43;Q9P2W9	R-HSA-6811415;R-HSA-6811412;R-HSA-6811427;R-HSA-6811426;R-HSA-6811423;R-HSA-6811422;R-HSA-6811418;R-HSA-6811417
R-HSA-2168880	Scavenging of heme from plasma	1	106	0	54	0.00660025	0.976321	0.976321	2	12	0.000771506	9606	Homo sapiens	LRP1				R-HSA-2168897;R-HSA-2230983
R-HSA-418038	Nucleotide-like (purinergic) receptors	0	23	1	136	0.00143213	0.976321	0.976321	1	15	0.000964382	9606	Homo sapiens			ORAI1	P43657	R-HSA-417890
R-HSA-70326	Glucose metabolism	0	131	2	33	0.00815691	0.976321	0.976321	2	40	0.00257169	9606	Homo sapiens			SUFU;FAM176B	Q16822;O43826	R-HSA-198513;R-HSA-372819
R-HSA-9865881	Complex III assembly	0	30	3	143	0.001868	0.976874	0.976874	2	10	0.000642921	9606	Homo sapiens			FYN;MXRA8;ZNF688	P14927;Q6DKK2	R-HSA-9906042;R-HSA-9866104
R-HSA-2122948	Activated NOTCH1 Transmits Signal to the Nucleus	0	32	4	131	0.00199253	0.976874	0.976874	4	21	0.00135014	9606	Homo sapiens			PTPRZ1;PI4K2A;EGFL7;FAM176B	Q96J02;Q12860;P80370	R-HSA-1980125;R-HSA-1980130;R-HSA-1980128;R-HSA-373706
R-HSA-9648025	EML4 and NUDC in mitotic spindle formation	2	121	1	128	0.00753425	0.977162	0.977162	2	5	0.000321461	9606	Homo sapiens	B9D2;MAD1L1	Q9BPU9;Q9Y6D9	GIPC1	Q9Y266	R-HSA-9648114;R-HSA-156682
R-HSA-2559584	Formation of Senescence-Associated Heterochromatin Foci (SAHF)	0	17	1	151	0.00105853	0.977414	0.977414	1	2	0.000128584	9606	Homo sapiens			C2orf65	P20700	R-HSA-4647594
R-HSA-5624958	ARL13B-mediated ciliary trafficking of INPP5E	0	3	4	160	0.0001868	0.977414	0.977414	1	4	0.000257169	9606	Homo sapiens			CMTM3;GIMAP1;NINJ2;PRG4	Q3SXY8	R-HSA-5624953
R-HSA-9614657	FOXO-mediated transcription of cell death genes	2	23	3	224	0.00143213	0.978064	0.978064	6	15	0.000964382	9606	Homo sapiens	PINK1	Q9BXM7;ENSG00000158828	JDP2;FYN;HDAC7	P48023;P35638;P41182	R-HSA-9622627;R-HSA-9621270;R-HSA-9622667;R-HSA-9621289;R-HSA-9622604;R-HSA-9614669
R-HSA-9748784	Drug ADME	3	238	0	81	0.0148194	0.978176	0.978176	3	121	0.00777935	9606	Homo sapiens	AKR1C1;SLC29A3;CNDP2				R-HSA-9753632;R-HSA-9754929;R-HSA-9758682
R-HSA-350054	Notch-HLH transcription pathway	2	28	0	225	0.00174346	0.978932	0.978932	1	2	0.000128584	9606	Homo sapiens	HDAC7				R-HSA-350058
R-HSA-192105	Synthesis of bile acids and bile salts	2	110	5	137	0.00684932	0.978932	0.978932	19	83	0.00533625	9606	Homo sapiens	AKR1C1	P17516;Q04828	FBLN2;CREB5;AKR1C1;EGFL7;NPC2	16113;P51857;Q9H2F3	R-HSA-192067;R-HSA-192160;R-HSA-193824;R-HSA-192033;R-HSA-192097;R-HSA-192036;R-HSA-193800;R-HSA-191983;R-HSA-193746;R-HSA-192051;R-HSA-193841;R-HSA-193781;R-HSA-193755;R-HSA-192123;R-HSA-193816;R-HSA-193758;R-HSA-193821;R-HSA-193789;R-HSA-192061
R-HSA-5693548	Sensing of DNA Double Strand Breaks	0	15	3	153	0.000933998	0.978959	0.978959	3	9	0.000578629	9606	Homo sapiens			MBD3;BMP1;SMARCD2	P52292;O60934	R-HSA-5684006;R-HSA-75174;R-HSA-5684008
R-HSA-9673324	WNT5:FZD7-mediated leishmania damping	0	20	6	150	0.00124533	0.97945	0.97945	3	9	0.000578629	9606	Homo sapiens			CREB5;MAPK8IP1;CREB5;MAPK8IP1;JUND;JDP2	P45983;P05412	R-HSA-9673284;R-HSA-9673322;R-HSA-9673789
R-HSA-9664420	Killing mechanisms	0	20	6	150	0.00124533	0.97945	0.97945	3	9	0.000578629	9606	Homo sapiens			CREB5;MAPK8IP1;CREB5;MAPK8IP1;JUND;JDP2	P45983;P05412	R-HSA-9673284;R-HSA-9673322;R-HSA-9673789
R-HSA-69052	Switching of origins to a post-replicative state	0	81	2	101	0.00504359	0.97993	0.97993	4	10	0.000642921	9606	Homo sapiens			OBFC1;TNFRSF8	Q99741;O75496	R-HSA-69299;R-HSA-69015;R-HSA-69005;R-HSA-69006
R-HSA-982772	Growth hormone receptor signaling	1	29	3	143	0.00180573	0.97993	0.97993	7	28	0.00180018	9606	Homo sapiens	MAPK3	P27361	PTPRH;TIMP3;PSAP	P10912;P07948;P78536	R-HSA-1362485;R-HSA-1168789;R-HSA-1362465;R-HSA-982792;R-HSA-1168777;R-HSA-1168456;R-HSA-1168459
R-HSA-418889	Caspase activation via Dependence Receptors in the absence of ligand	0	12	2	157	0.000747198	0.97993	0.97993	2	8	0.000514337	9606	Homo sapiens			GIPC1;ZNF688	Q9Y5V3;Q9UKG1	R-HSA-373717;R-HSA-374699
R-HSA-375165	NCAM signaling for neurite out-growth	2	70	3	183	0.00435866	0.980171	0.980171	9	23	0.00147872	9606	Homo sapiens	FYN;MAPK3	P27361;P06241	FYN;CYB561;FYN	P06241;Q05397;P18433	R-HSA-392053;R-HSA-392054;R-HSA-392051;R-HSA-198756;R-HSA-391868;R-HSA-391871;R-HSA-391865;R-HSA-391867;R-HSA-391866
R-HSA-9028731	Activated NTRK2 signals through FRS2 and FRS3	0	16	5	154	0.000996264	0.980398	0.980398	2	7	0.000450045	9606	Homo sapiens			CREB5;SIRPA;MIIP;TSPAN4;SIRPA	O43559;Q06124	R-HSA-9031981;R-HSA-9032402
R-HSA-198323	AKT phosphorylates targets in the cytosol	0	16	1	155	0.000996264	0.980398	0.980398	1	9	0.000578629	9606	Homo sapiens			JUND	Q00987	R-HSA-198599
R-HSA-75105	Fatty acyl-CoA biosynthesis	0	78	2	90	0.00485679	0.980398	0.980398	2	25	0.0016073	9606	Homo sapiens			UBE2J2;TMEM184A	A1L3X0;Q4G176	R-HSA-5696007;R-HSA-548815
R-HSA-983695	Antigen activates B Cell Receptor (BCR) leading to generation of second messengers	2	103	3	154	0.00641345	0.980568	0.980568	8	26	0.0016716	9606	Homo sapiens	ORAI1;FYN	Q96D31;P06241	BMP1;ARAP1;LRP1	29108;P16333	R-HSA-169683;R-HSA-74448;R-HSA-983709;R-HSA-9606151;R-HSA-434798;R-HSA-2089943;R-HSA-1168376;R-HSA-434700
R-HSA-6803529	FGFR2 alternative splicing	0	28	3	145	0.00174346	0.980856	0.980856	1	4	0.000257169	9606	Homo sapiens			F13A1;LMO2;LMO2	Q6NXG1;P52272	R-HSA-6803527
R-HSA-9675136	Diseases of DNA Double-Strand Break Repair	0	41	1	136	0.00255293	0.980856	0.980856	2	9	0.000578629	9606	Homo sapiens			KEAP1	Q86YC2	R-HSA-9709601;R-HSA-9701199
R-HSA-69618	Mitotic Spindle Checkpoint	2	111	5	162	0.00691158	0.980957	0.980957	6	7	0.000450045	9606	Homo sapiens	B9D2;MAD1L1	Q9BPU9;Q9Y6D9	MAD1L1;BMP1;LENG1;KEAP1;CCDC94	Q9Y6D9;Q13257	R-HSA-141409;R-HSA-141431;R-HSA-141429;R-HSA-141422;R-HSA-141439;R-HSA-141437
R-HSA-199418	Negative regulation of the PI3K/AKT network	3	145	3	192	0.00902864	0.981136	0.981136	5	10	0.000642921	9606	Homo sapiens	FLT3LG;FYN;MAPK3	P27361;P49771;P06241	CYTH1;FYN;DBN1	P31749;P60484	R-HSA-2316434;R-HSA-199456;R-HSA-6811504;R-HSA-6811472;R-HSA-6811454
R-HSA-445355	Smooth Muscle Contraction	0	61	4	110	0.00379826	0.981303	0.981303	4	16	0.00102867	9606	Homo sapiens			BMP1;ELMO1;LRP1;FAM176B	P04083;29108;P07355	R-HSA-74448;R-HSA-5263633;R-HSA-5263628;R-HSA-445704
R-HSA-1502540	Signaling by Activin	1	19	1	155	0.00118306	0.981303	0.981303	2	10	0.000642921	9606	Homo sapiens	MAPK3	P27361	CREB5	P19883	R-HSA-173488;R-HSA-2473184
R-HSA-111933	Calmodulin induced events	0	43	3	130	0.00267746	0.981303	0.981303	3	23	0.00147872	9606	Homo sapiens			MBD3;IFNGR2;SMARCD2	P52292;P13861	R-HSA-9619127;R-HSA-112282;R-HSA-9668558
R-HSA-9717189	Sensory perception of taste	0	147	2	23	0.00915318	0.981303	0.981303	3	25	0.0016073	9606	Homo sapiens			BMP1;LRP1	29108	R-HSA-9717383;R-HSA-9717395;R-HSA-9717215
R-HSA-8849469	PTK6 Regulates RTKs and Their Effectors AKT1 and DOK1	2	11	3	243	0.000684932	0.981713	0.981713	7	8	0.000514337	9606	Homo sapiens	DOK1;ARAP1	Q96P48;Q99704	CYTH1;FYN;FYN	P31749;P22681	R-HSA-8848774;R-HSA-8848818;R-HSA-8848864;R-HSA-8848751;R-HSA-8848829;R-HSA-8848873;R-HSA-8848776
R-HSA-5467337	APC truncation mutants have impaired AXIN binding	0	14	4	163	0.000871731	0.98174	0.98174	1	1	6.42921e-05	9606	Homo sapiens			CARD9;SNX24;FRAT1;KEAP1	O15169;Q5JTC6;P49841;P48729	R-HSA-4791278
R-HSA-8849468	PTK6 Regulates Proteins Involved in RNA Processing	0	7	6	168	0.000435866	0.98174	0.98174	6	7	0.000450045	9606	Homo sapiens			BMP7;GAS7;MAPK3;ZNF688;FYN;RPH3AL	P23246;Q5VWX1;O75525;Q07666	R-HSA-8849463;R-HSA-8849042;R-HSA-8848993;R-HSA-8848975;R-HSA-8848939;R-HSA-8849032
R-HSA-4839744	Signaling by APC mutants	0	14	4	163	0.000871731	0.98174	0.98174	1	2	0.000128584	9606	Homo sapiens			CARD9;SNX24;FRAT1;KEAP1	O15169;Q5JTC6;P49841;P48729	R-HSA-4791278
R-HSA-156580	Phase II - Conjugation of compounds	4	259	2	141	0.016127	0.981901	0.981901	6	70	0.00450045	9606	Homo sapiens	TPST1;HPGDS;SULT1A2;CNDP2	Q96KP4;O60760;O60507;P50226	FCGRT;NPC2	16113;Q9NZ53	R-HSA-176609;R-HSA-176054;R-HSA-176646;R-HSA-1247910;R-HSA-8954262;R-HSA-176669
R-HSA-1445148	Translocation of SLC2A4 (GLUT4) to the plasma membrane	2	81	1	183	0.00504359	0.98208	0.98208	2	15	0.000964382	9606	Homo sapiens	KIF3B;ASPSCR1	O15066;Q9BZE9	UBXN6	Q9BZE9	R-HSA-1449574;R-HSA-2316347
R-HSA-2980766	Nuclear Envelope Breakdown	1	65	2	108	0.00404732	0.982166	0.982166	2	13	0.000835798	9606	Homo sapiens	DULLARD	O95476	BMP1;LRP1	29108	R-HSA-5223304;R-HSA-4419948
R-HSA-5655302	Signaling by FGFR1 in disease	0	49	2	129	0.00305106	0.982583	0.982583	4	35	0.00225023	9606	Homo sapiens			CLEC14A;ZDHHC1	P42336;28815	R-HSA-1839102;R-HSA-1839080;R-HSA-2023451;R-HSA-5655263
R-HSA-5627123	RHO GTPases activate PAKs	0	27	2	152	0.0016812	0.982989	0.982989	10	15	0.000964382	9606	Homo sapiens			TAX1BP3;DBN1	O75914;Q13153;Q13177;Q14247	R-HSA-8981931;R-HSA-5668932;R-HSA-5669250;R-HSA-5668947;R-HSA-442832;R-HSA-419232;R-HSA-2029460;R-HSA-2029456;R-HSA-5669240;R-HSA-8981926
R-HSA-72662	Activation of the mRNA upon binding of the cap-binding complex and eIFs, and subsequent binding to 43S	0	66	1	122	0.00410959	0.982989	0.982989	1	6	0.000385753	9606	Homo sapiens			LMO2	Q13541	R-HSA-72622
R-HSA-1483249	Inositol phosphate metabolism	1	90	1	85	0.00560399	0.982989	0.982989	3	71	0.00456474	9606	Homo sapiens	PLD3	Q96BZ4	GPR108	Q9H8X2	R-HSA-1855214;R-HSA-1855176;R-HSA-1855179
R-HSA-9617828	FOXO-mediated transcription of cell cycle genes	2	27	4	231	0.0016812	0.983139	0.983139	3	22	0.00141443	9606	Homo sapiens	KLF4	O43474;ENSG00000136826	CD14;CD14;MBD3;TMEM184A	O43474;Q03135	R-HSA-9625409;R-HSA-9624985;R-HSA-9625406
R-HSA-5619102	SLC transporter disorders	2	186	3	75	0.0115816	0.983139	0.983139	6	65	0.00417899	9606	Homo sapiens	SLC9A9;SLC29A3	Q9BZD2;Q8IVB4	BMP1;LRP1;SAR1A	29108;P78382	R-HSA-5651942;R-HSA-5626356;R-HSA-5628807;R-HSA-5625841;R-HSA-5661086;R-HSA-5626270
R-HSA-9615933	Postmitotic nuclear pore complex (NPC) reformation	0	32	2	155	0.00199253	0.983387	0.983387	1	10	0.000642921	9606	Homo sapiens			IL20RB;BSCL2	Q96HA1	R-HSA-9618378
R-HSA-1483206	Glycerophospholipid biosynthesis	6	222	11	306	0.0138232	0.98345	0.98345	22	134	0.00861515	9606	Homo sapiens	PLA2G15;PLA2G2A;PLA2G5;PLD3;PLD2	O14939;Q96BZ4;P14555;Q8IV08;Q8NCC3;P39877	TMEM203;AGTRAP;BMP1;VSIG4;TRIM50;LRP1;NINJ2;PITPNC1;GJA4;PEX11G;DOHH	O60733;Q9NQZ5;Q86UL3;Q8N661;Q9UKL6;Q6ZPD8;29108	R-HSA-1482679;R-HSA-1482868;R-HSA-8848580;R-HSA-8874435;R-HSA-8873794;R-HSA-8877153;R-HSA-1602398;R-HSA-1602417;R-HSA-1482778;R-HSA-1482907;R-HSA-1482776;R-HSA-1483142;R-HSA-549112;R-HSA-1482887;R-HSA-1602377;R-HSA-8952251;R-HSA-1482816;R-HSA-1602446;R-HSA-1602368;R-HSA-1483182;R-HSA-1602374;R-HSA-5333678
R-HSA-5099900	WNT5A-dependent internalization of FZD4	1	20	2	159	0.00124533	0.983775	0.983775	3	5	0.000321461	9606	Homo sapiens	AP2A2	O94973	CARD9;SMURF2	O14641	R-HSA-5138459;R-HSA-5138441;R-HSA-5138433
R-HSA-163560	Triglyceride catabolism	0	42	4	135	0.00261519	0.983775	0.983775	4	17	0.00109297	9606	Homo sapiens			NPC2;C17orf62;OAZ3;TMEM184A	16113;O60664;P15090;Q03135	R-HSA-8848355;R-HSA-163418;R-HSA-163432;R-HSA-163549
R-HSA-209543	p75NTR recruits signalling complexes	0	16	4	165	0.000996264	0.983775	0.983775	2	9	0.000578629	9606	Homo sapiens			GABARAP;SESN2;CD40;KEAP1	Q13501;Q9Y4K3	R-HSA-193694;R-HSA-193695
R-HSA-204005	COPII-mediated vesicle transport	2	78	7	197	0.00485679	0.983811	0.983811	11	16	0.00102867	9606	Homo sapiens	LMAN2;TRAPPC5	Q8IUR0;Q12907	MFSD5;SNX24;CYB561;C17orf62;SAR1A;PRG4;PTGES	O14653;O15155;Q9Y6B6;P48730	R-HSA-5694439;R-HSA-5694418;R-HSA-203973;R-HSA-5694417;R-HSA-5694446;R-HSA-5694527;R-HSA-204008;R-HSA-5694522;R-HSA-5694425;R-HSA-5694409;R-HSA-5694441
R-HSA-111461	Cytochrome c-mediated apoptotic response	1	15	4	169	0.000933998	0.984154	0.984154	5	12	0.000771506	9606	Homo sapiens	MAPK3	P27361	HTRA3;FYN;HTRA3;HTRA3	P99999;P98170	R-HSA-9627089;R-HSA-114261;R-HSA-9627078;R-HSA-114252;R-HSA-114254
R-HSA-111458	Formation of apoptosome	1	13	4	169	0.000809465	0.984154	0.984154	3	10	0.000642921	9606	Homo sapiens	MAPK3	P27361	HTRA3;FYN;HTRA3;HTRA3	P99999;P98170	R-HSA-9627089;R-HSA-9627078;R-HSA-114254
R-HSA-3215018	Processing and activation of SUMO	0	13	1	172	0.000809465	0.984154	0.984154	2	9	0.000578629	9606	Homo sapiens			CARD9	P63165	R-HSA-2990840;R-HSA-2990833
R-HSA-8985947	Interleukin-9 signaling	0	11	4	168	0.000684932	0.984154	0.984154	2	13	0.000835798	9606	Homo sapiens			MMP2;PINK1;LMO2;FYN	P40763;P23458	R-HSA-8985966;R-HSA-9011748
R-HSA-381042	PERK regulates gene expression	0	42	4	143	0.00261519	0.984524	0.984524	7	11	0.000707214	9606	Homo sapiens			TNFAIP6;JUND;JDP2;IGF1	P08833;P10145;P18848;P35638;P18847	R-HSA-517731;R-HSA-1791180;R-HSA-1791107;R-HSA-1791056;R-HSA-1791095;R-HSA-381128;R-HSA-1791173
R-HSA-8854214	TBC/RABGAPs	1	51	4	138	0.00317559	0.984524	0.984524	6	14	0.00090009	9606	Homo sapiens	GABARAP	O95166	GABARAP;TRAPPC5;FYN;KEAP1	Q9P2M4;Q3MII6;O75385;Q9P0N9;P27958;Q8TC07	R-HSA-8854759;R-HSA-8854612;R-HSA-8854290;R-HSA-8854302;R-HSA-8854588;R-HSA-8854329
R-HSA-1980145	Signaling by NOTCH2	0	41	4	139	0.00255293	0.984524	0.984524	6	22	0.00141443	9606	Homo sapiens			PTPRZ1;EGFL7;TIMP3;VASN	Q04721;Q12860	R-HSA-2220816;R-HSA-2197588;R-HSA-2974731;R-HSA-157640;R-HSA-157933;R-HSA-157629
R-HSA-9020933	Interleukin-23 signaling	0	11	3	172	0.000684932	0.984524	0.984524	3	12	0.000771506	9606	Homo sapiens			MMP2;PINK1;LMO2	P40763	R-HSA-8950780;R-HSA-8952823;R-HSA-8950583
R-HSA-70268	Pyruvate metabolism	1	96	2	94	0.00597758	0.984524	0.984524	3	31	0.00199306	9606	Homo sapiens	KAZ	Q7L5Y9	DNLZ;PINK1	Q9BYZ2	R-HSA-6807826;R-HSA-9861563;R-HSA-9861640
R-HSA-5654712	FRS-mediated FGFR4 signaling	0	28	5	154	0.00174346	0.984885	0.984885	2	9	0.000578629	9606	Homo sapiens			CREB5;SIRPA;MIIP;TSPAN4;SIRPA	O43559;Q06124	R-HSA-5654658;R-HSA-5654651
R-HSA-5654706	FRS-mediated FGFR3 signaling	0	27	5	154	0.0016812	0.984885	0.984885	2	9	0.000578629	9606	Homo sapiens			CREB5;SIRPA;MIIP;TSPAN4;SIRPA	O43559;Q06124	R-HSA-5654623;R-HSA-5654633
R-HSA-110313	Translesion synthesis by Y family DNA polymerases bypasses lesions on DNA template	0	48	2	139	0.00298879	0.984885	0.984885	4	28	0.00180018	9606	Homo sapiens			CREB5;ICAM2	Q9UI95;Q96PM5	R-HSA-5655142;R-HSA-110322;R-HSA-5655170;R-HSA-110316
R-HSA-9933946	Formation of the embryonic stem cell BAF (esBAF) complex	1	19	2	176	0.00118306	0.985238	0.985238	5	5	0.000321461	9606	Homo sapiens	SMARCD2	Q92925	HIC1;SMARCD2	Q8TAQ2;O14497;Q92922;Q12824;Q969G3	R-HSA-9934022;R-HSA-9934028;R-HSA-9934027;R-HSA-9934026;R-HSA-9934024
R-HSA-164938	Nef-mediates down modulation of cell surface receptors by recruiting them to clathrin adapters	1	22	2	164	0.00136986	0.985238	0.985238	7	15	0.000964382	9606	Homo sapiens	AP2A2	O94973	NECAP2;AP2A2	Q96CW1	R-HSA-167601;R-HSA-167537;R-HSA-167633;R-HSA-182198;R-HSA-182186;R-HSA-182171;R-HSA-167597
R-HSA-450520	HuR (ELAVL1) binds and stabilizes mRNA	0	12	2	168	0.000747198	0.985238	0.985238	3	7	0.000450045	9606	Homo sapiens			YIF1B;FYN	O75888;Q05655	R-HSA-450533;R-HSA-450595;R-HSA-450387
R-HSA-112382	Formation of RNA Pol II elongation complex	0	60	2	139	0.00373599	0.985583	0.985583	1	2	0.000128584	9606	Homo sapiens			MIIP;KEAP1	Q96JC9;P42568	R-HSA-112381
R-HSA-211897	Cytochrome P450 - arranged by substrate type	2	185	2	80	0.0115193	0.985965	0.985965	6	61	0.00392182	9606	Homo sapiens	CYP21A2;TBXAS1	P24557;P08686	NPC2;OAZ3	16113;P01189	R-HSA-192051;R-HSA-76500;R-HSA-192123;R-HSA-193964;R-HSA-193997;R-HSA-192061
R-HSA-5654693	FRS-mediated FGFR1 signaling	0	31	5	154	0.00193026	0.986249	0.986249	2	9	0.000578629	9606	Homo sapiens			CREB5;SIRPA;MIIP;TSPAN4;SIRPA	O43559;Q06124	R-HSA-5654571;R-HSA-5654584
R-HSA-9764790	Positive Regulation of CDH1 Gene Transcription	1	13	5	173	0.000809465	0.986249	0.986249	3	14	0.00090009	9606	Homo sapiens	KLF4	O43474	CD14;CD14;MBD3;HIC1;SMARCD2	O43474;O14497	R-HSA-9766293;R-HSA-9765330;R-HSA-9765326
R-HSA-9823739	Formation of the anterior neural plate	0	19	3	165	0.00118306	0.98657	0.98657	7	15	0.000964382	9606	Homo sapiens			MBD3;DDAH2;ZNF423	O60315;P48431;Q96K83	R-HSA-9832823;R-HSA-9832834;R-HSA-9832908;R-HSA-9832845;R-HSA-9833066;R-HSA-9832907;R-HSA-9832841
R-HSA-9694614	Attachment and Entry	0	27	4	160	0.0016812	0.98657	0.98657	4	11	0.000707214	9606	Homo sapiens			FCGRT;FAM176B;ASPSCR1;UBXN6	P09958;P55072;O14786	R-HSA-9694689;R-HSA-9694661;R-HSA-9699007;R-HSA-9698988
R-HSA-445989	TAK1-dependent IKK and NF-kappa-B activation	0	55	2	145	0.00342466	0.98657	0.98657	6	17	0.00109297	9606	Homo sapiens			WNT2B;KEAP1	O14920;Q70UQ0	R-HSA-9749494;R-HSA-5609665;R-HSA-9749505;R-HSA-9750946;R-HSA-9750226;R-HSA-9749487
R-HSA-9683610	Maturation of nucleoprotein	0	17	1	170	0.00105853	0.98657	0.98657	1	9	0.000578629	9606	Homo sapiens			FRAT1	P49841	R-HSA-9687724
R-HSA-196071	Metabolism of steroid hormones	1	75	8	109	0.00466999	0.986884	0.986884	14	43	0.00276456	9606	Homo sapiens	CYP21A2	P08686	TMEM203;CMTM3;GIMAP1;NPC2;OAZ3;C17orf62;COPE;AGTRAP	16113;P01189;Q8NBQ5;P49675	R-HSA-8951850;R-HSA-9705713;R-HSA-9705714;R-HSA-193064;R-HSA-193070;R-HSA-193964;R-HSA-193997;R-HSA-193073;R-HSA-196086;R-HSA-5693390;R-HSA-196126;R-HSA-469659;R-HSA-193054;R-HSA-193981
R-HSA-9762292	Regulation of CDH11 function	0	13	5	177	0.000809465	0.98719	0.98719	5	10	0.000642921	9606	Homo sapiens			BMP1;TAX1BP3;LRP1;HIC1;TAX1BP3	O60716;P35222;29108	R-HSA-9833671;R-HSA-9761421;R-HSA-9833674;R-HSA-9762282;R-HSA-9833672
R-HSA-9664323	FCGR3A-mediated IL10 synthesis	1	141	3	45	0.00877958	0.98719	0.98719	5	20	0.00128584	9606	Homo sapiens	FYN	P06241	BMP1;LRP1;IL10RB	P22301;29108	R-HSA-9664275;R-HSA-74448;R-HSA-169683;R-HSA-9664261;R-HSA-9664346
R-HSA-5654700	FRS-mediated FGFR2 signaling	0	34	5	154	0.00211706	0.98719	0.98719	2	9	0.000578629	9606	Homo sapiens			CREB5;SIRPA;MIIP;TSPAN4;SIRPA	O43559;Q06124	R-HSA-5654608;R-HSA-5654603
R-HSA-9013695	NOTCH4 Intracellular Domain Regulates Transcription	0	26	4	167	0.00161893	0.98719	0.98719	2	9	0.000578629	9606	Homo sapiens			DAB2;SMURF2;PHACTR2;DBN1	P62736;P84022	R-HSA-9605414;R-HSA-9604664
R-HSA-111997	CaM pathway	0	43	5	146	0.00267746	0.98719	0.98719	4	24	0.00154301	9606	Homo sapiens			MBD3;BMP1;IFNGR2;LRP1;SMARCD2	P52292;P13861;29108	R-HSA-74448;R-HSA-9619127;R-HSA-112282;R-HSA-9668558
R-HSA-1834941	STING mediated induction of host immune responses	0	24	2	167	0.0014944	0.98719	0.98719	1	19	0.00122155	9606	Homo sapiens			ENG;CCDC94	P19474	R-HSA-3134822
R-HSA-450341	Activation of the AP-1 family of transcription factors	1	12	5	180	0.000747198	0.98749	0.98749	5	5	0.000321461	9606	Homo sapiens	MAPK3	P27361	CREB5;CREB5;CREB5;JUND;JDP2	P01100;P15336;P05412	R-HSA-450292;R-HSA-450325;R-HSA-168053;R-HSA-168440;R-HSA-168136
R-HSA-75955	RNA Polymerase II Transcription Elongation	0	61	2	147	0.00379826	0.98749	0.98749	1	8	0.000514337	9606	Homo sapiens			MIIP;KEAP1	Q96JC9;P42568	R-HSA-112381
R-HSA-8854691	Interleukin-20 family signaling	2	29	8	255	0.00180573	0.987586	0.987586	50	56	0.00360036	9606	Homo sapiens	IL10RB;IL20RB	Q6UXL0;Q08334	SIRPA;IL20RB;MMP2;PINK1;LMO2;SIRPA;FYN;IL10RB	P40763;Q06124;P23458;Q9GZX6;Q9UHF4	R-HSA-8987150;R-HSA-8987266;R-HSA-8987141;R-HSA-8987012;R-HSA-8987015;R-HSA-8987014;R-HSA-8987270;R-HSA-8987033;R-HSA-8987161;R-HSA-448661;R-HSA-8987039;R-HSA-8982163;R-HSA-6784765;R-HSA-8982162;R-HSA-8982165;R-HSA-8987156;R-HSA-8987179;R-HSA-8987040;R-HSA-8987043;R-HSA-8987042;R-HSA-8987070;R-HSA-8987063;R-HSA-8987080;R-HSA-9009227;R-HSA-448708;R-HSA-8987084;R-HSA-8987214;R-HSA-8987202;R-HSA-898…
R-HSA-9856532	Mechanical load activates signaling by PIEZO1 and integrins in osteocytes	0	24	4	164	0.0014944	0.987782	0.987782	7	11	0.000707214	9606	Homo sapiens			BMP1;LRP1;CYTH1;FYN	P31749;29108	R-HSA-9906597;R-HSA-9855089;R-HSA-9905999;R-HSA-9905934;R-HSA-9857661;R-HSA-9905964;R-HSA-9857673
R-HSA-430116	GP1b-IX-V activation signalling	1	12	1	180	0.000747198	0.988068	0.988068	8	9	0.000578629	9606	Homo sapiens	DCN	P07359	MAP2K2	P04049	R-HSA-443831;R-HSA-430096;R-HSA-443439;R-HSA-430076;R-HSA-443418;R-HSA-443402;R-HSA-430073;R-HSA-114670
R-HSA-9754560	SARS-CoV-2 modulates autophagy	0	14	2	179	0.000871731	0.988068	0.988068	1	5	0.000321461	9606	Homo sapiens			PINK1;KEAP1	Q9GZQ8	R-HSA-9754775
R-HSA-8951430	RUNX3 regulates WNT signaling	0	10	2	183	0.000622665	0.988068	0.988068	1	5	0.000321461	9606	Homo sapiens			MBD3;SDF4	P01106	R-HSA-4411357
R-HSA-400508	Incretin synthesis, secretion, and inactivation	0	50	1	140	0.00311333	0.988068	0.988068	1	15	0.000964382	9606	Homo sapiens			SSBP4	P61371	R-HSA-400500
R-HSA-71387	Metabolism of carbohydrates and carbohydrate derivatives	10	478	11	328	0.0297634	0.988311	0.988311	44	244	0.0156873	9606	Homo sapiens	CHST7;NAGLU;CRYL1;MAN2B1;PGLS;HS6ST1;LYVE1;DCN;PAPSS2;GALK1	O95336;Q9Y2S2;O60243;P51570;Q9Y5Y7;Q9NS84;P07585;P54802;O95340;O00754	BSCL2;CTSH;SERTAD1;BMP1;SUFU;LRP1;FAM176B;ALDH16A1;DCN;ZNF688;ARMC5	O75063;Q9Y315;P07711;Q16822;O43826;Q8NHY0;Q8IVS8;29108	R-HSA-1971487;R-HSA-71296;R-HSA-1793176;R-HSA-1971482;R-HSA-1971483;R-HSA-2065233;R-HSA-1678742;R-HSA-70355;R-HSA-2160884;R-HSA-9605700;R-HSA-9940993;R-HSA-372819;R-HSA-9941312;R-HSA-2076419;R-HSA-2160892;R-HSA-6787321;R-HSA-453337;R-HSA-6799495;R-HSA-2022911;R-HSA-1889981;R-HSA-2018682;R-HSA-71588;R-HSA-1889978;R-HSA-2090038;R-HSA-9792568;R-HSA-9941305;R-HSA-1878002;R-HSA-2022065;R-HSA-2022063;R…
R-HSA-9670095	Inhibition of DNA recombination at telomere	0	47	1	149	0.00292653	0.988619	0.988619	1	4	0.000257169	9606	Homo sapiens			CARD9	Q9UER7	R-HSA-9007926
R-HSA-171319	Telomere Extension By Telomerase	0	34	1	165	0.00211706	0.988619	0.988619	1	10	0.000642921	9606	Homo sapiens			FAM43A	Q9BUR4	R-HSA-164616
R-HSA-5675221	Negative regulation of MAPK pathway	2	49	5	246	0.00305106	0.988797	0.988797	12	17	0.00109297	9606	Homo sapiens	MAP2K2;MAPK3	P36507;P27361	AKR1C1;SUFU;MAP2K2;KEAP1;CCDC94	P04049;P26045;P15056;Q7Z569	R-HSA-8867654;R-HSA-5675431;R-HSA-5674018;R-HSA-5674019;R-HSA-5675376;R-HSA-5674496;R-HSA-5675198;R-HSA-9635739;R-HSA-5675373;R-HSA-5675194;R-HSA-9635743;R-HSA-8867658
R-HSA-6809371	Formation of the cornified envelope	2	138	1	149	0.00859278	0.988797	0.988797	3	27	0.00173589	9606	Homo sapiens	KAZ;PCSK6	P29122;Q674X7	VASN	P22735	R-HSA-6814374;R-HSA-8849797;R-HSA-6810899
R-HSA-5467348	Truncations of AMER1 destabilize the destruction complex	0	14	4	184	0.000871731	0.988885	0.988885	1	1	6.42921e-05	9606	Homo sapiens			CARD9;SNX24;FRAT1;TAX1BP3	O15169;P25054;P49841;P48729	R-HSA-4839746
R-HSA-210990	PECAM1 interactions	1	14	3	182	0.000871731	0.989145	0.989145	7	7	0.000450045	9606	Homo sapiens	FYN	P06241	SIRPA;SIRPA;BSCL2	Q06124;P16284	R-HSA-210291;R-HSA-210290;R-HSA-210304;R-HSA-210294;R-HSA-210277;R-HSA-210283;R-HSA-210285
R-HSA-175474	Assembly Of The HIV Virion	0	27	5	168	0.0016812	0.989145	0.989145	8	16	0.00102867	9606	Homo sapiens			FCGRT;ODF3L2;ICAM2;DEFB1;DDX49	P09958;P04591;O60551;P05919	R-HSA-3149440;R-HSA-184323;R-HSA-3149432;R-HSA-3149433;R-HSA-184392;R-HSA-171288;R-HSA-3149454;R-HSA-187213
R-HSA-4839748	Signaling by AMER1 mutants	0	15	4	184	0.000933998	0.989145	0.989145	1	2	0.000128584	9606	Homo sapiens			CARD9;SNX24;FRAT1;TAX1BP3	O15169;P25054;P49841;P48729	R-HSA-4839746
R-HSA-168271	Transport of Ribonucleoproteins into the Host Nucleus	0	48	2	152	0.00298879	0.989145	0.989145	2	4	0.000257169	9606	Homo sapiens			MBD3;SMARCD2	P52294	R-HSA-168310;R-HSA-168297
R-HSA-264642	Acetylcholine Neurotransmitter Release Cycle	0	26	5	169	0.00161893	0.989145	0.989145	2	6	0.000385753	9606	Homo sapiens			RAB3IL1;GIMAP1;NINJ2;AGTRAP;DDX49	P20336;Q16623	R-HSA-372529;R-HSA-372505
R-HSA-418555	G alpha (s) signalling events	2	190	2	92	0.0118306	0.989467	0.989467	7	28	0.00180018	9606	Homo sapiens	RAMP2;GPBAR1	O60895;Q8TDU6	FYN;HPGDS	P12931;Q13370	R-HSA-379044;R-HSA-8964287;R-HSA-9705507;R-HSA-9624014;R-HSA-744887;R-HSA-744886;R-HSA-8964278
R-HSA-9034015	Signaling by NTRK3 (TRKC)	0	27	1	174	0.0016812	0.989888	0.989888	1	19	0.00122155	9606	Homo sapiens			FYN	P12931	R-HSA-9603419
R-HSA-68877	Mitotic Prometaphase	4	212	2	235	0.0132005	0.990091	0.990091	12	25	0.0016073	9606	Homo sapiens	ACTR1A;TSGA14;B9D2;MAD1L1	Q9BPU9;P61163;Q9BYV8;Q9Y6D9	CD40;GIPC1	Q9Y266;Q9NSG2	R-HSA-9648114;R-HSA-375302;R-HSA-2484822;R-HSA-156682;R-HSA-380316;R-HSA-380508;R-HSA-1638803;R-HSA-9853372;R-HSA-2468287;R-HSA-1638821;R-HSA-9851946;R-HSA-9853369
R-HSA-9615017	FOXO-mediated transcription of oxidative stress, metabolic and neuronal genes	2	49	6	238	0.00305106	0.990099	0.990099	5	34	0.00218593	9606	Homo sapiens	ABCA6	Q8N139;ENSG00000154262	CREB5;C20orf54;OAZ3;BSCL2;FYN;IGF1	P54252;P01189;P08833	R-HSA-9623427;R-HSA-9625091;R-HSA-9623072;R-HSA-9617927;R-HSA-9625092
R-HSA-199977	ER to Golgi Anterograde Transport	5	165	11	352	0.010274	0.990116	0.990116	22	39	0.00250739	9606	Homo sapiens	ACTR1A;LMAN2;TRAPPC5;COPE;CD55	P61163;Q8IUR0;P08174;Q12907;O14579	IFNGR2;CD40;BSCL2;MFSD5;C17orf60;SNX24;C17orf62;CYB561;SAR1A;PRG4;PTGES	O95249;O75396;O15155;Q92538;O14653;Q9Y6B6;P48730	R-HSA-6807877;R-HSA-6807875;R-HSA-5694418;R-HSA-203973;R-HSA-6807872;R-HSA-5694417;R-HSA-6809006;R-HSA-5694527;R-HSA-5694428;R-HSA-204008;R-HSA-6809003;R-HSA-5694522;R-HSA-5694425;R-HSA-6809015;R-HSA-5694439;R-HSA-6809011;R-HSA-6809010;R-HSA-5694446;R-HSA-5694415;R-HSA-6807864;R-HSA-5694409;R-HSA-5694441
R-HSA-390247	Beta-oxidation of very long chain fatty acids	0	44	3	152	0.00273973	0.990125	0.990125	2	13	0.000835798	9606	Homo sapiens			SCARA5;CYB561;PTGES	Q08426	R-HSA-6809264;R-HSA-6809263
R-HSA-390466	Chaperonin-mediated protein folding	1	96	4	113	0.00597758	0.990355	0.990355	15	19	0.00122155	9606	Homo sapiens	CCT6B	Q92526	PHACTR2;HTRA3;HTRA3;DBN1	P60709	R-HSA-6814119;R-HSA-8850534;R-HSA-390470;R-HSA-8850529;R-HSA-391266;R-HSA-389954;R-HSA-6814124;R-HSA-389961;R-HSA-8850539;R-HSA-6814121;R-HSA-6814120;R-HSA-390453;R-HSA-389970;R-HSA-8850527;R-HSA-390459
R-HSA-69541	Stabilization of p53	0	46	1	157	0.00286426	0.990355	0.990355	2	15	0.000964382	9606	Homo sapiens			JUND	Q00987	R-HSA-6804741;R-HSA-6804955
R-HSA-6783589	Interleukin-6 family signaling	0	30	6	177	0.001868	0.990355	0.990355	4	34	0.00218593	9606	Homo sapiens			SIRPA;FYN;SIRPA;FYN;C9orf98;HPGDS	P26441;Q06124;P15018;P22681	R-HSA-1112690;R-HSA-1112708;R-HSA-6783681;R-HSA-5696491
R-HSA-2408522	Selenoamino acid metabolism	1	182	0	15	0.0113325	0.990355	0.990355	2	33	0.00212164	9606	Homo sapiens	PAPSS2				R-HSA-2408540;R-HSA-2408525
R-HSA-6803204	TP53 Regulates Transcription of Genes Involved in Cytochrome C Release	0	33	1	170	0.00205479	0.990355	0.990355	1	25	0.0016073	9606	Homo sapiens			GABARAP	Q96A56	R-HSA-6799416
R-HSA-435368	Zinc efflux and compartmentalization by the SLC30 family	0	6	5	193	0.000373599	0.990581	0.990581	4	7	0.000450045	9606	Homo sapiens			LGALS9;CYB5D2;CD40;SAR1A;LYVE1	Q9Y6M5;Q8TAD4;Q8IWU4;Q9BRI3	R-HSA-435366;R-HSA-437136;R-HSA-435375;R-HSA-437085
R-HSA-164944	Nef and signal transduction	2	9	5	283	0.000560399	0.990693	0.990693	4	5	0.000321461	9606	Homo sapiens	ELMO1;FYN	P06241;Q92556	ELMO1;HDAC7;FYN;TAX1BP3;TNFAIP8L2	P06241;P63000;Q13177;P08631	R-HSA-200858;R-HSA-200952;R-HSA-164943;R-HSA-200908
R-HSA-5620924	Intraflagellar transport	1	56	5	167	0.00348692	0.991016	0.991016	9	12	0.000771506	9606	Homo sapiens	KIF3B	O15066	CRYL1;CD40;LMO2;BLOC1S2;RABEP2	Q96FT9;Q92973;Q96RY7;Q9NWB7;Q9HBG6	R-HSA-5617829;R-HSA-5624949;R-HSA-5624951;R-HSA-5625424;R-HSA-5625426;R-HSA-5625421;R-HSA-5617820;R-HSA-5624952;R-HSA-5625416
R-HSA-5578775	Ion homeostasis	1	64	3	137	0.00398506	0.991016	0.991016	9	17	0.00109297	9606	Homo sapiens	ORAI1	Q96D31	BMP1;LGALS9;LRP1	29108;P23634	R-HSA-427910;R-HSA-169683;R-HSA-418309;R-HSA-2855020;R-HSA-434798;R-HSA-2089943;R-HSA-425661;R-HSA-139854;R-HSA-5617178
R-HSA-8979227	Triglyceride metabolism	0	66	4	136	0.00410959	0.991016	0.991016	4	24	0.00154301	9606	Homo sapiens			NPC2;C17orf62;OAZ3;TMEM184A	16113;O60664;P15090;Q03135	R-HSA-8848355;R-HSA-163418;R-HSA-163432;R-HSA-163549
R-HSA-5368287	Mitochondrial translation	2	155	4	157	0.00965131	0.99107	0.99107	20	24	0.00154301	9606	Homo sapiens	MRPS18A;MRPL54	Q6P161;Q9NVS2	RNMTL1;C17orf62;AGTRAP;TSPAN33	P46199;Q9H2K0;Q96E11	R-HSA-9937719;R-HSA-5389842;R-HSA-5419281;R-HSA-9937394;R-HSA-5368279;R-HSA-9937374;R-HSA-5389848;R-HSA-9937724;R-HSA-5389849;R-HSA-9937403;R-HSA-5419261;R-HSA-9937415;R-HSA-5419264;R-HSA-9937412;R-HSA-5389857;R-HSA-5419271;R-HSA-5419273;R-HSA-5389839;R-HSA-5419279;R-HSA-5419277
R-HSA-5610783	Degradation of GLI2 by the proteasome	1	49	2	154	0.00305106	0.991226	0.991226	5	5	0.000321461	9606	Homo sapiens	SUFU	Q9UMX1	SNX24;FRAT1	P49841;P48729	R-HSA-5610757;R-HSA-5610717;R-HSA-5610718;R-HSA-5610745;R-HSA-5610730
R-HSA-2559585	Oncogene Induced Senescence	1	42	3	175	0.00261519	0.991226	0.991226	5	19	0.00122155	9606	Homo sapiens	MAPK3	P27361	SDF4;C17orf62;MAPK3	P50548;P14921	R-HSA-3200023;R-HSA-3209159;R-HSA-3209160;R-HSA-3209177;R-HSA-3132737
R-HSA-4411364	Binding of TCF/LEF:CTNNB1 to target gene promoters	0	10	2	193	0.000622665	0.991226	0.991226	1	4	0.000257169	9606	Homo sapiens			MBD3;SDF4	P01106	R-HSA-4411357
R-HSA-9828642	Respiratory syncytial virus genome transcription	0	18	3	183	0.0011208	0.991226	0.991226	1	7	0.000450045	9606	Homo sapiens			MAD1L1;FLYWCH2;MAP2K2	P11142	R-HSA-9828639
R-HSA-2032785	YAP1- and WWTR1 (TAZ)-stimulated gene expression	0	18	2	191	0.0011208	0.991431	0.991431	2	9	0.000578629	9606	Homo sapiens			JUND;KLF2	P28347;Q92831	R-HSA-2032794;R-HSA-2032775
R-HSA-9683686	Maturation of spike protein	0	13	4	191	0.000809465	0.991431	0.991431	1	8	0.000514337	9606	Homo sapiens			TCTN3;FUCA2;NAGLU;COPE	P27824	R-HSA-9683772
R-HSA-1614635	Sulfur amino acid metabolism	0	95	4	110	0.00591532	0.991431	0.991431	1	36	0.00231452	9606	Homo sapiens			AGTRAP;KAZ;OBFC1;AGTRAP	Q99757	R-HSA-9035484
R-HSA-181429	Serotonin Neurotransmitter Release Cycle	0	23	6	183	0.00143213	0.991632	0.991632	3	4	0.000257169	9606	Homo sapiens			RAB3IL1;GIMAP1;MFSD5;NINJ2;AGTRAP;DDX49	P20336;Q05940;Q16623	R-HSA-380901;R-HSA-380905;R-HSA-380586
R-HSA-8866376	Reelin signalling pathway	1	7	5	197	0.000435866	0.991632	0.991632	2	4	0.000257169	9606	Homo sapiens	FYN	P06241	DAB2;ARAP1;DAB2;FYN;SH3GL1	P06241;Q96B97	R-HSA-8855237;R-HSA-8855259
R-HSA-8985801	Regulation of cortical dendrite branching	0	4	4	199	0.000249066	0.991632	0.991632	1	2	0.000128584	9606	Homo sapiens			DOK1;ARAP1;KLHL35;ZNF688	O43639	R-HSA-8985812
R-HSA-3000170	Syndecan interactions	1	29	6	183	0.00180573	0.991632	0.991632	4	15	0.000964382	9606	Homo sapiens	B9D2	P01137	FCGRT;TNXB;TRAPPC5;FSTL1;PCOLCE;TNFAIP6	Q9Y296;P09038;P07996;P01137	R-HSA-2681675;R-HSA-2684507;R-HSA-2750177;R-HSA-2731078
R-HSA-9768727	Regulation of CDH1 posttranslational processing and trafficking to plasma membrane	2	40	8	261	0.00249066	0.991779	0.991779	12	14	0.00090009	9606	Homo sapiens	POMT1;PCSK6	Q9Y6A1;P29122	TCTN3;FUCA2;NAGLU;COPE;MAPK8IP1;FYN;C10orf47;PCDHGC3	A7KAX9;P27824;P12830;Q12955	R-HSA-9816277;R-HSA-9816276;R-HSA-9933380;R-HSA-9816273;R-HSA-9932162;R-HSA-9932913;R-HSA-9816275;R-HSA-9932352;R-HSA-9932988;R-HSA-9934330;R-HSA-9933194;R-HSA-9932344
R-HSA-5610785	GLI3 is processed to GLI3R by the proteasome	1	49	3	158	0.00305106	0.991827	0.991827	5	5	0.000321461	9606	Homo sapiens	SUFU	Q9UMX1	SUFU;SNX24;FRAT1	P10071;P49841;P48729	R-HSA-5610720;R-HSA-5610722;R-HSA-5610754;R-HSA-5610732;R-HSA-5610746
R-HSA-5694530	Cargo concentration in the ER	1	37	2	177	0.00230386	0.991827	0.991827	3	12	0.000771506	9606	Homo sapiens	LMAN2	Q12907	IFNGR2;MFSD5	O75396	R-HSA-5694415;R-HSA-5694428;R-HSA-5694522
R-HSA-425397	Transport of vitamins, nucleosides, and related molecules	1	110	5	99	0.00684932	0.991827	0.991827	6	41	0.00263598	9606	Homo sapiens	SLC29A3	Q9BZD2	BSCL2;SCARA5;SAR1A;TMEM184A;C10orf54	P78382;O00400;Q969S0	R-HSA-727759;R-HSA-727807;R-HSA-742354;R-HSA-727767;R-HSA-742373;R-HSA-727749
R-HSA-9833109	Evasion by RSV of host interferon responses	0	37	1	179	0.00230386	0.992018	0.992018	1	12	0.000771506	9606	Homo sapiens			HSPA12B	Q14258	R-HSA-9717525
R-HSA-167172	Transcription of the HIV genome	0	76	1	145	0.00473225	0.992018	0.992018	1	47	0.00302173	9606	Homo sapiens			MAD1L1	O00267	R-HSA-167153
R-HSA-5260271	Diseases of Immune System	1	47	4	172	0.00292653	0.992205	0.992205	6	14	0.00090009	9606	Homo sapiens	CD14	P08571	CD40;TNFRSF8;KEAP1;TSKS	O14920;Q13114	R-HSA-5602353;R-HSA-5602624;R-HSA-5228840;R-HSA-5262921;R-HSA-5602383;R-HSA-5602606
R-HSA-5602358	Diseases associated with the TLR signaling cascade	1	47	4	172	0.00292653	0.992205	0.992205	6	14	0.00090009	9606	Homo sapiens	CD14	P08571	CD40;TNFRSF8;KEAP1;TSKS	O14920;Q13114	R-HSA-5602353;R-HSA-5602624;R-HSA-5228840;R-HSA-5262921;R-HSA-5602383;R-HSA-5602606
R-HSA-5693616	Presynaptic phase of homologous DNA pairing and strand exchange	0	42	1	177	0.00261519	0.992205	0.992205	2	7	0.000450045	9606	Homo sapiens			LRRC6	O14757	R-HSA-5685230;R-HSA-5685242
R-HSA-8934593	Regulation of RUNX1 Expression and Activity	1	32	3	181	0.00199253	0.992205	0.992205	5	19	0.00122155	9606	Homo sapiens	H19	ENST00000414790	SIRPA;SIRPA;FYN	P12931;Q06124	R-HSA-8937728;R-HSA-8937744;R-HSA-8937682;R-HSA-8936068;R-HSA-8937767
R-HSA-5357769	Caspase activation via extrinsic apoptotic signalling pathway	1	32	2	189	0.00199253	0.992387	0.992387	3	17	0.00109297	9606	Homo sapiens	CD14	P08571	GIPC1;ZNF688	Q9Y5V3;Q9UKG1	R-HSA-373717;R-HSA-2562564;R-HSA-374699
R-HSA-76002	Platelet activation, signaling and aggregation	14	294	16	806	0.0183064	0.992556	0.992556	58	119	0.00765077	9606	Homo sapiens	CFD;F13A1;IGF1;RHOC;SEPP1;DCN;APBB1IP;CLEC3B;PSAP;TIMP3;PHACTR2;FYN;B9D2;MAPK3	P07602;P07359;P05019;P27361;O75167;P35625;Q7Z5R6;P00746;P49908;P06241;P00488;P61586;P01137;P05452	BMP1;MAPK3;TCTN1;AP2A2;FYN;ASAP3;TMEM203;ARAP1;FUCA2;RHBDF1;FSTL1;LRP1;VIT;MAP2K2;FYN;PROCR	P04049;Q16539;P56945;P46108;P25116;Q05397;P29353;Q12846;29108;P11021	R-HSA-443910;R-HSA-418176;R-HSA-443905;R-HSA-429441;R-HSA-354060;R-HSA-428941;R-HSA-443402;R-HSA-481044;R-HSA-430096;R-HSA-354066;R-HSA-354077;R-HSA-354073;R-HSA-443418;R-HSA-418200;R-HSA-354087;R-HSA-428961;R-HSA-442273;R-HSA-377644;R-HSA-114600;R-HSA-443439;R-HSA-377641;R-HSA-377640;R-HSA-418091;R-HSA-377643;R-HSA-9708859;R-HSA-443831;R-HSA-354097;R-HSA-442291;R-HSA-453183;R-HSA-139842;R-HSA-35…
R-HSA-983189	Kinesins	1	68	5	145	0.00423412	0.992565	0.992565	6	14	0.00090009	9606	Homo sapiens	KIF3B	O15066	MAD1L1;OBFC1;S100A13;TNFRSF8;KIF3B	Q92845;Q9HAQ2;Q02224;Q9Y496	R-HSA-984733;R-HSA-983259;R-HSA-984775;R-HSA-984708;R-HSA-983266;R-HSA-984689
R-HSA-9828211	Regulation of TBK1, IKK蔚-mediated activation of IRF3, IRF7 upon TLR3 ligation	0	11	6	199	0.000684932	0.992565	0.992565	1	3	0.000192876	9606	Homo sapiens			PLTP;DUS3L;PAPSS2;PEX16;ODF3L2;BSCL2	Q96CV9	R-HSA-9828209
R-HSA-9824272	Somitogenesis	0	53	1	157	0.00330012	0.992565	0.992565	4	19	0.00122155	9606	Homo sapiens			IGFBP6	A6NI15	R-HSA-9824182;R-HSA-9824236;R-HSA-9824280;R-HSA-9824216
R-HSA-73893	DNA Damage Bypass	0	57	2	162	0.00354919	0.992565	0.992565	4	34	0.00218593	9606	Homo sapiens			CREB5;ICAM2	Q9UI95;Q96PM5	R-HSA-5655142;R-HSA-110322;R-HSA-5655170;R-HSA-110316
R-HSA-1433559	Regulation of KIT signaling	1	18	3	195	0.0011208	0.992739	0.992739	4	8	0.000514337	9606	Homo sapiens	FYN	P06241	FYN;FYN;SH3GL1	P22681;O15524	R-HSA-205319;R-HSA-1433506;R-HSA-1433410;R-HSA-205244
R-HSA-8949613	Cristae formation	0	33	6	183	0.00205479	0.992739	0.992739	1	2	0.000128584	9606	Homo sapiens			ARMC7;DNLZ;GPBAR1;CYB5D2;TMEM88;CYB561	P17152;Q9NX63;P38646	R-HSA-8949609
R-HSA-6807505	RNA polymerase II transcribes snRNA genes	2	95	1	225	0.00591532	0.992741	0.992741	11	11	0.000707214	9606	Homo sapiens	SNAPC4;SSU72	Q5SXM2;Q9NP77	CCDC94	P52747	R-HSA-6814549;R-HSA-6814885;R-HSA-6810239;R-HSA-6814559;R-HSA-6810238;R-HSA-6810235;R-HSA-6814555;R-HSA-6810234;R-HSA-6814554;R-HSA-6810233;R-HSA-6807496
R-HSA-181430	Norepinephrine Neurotransmitter Release Cycle	0	30	6	183	0.001868	0.992909	0.992909	3	6	0.000385753	9606	Homo sapiens			RAB3IL1;GIMAP1;MFSD5;NINJ2;AGTRAP;DDX49	P20336;Q05940;Q16623	R-HSA-374899;R-HSA-372542;R-HSA-374922
R-HSA-9018678	Biosynthesis of specialized proresolving mediators (SPMs)	1	161	1	49	0.0100249	0.992909	0.992909	26	125	0.00803652	9606	Homo sapiens	LTC4S	Q16873	MAD1L1	P09917	R-HSA-9025995;R-HSA-9025996;R-HSA-9025999;R-HSA-266051;R-HSA-9018894;R-HSA-9020251;R-HSA-2161907;R-HSA-9026780;R-HSA-9026911;R-HSA-9020255;R-HSA-9026005;R-HSA-2161917;R-HSA-9027624;R-HSA-9020264;R-HSA-9018859;R-HSA-9018858;R-HSA-9027628;R-HSA-9018863;R-HSA-9020256;R-HSA-9020259;R-HSA-9026405;R-HSA-9024997;R-HSA-9020282;R-HSA-9027633;R-HSA-9020277;R-HSA-9020278
R-HSA-9679191	Potential therapeutics for SARS	4	168	3	286	0.0104608	0.993032	0.993032	6	36	0.00231452	9606	Homo sapiens	MBD3;IFNGR2;KEAP1;AP2A2	O94973;O95983;P38484;Q14145	PLD2;FCGRT;MAP2K2	P09958;P07437	R-HSA-9678561;R-HSA-9681616;R-HSA-9685830;R-HSA-9712274;R-HSA-9679787;R-HSA-9683546
R-HSA-2173788	Downregulation of TGF-beta receptor signaling	2	28	8	277	0.00174346	0.993036	0.993036	21	28	0.00180018	9606	Homo sapiens	SMURF2;B9D2	P01137;Q9HAU4	BSCL2;DAB2;SMURF2;CYTH1;LRP1;ZNF414;FYN;KLF2	Q9UNE7;Q9NYA4;Q15796;P84022;Q9HCE7;Q9HAU4;O15105	R-HSA-178178;R-HSA-2176416;R-HSA-2128994;R-HSA-178208;R-HSA-173542;R-HSA-2167876;R-HSA-178218;R-HSA-2187401;R-HSA-173483;R-HSA-2187368;R-HSA-173512;R-HSA-2127562;R-HSA-2167917;R-HSA-2187405;R-HSA-2187375;R-HSA-178189;R-HSA-2169046;R-HSA-2179291;R-HSA-2169050;R-HSA-2179293;R-HSA-2176445
R-HSA-9824878	Regulation of TBK1, IKK蔚 (IKBKE)-mediated activation of IRF3, IRF7	1	15	6	199	0.000933998	0.993237	0.993237	3	3	0.000192876	9606	Homo sapiens	CD14	P08571	PLTP;DUS3L;PAPSS2;PEX16;ODF3L2;BSCL2	Q96CV9	R-HSA-9823904;R-HSA-9823939;R-HSA-9823934
R-HSA-69481	G2/M Checkpoints	1	142	2	89	0.00884184	0.993237	0.993237	10	24	0.00154301	9606	Homo sapiens	MRC1	Q9HAW4	SUFU;LRRC6	P30307;O14757	R-HSA-75809;R-HSA-75010;R-HSA-69604;R-HSA-75028;R-HSA-176116;R-HSA-176298;R-HSA-6799246;R-HSA-75016;R-HSA-9029987;R-HSA-176318
R-HSA-9842860	Regulation of endogenous retroelements	2	113	0	204	0.00703611	0.99332	0.99332	3	17	0.00109297	9606	Homo sapiens	MBD3;SMARCD2				R-HSA-9842876;R-HSA-9845308;R-HSA-9727450
R-HSA-9701898	STAT3 nuclear events downstream of ALK signaling	0	19	2	198	0.00118306	0.993395	0.993395	2	11	0.000707214	9606	Homo sapiens			DOLK;EGLN2	Q16665;Q9NZQ7	R-HSA-9701569;R-HSA-9701562
R-HSA-9926550	Regulation of MITF-M-dependent genes involved in extracellular matrix, focal adhesion and epithelial-to-mesenchymal transition	0	23	4	191	0.00143213	0.993395	0.993395	3	22	0.00141443	9606	Homo sapiens			MBD3;DDAH2;TAX1BP3;PCDHGC3	P12830;P48431;P19022	R-HSA-9926529;R-HSA-9926527;R-HSA-9926523
R-HSA-432142	Platelet sensitization by LDL	0	23	5	194	0.00143213	0.99355	0.99355	6	9	0.000578629	9606	Homo sapiens			SIRPA;RHBDF1;SIRPA;MAPK3;BSCL2	Q06124;Q16539;P16284	R-HSA-432148;R-HSA-210294;R-HSA-210277;R-HSA-428961;R-HSA-432143;R-HSA-435244
R-HSA-5635838	Activation of SMO	0	20	10	195	0.00124533	0.99355	0.99355	4	9	0.000578629	9606	Homo sapiens			MAD1L1;LMO2;CRYBB1;CARD9;OBFC1;SNX24;IGFBP6;TNFRSF8;KIF3B;CCDC94	P48729;Q9Y496;O95995	R-HSA-5633040;R-HSA-5632668;R-HSA-5632671;R-HSA-5632667
R-HSA-5689603	UCH proteinases	1	84	0	184	0.00523039	0.99355	0.99355	1	11	0.000707214	9606	Homo sapiens	B9D2				R-HSA-2179291
R-HSA-6794362	Protein-protein interactions at synapses	2	93	4	225	0.00579078	0.993592	0.993592	11	33	0.00212164	9606	Homo sapiens	DLGAP1;GRIN2D	O14490;O15399	BMP7;LENG1;DLGAP1;DLGAP1	Q9BUH8;P78352	R-HSA-8849878;R-HSA-6794357;R-HSA-6794356;R-HSA-6797554;R-HSA-6794338;R-HSA-8849906;R-HSA-6794354;R-HSA-6794336;R-HSA-6794349;R-HSA-8849881;R-HSA-6794344
R-HSA-211000	Gene Silencing by RNA	0	119	3	105	0.00740971	0.993701	0.993701	1	40	0.00257169	9606	Homo sapiens			CD40;GALNTL1;EFNB1	O15397	R-HSA-5578712
R-HSA-8866911	TFAP2 (AP-2) family regulates transcription of cell cycle factors	0	6	2	211	0.000373599	0.993848	0.993848	1	4	0.000257169	9606	Homo sapiens			MBD3;SDF4	P01106	R-HSA-8865265
R-HSA-9664873	Pexophagy	0	13	4	208	0.000809465	0.993992	0.993992	6	13	0.000835798	9606	Homo sapiens			GABARAP;SESN2;PINK1;KEAP1	Q13501;Q14596;Q9GZQ8	R-HSA-9664867;R-HSA-9664881;R-HSA-9664880;R-HSA-9664871;R-HSA-9664855;R-HSA-9664892
R-HSA-425393	Transport of inorganic cations/anions and amino acids/oligopeptides	4	172	5	288	0.0107098	0.994168	0.994168	9	79	0.00507908	9606	Homo sapiens	SLC9A9;CTNS;SLC24A6;SLC1A7	O60931;Q6J4K2;Q8IVB4;O00341	BMP1;YIF1B;CD40;LRP1;CMTM2	P30825;29108;Q9H2J7	R-HSA-5340130;R-HSA-375776;R-HSA-425822;R-HSA-425678;R-HSA-428015;R-HSA-5626316;R-HSA-425965;R-HSA-425661;R-HSA-352059
R-HSA-159418	Recycling of bile acids and salts	0	39	4	187	0.00242839	0.99427	0.99427	1	17	0.00109297	9606	Homo sapiens			PEX16;CMTM3;NINJ2;SCAMP4	Q14973	R-HSA-194121
R-HSA-6807047	Cholesterol biosynthesis via desmosterol	0	14	8	207	0.000871731	0.994404	0.994404	2	4	0.000257169	9606	Homo sapiens			TMEM203;CD40;GIMAP1;LTC4S;NPC2;CYB561;NINJ2;SCAMP4	16113;Q15125	R-HSA-196417;R-HSA-195690
R-HSA-9648895	Response of EIF2AK1 (HRI) to heme deficiency	0	29	5	198	0.00180573	0.994404	0.994404	10	20	0.00128584	9606	Homo sapiens			ARMC7;LENG1;LMO2;JUND;JDP2	Q96RU7;P18848;P35638;P18847	R-HSA-9650722;R-HSA-9654752;R-HSA-9635927;R-HSA-9653893;R-HSA-9635915;R-HSA-9635912;R-HSA-9654792;R-HSA-9653742;R-HSA-9655086;R-HSA-381128
R-HSA-447041	CHL1 interactions	0	10	4	210	0.000622665	0.994404	0.994404	2	5	0.000321461	9606	Homo sapiens			MAD1L1;FLYWCH2;MAP2K2;FAM176B	P11142;O14786	R-HSA-445087;R-HSA-445083
R-HSA-211859	Biological oxidations	9	544	3	243	0.033873	0.994429	0.994429	14	190	0.0122155	9606	Homo sapiens	TPST1;HPGDS;ADH1C;CYP21A2;TBXAS1;CES3;SULT1A2;CNDP2	Q6UWW8;Q96KP4;O60760;P00325;P24557;P00326;O60507;P50226;P08686	FCGRT;NPC2;OAZ3	16113;Q9NZ53;P01189	R-HSA-176609;R-HSA-176646;R-HSA-8937442;R-HSA-193964;R-HSA-193997;R-HSA-192051;R-HSA-176054;R-HSA-1247910;R-HSA-76500;R-HSA-192123;R-HSA-71707;R-HSA-8954262;R-HSA-176669;R-HSA-192061
R-HSA-194441	Metabolism of non-coding RNA	0	67	1	176	0.00417186	0.994535	0.994535	1	6	0.000385753	9606	Homo sapiens			SF3B5	P62304;P62306;P14678	R-HSA-191790
R-HSA-191859	snRNP Assembly	0	67	1	176	0.00417186	0.994535	0.994535	1	6	0.000385753	9606	Homo sapiens			SF3B5	P62304;P62306;P14678	R-HSA-191790
R-HSA-983169	Class I MHC mediated antigen processing & presentation	8	404	8	341	0.0251557	0.99463	0.99463	19	52	0.00334319	9606	Homo sapiens	MRC2;TRIM50;SMURF2;NCF4;MRC1;KEAP1;CD14;UBE2J2	Q15080;Q8N2K1;P08571;Q9HAU4;Q9UBG0;P22897;Q14145;Q86XT4	FCGRT;TMEM203;GABARAP;SESN2;TPST1;IFNGR2;MFSD5;FAM176B	P55735;O75396;P61769;Q12846;P27797	R-HSA-8951595;R-HSA-983147;R-HSA-983146;R-HSA-983142;R-HSA-1236955;R-HSA-983140;R-HSA-8863914;R-HSA-983425;R-HSA-8863895;R-HSA-983422;R-HSA-8863858;R-HSA-1236967;R-HSA-983161;R-HSA-1236939;R-HSA-983157;R-HSA-983156;R-HSA-1236940;R-HSA-1236941;R-HSA-983152
R-HSA-5693579	Homologous DNA Pairing and Strand Exchange	0	45	2	192	0.00280199	0.994663	0.994663	3	10	0.000642921	9606	Homo sapiens			LRRC6;KEAP1	O14757;Q86YC2	R-HSA-5693620;R-HSA-5685230;R-HSA-5685242
R-HSA-186763	Downstream signal transduction	0	37	4	199	0.00230386	0.994663	0.994663	3	16	0.00102867	9606	Homo sapiens			SIRPA;SIRPA;FYN;FYN	P12931;Q06124;P56945	R-HSA-382052;R-HSA-186819;R-HSA-186778
R-HSA-1368108	BMAL1:CLOCK,NPAS2 activates circadian expression	0	41	1	186	0.00255293	0.994663	0.994663	1	18	0.00115726	9606	Homo sapiens			LRP1	Q9UK39	R-HSA-549424
R-HSA-3371497	HSP90 chaperone cycle for steroid hormone receptors (SHR) in the presence of ligand	1	76	0	155	0.00473225	0.994788	0.994788	1	22	0.00141443	9606	Homo sapiens	ACTR1A				R-HSA-5618080
R-HSA-3371453	Regulation of HSF1-mediated heat shock response	2	113	2	211	0.00703611	0.994799	0.994799	7	14	0.00090009	9606	Homo sapiens	HSPA12B;MAPK3	P27361;Q96MM6	FRAT1;RCVRN	P49841;Q53FT3	R-HSA-5251955;R-HSA-5251942;R-HSA-5251959;R-HSA-3371435;R-HSA-3371531;R-HSA-5252041;R-HSA-5252079
R-HSA-72165	mRNA Splicing - Minor Pathway	1	54	0	181	0.00336239	0.99491	0.99491	5	5	0.000321461	9606	Homo sapiens	SF3B5				R-HSA-75079;R-HSA-75081;R-HSA-75080;R-HSA-75083;R-HSA-75082
R-HSA-182971	EGFR downregulation	1	37	5	195	0.00230386	0.99491	0.99491	14	22	0.00141443	9606	Homo sapiens	SH3GL1	Q99961	CREB5;AKR1C1;FYN;FAM176B;FYN	P26045;O43597;P22681;Q15262	R-HSA-8867047;R-HSA-183072;R-HSA-8867044;R-HSA-8867041;R-HSA-182986;R-HSA-8951490;R-HSA-182990;R-HSA-183055;R-HSA-182988;R-HSA-183052;R-HSA-182994;R-HSA-183094;R-HSA-183002;R-HSA-183036
R-HSA-212676	Dopamine Neurotransmitter Release Cycle	0	28	6	205	0.00174346	0.995029	0.995029	3	5	0.000321461	9606	Homo sapiens			RAB3IL1;GIMAP1;MFSD5;NINJ2;AGTRAP;DDX49	P20336;Q05940;Q16623	R-HSA-380869;R-HSA-380574;R-HSA-372542
R-HSA-71403	Citric acid cycle (TCA cycle)	0	83	4	151	0.00516812	0.995029	0.995029	4	23	0.00147872	9606	Homo sapiens			BMP1;LRP1;FAM176B;PINK1	Q12931;P36957;29108	R-HSA-70994;R-HSA-71401;R-HSA-9853499;R-HSA-9853512
R-HSA-9931510	Phosphorylated BMAL1:CLOCK (ARNTL:CLOCK) activates expression of core clock genes	0	32	2	199	0.00199253	0.995029	0.995029	1	18	0.00115726	9606	Homo sapiens			PDE9A;PDE9A	Q49AN0	R-HSA-9925647
R-HSA-2894858	Signaling by NOTCH1 HD+PEST Domain Mutants in Cancer	2	68	2	264	0.00423412	0.995116	0.995116	2	21	0.00135014	9606	Homo sapiens	HDAC7	Q8WUI4;Q9UKV0	MBD3;SDF4	P01106	R-HSA-2220982;R-HSA-2220985
R-HSA-2644602	Signaling by NOTCH1 PEST Domain Mutants in Cancer	2	68	2	264	0.00423412	0.995116	0.995116	2	21	0.00135014	9606	Homo sapiens	HDAC7	Q8WUI4;Q9UKV0	MBD3;SDF4	P01106	R-HSA-2220982;R-HSA-2220985
R-HSA-2644606	Constitutive Signaling by NOTCH1 PEST Domain Mutants	2	68	2	264	0.00423412	0.995116	0.995116	2	21	0.00135014	9606	Homo sapiens	HDAC7	Q8WUI4;Q9UKV0	MBD3;SDF4	P01106	R-HSA-2220982;R-HSA-2220985
R-HSA-2894862	Constitutive Signaling by NOTCH1 HD+PEST Domain Mutants	2	68	2	264	0.00423412	0.995116	0.995116	2	21	0.00135014	9606	Homo sapiens	HDAC7	Q8WUI4;Q9UKV0	MBD3;SDF4	P01106	R-HSA-2220982;R-HSA-2220985
R-HSA-2644603	Signaling by NOTCH1 in Cancer	2	68	2	264	0.00423412	0.995116	0.995116	2	39	0.00250739	9606	Homo sapiens	HDAC7	Q8WUI4;Q9UKV0	MBD3;SDF4	P01106	R-HSA-2220982;R-HSA-2220985
R-HSA-373753	Nephrin family interactions	1	25	1	209	0.00155666	0.995145	0.995145	7	13	0.000835798	9606	Homo sapiens	FYN	P06241	FYN	P06241;Q9Y5K6	R-HSA-532603;R-HSA-373734;R-HSA-373747;R-HSA-8981534;R-HSA-451758;R-HSA-373724;R-HSA-373727
R-HSA-351906	Apoptotic cleavage of cell adhesion proteins	0	11	5	219	0.000684932	0.995145	0.995145	3	10	0.000642921	9606	Homo sapiens			TAX1BP3;OAZ3;HIC1;TAX1BP3;PCDHGC3	P12830;P32926;P35222	R-HSA-202939;R-HSA-202969;R-HSA-201631
R-HSA-193639	p75NTR signals via NF-kB	0	19	4	217	0.00118306	0.995145	0.995145	2	13	0.000835798	9606	Homo sapiens			GABARAP;SESN2;CD40;KEAP1	Q13501;Q9Y4K3	R-HSA-193694;R-HSA-193695
R-HSA-5684996	MAPK1/MAPK3 signaling	8	316	8	459	0.0196762	0.995236	0.995236	39	82	0.00527196	9606	Homo sapiens	APBB1IP;FAM108A1;MAP2K2;FLT3LG;FYN;RGL1;MAPK3;GRIN2D	P36507;P49771;P27361;P06241;Q96GS6;O15399;Q7Z5R6;Q9NZL6	AKR1C1;SUFU;MAP2K2;MAPK3;CD248;KEAP1;SPNS1;CCDC94	P04049;P26045;P27361;Q02750;P28482;Q15121;P15056;Q07817;Q7Z569	R-HSA-8867654;R-HSA-5672980;R-HSA-5674132;R-HSA-5672978;R-HSA-5674130;R-HSA-5674387;R-HSA-5674385;R-HSA-9635739;R-HSA-9653595;R-HSA-9635743;R-HSA-8867658;R-HSA-9657603;R-HSA-5675206;R-HSA-5672965;R-HSA-5674373;R-HSA-9657606;R-HSA-5674496;R-HSA-5672972;R-HSA-9657608;R-HSA-5672973;R-HSA-9660557;R-HSA-5672969;R-HSA-109857;R-HSA-109858;R-HSA-9647991;R-HSA-109860;R-HSA-109863;R-HSA-5675376;R-HSA-10986…
R-HSA-111471	Apoptotic factor-mediated response	1	23	6	213	0.00143213	0.995259	0.995259	12	28	0.00180018	9606	Homo sapiens	MAPK3	P27361	DERL2;HTRA3;FYN;HTRA3;HTRA3;AGTRAP	P99999;Q9NR28;P98170	R-HSA-9627106;R-HSA-9627107;R-HSA-114307;R-HSA-9627104;R-HSA-9627089;R-HSA-9627350;R-HSA-114261;R-HSA-9627078;R-HSA-9627369;R-HSA-114284;R-HSA-114252;R-HSA-114254
R-HSA-6783310	Fanconi Anemia Pathway	0	53	5	189	0.00330012	0.995259	0.995259	2	15	0.000964382	9606	Homo sapiens			VSIG4;DDAH2;SNX21;CD40;TSKS	O15360;Q0VG06;Q9NW38;Q9BXW9	R-HSA-6785126;R-HSA-6785594
R-HSA-9819196	Zygotic genome activation (ZGA)	0	26	3	204	0.00161893	0.995259	0.995259	2	17	0.00109297	9606	Homo sapiens			CMTM3;SH3GL1;SH3GL1	Q7L190;A8MZ59	R-HSA-9816389;R-HSA-9817942
R-HSA-69205	G1/S-Specific Transcription	0	43	3	191	0.00267746	0.995259	0.995259	3	28	0.00180018	9606	Homo sapiens			OBFC1;TNFRSF8;RAB4B	O75419;P09884;Q99741	R-HSA-8961915;R-HSA-8961632;R-HSA-8961619
R-HSA-1226099	Signaling by FGFR in disease	0	82	3	158	0.00510585	0.99537	0.99537	13	99	0.00636492	9606	Homo sapiens			FCGRT;CLEC14A;ZDHHC1	P42336;P21802;P22455;28815	R-HSA-5655252;R-HSA-1839102;R-HSA-5655285;R-HSA-2023451;R-HSA-2012086;R-HSA-5655263;R-HSA-8853320;R-HSA-1839080;R-HSA-2012074;R-HSA-8851710;R-HSA-5655245;R-HSA-2033474;R-HSA-2033472
R-HSA-5576891	Cardiac conduction	2	147	3	175	0.00915318	0.995413	0.995413	11	33	0.00212164	9606	Homo sapiens	KCNQ1;ORAI1	Q96D31;P51787	BMP1;LGALS9;LRP1	29108;P23634	R-HSA-427910;R-HSA-169683;R-HSA-418309;R-HSA-2855020;R-HSA-434798;R-HSA-2089943;R-HSA-5577213;R-HSA-425661;R-HSA-139854;R-HSA-5577050;R-HSA-5617178
R-HSA-4086398	Ca2+ pathway	1	81	3	151	0.00504359	0.995478	0.995478	10	27	0.00173589	9606	Homo sapiens	WNT11	O96014	BMP1;LRP1;MAPK8IP1	O43318;29108	R-HSA-2730872;R-HSA-4332390;R-HSA-4332356;R-HSA-4332388;R-HSA-4420052;R-HSA-3965444;R-HSA-4411402;R-HSA-3965446;R-HSA-3965447;R-HSA-3965441
R-HSA-9703465	Signaling by FLT3 fusion proteins	0	32	1	203	0.00199253	0.995478	0.995478	1	18	0.00115726	9606	Homo sapiens			ZDHHC1	P42336	R-HSA-9703434
R-HSA-76009	Platelet Aggregation (Plug Formation)	2	53	6	277	0.00330012	0.995509	0.995509	22	27	0.00173589	9606	Homo sapiens	APBB1IP;DCN	P07359;Q7Z5R6	ASAP3;ARAP1;FSTL1;AP2A2;FYN;FYN	P56945;P46108;Q05397;P29353	R-HSA-443910;R-HSA-354149;R-HSA-429415;R-HSA-354087;R-HSA-372705;R-HSA-432096;R-HSA-443905;R-HSA-429441;R-HSA-354060;R-HSA-377644;R-HSA-354124;R-HSA-377641;R-HSA-377640;R-HSA-377643;R-HSA-372693;R-HSA-354165;R-HSA-354097;R-HSA-354066;R-HSA-354077;R-HSA-372697;R-HSA-354073;R-HSA-429529
R-HSA-391251	Protein folding	1	102	4	147	0.00635118	0.995584	0.995584	15	28	0.00180018	9606	Homo sapiens	CCT6B	Q92526	PHACTR2;HTRA3;HTRA3;DBN1	P60709	R-HSA-6814119;R-HSA-8850534;R-HSA-390470;R-HSA-8850529;R-HSA-391266;R-HSA-389954;R-HSA-6814124;R-HSA-389961;R-HSA-8850539;R-HSA-6814121;R-HSA-6814120;R-HSA-390453;R-HSA-389970;R-HSA-8850527;R-HSA-390459
R-HSA-198933	Immunoregulatory interactions between a Lymphoid and a non-Lymphoid cell	7	249	4	442	0.0155044	0.995669	0.995669	11	44	0.00282885	9606	Homo sapiens	C3;CD40;SIGLEC11;ICAM2;SIGLEC1;CD34;LILRB5	P28906-1;Q9BZZ2;P25942-1;O75023;Q96RL6;P13598;P01024	AGTRAP;NINJ2;TMED1;PCDHGC3	Q15762;P12830;P15151;O95971	R-HSA-199043;R-HSA-5685607;R-HSA-199169;R-HSA-199079;R-HSA-199046;R-HSA-199014;R-HSA-199131;R-HSA-199050;R-HSA-199144;R-HSA-199518;R-HSA-199404
R-HSA-1234174	Cellular response to hypoxia	1	73	1	174	0.00454545	0.995687	0.995687	4	20	0.00128584	9606	Homo sapiens	EGLN2	Q96KS0	EGLN2	Q16665	R-HSA-1234177;R-HSA-1234166;R-HSA-1234181;R-HSA-1234165
R-HSA-202433	Generation of second messenger molecules	0	47	3	196	0.00292653	0.995687	0.995687	3	17	0.00109297	9606	Homo sapiens			ARAP1;FYN;FYN	P42768;O15117;P16333	R-HSA-430135;R-HSA-430180;R-HSA-430190
R-HSA-2500257	Resolution of Sister Chromatid Cohesion	2	135	1	202	0.00840598	0.995783	0.995783	7	13	0.000835798	9606	Homo sapiens	B9D2;MAD1L1	Q9BPU9;Q9Y6D9	CD40	Q9NSG2	R-HSA-2484822;R-HSA-1638803;R-HSA-2468287;R-HSA-9853372;R-HSA-1638821;R-HSA-9851946;R-HSA-9853369
R-HSA-1474244	Extracellular matrix organization	16	351	22	935	0.0218555	0.99591	0.99591	111	330	0.0212164	9606	Homo sapiens	TNXB;MMP2;ELN;ICAM2;PCOLCE;FBLN2;BMP7;DCN;ADAMTS5;ADAMTS2;BMP1;EMILIN2;B9D2;ELANE;FBN1	P18075;P35555;P13598;P15502;Q9BXX0;O95450;P13497;Q9UNA0;P08253;P07585;P08254;P01137;P98095;Q15113;P22105;P08246	BMP1;FBN1;TNXB;TIMP3;STAB1;PCOLCE;DCN;BMP1;FBLN2;FCGRT;ELN;ASNA1;EGFL7;MMP2;TRAPPC5;FSTL1;TNFSF9;LRP1;TSPAN14;TNFAIP6;BSCL2;PCDHGC3	P09958;P07996;P02751;P01137;P50281;Q9Y296;P09038;P08253;P09238;P39060;29108;P07585;P14543;P15502;P48509;Q9UBX5;P35555;P12830;P16284;P10451;P16035	R-HSA-3828025;R-HSA-1564179;R-HSA-1592349;R-HSA-1604368;R-HSA-2545196;R-HSA-1564184;R-HSA-1604360;R-HSA-3788075;R-HSA-1566981;R-HSA-1564164;R-HSA-1566979;R-HSA-3791149;R-HSA-2002440;R-HSA-2533950;R-HSA-2533944;R-HSA-1604359;R-HSA-2482180;R-HSA-1592371;R-HSA-1592362;R-HSA-2514790;R-HSA-2327909;R-HSA-1604690;R-HSA-2534248;R-HSA-2485111;R-HSA-2752125;R-HSA-1592398;R-HSA-2752115;R-HSA-1592387;R-HSA-2…
R-HSA-1483255	PI Metabolism	2	112	4	227	0.00697385	0.995956	0.995956	11	89	0.005722	9606	Homo sapiens	TNFAIP8L2;PI4K2A	Q9BTU6;Q6P589	AGTRAP;COPE;DBN1;SCAMP4	Q9NTJ5;P60484;Q6UWR7;Q8WTR4	R-HSA-1676185;R-HSA-8874470;R-HSA-199456;R-HSA-6814132;R-HSA-1676124;R-HSA-6814797;R-HSA-1676114;R-HSA-1676133;R-HSA-1676149;R-HSA-1675780;R-HSA-1675974
R-HSA-9818749	Regulation of NFE2L2 gene expression	0	9	3	229	0.000560399	0.995983	0.995983	4	7	0.000450045	9606	Homo sapiens			MBD3;SDF4;KEAP1	Q16236;P01106	R-HSA-9762100;R-HSA-9762097;R-HSA-9796060;R-HSA-9796046
R-HSA-210500	Glutamate Neurotransmitter Release Cycle	1	32	9	205	0.00199253	0.995983	0.995983	3	8	0.000514337	9606	Homo sapiens	SLC1A7	O00341	RAB3IL1;BMP1;LRP1;GIMAP1;ICAM2;NINJ2;S1PR2;AGTRAP;DDX49	O75915;P20336;29108;Q16623	R-HSA-210404;R-HSA-210426;R-HSA-210430
R-HSA-9604323	Negative regulation of NOTCH4 signaling	0	47	3	189	0.00292653	0.995983	0.995983	2	6	0.000385753	9606	Homo sapiens			CYTH1;ASPSCR1;FYN	P31749;Q9Y6A5	R-HSA-9604675;R-HSA-9604328
R-HSA-983170	Antigen Presentation: Folding, assembly and peptide loading of class I MHC	0	41	5	211	0.00255293	0.995983	0.995983	5	16	0.00102867	9606	Homo sapiens			FCGRT;GABARAP;SESN2;TPST1;FAM176B	P55735;P61769;P27797	R-HSA-983422;R-HSA-983146;R-HSA-983161;R-HSA-983142;R-HSA-983425
R-HSA-1489509	DAG and IP3 signaling	0	53	5	185	0.00330012	0.995983	0.995983	5	28	0.00180018	9606	Homo sapiens			MBD3;BMP1;IFNGR2;LRP1;SMARCD2	P52292;P13861;29108	R-HSA-74448;R-HSA-169683;R-HSA-9619127;R-HSA-112282;R-HSA-9668558
R-HSA-69273	Cyclin A/B1/B2 associated events during G2/M transition	0	39	1	212	0.00242839	0.995983	0.995983	1	35	0.00225023	9606	Homo sapiens			SUFU	P30307	R-HSA-170149
R-HSA-164952	The role of Nef in HIV-1 replication and disease pathogenesis	3	29	7	389	0.00180573	0.996054	0.996054	11	20	0.00128584	9606	Homo sapiens	ELMO1;FYN;AP2A2	O94973;P06241;Q92556	NECAP2;ELMO1;HDAC7;AP2A2;FYN;TAX1BP3;TNFAIP8L2	P06241;P63000;Q13177;Q96CW1;P08631	R-HSA-167601;R-HSA-167537;R-HSA-167633;R-HSA-182198;R-HSA-182186;R-HSA-182171;R-HSA-200858;R-HSA-200952;R-HSA-164943;R-HSA-167597;R-HSA-200908
R-HSA-9833110	RSV-host interactions	3	116	2	302	0.00722291	0.996054	0.996054	5	27	0.00173589	9606	Homo sapiens	MED11;CD209;CD14	P08571;Q9NNX6;Q9P086	HSPA12B;TRIM8	Q14258;O14933	R-HSA-9717525;R-HSA-9836227;R-HSA-9837376;R-HSA-9837231;R-HSA-9836857
R-HSA-1266695	Interleukin-7 signaling	0	31	6	212	0.00193026	0.996077	0.996077	4	26	0.0016716	9606	Homo sapiens			MMP2;PINK1;LMO2;FYN;AGTRAP;SMARCD2	P40763;P23458;P51532;P16871	R-HSA-8865605;R-HSA-1264832;R-HSA-8983077;R-HSA-8983078
R-HSA-6803205	TP53 regulates transcription of several additional cell death genes whose specific roles in p53-dependent apoptosis remain uncertain	0	28	6	214	0.00174346	0.996259	0.996259	5	19	0.00122155	9606	Homo sapiens			TRAPPC5;PINK1;PALM;IGFBP6;HDAC7;S1PR2	O15392;P53611;Q9BZR8;P41182;Q92597	R-HSA-6797763;R-HSA-5633314;R-HSA-6801101;R-HSA-6791323;R-HSA-6800250
R-HSA-193648	NRAGE signals death through JNK	0	64	3	179	0.00398506	0.996346	0.996346	5	7	0.000450045	9606	Homo sapiens			MAPK8IP1;MAPK8IP1;ZNF688	Q9Y5V3;P45983	R-HSA-193666;R-HSA-205075;R-HSA-205136;R-HSA-205115;R-HSA-205132
R-HSA-9006115	Signaling by NTRK2 (TRKB)	1	33	6	213	0.00205479	0.996432	0.996432	9	38	0.0024431	9606	Homo sapiens	FYN	P06241-1	CREB5;ELMO1;SIRPA;MIIP;TSPAN4;SIRPA	O43559;Q06124;Q8IZD9	R-HSA-9032761;R-HSA-9032601;R-HSA-9031981;R-HSA-9032798;R-HSA-9037040;R-HSA-9032402;R-HSA-9032532;R-HSA-9032582;R-HSA-9032502
R-HSA-72737	Cap-dependent Translation Initiation	0	130	1	126	0.00809465	0.996432	0.996432	1	18	0.00115726	9606	Homo sapiens			LMO2	Q13541	R-HSA-72622
R-HSA-68875	Mitotic Prophase	2	134	2	204	0.00834371	0.996436	0.996436	3	34	0.00218593	9606	Homo sapiens	DULLARD;MAPK3	O95476;P27361-3	BMP1;LRP1	29108	R-HSA-5223304;R-HSA-2422927;R-HSA-4419948
R-HSA-975957	Nonsense Mediated Decay (NMD) enhanced by the Exon Junction Complex (EJC)	1	124	1	137	0.00772105	0.996677	0.996677	3	5	0.000321461	9606	Homo sapiens	SMG6	Q86US8	GALK1	Q9NPJ4	R-HSA-927836;R-HSA-927830;R-HSA-927813
R-HSA-927802	Nonsense-Mediated Decay (NMD)	1	124	1	137	0.00772105	0.996677	0.996677	3	6	0.000385753	9606	Homo sapiens	SMG6	Q86US8	GALK1	Q9NPJ4	R-HSA-927836;R-HSA-927830;R-HSA-927813
R-HSA-4791275	Signaling by WNT in cancer	0	38	7	216	0.00236613	0.996677	0.996677	4	16	0.00102867	9606	Homo sapiens			FCGRT;CARD9;SNX24;FRAT1;WNT10B;TAX1BP3;KEAP1	P25054;O75197;Q5JTC6;P48729;O15169;P49841	R-HSA-4791278;R-HSA-4839746;R-HSA-5339711;R-HSA-4839734
R-HSA-166208	mTORC1-mediated signalling	0	28	2	220	0.00174346	0.996677	0.996677	2	8	0.000514337	9606	Homo sapiens			LMO2;HSPA12B	Q13541;O00418	R-HSA-165758;R-HSA-165708
R-HSA-9022699	MECP2 regulates neuronal receptors and channels	0	32	4	213	0.00199253	0.996755	0.996755	4	26	0.0016716	9606	Homo sapiens			GPIHBP1;SDF4;ORAI1;GJA4	P35372;P08581;Q7Z2K8;Q13507	R-HSA-9005994;R-HSA-8986940;R-HSA-9021948;R-HSA-9017921
R-HSA-77289	Mitochondrial Fatty Acid Beta-Oxidation	0	105	4	139	0.00653798	0.996755	0.996755	5	47	0.00302173	9606	Homo sapiens			AGTRAP;LMO2;SDF4;AGTRAP	Q96PE7;O14561;Q9UKL6;Q709F0;Q96CM8	R-HSA-5696004;R-HSA-8933547;R-HSA-5695989;R-HSA-5690043;R-HSA-71020
R-HSA-5625740	RHO GTPases activate PKNs	2	79	3	266	0.00491905	0.996792	0.996792	9	20	0.00128584	9606	Homo sapiens	RHOC	P08134;P61586	MBD3;SUFU;TAX1BP3	Q13153;P30307;O60341	R-HSA-5623622;R-HSA-5671749;R-HSA-5623632;R-HSA-5623667;R-HSA-419232;R-HSA-75016;R-HSA-5625870;R-HSA-5625849;R-HSA-5671737
R-HSA-2029482	Regulation of actin dynamics for phagocytic cup formation	2	158	2	199	0.00983811	0.996792	0.996792	7	24	0.00154301	9606	Homo sapiens	ELMO1;MAPK3	P27361;Q92556	PLD2;TAX1BP3	Q13153;P23528	R-HSA-2197697;R-HSA-2029454;R-HSA-2029469;R-HSA-2029467;R-HSA-399950;R-HSA-2029460;R-HSA-2029456
R-HSA-156711	Polo-like kinase mediated events	0	23	1	232	0.00143213	0.996831	0.996831	1	15	0.000964382	9606	Homo sapiens			SUFU	P30307	R-HSA-156678
R-HSA-5625886	Activated PKN1 stimulates transcription of AR (androgen receptor) regulated genes KLK2 and KLK3	0	48	1	199	0.00298879	0.996905	0.996905	2	11	0.000707214	9606	Homo sapiens			MBD3	O60341	R-HSA-5625870;R-HSA-5625849
R-HSA-9843940	Regulation of endogenous retroelements by KRAB-ZFP proteins	1	78	0	178	0.00485679	0.996977	0.996977	1	7	0.000450045	9606	Homo sapiens	MBD3				R-HSA-9842876
R-HSA-9830364	Formation of the nephric duct	0	31	8	216	0.00193026	0.997048	0.997048	10	19	0.00122155	9606	Homo sapiens			MBD3;WDR81;MMP2;TAX1BP3;TNFAIP6;HIC1;SSBP4;TAX1BP3	P09038;P23771;P35222;P48742;Q14508	R-HSA-9830373;R-HSA-9830372;R-HSA-9830423;R-HSA-9830356;R-HSA-9830418;R-HSA-9830368;R-HSA-9830371;R-HSA-9761170;R-HSA-9830365;R-HSA-9830668
R-HSA-9634638	Estrogen-dependent nuclear events downstream of ESR-membrane signaling	1	29	4	226	0.00180573	0.997048	0.997048	4	12	0.000771506	9606	Homo sapiens	MAPK3	P27361	CREB5;MAPK3;JUND;SPNS1	P01100;P10415;P19419	R-HSA-9625479;R-HSA-198731;R-HSA-9625465;R-HSA-9623999
R-HSA-168638	NOD1/2 Signaling Pathway	1	41	2	222	0.00255293	0.997048	0.997048	1	18	0.00115726	9606	Homo sapiens	CARD9	Q9H257	FAM124B;LENG1	Q9H257	R-HSA-741395
R-HSA-9930044	Nuclear RNA decay	1	39	2	223	0.00242839	0.997117	0.997117	9	15	0.000964382	9606	Homo sapiens	LRP1	Q13901	ERMAP;KEAP1	Q86VM9	R-HSA-9933575;R-HSA-9935282;R-HSA-9933585;R-HSA-9935824;R-HSA-9935837;R-HSA-9934763;R-HSA-9934522;R-HSA-9935290;R-HSA-9930056
R-HSA-6804760	Regulation of TP53 Activity through Methylation	0	23	1	230	0.00143213	0.997185	0.997185	3	12	0.000771506	9606	Homo sapiens			PRG4	Q8N0Z6	R-HSA-6804229;R-HSA-6804276;R-HSA-6804266
R-HSA-111996	Ca-dependent events	0	50	6	204	0.00311333	0.997185	0.997185	6	27	0.00173589	9606	Homo sapiens			MBD3;BMP1;IFNGR2;LRP1;MAPK3;SMARCD2	P52292;P28482;P13861;29108	R-HSA-74448;R-HSA-9619127;R-HSA-111881;R-HSA-111898;R-HSA-112282;R-HSA-9668558
R-HSA-202424	Downstream TCR signaling	0	99	4	175	0.00616438	0.997251	0.997251	5	24	0.00154301	9606	Homo sapiens			CARD9;CD40;FYN;DBN1	Q04759;Q9Y4K3;P60484;O95999	R-HSA-202466;R-HSA-199456;R-HSA-202489;R-HSA-202472;R-HSA-202328
R-HSA-15869	Metabolism of nucleotides	2	256	0	90	0.0159402	0.997292	0.997292	3	142	0.00912948	9606	Homo sapiens	TK2;C9orf98				R-HSA-110137;R-HSA-110138;R-HSA-109759
R-HSA-450282	MAPK targets/ Nuclear events mediated by MAP kinases	1	35	6	227	0.00217933	0.997315	0.997315	10	16	0.00102867	9606	Homo sapiens	MAPK3	P27361	CREB5;CREB5;CREB5;MAPK3;JUND;JDP2	P01100;P15336;P05412;P19419	R-HSA-450292;R-HSA-450325;R-HSA-199959;R-HSA-203797;R-HSA-168053;R-HSA-198756;R-HSA-198731;R-HSA-198746;R-HSA-168440;R-HSA-168136
R-HSA-8863795	Downregulation of ERBB2 signaling	0	36	4	219	0.00224159	0.997315	0.997315	1	14	0.00090009	9606	Homo sapiens			BSCL2;CYTH1;LRP1;FYN	Q9UNE7	R-HSA-1918092
R-HSA-9635644	Inhibition of membrane repair	0	3	4	251	0.0001868	0.997378	0.997378	1	3	0.000192876	9606	Homo sapiens			ARMC7;FBN1;EGFL7;KLF4	O14964	R-HSA-9635667
R-HSA-397795	G-protein beta:gamma signalling	1	39	4	219	0.00242839	0.997378	0.997378	4	15	0.000964382	9606	Homo sapiens	RHOC	P61586	CDC42EP2;RHOC;HDAC7;TAX1BP3	Q13153;P60953;P61586	R-HSA-8964634;R-HSA-8964619;R-HSA-202692;R-HSA-8964599
R-HSA-9640148	Infection with Enterobacteria	0	212	1	45	0.0132005	0.997439	0.997439	1	77	0.0049505	9606	Homo sapiens			S100A13	29036	R-HSA-9928204
R-HSA-8939236	RUNX1 regulates transcription of genes involved in differentiation of HSCs	1	92	1	166	0.00572852	0.997499	0.997499	5	15	0.000964382	9606	Homo sapiens	LMO2	P25791	PI4K2A	Q96J02	R-HSA-8956568;R-HSA-8956586;R-HSA-8956684;R-HSA-8956652;R-HSA-8956608
R-HSA-2871837	FCERI mediated NF-kB activation	0	162	5	114	0.0100872	0.997558	0.997558	5	19	0.00122155	9606	Homo sapiens			CARD9;BMP1;CD40;LRP1;FYN	Q04759;Q9Y4K3;O95999;29108	R-HSA-2730864;R-HSA-2730899;R-HSA-202328;R-HSA-2730903;R-HSA-2730871
R-HSA-446353	Cell-extracellular matrix interactions	0	19	3	246	0.00118306	0.997558	0.997558	2	10	0.000642921	9606	Homo sapiens			ENG;SDF4;MAPK3	P05556;Q13418	R-HSA-446391;R-HSA-432897
R-HSA-9675126	Diseases of mitotic cell cycle	0	38	1	232	0.00236613	0.997558	0.997558	1	5	0.000321461	9606	Homo sapiens			CARD9	Q9UER7	R-HSA-9670619
R-HSA-6807062	Cholesterol biosynthesis via lathosterol	0	28	9	229	0.00174346	0.997615	0.997615	4	11	0.000707214	9606	Homo sapiens			TMEM203;CD40;BSCL2;GIMAP1;LTC4S;NPC2;CYB561;NINJ2;SCAMP4	16113;Q15800;Q15125	R-HSA-9947207;R-HSA-9947203;R-HSA-6807055;R-HSA-6807052
R-HSA-9837999	Mitochondrial protein degradation	1	104	3	160	0.00647572	0.997615	0.997615	4	20	0.00128584	9606	Homo sapiens	TIMM22	Q9Y584	AGTRAP;ITM2A;AGTRAP	Q00059;P05067-4	R-HSA-9839072;R-HSA-9838321;R-HSA-9839146;R-HSA-9839064
R-HSA-69239	Synthesis of DNA	0	119	3	161	0.00740971	0.997671	0.997671	5	27	0.00173589	9606	Homo sapiens			OBFC1;TNFRSF8;RAB4B	O75419;Q99741;O75496	R-HSA-69299;R-HSA-69015;R-HSA-176942;R-HSA-69005;R-HSA-69006
R-HSA-180786	Extension of Telomeres	2	67	4	317	0.00417186	0.997762	0.997762	7	28	0.00180018	9606	Homo sapiens	C17orf106;OBFC1	Q86WV5;Q9H668	C17orf106;FAM43A;OBFC1;PRG4	Q9BVC3;Q86WV5;Q9BUR4;Q9H668;Q2NKJ3	R-HSA-174452;R-HSA-9668597;R-HSA-174427;R-HSA-164616;R-HSA-174425;R-HSA-9668904;R-HSA-9668831
R-HSA-2122947	NOTCH1 Intracellular Domain Regulates Transcription	2	57	3	312	0.00354919	0.997762	0.997762	3	18	0.00115726	9606	Homo sapiens	HDAC7	Q8WUI4;Q9UKV0	MBD3;SDF4;EGLN2	Q16665;P01106	R-HSA-1912396;R-HSA-1912388;R-HSA-1980067
R-HSA-9008059	Interleukin-37 signaling	1	36	5	227	0.00224159	0.997779	0.997779	5	14	0.00090009	9606	Homo sapiens	SIGIRR	Q6IA17	DAB2;SMURF2;MMP2;PINK1;LMO2	P40763;P84022	R-HSA-9008684;R-HSA-9008577;R-HSA-9009072;R-HSA-9008692;R-HSA-9009910
R-HSA-9629569	Protein hydroxylation	0	25	1	239	0.00155666	0.997831	0.997831	1	10	0.000642921	9606	Homo sapiens			KEAP1	P62495	R-HSA-9629946
R-HSA-176408	Regulation of APC/C activators between G1/S and early anaphase	0	70	2	215	0.00435866	0.99798	0.99798	2	14	0.00090009	9606	Homo sapiens			MAD1L1;KEAP1	Q13257	R-HSA-141429;R-HSA-141437
R-HSA-8866652	Synthesis of active ubiquitin: roles of E1 and E2 enzymes	0	33	1	233	0.00205479	0.99798	0.99798	1	16	0.00102867	9606	Homo sapiens			SMURF2	P0CG47	R-HSA-8853529
R-HSA-8854050	FBXL7 down-regulates AURKA during mitotic entry and in early mitosis	0	42	3	227	0.00261519	0.998074	0.998074	2	6	0.000385753	9606	Homo sapiens			SESN2;LMO2;SH3GL1	P62877;P63208;O14965	R-HSA-8854052;R-HSA-8853496
R-HSA-6805567	Keratinization	2	226	1	149	0.0140722	0.998112	0.998112	3	34	0.00218593	9606	Homo sapiens	KAZ;PCSK6	P29122;Q674X7	VASN	P22735	R-HSA-6814374;R-HSA-8849797;R-HSA-6810899
R-HSA-352230	Amino acid transport across the plasma membrane	0	69	3	199	0.00429639	0.998119	0.998119	2	36	0.00231452	9606	Homo sapiens			YIF1B;CD40;CMTM2	P30825;Q9H2J7	R-HSA-375776;R-HSA-352059
R-HSA-9793380	Formation of paraxial mesoderm	0	69	3	206	0.00429639	0.998206	0.998206	8	29	0.00186447	9606	Homo sapiens			NOSTRIN;SUFU;IGFBP6	P12644;P11362;A6NI15	R-HSA-9793383;R-HSA-9824182;R-HSA-9824236;R-HSA-9793375;R-HSA-9824280;R-HSA-9824216;R-HSA-9820538;R-HSA-9794058
R-HSA-69563	p53-Dependent G1 DNA Damage Response	1	57	1	223	0.00354919	0.998206	0.998206	5	22	0.00141443	9606	Homo sapiens	ZNF385A	Q96PM9	JUND	Q00987	R-HSA-6803719;R-HSA-6804741;R-HSA-6803388;R-HSA-6804955;R-HSA-6803801
R-HSA-69580	p53-Dependent G1/S DNA damage checkpoint	1	57	1	223	0.00354919	0.998206	0.998206	5	22	0.00141443	9606	Homo sapiens	ZNF385A	Q96PM9	JUND	Q00987	R-HSA-6803719;R-HSA-6804741;R-HSA-6803388;R-HSA-6804955;R-HSA-6803801
R-HSA-112043	PLC beta mediated events	0	69	6	204	0.00429639	0.998206	0.998206	7	32	0.00205735	9606	Homo sapiens			MBD3;BMP1;IFNGR2;LRP1;MAPK3;SMARCD2	P52292;P28482;P13861;29108	R-HSA-74448;R-HSA-169683;R-HSA-9619127;R-HSA-111881;R-HSA-111898;R-HSA-112282;R-HSA-9668558
R-HSA-180534	Vpu mediated degradation of CD4	0	40	2	234	0.00249066	0.998248	0.998248	2	5	0.000321461	9606	Homo sapiens			LMO2;ICAM2	P63208;P05919	R-HSA-180599;R-HSA-180606
R-HSA-68867	Assembly of the pre-replicative complex	0	103	3	189	0.00641345	0.998329	0.998329	6	23	0.00147872	9606	Homo sapiens			OBFC1;TNFRSF8;C9orf98	Q13416;Q9UBD5;Q99741;O75496;P33993	R-HSA-68688;R-HSA-68595;R-HSA-68825;R-HSA-68712;R-HSA-9749215;R-HSA-9757257
R-HSA-9675135	Diseases of DNA repair	0	54	1	231	0.00336239	0.998329	0.998329	2	34	0.00218593	9606	Homo sapiens			KEAP1	Q86YC2	R-HSA-9709601;R-HSA-9701199
R-HSA-390918	Peroxisomal lipid metabolism	0	92	3	179	0.00572852	0.998329	0.998329	2	36	0.00231452	9606	Homo sapiens			SCARA5;CYB561;PTGES	Q08426	R-HSA-6809264;R-HSA-6809263
R-HSA-72613	Eukaryotic Translation Initiation	0	130	1	166	0.00809465	0.998329	0.998329	1	21	0.00135014	9606	Homo sapiens			LMO2	Q13541	R-HSA-72622
R-HSA-1483257	Phospholipid metabolism	8	315	14	505	0.0196139	0.998354	0.998354	33	219	0.01408	9606	Homo sapiens	PLA2G15;PLA2G2A;TNFAIP8L2;PLA2G5;PI4K2A;PLD3;PLD2	Q9BTU6;O14939;Q96BZ4;P14555;Q8IV08;Q6P589;Q8NCC3;P39877	AGTRAP;BMP1;TRIM50;NINJ2;COPE;DOHH;TMEM203;VSIG4;LRP1;PITPNC1;GJA4;PEX11G;DBN1;SCAMP4	O60733;P60484;Q9NQZ5;Q86UL3;Q6UWR7;Q8N661;Q9NTJ5;Q9UKL6;Q6ZPD8;29108;Q8WTR4	R-HSA-1676185;R-HSA-8848580;R-HSA-8874435;R-HSA-8873794;R-HSA-1676124;R-HSA-1602398;R-HSA-1676114;R-HSA-1482778;R-HSA-1482907;R-HSA-1482776;R-HSA-1483142;R-HSA-1482887;R-HSA-1602377;R-HSA-6814132;R-HSA-1482816;R-HSA-1602446;R-HSA-1602368;R-HSA-1675780;R-HSA-1602374;R-HSA-1675974;R-HSA-1482679;R-HSA-8874470;R-HSA-1482868;R-HSA-199456;R-HSA-8877153;R-HSA-1602417;R-HSA-6814797;R-HSA-1676149;R-HSA-54…
R-HSA-69656	Cyclin A:Cdk2-associated events at S phase entry	0	80	1	218	0.00498132	0.998407	0.998407	1	19	0.00122155	9606	Homo sapiens			SERTAD1	P61024	R-HSA-187545
R-HSA-418346	Platelet homeostasis	2	118	7	255	0.00734745	0.998408	0.998408	14	31	0.00199306	9606	Homo sapiens	ORAI1;PDE9A	Q96D31;O76083	BMP1;SIRPA;RHBDF1;LRP1;SIRPA;MAPK3;BSCL2	Q06124;Q16539;P16284;29108	R-HSA-418309;R-HSA-210277;R-HSA-428961;R-HSA-434798;R-HSA-432143;R-HSA-435244;R-HSA-434700;R-HSA-139854;R-HSA-139855;R-HSA-432148;R-HSA-210294;R-HSA-425661;R-HSA-418365;R-HSA-418456
R-HSA-73854	RNA Polymerase I Promoter Clearance	2	84	2	303	0.00523039	0.998408	0.998408	3	10	0.000642921	9606	Homo sapiens	MBD3;MAPK3	O95983;P27361	F13A1;ZNF688	O15160;P19388	R-HSA-73865;R-HSA-73739;R-HSA-73722
R-HSA-5689880	Ub-specific processing proteases	3	192	4	288	0.0119552	0.998428	0.998428	3	40	0.00257169	9606	Homo sapiens	SMURF2;MRC1;KEAP1	Q9HAW4;Q14145;Q9HAU4	KAZ;TRIM50;CARD9;TNFAIP2	O75604	R-HSA-5689972;R-HSA-6781764;R-HSA-5696914
R-HSA-5336415	Uptake and function of diphtheria toxin	0	10	5	267	0.000622665	0.998444	0.998444	2	5	0.000321461	9606	Homo sapiens			TSPAN14;PINK1;CYTH1;MAP2K2;FYN	P07900;P21926;P08238	R-HSA-5336417;R-HSA-5336420
R-HSA-112040	G-protein mediated events	0	75	6	204	0.00466999	0.998444	0.998444	7	41	0.00263598	9606	Homo sapiens			MBD3;BMP1;IFNGR2;LRP1;MAPK3;SMARCD2	P52292;P28482;P13861;29108	R-HSA-74448;R-HSA-169683;R-HSA-9619127;R-HSA-111881;R-HSA-111898;R-HSA-112282;R-HSA-9668558
R-HSA-186797	Signaling by PDGF	0	70	6	222	0.00435866	0.998481	0.998481	6	31	0.00199306	9606	Homo sapiens			FCGRT;MBD3;SIRPA;SIRPA;FYN;FYN	P09958;P12931;Q06124;P04085-2;P56945	R-HSA-382052;R-HSA-186819;R-HSA-186785;R-HSA-186778;R-HSA-8865276;R-HSA-8865275
R-HSA-9931529	Phosphorylation and nuclear translocation of BMAL1 (ARNTL) and CLOCK	0	7	2	273	0.000435866	0.998516	0.998516	1	4	0.000257169	9606	Homo sapiens			SMG6;KEAP1	P67870;P68400	R-HSA-9912401
R-HSA-9762293	Regulation of CDH11 gene transcription	0	12	2	265	0.000747198	0.998516	0.998516	3	14	0.00090009	9606	Homo sapiens			MBD3;MAPK8IP1	O60315;P31273	R-HSA-9760641;R-HSA-9760402;R-HSA-9761027
R-HSA-435354	Zinc transporters	0	16	7	266	0.000996264	0.998551	0.998551	5	13	0.000835798	9606	Homo sapiens			LGALS9;CYB5D2;CD40;TNFSF9;SAR1A;EFNB1;LYVE1	Q9Y6M5;Q8TAD4;Q6ZMH5;Q8IWU4;Q9BRI3	R-HSA-435366;R-HSA-442405;R-HSA-437136;R-HSA-435375;R-HSA-437085
R-HSA-389356	Co-stimulation by CD28	1	56	2	229	0.00348692	0.998585	0.998585	10	19	0.00122155	9606	Homo sapiens	FYN	P06241	TIMM13;FYN	Q99558;P06241	R-HSA-389381;R-HSA-389348;R-HSA-389158;R-HSA-389350;R-HSA-388832;R-HSA-392530;R-HSA-388831;R-HSA-388814;R-HSA-389352;R-HSA-389354
R-HSA-427359	SIRT1 negatively regulates rRNA expression	0	44	2	239	0.00273973	0.998585	0.998585	2	5	0.000321461	9606	Homo sapiens			FGD5;ZNF668	O43463;O43159	R-HSA-5096488;R-HSA-427528
R-HSA-6811555	PI5P Regulates TP53 Acetylation	0	17	3	263	0.00105853	0.998585	0.998585	1	8	0.000514337	9606	Homo sapiens			FUCA2;SSBP4;MAP2K2	Q13526	R-HSA-8877692
R-HSA-2028269	Signaling by Hippo	0	22	3	272	0.00136986	0.998651	0.998651	3	30	0.00192876	9606	Homo sapiens			GABARAP;CARD9;SMURF2	Q13043;O14641;Q13188	R-HSA-2066299;R-HSA-2028697;R-HSA-2028692
R-HSA-3232142	SUMOylation of ubiquitinylation proteins	0	43	1	243	0.00267746	0.998682	0.998682	2	3	0.000192876	9606	Homo sapiens			JUND	Q00987	R-HSA-5228523;R-HSA-3000434
R-HSA-379726	Mitochondrial tRNA aminoacylation	0	47	7	234	0.00292653	0.998682	0.998682	4	21	0.00135014	9606	Homo sapiens			AGTRAP;B9D2;SMURF2;CCDC152;LRP1;C20orf196;AGTRAP	Q96GW9;O95363;P49590;P47897	R-HSA-380241;R-HSA-380157;R-HSA-380203;R-HSA-380234
R-HSA-168316	Assembly of Viral Components at the Budding Site	0	7	6	276	0.000435866	0.998682	0.998682	1	17	0.00109297	9606	Homo sapiens			TCTN3;GABARAP;FUCA2;FAM176B;NAGLU;COPE	P27824;P27797	R-HSA-169921
R-HSA-449836	Other interleukin signaling	2	24	7	365	0.0014944	0.998687	0.998687	5	17	0.00109297	9606	Homo sapiens	PTPRZ1;IL10RB	P23471;Q08334	TMEM203;RAB3IL1;GIMAP1;CYB561;NINJ2;AGTRAP;DDX49	Q13277;Q12846;Q16623	R-HSA-8981657;R-HSA-448661;R-HSA-9014074;R-HSA-449117;R-HSA-9014052
R-HSA-9610379	HCMV Late Events	1	175	1	111	0.0108966	0.998713	0.998713	4	19	0.00122155	9606	Homo sapiens	CHMP6	Q96FZ7	ZNF688	P61978	R-HSA-9624033;R-HSA-9610954;R-HSA-9610942;R-HSA-9698926
R-HSA-2426168	Activation of gene expression by SREBF (SREBP)	0	71	2	217	0.00442092	0.998713	0.998713	1	42	0.00270027	9606	Homo sapiens			C17orf62;CYB561	O00767	R-HSA-1655849
R-HSA-2892247	POU5F1 (OCT4), SOX2, NANOG activate genes related to proliferation	0	21	9	266	0.0013076	0.998743	0.998743	12	16	0.00102867	9606	Homo sapiens			MBD3;WDR13;DDAH2;MMP2;PINK1;SH3GL1;LMO2;TNFAIP6;SH3GL1	P40763;P48431;Q01860;Q7L190;P09038;P21709	R-HSA-2972956;R-HSA-2972975;R-HSA-480515;R-HSA-452515;R-HSA-2972964;R-HSA-2972967;R-HSA-480509;R-HSA-452701;R-HSA-2972960;R-HSA-2972962;R-HSA-2972978;R-HSA-6800120
R-HSA-4641262	Disassembly of the destruction complex and recruitment of AXIN to the membrane	1	33	6	260	0.00205479	0.998743	0.998743	2	7	0.000450045	9606	Homo sapiens	FRAT1	Q92837	TAX1BP3;SNX24;FRAT1;HIC1;TAX1BP3;KEAP1	P25054;Q5JTC6;P35222;P49841;P48729	R-HSA-201685;R-HSA-5323526
R-HSA-9933937	Formation of the canonical BAF (cBAF) complex	0	18	3	283	0.0011208	0.998773	0.998773	2	5	0.000321461	9606	Homo sapiens			SCARA5;KEAP1;SMARCD2	Q92922;Q96GM5;Q12824;Q969G3	R-HSA-9932450;R-HSA-9932447
R-HSA-5654716	Downstream signaling of activated FGFR4	0	36	6	256	0.00224159	0.998773	0.998773	4	23	0.00147872	9606	Homo sapiens			CREB5;SIRPA;ZDHHC1;MIIP;TSPAN4;SIRPA	P42336;O43559;Q06124	R-HSA-5654662;R-HSA-5654658;R-HSA-5654669;R-HSA-5654651
R-HSA-5654708	Downstream signaling of activated FGFR3	0	35	6	256	0.00217933	0.998773	0.998773	4	23	0.00147872	9606	Homo sapiens			CREB5;SIRPA;ZDHHC1;MIIP;TSPAN4;SIRPA	P42336;O43559;Q06124	R-HSA-5654643;R-HSA-5654640;R-HSA-5654623;R-HSA-5654633
R-HSA-9013507	NOTCH3 Activation and Transmission of Signal to the Nucleus	0	28	2	261	0.00174346	0.99883	0.99883	2	15	0.000964382	9606	Homo sapiens			ASPSCR1;ZNF688	Q9Y6A5;O00308	R-HSA-9017855;R-HSA-9021520
R-HSA-9842663	Signaling by LTK	0	16	8	279	0.000996264	0.99883	0.99883	1	10	0.000642921	9606	Homo sapiens			PLD2;DAB2;ARAP1;LMX1A;LMO2;DAB2;DBN1;DLGAP1	P62993	R-HSA-9842655
R-HSA-5617833	Cilium Assembly	6	209	11	551	0.0130137	0.998923	0.998923	21	50	0.00321461	9606	Homo sapiens	ACTR1A;KIF3B;TSGA14;TCTN3;TCTN1;B9D2	Q9BPU9;Q2MV58;P61163;O15066;Q6NUS6;Q9BYV8	RAB3IL1;CRYL1;CD40;CMTM3;GIMAP1;C17orf60;LMO2;NINJ2;BLOC1S2;RABEP2;PRG4	Q96RY7;Q92538;Q9NWB7;Q96FT9;Q3SXY8;Q92973;Q96QF0;Q9HBG6	R-HSA-5624949;R-HSA-5626228;R-HSA-5623508;R-HSA-5624951;R-HSA-5617815;R-HSA-5625424;R-HSA-5626227;R-HSA-5625426;R-HSA-5638014;R-HSA-5617820;R-HSA-5626681;R-HSA-5624953;R-HSA-5617816;R-HSA-5624952;R-HSA-5638009;R-HSA-5617829;R-HSA-5625421;R-HSA-5626220;R-HSA-5626223;R-HSA-5625416;R-HSA-5626699
R-HSA-5654696	Downstream signaling of activated FGFR2	0	42	6	256	0.00261519	0.998936	0.998936	4	23	0.00147872	9606	Homo sapiens			CREB5;SIRPA;ZDHHC1;MIIP;TSPAN4;SIRPA	P42336;O43559;Q06124	R-HSA-5654614;R-HSA-5654608;R-HSA-5654622;R-HSA-5654603
R-HSA-5654687	Downstream signaling of activated FGFR1	0	42	6	256	0.00261519	0.998936	0.998936	4	24	0.00154301	9606	Homo sapiens			CREB5;SIRPA;ZDHHC1;MIIP;TSPAN4;SIRPA	P42336;O43559;Q06124	R-HSA-5654596;R-HSA-5654591;R-HSA-5654571;R-HSA-5654584
R-HSA-9010553	Regulation of expression of SLITs and ROBOs	0	170	2	132	0.0105853	0.998961	0.998961	3	20	0.00128584	9606	Homo sapiens			SSBP4;KEAP1	P62495;P50458	R-HSA-9014610;R-HSA-9011074;R-HSA-9011077
R-HSA-427413	NoRC negatively regulates rRNA expression	0	79	2	227	0.00491905	0.998961	0.998961	1	7	0.000450045	9606	Homo sapiens			MBD3;CCT6B	Q92769;Q13547	R-HSA-427409
R-HSA-6804115	TP53 regulates transcription of additional cell cycle genes whose exact role in the p53 pathway remain uncertain	0	28	1	267	0.00174346	0.998961	0.998961	1	14	0.00090009	9606	Homo sapiens			SUFU	P30307	R-HSA-6802973
R-HSA-3299685	Detoxification of Reactive Oxygen Species	1	64	5	232	0.00398506	0.998985	0.998985	5	34	0.00218593	9606	Homo sapiens	NCF4	Q15080	AGTRAP;KAZ;OBFC1;FYN;AGTRAP	Q99757;P99999	R-HSA-3322995;R-HSA-3323050;R-HSA-1222376;R-HSA-3341294;R-HSA-3697894
R-HSA-948021	Transport to the Golgi and subsequent modification	5	221	12	434	0.0137609	0.998989	0.998989	24	60	0.00385753	9606	Homo sapiens	ACTR1A;LMAN2;TRAPPC5;COPE;CD55	P61163;Q8IUR0;P08174;Q12907;O14579	IFNGR2;CD40;BSCL2;MFSD5;C17orf60;SNX24;C17orf62;CYB561;SAR1A;PRG4;TMED1;PTGES	O95249;O75396;O15155;Q9H2A9;Q92538;O14653;Q9Y6B6;P48730;Q5SRI9	R-HSA-6807877;R-HSA-5694418;R-HSA-6807875;R-HSA-203973;R-HSA-5694417;R-HSA-6807872;R-HSA-6809006;R-HSA-5694527;R-HSA-5694428;R-HSA-204008;R-HSA-6809003;R-HSA-5694522;R-HSA-5694425;R-HSA-6809015;R-HSA-5694439;R-HSA-6809011;R-HSA-6809010;R-HSA-6786034;R-HSA-5694446;R-HSA-964759;R-HSA-5694415;R-HSA-6807864;R-HSA-5694409;R-HSA-5694441
R-HSA-69615	G1/S DNA Damage Checkpoints	1	64	2	247	0.00398506	0.999032	0.999032	6	26	0.0016716	9606	Homo sapiens	ZNF385A	Q96PM9	JUND;LRRC6	Q00987;O14757	R-HSA-6803719;R-HSA-6804741;R-HSA-69604;R-HSA-6803388;R-HSA-6804955;R-HSA-6803801
R-HSA-9662851	Anti-inflammatory response favouring Leishmania parasite infection	1	192	6	109	0.0119552	0.999055	0.999055	9	40	0.00257169	9606	Homo sapiens	FYN	P06241	FCGRT;BMP1;LRP1;TIMP3;BSCL2;IL10RB	P09958;P22301;29108;P78536;Q6PJF5	R-HSA-9664275;R-HSA-9662818;R-HSA-9662786;R-HSA-74448;R-HSA-169683;R-HSA-9664261;R-HSA-9662773;R-HSA-9662747;R-HSA-9664346
R-HSA-9664433	Leishmania parasite growth and survival	1	192	6	109	0.0119552	0.999055	0.999055	9	40	0.00257169	9606	Homo sapiens	FYN	P06241	FCGRT;BMP1;LRP1;TIMP3;BSCL2;IL10RB	P09958;P22301;29108;P78536;Q6PJF5	R-HSA-9664275;R-HSA-9662818;R-HSA-9662786;R-HSA-74448;R-HSA-169683;R-HSA-9664261;R-HSA-9662773;R-HSA-9662747;R-HSA-9664346
R-HSA-168268	Virus Assembly and Release	0	20	6	282	0.00124533	0.999077	0.999077	1	21	0.00135014	9606	Homo sapiens			TCTN3;GABARAP;FUCA2;FAM176B;NAGLU;COPE	P27824;P27797	R-HSA-169921
R-HSA-381183	ATF6 (ATF6-alpha) activates chaperone genes	0	15	8	287	0.000933998	0.999099	0.999099	3	5	0.000321461	9606	Homo sapiens			BMP1;GABARAP;FUCA2;LRP1;VIT;FAM176B;TCTN1;JDP2	P18848;P35638;P27797;P11021	R-HSA-1791082;R-HSA-1791150;R-HSA-1791107
R-HSA-9711097	Cellular response to starvation	2	176	8	227	0.0109589	0.999108	0.999108	18	28	0.00180018	9606	Homo sapiens	SESN2;ATP6V0D1	P58004;P61421	ARMC7;LENG1;VSIG4;LMO2;CREB5;GIPC1;JUND;JDP2	Q96RU7;P15336;P18848;Q9P0V3;P35638;P18847	R-HSA-9635927;R-HSA-9639287;R-HSA-9639286;R-HSA-9635892;R-HSA-9645598;R-HSA-381128;R-HSA-9635804;R-HSA-9640195;R-HSA-9650722;R-HSA-9635936;R-HSA-9640167;R-HSA-9646468;R-HSA-9635915;R-HSA-9635912;R-HSA-9640168;R-HSA-9645608;R-HSA-9640175;R-HSA-1791173
R-HSA-69002	DNA Replication Pre-Initiation	0	121	4	202	0.00753425	0.99912	0.99912	8	32	0.00205735	9606	Homo sapiens			OBFC1;TNFRSF8;C9orf98;RAB4B	O75419;Q13416;Q9UBD5;O75496;Q99741;P33993	R-HSA-68688;R-HSA-69299;R-HSA-68595;R-HSA-68917;R-HSA-68825;R-HSA-68712;R-HSA-9749215;R-HSA-9757257
R-HSA-9694548	Maturation of spike protein	0	48	6	268	0.00298879	0.999161	0.999161	7	12	0.000771506	9606	Homo sapiens			TCTN3;FUCA2;CD209;NAGLU;COPE;MRC1	P27824;P0DTC2	R-HSA-9694467;R-HSA-9694337;R-HSA-9696807;R-HSA-9694341;R-HSA-9694793;R-HSA-9694780;R-HSA-9694364
R-HSA-1433557	Signaling by SCF-KIT	1	51	5	265	0.00317559	0.999161	0.999161	20	39	0.00250739	9606	Homo sapiens	FYN	P06241	SIRPA;FYN;SIRPA;FYN;SH3GL1	Q06124;P22681;O15524	R-HSA-1433428;R-HSA-205319;R-HSA-1433488;R-HSA-1433456;R-HSA-1562641;R-HSA-1470012;R-HSA-1470010;R-HSA-1472121;R-HSA-1470009;R-HSA-205234;R-HSA-1433542;R-HSA-205238;R-HSA-205205;R-HSA-1433506;R-HSA-1433410;R-HSA-1433454;R-HSA-1433451;R-HSA-1433418;R-HSA-1433514;R-HSA-205244
R-HSA-1295596	Spry regulation of FGF signaling	1	19	8	286	0.00118306	0.999161	0.999161	5	11	0.000707214	9606	Homo sapiens	MAPK3	P27361	CREB5;SIRPA;SUFU;FYN;MAP2K2;SIRPA;FYN;KEAP1	Q06124;O43597;P22681;P15056	R-HSA-1295634;R-HSA-1295622;R-HSA-1295621;R-HSA-1295604;R-HSA-1549564
R-HSA-6811440	Retrograde transport at the Trans-Golgi-Network	0	55	9	256	0.00342466	0.999161	0.999161	4	20	0.00128584	9606	Homo sapiens			BSCL2;AGTRAP;CLEC14A;C17orf62;SAR1A;BLOC1S2;PTGES;C10orf54;AGTRAP	O75379;Q15836;O60664;P53365	R-HSA-6814678;R-HSA-6814094;R-HSA-6814670;R-HSA-6814683
R-HSA-2565942	Regulation of PLK1 Activity at G2/M Transition	2	92	7	318	0.00572852	0.999164	0.999164	7	12	0.000771506	9606	Homo sapiens	ACTR1A;TSGA14	P61163;Q9BYV8	PLTP;CREB5;DUS3L;PAPSS2;PEX16;ODF3L2;BSCL2	Q96IF1;Q96CV9	R-HSA-3000319;R-HSA-2562594;R-HSA-3002811;R-HSA-2562526;R-HSA-2574845;R-HSA-3000310;R-HSA-2574840
R-HSA-9856530	High laminar flow shear stress activates signaling by PIEZO1 and PECAM1:CDH5:KDR in endothelial cells	2	88	5	324	0.00547945	0.999164	0.999164	14	31	0.00199306	9606	Homo sapiens	RAMP2;FYN	O60895;P06241	BMP1;LRP1;TIMP3;CYTH1;FYN	P06241;P31749;29108;P50281	R-HSA-9860500;R-HSA-9861332;R-HSA-9861300;R-HSA-9858803;R-HSA-9861331;R-HSA-9858800;R-HSA-9855089;R-HSA-9860796;R-HSA-9855161;R-HSA-74448;R-HSA-9861511;R-HSA-9860833;R-HSA-9861324;R-HSA-9861293
R-HSA-9707564	Cytoprotection by HMOX1	1	91	6	214	0.00566625	0.99918	0.99918	6	22	0.00141443	9606	Homo sapiens	COX4I2	Q96KJ9	MMP2;PINK1;LMO2;CYB561;FYN;LRRC27	P40763;P99999;P09601	R-HSA-1250272;R-HSA-9709406;R-HSA-9709918;R-HSA-163214;R-HSA-9708536;R-HSA-9708457
R-HSA-9636383	Prevention of phagosomal-lysosomal fusion	0	26	4	277	0.00161893	0.9992	0.9992	1	11	0.000707214	9606	Homo sapiens			ARMC7;FBN1;EGFL7;KLF4	O14964	R-HSA-9635667
R-HSA-397014	Muscle contraction	3	232	5	265	0.0144458	0.999218	0.999218	19	53	0.00340748	9606	Homo sapiens	KCNQ1;TNNT3;ORAI1	Q96D31;P45378;P51787	BMP1;ELMO1;LGALS9;LRP1;FAM176B	P23634;P04083;29108;P07355	R-HSA-390597;R-HSA-427910;R-HSA-5263633;R-HSA-390598;R-HSA-418309;R-HSA-390593;R-HSA-390595;R-HSA-2855020;R-HSA-434798;R-HSA-2089943;R-HSA-5577213;R-HSA-139854;R-HSA-445704;R-HSA-5577050;R-HSA-5617178;R-HSA-169683;R-HSA-74448;R-HSA-425661;R-HSA-5263628
R-HSA-8874211	CREB3 factors activate genes	0	9	12	299	0.000560399	0.999218	0.999218	15	21	0.00135014	9606	Homo sapiens			TMEM203;GPIHBP1;ASNA1;PEX16;CMTM3;GIMAP1;LTC4S;DOLK;MFSD5;C17orf62;NINJ2;PRG4	O43889;Q14703;Q96BA8;Q8TEY5	R-HSA-8874212;R-HSA-8874209;R-HSA-8874849;R-HSA-8874218;R-HSA-8874186;R-HSA-8874184;R-HSA-8874197;R-HSA-8874195;R-HSA-8874194;R-HSA-8874193;R-HSA-8874192;R-HSA-8874206;R-HSA-8874205;R-HSA-8874204;R-HSA-8874200
R-HSA-381033	ATF6 (ATF6-alpha) activates chaperones	0	17	9	291	0.00105853	0.999218	0.999218	4	10	0.000642921	9606	Homo sapiens			BMP1;GPIHBP1;GABARAP;FUCA2;LRP1;VIT;FAM176B;TCTN1;JDP2	Q14703;P18848;P35638;P27797;P11021	R-HSA-1791082;R-HSA-1791150;R-HSA-1791107;R-HSA-381135
R-HSA-6804756	Regulation of TP53 Activity through Phosphorylation	0	95	2	215	0.00591532	0.999218	0.999218	3	26	0.0016716	9606	Homo sapiens			GABARAP;LRRC6	O14757;Q96A56	R-HSA-3215251;R-HSA-6799409;R-HSA-6799246
R-HSA-163841	Gamma carboxylation, hypusinylation, hydroxylation, and arylsulfatase activation	2	95	3	319	0.00591532	0.999233	0.999233	13	50	0.00321461	9606	Homo sapiens	TPST1;DOHH	Q9BU89;O60507	FCGRT;DOHH;KEAP1	P62495;P09958;Q9HA64	R-HSA-163843;R-HSA-9668023;R-HSA-9629946;R-HSA-6788855;R-HSA-159728;R-HSA-163798;R-HSA-204662;R-HSA-159796;R-HSA-159733;R-HSA-159771;R-HSA-159868;R-HSA-6807224;R-HSA-159773
R-HSA-3371556	Cellular response to heat stress	2	135	2	285	0.00840598	0.999233	0.999233	7	29	0.00186447	9606	Homo sapiens	HSPA12B;MAPK3	P27361;Q96MM6	FRAT1;RCVRN	P49841;Q53FT3	R-HSA-5251955;R-HSA-5251942;R-HSA-5251959;R-HSA-3371435;R-HSA-3371531;R-HSA-5252041;R-HSA-5252079
R-HSA-6803207	TP53 Regulates Transcription of Caspase Activators and Caspases	0	20	8	291	0.00124533	0.999237	0.999237	1	17	0.00109297	9606	Homo sapiens			C17orf106;FGD5;CD209;ODF3L2;SDF4;NAT15;C9orf98;SMG6	P55212	R-HSA-6798126
R-HSA-354192	Integrin signaling	1	39	6	277	0.00242839	0.999272	0.999272	21	24	0.00154301	9606	Homo sapiens	APBB1IP	Q7Z5R6	ASAP3;ARAP1;FSTL1;AP2A2;FYN;FYN	P56945;P46108;Q05397;P29353	R-HSA-443910;R-HSA-354149;R-HSA-429415;R-HSA-354087;R-HSA-372705;R-HSA-432096;R-HSA-443905;R-HSA-429441;R-HSA-354060;R-HSA-377644;R-HSA-354124;R-HSA-377641;R-HSA-377640;R-HSA-377643;R-HSA-372693;R-HSA-354165;R-HSA-354097;R-HSA-354066;R-HSA-354077;R-HSA-372697;R-HSA-354073
R-HSA-9613354	Lipophagy	0	12	3	299	0.000747198	0.999272	0.999272	1	5	0.000321461	9606	Homo sapiens			MAD1L1;FLYWCH2;MAP2K2	P11142	R-HSA-9613352
R-HSA-422356	Regulation of insulin secretion	1	109	3	203	0.00678705	0.999272	0.999272	5	38	0.0024431	9606	Homo sapiens	MARCKS	P29966	PLD2;BMP1;LRP1	29108;P20309	R-HSA-169683;R-HSA-265645;R-HSA-400012;R-HSA-265166;R-HSA-399978
R-HSA-9609736	Assembly and cell surface presentation of NMDA receptors	1	49	5	264	0.00305106	0.999289	0.999289	11	23	0.00147872	9606	Homo sapiens	GRIN2D	O15399	C17orf106;C17orf49;DLGAP1;DLGAP1;DLGAP1	P07196;Q14957;P78352;Q92796	R-HSA-9610195;R-HSA-9611030;R-HSA-9609738;R-HSA-9609739;R-HSA-9668218;R-HSA-9611368;R-HSA-9609737;R-HSA-9610750;R-HSA-9610879;R-HSA-9610653;R-HSA-9609741
R-HSA-2219528	PI3K/AKT Signaling in Cancer	2	132	3	296	0.00821918	0.999296	0.999296	16	21	0.00135014	9606	Homo sapiens	FLT3LG;FYN	P49771;P06241	CYTH1;JUND;FYN	P31749;Q00987	R-HSA-2399941;R-HSA-2243942;R-HSA-2400001;R-HSA-2399969;R-HSA-2399981;R-HSA-2399982;R-HSA-2399977;R-HSA-2400009;R-HSA-2399988;R-HSA-2219536;R-HSA-2399985;R-HSA-2399996;R-HSA-2399997;R-HSA-2399966;R-HSA-2399999;R-HSA-2399992
R-HSA-3858494	Beta-catenin independent WNT signaling	4	153	9	437	0.00952677	0.999318	0.999318	24	51	0.0032789	9606	Homo sapiens	WNT11;SMURF2;RHOC;AP2A2	O94973;P61586;O96014;Q9HAU4	BMP1;TMEM9B;RHOC;CARD9;LRP1;SMURF2;MAPK8IP1;MAPK3;LRRC6	Q9Y4D1;O43318;O14641;Q14160;29108;Q9ULK5	R-HSA-3858491;R-HSA-3858489;R-HSA-4332390;R-HSA-5140747;R-HSA-3858495;R-HSA-4332356;R-HSA-4332388;R-HSA-4551555;R-HSA-5138441;R-HSA-3858482;R-HSA-4411402;R-HSA-3858480;R-HSA-5138433;R-HSA-4608854;R-HSA-2730872;R-HSA-4608852;R-HSA-5138459;R-HSA-4551571;R-HSA-4420052;R-HSA-4608862;R-HSA-3965444;R-HSA-3965446;R-HSA-3965447;R-HSA-3965441
R-HSA-72306	tRNA processing	0	189	1	126	0.0117684	0.999354	0.999354	2	57	0.00366465	9606	Homo sapiens			CD40	Q6YHU6	R-HSA-9024159;R-HSA-9024161
R-HSA-446203	Asparagine N-linked glycosylation	10	443	17	586	0.0275841	0.999357	0.999357	38	147	0.00945095	9606	Homo sapiens	ACTR1A;LMAN2;TRAPPC5;DERL2;ST3GAL5;DOLK;COPE;CD55;C10orf125;MPDU1	P61163;Q8IUR0;P08174;Q9UNP4;Q9GZP9;Q9UPQ8;A2VDF0;O14579;Q12907;O75352	CD40;BSCL2;MFSD5;C17orf62;CYB561;SAR1A;PRG4;PTGES;C10orf54;BSCL2;VSIG4;IFNGR2;LRP1;C17orf60;SNX24;TMED1;KEAP1	O95249;Q9Y3R4;O15155;Q92538;Q9BVK2;O14653;P78382;Q9Y6B6;P48730;Q92685;Q5SRI9;O75396;Q9H2A9;Q9H553;Q8NHY0;Q9UPQ8	R-HSA-446215;R-HSA-5694418;R-HSA-203973;R-HSA-4084984;R-HSA-446208;R-HSA-5694417;R-HSA-6809006;R-HSA-5694428;R-HSA-6809003;R-HSA-446216;R-HSA-5694425;R-HSA-6809015;R-HSA-6809011;R-HSA-8855954;R-HSA-6809010;R-HSA-6786034;R-HSA-964759;R-HSA-5694415;R-HSA-4085029;R-HSA-6807864;R-HSA-8867288;R-HSA-5694409;R-HSA-6807877;R-HSA-6807875;R-HSA-6807872;R-HSA-5694527;R-HSA-446188;R-HSA-204008;R-HSA-446189;R…
R-HSA-5674400	Constitutive Signaling by AKT1 E17K in Cancer	0	29	3	296	0.00180573	0.999369	0.999369	15	18	0.00115726	9606	Homo sapiens			CYTH1;JUND;FYN	P31749;Q00987	R-HSA-2399941;R-HSA-2243942;R-HSA-2400001;R-HSA-2399969;R-HSA-2399981;R-HSA-2399982;R-HSA-2399977;R-HSA-2399988;R-HSA-2219536;R-HSA-2399985;R-HSA-2399996;R-HSA-2399997;R-HSA-2399966;R-HSA-2399999;R-HSA-2399992
R-HSA-168179	Toll Like Receptor TLR1:TLR2 Cascade	5	136	12	570	0.00846824	0.99938	0.99938	37	78	0.00501479	9606	Homo sapiens	SIGIRR;PSAP;CD14;MAPK3	Q6IA17;P08571;P27361;Q8IWL1;Q8IWL2	CREB5;CREB5;CD40;CREB5;FSTL1;PLD3;MAPK3;JUND;WNT2B;JDP2;KEAP1;SH3GL1	P01100;Q70UQ0;P15336;P05412;P19838;P19419;Q9Y4K3;P08571;O14920;O15524	R-HSA-166082;R-HSA-2201316;R-HSA-9750226;R-HSA-198731;R-HSA-166091;R-HSA-168136;R-HSA-2201322;R-HSA-2559468;R-HSA-166286;R-HSA-936963;R-HSA-166284;R-HSA-2559414;R-HSA-450325;R-HSA-5609665;R-HSA-199959;R-HSA-2262775;R-HSA-9749505;R-HSA-203797;R-HSA-166869;R-HSA-166362;R-HSA-166363;R-HSA-198746;R-HSA-2262777;R-HSA-9749494;R-HSA-166119;R-HSA-198756;R-HSA-937059;R-HSA-937022;R-HSA-450292;R-HSA-451634…
R-HSA-983705	Signaling by the B Cell Receptor (BCR)	2	176	6	258	0.0109589	0.999395	0.999395	13	45	0.00289315	9606	Homo sapiens	ORAI1;FYN	Q96D31;P06241	CARD9;BMP1;ARAP1;LRP1;MAPK8IP1;PSAP	O43318;O95999;P07948;29108;P16333	R-HSA-1168373;R-HSA-434798;R-HSA-2089943;R-HSA-1168376;R-HSA-434700;R-HSA-1168637;R-HSA-169683;R-HSA-74448;R-HSA-983709;R-HSA-9606151;R-HSA-1168644;R-HSA-5690702;R-HSA-2025890
R-HSA-9633012	Response of EIF2AK4 (GCN2) to amino acid deficiency	0	115	6	206	0.00716065	0.999398	0.999398	9	16	0.00102867	9606	Homo sapiens			ARMC7;LENG1;LMO2;CREB5;JUND;JDP2	Q96RU7;P15336;P18848;P35638;P18847	R-HSA-9650722;R-HSA-9635936;R-HSA-9635927;R-HSA-9635892;R-HSA-9635915;R-HSA-9635912;R-HSA-381128;R-HSA-1791173;R-HSA-9635804
R-HSA-5654732	Negative regulation of FGFR3 signaling	1	34	8	286	0.00211706	0.999398	0.999398	6	14	0.00090009	9606	Homo sapiens	MAPK3	P27361	CREB5;SIRPA;SUFU;FYN;MAP2K2;SIRPA;FYN;KEAP1	Q06124;O43597;P22681;P15056	R-HSA-1295634;R-HSA-5654565;R-HSA-1295622;R-HSA-1295621;R-HSA-1295604;R-HSA-1549564
R-HSA-5654733	Negative regulation of FGFR4 signaling	1	35	8	286	0.00217933	0.999398	0.999398	6	14	0.00090009	9606	Homo sapiens	MAPK3	P27361	CREB5;SIRPA;SUFU;FYN;MAP2K2;SIRPA;FYN;KEAP1	Q06124;O43597;P22681;P15056	R-HSA-5654566;R-HSA-1295634;R-HSA-1295622;R-HSA-1295621;R-HSA-1295604;R-HSA-1549564
R-HSA-8984722	Interleukin-35 Signalling	0	16	8	304	0.000996264	0.999398	0.999398	5	26	0.0016716	9606	Homo sapiens			TCTN3;FUCA2;MMP2;PINK1;FSTL1;LMO2;NAGLU;COPE	P40763;P27824;P29459	R-HSA-8950362;R-HSA-8950740;R-HSA-8984021;R-HSA-8984964;R-HSA-8984023
R-HSA-9009391	Extra-nuclear estrogen signaling	3	112	5	408	0.00697385	0.999422	0.999422	8	39	0.00250739	9606	Homo sapiens	MMP2;MAPK3	P27361;P08253;P08254	CREB5;MAPK3;JUND;FYN;SPNS1	P12931;P01100;Q05397;P10415;P19419	R-HSA-9624272;R-HSA-9021596;R-HSA-9625479;R-HSA-9625482;R-HSA-198731;R-HSA-9625465;R-HSA-9623999;R-HSA-9632412
R-HSA-6811442	Intra-Golgi and retrograde Golgi-to-ER traffic	4	219	16	395	0.0136364	0.999426	0.999426	17	48	0.00308602	9606	Homo sapiens	ACTR1A;KIF3B;CYTH1;COPE	P61163;Q15438;O15066;O14579	AGTRAP;TMEM9B;CLEC14A;CD40;BSCL2;MFSD5;C17orf62;CYB561;SAR1A;C10orf54;PTGES;BSCL2;IFNGR2;C17orf60;BLOC1S2;AGTRAP	O95249;Q15836;O60664;O75396;Q12981;Q92538;Q9NZ43;O75379;P53365;Q9P2W9	R-HSA-8849350;R-HSA-6811427;R-HSA-6811426;R-HSA-6814094;R-HSA-6814670;R-HSA-8847883;R-HSA-8849353;R-HSA-8847880;R-HSA-6811415;R-HSA-8847638;R-HSA-6814678;R-HSA-6811412;R-HSA-6811423;R-HSA-6811422;R-HSA-6814683;R-HSA-6811418;R-HSA-6811417
R-HSA-4570464	SUMOylation of RNA binding proteins	0	51	2	272	0.00317559	0.999426	0.999426	2	4	0.000257169	9606	Homo sapiens			LMO2;ZNF688	P07910;P61978	R-HSA-4570499;R-HSA-4570493
R-HSA-4641265	Repression of WNT target genes	0	16	5	305	0.000996264	0.999426	0.999426	2	7	0.000450045	9606	Homo sapiens			CARD9;MBD3;FAM124B;LMO2;CCT6B	Q13547;Q08117	R-HSA-4649028;R-HSA-4641231
R-HSA-9843745	Adipogenesis	7	147	16	681	0.00915318	0.999428	0.999428	22	33	0.00212164	9606	Homo sapiens	MBD3;WNT10B;MED11;B9D2;ZNF423;KLF4;BMP7	O43474;O00744;O95983;Q9P086;P18075;P01137;Q2M1K9	CD14;CD14;EBF3;MBD3;TNFRSF1B;GPIHBP1;TNXB;RNMTL1;S100A13;C17orf62;OAZ3;NR2F6;C10orf54;IFNGR2;TNFSF9;FSTL1	O43474;P01375;P15090;P06858;P01137;Q9HAK2;P24468;Q15848	R-HSA-1183058;R-HSA-9844598;R-HSA-9844438;R-HSA-9844375;R-HSA-560491;R-HSA-9844818;R-HSA-560493;R-HSA-381283;R-HSA-1183003;R-HSA-9844415;R-HSA-560517;R-HSA-9844600;R-HSA-9844536;R-HSA-560472;R-HSA-560473;R-HSA-9844549;R-HSA-560510;R-HSA-381309;R-HSA-560498;R-HSA-381337;R-HSA-9844360;R-HSA-9844425
R-HSA-73864	RNA Polymerase I Transcription	2	86	4	350	0.00535492	0.999433	0.999433	5	14	0.00090009	9606	Homo sapiens	MBD3;MAPK3	O95983;P27361	MAD1L1;F13A1;ZNF688;TSKS	O15160;Q6NZI2;P19388	R-HSA-74993;R-HSA-74992;R-HSA-73865;R-HSA-73739;R-HSA-73722
R-HSA-1227986	Signaling by ERBB2	2	68	6	363	0.00423412	0.999433	0.999433	5	46	0.00295744	9606	Homo sapiens	FYN;RHOC	P06241;P61586	BSCL2;CYTH1;LRP1;AP2A2;FYN;C10orf47	Q9UNE7;P29353;Q9Y316	R-HSA-1918092;R-HSA-6785636;R-HSA-1963578;R-HSA-6785648;R-HSA-1963586
R-HSA-181438	Toll Like Receptor 2 (TLR2) Cascade	5	136	12	575	0.00846824	0.999434	0.999434	39	80	0.00514337	9606	Homo sapiens	SIGIRR;PSAP;CD14;MAPK3	Q6IA17;P08571;P27361;Q8IWL1;Q8IWL2	CREB5;CREB5;CD40;CREB5;FSTL1;PLD3;MAPK3;JUND;WNT2B;JDP2;KEAP1;SH3GL1	P01100;Q70UQ0;P15336;P05412;P19838;P19419;Q9Y4K3;P08571;O14920;O15524	R-HSA-166082;R-HSA-2201316;R-HSA-9750226;R-HSA-198731;R-HSA-166091;R-HSA-168136;R-HSA-2201322;R-HSA-2559468;R-HSA-166286;R-HSA-936963;R-HSA-166284;R-HSA-2559464;R-HSA-2559414;R-HSA-450325;R-HSA-5609665;R-HSA-199959;R-HSA-2262775;R-HSA-9749505;R-HSA-203797;R-HSA-166869;R-HSA-166362;R-HSA-166363;R-HSA-198746;R-HSA-2262777;R-HSA-9749494;R-HSA-166119;R-HSA-198756;R-HSA-937059;R-HSA-937022;R-HSA-45029…
R-HSA-432722	Golgi Associated Vesicle Biogenesis	0	61	2	273	0.00379826	0.99944	0.99944	3	7	0.000450045	9606	Homo sapiens			BLOC1S2;SH3GL1	Q6QNY0;Q9UL45;Q96EV8;Q99962;P78537	R-HSA-429815;R-HSA-421831;R-HSA-421835
R-HSA-1236974	ER-Phagosome pathway	1	98	5	229	0.00610212	0.99944	0.99944	4	11	0.000707214	9606	Homo sapiens	CD14	P08571	TMEM203;GABARAP;IFNGR2;MFSD5;FAM176B	O75396;Q12846;P27797	R-HSA-8863895;R-HSA-8951595;R-HSA-8863858;R-HSA-8863914
R-HSA-379724	tRNA Aminoacylation	0	68	7	260	0.00423412	0.99944	0.99944	4	42	0.00270027	9606	Homo sapiens			AGTRAP;B9D2;SMURF2;CCDC152;LRP1;C20orf196;AGTRAP	Q96GW9;O95363;P49590;P47897	R-HSA-380241;R-HSA-380157;R-HSA-380203;R-HSA-380234
R-HSA-194068	Bile acid and bile salt metabolism	2	122	9	305	0.00759651	0.999445	0.999445	20	99	0.00636492	9606	Homo sapiens	AKR1C1	P17516;Q04828	FBLN2;CREB5;AKR1C1;EGFL7;PEX16;CMTM3;NPC2;NINJ2;SCAMP4	16113;P51857;Q9H2F3;Q14973	R-HSA-192067;R-HSA-192160;R-HSA-193824;R-HSA-192033;R-HSA-192097;R-HSA-192036;R-HSA-193800;R-HSA-194121;R-HSA-191983;R-HSA-193746;R-HSA-192051;R-HSA-193841;R-HSA-193781;R-HSA-193755;R-HSA-192123;R-HSA-193816;R-HSA-193758;R-HSA-193821;R-HSA-193789;R-HSA-192061
R-HSA-8939902	Regulation of RUNX2 expression and activity	0	69	6	251	0.00429639	0.999453	0.999453	6	29	0.00186447	9606	Homo sapiens			BSCL2;CYTH1;LRP1;FRAT1;FYN;KLF2	Q9UNE7;Q9HCE7;P49841	R-HSA-9009401;R-HSA-9009403;R-HSA-9009309;R-HSA-9009308;R-HSA-9008476;R-HSA-9009452
R-HSA-9820965	Respiratory syncytial virus (RSV) genome replication, transcription and translation	0	46	3	278	0.00286426	0.999453	0.999453	1	65	0.00417899	9606	Homo sapiens			MAD1L1;FLYWCH2;MAP2K2	P11142	R-HSA-9828639
R-HSA-9619665	EGR2 and SOX10-mediated initiation of Schwann cell myelination	0	40	5	284	0.00249066	0.999478	0.999478	3	27	0.00173589	9606	Homo sapiens			FCGRT;MBD3;CLEC14A;IFNGR2;SMARCD2	Q01453;Q92769;P51532	R-HSA-9613648;R-HSA-9614790;R-HSA-9615626
R-HSA-5654727	Negative regulation of FGFR2 signaling	1	41	8	286	0.00255293	0.99949	0.99949	6	14	0.00090009	9606	Homo sapiens	MAPK3	P27361	CREB5;SIRPA;SUFU;FYN;MAP2K2;SIRPA;FYN;KEAP1	Q06124;O43597;P22681;P15056	R-HSA-1295634;R-HSA-5654562;R-HSA-1295622;R-HSA-1295621;R-HSA-1295604;R-HSA-1549564
R-HSA-194315	Signaling by Rho GTPases	18	708	16	877	0.0440847	0.999491	0.999491	90	203	0.0130513	9606	Homo sapiens	PLEKHG1;NCF4;ARHGAP18;ARAP1;ADD3;RHOC;PLD2;FGD5;FMNL1;WDR81;TMEM57;CDC42EP2;TAX1BP3;B9D2;MAD1L1;DBN1;MAPK3	Q9BPU9;O95466;Q9ULL1;P27361;Q8N5G2;Q562E7;Q15080;Q96P48;Q9UEY8;Q8N392;O14939;O14907;P08134;Q6ZNL6;P61586;Q16643;Q9Y6D9;O14613	PLD2;FMNL1;MBD3;CD40;SSBP4;DLGAP1;FCGRT;FUCA2;SUFU;RHOC;ENG;DLGAP1;TAX1BP3;MAP2K2;FYN;DBN1	O75914;P05556;Q9BST9;Q13526;P30307;P78352;Q14247;Q13153;Q15058;Q13177;O75044;P23528;Q9Y4D1;O60341;P12931;P52565	R-HSA-5665748;R-HSA-2029469;R-HSA-3858489;R-HSA-5623632;R-HSA-9013004;R-HSA-3858495;R-HSA-5668947;R-HSA-5666129;R-HSA-9013006;R-HSA-419087;R-HSA-75016;R-HSA-2029460;R-HSA-8981637;R-HSA-419083;R-HSA-2029456;R-HSA-9018758;R-HSA-9013145;R-HSA-9013144;R-HSA-9014424;R-HSA-9626880;R-HSA-5668932;R-HSA-9018778;R-HSA-5623622;R-HSA-5665989;R-HSA-5671749;R-HSA-9726848;R-HSA-5667008;R-HSA-9013009;R-HSA-39286…
R-HSA-9824594	Regulation of MITF-M-dependent genes involved in apoptosis	0	26	4	302	0.00161893	0.999502	0.999502	3	15	0.000964382	9606	Homo sapiens			MBD3;FAM124B;SPNS1;CCT6B	Q13547;P10415;Q96CA5	R-HSA-9857365;R-HSA-9824587;R-HSA-9825754
R-HSA-3000171	Non-integrin membrane-ECM interactions	1	83	6	256	0.00516812	0.999502	0.999502	4	33	0.00212164	9606	Homo sapiens	B9D2	P01137	FCGRT;TNXB;TRAPPC5;FSTL1;PCOLCE;TNFAIP6	Q9Y296;P09038;P07996;P01137	R-HSA-2681675;R-HSA-2684507;R-HSA-2750177;R-HSA-2731078
R-HSA-5654726	Negative regulation of FGFR1 signaling	1	39	8	290	0.00242839	0.999514	0.999514	6	15	0.000964382	9606	Homo sapiens	MAPK3	P27361	CREB5;SIRPA;SUFU;FYN;MAP2K2;SIRPA;FYN;KEAP1	Q06124;O43597;P22681;P15056	R-HSA-1295634;R-HSA-1295622;R-HSA-1295621;R-HSA-5654560;R-HSA-1295604;R-HSA-1549564
R-HSA-450294	MAP kinase activation	1	69	7	275	0.00429639	0.999514	0.999514	11	32	0.00205735	9606	Homo sapiens	MAPK3	P27361	CREB5;CREB5;CREB5;PLD3;MAPK3;JUND;JDP2	P01100;P15336;P05412;P19838;P19419	R-HSA-450292;R-HSA-450325;R-HSA-199959;R-HSA-451634;R-HSA-203797;R-HSA-168053;R-HSA-198756;R-HSA-198731;R-HSA-198746;R-HSA-168440;R-HSA-168136
R-HSA-9830369	Kidney development	2	75	12	355	0.00466999	0.999523	0.999523	17	50	0.00321461	9606	Homo sapiens	WNT11	ENSG00000085741;O96014	AGTRAP;MBD3;WDR81;FUCA2;MMP2;SUFU;TAX1BP3;TNFAIP6;HIC1;SSBP4;TAX1BP3;AGTRAP	O96014;P39905;P09038;P12644;P23771;P35222;P48742;Q14508	R-HSA-9830423;R-HSA-9830356;R-HSA-9832340;R-HSA-9830418;R-HSA-9761170;R-HSA-9832209;R-HSA-9830365;R-HSA-9832230;R-HSA-9830373;R-HSA-9830372;R-HSA-9831908;R-HSA-9830754;R-HSA-9830368;R-HSA-9830371;R-HSA-9830668;R-HSA-9830765;R-HSA-9830762
R-HSA-844456	The NLRP3 inflammasome	0	24	5	308	0.0014944	0.999526	0.999526	2	18	0.00115726	9606	Homo sapiens			PINK1;MAP2K2;CYB561;FYN;LRRC27	P08238;P09601	R-HSA-1250272;R-HSA-874087
R-HSA-9931509	Expression of BMAL (ARNTL), CLOCK, and NPAS2	0	46	3	293	0.00286426	0.999537	0.999537	1	10	0.000642921	9606	Homo sapiens			CREB5;JUND;JDP2	P15336	R-HSA-1368140
R-HSA-69202	Cyclin E associated events during G1/S transition	0	78	1	274	0.00485679	0.999537	0.999537	1	20	0.00128584	9606	Homo sapiens			SERTAD1	P61024	R-HSA-187545
R-HSA-9637687	Suppression of phagosomal maturation	0	32	4	295	0.00199253	0.999548	0.999548	1	17	0.00109297	9606	Homo sapiens			ARMC7;FBN1;EGFL7;KLF4	O14964	R-HSA-9635667
R-HSA-8852135	Protein ubiquitination	2	83	3	361	0.00516812	0.999553	0.999553	7	32	0.00205735	9606	Homo sapiens	UBE2J2	Q8N2K1;Q8N2K1-1	CARD9;SMURF2;MFSD5	P0CG47;O95999;P50876	R-HSA-8943080;R-HSA-8939323;R-HSA-8943083;R-HSA-8938770;R-HSA-8938773;R-HSA-8853529;R-HSA-8939335
R-HSA-425410	Metal ion SLC transporters	0	31	9	306	0.00193026	0.999558	0.999558	6	20	0.00128584	9606	Homo sapiens			S100A13;LGALS9;PI4K2A;CYB5D2;CD40;TNFSF9;SAR1A;EFNB1;LYVE1	29036;Q8TAD4;Q8IWU4;Q9Y6M5;O15431;Q6ZMH5;Q9BRI3	R-HSA-435366;R-HSA-437300;R-HSA-442405;R-HSA-437136;R-HSA-435375;R-HSA-437085
R-HSA-73762	RNA Polymerase I Transcription Initiation	1	50	2	296	0.00311333	0.999569	0.999569	2	6	0.000385753	9606	Homo sapiens	MBD3	O95983	F13A1;ZNF688	O15160;P19388	R-HSA-73865;R-HSA-73739
R-HSA-9013973	TICAM1-dependent activation of IRF3/IRF7	0	15	9	322	0.000933998	0.999579	0.999579	2	15	0.000964382	9606	Homo sapiens			PLTP;DUS3L;PAPSS2;PEX16;CD40;ODF3L2;TNFRSF8;BSCL2;TSKS	Q13114;Q96CV9	R-HSA-9013992;R-HSA-9828209
R-HSA-5693554	Resolution of D-loop Structures through Synthesis-Dependent Strand Annealing (SDSA)	0	31	3	306	0.00193026	0.999589	0.999589	1	1	6.42921e-05	9606	Homo sapiens			C10orf47;KEAP1;CCDC94	Q92993;Q86YC2	R-HSA-5693589
R-HSA-8857538	PTK6 promotes HIF1A stabilization	0	9	2	325	0.000560399	0.999589	0.999589	3	6	0.000385753	9606	Homo sapiens			EGLN2;SH3GL1	Q16665;Q5S007	R-HSA-8857583;R-HSA-8857565;R-HSA-9634702
R-HSA-622312	Inflammasomes	0	34	5	310	0.00211706	0.999598	0.999598	2	28	0.00180018	9606	Homo sapiens			PINK1;MAP2K2;CYB561;FYN;LRRC27	P08238;P09601	R-HSA-1250272;R-HSA-874087
R-HSA-6804758	Regulation of TP53 Activity through Acetylation	1	39	3	304	0.00242839	0.999626	0.999626	2	14	0.00090009	9606	Homo sapiens	MBD3	O95983	FUCA2;SSBP4;MAP2K2	Q13526	R-HSA-6805650;R-HSA-8877692
R-HSA-447043	Neurofascin interactions	0	9	5	326	0.000560399	0.999626	0.999626	1	7	0.000450045	9606	Homo sapiens			PDE9A;MBD3;IGFBP6;CAPS;FYN	O00560	R-HSA-373738
R-HSA-3214847	HATs acetylate histones	0	110	3	243	0.00684932	0.999626	0.999626	1	15	0.000964382	9606	Homo sapiens			CREB5;JUND;JDP2	P15336	R-HSA-3318415
R-HSA-428157	Sphingolipid metabolism	3	220	7	320	0.0136986	0.999645	0.999645	23	80	0.00514337	9606	Homo sapiens	GALC;PSAP;ST3GAL5	P07602;Q9UNP4;P54803	VSIG4;NINJ2;TSPAN4;SSBP4;NHLRC4;C6orf154;KEAP1	Q6UWV6;Q9Y3R4;P17900;Q8TCT0;P20645;O95470	R-HSA-9840470;R-HSA-1605624;R-HSA-9840884;R-HSA-1605723;R-HSA-1605595;R-HSA-1638845;R-HSA-1605724;R-HSA-9844860;R-HSA-1605717;R-HSA-1606807;R-HSA-1605591;R-HSA-428681;R-HSA-1605736;R-HSA-1606312;R-HSA-1606602;R-HSA-9841189;R-HSA-9842115;R-HSA-9840334;R-HSA-1605632;R-HSA-2248891;R-HSA-1606564;R-HSA-1640164;R-HSA-9840488
R-HSA-8940973	RUNX2 regulates osteoblast differentiation	1	34	5	306	0.00211706	0.999652	0.999652	6	24	0.00154301	9606	Homo sapiens	MAPK3	P27361	RAB3IL1;SUFU;ZNF423;FAM124B;KEAP1	Q8TDD2;P02452;P10071;Q9UPW6;Q96K83	R-HSA-9008137;R-HSA-9009208;R-HSA-8985275;R-HSA-8939852;R-HSA-8985644;R-HSA-9008215
R-HSA-168273	Influenza Viral RNA Transcription and Replication	0	173	4	179	0.0107721	0.999691	0.999691	1	14	0.00090009	9606	Homo sapiens			GABARAP;CYTH1;MAP2K2;FYN	P07900;O00410	R-HSA-192830
R-HSA-445144	Signal transduction by L1	2	25	8	425	0.00155666	0.999691	0.999691	5	11	0.000707214	9606	Homo sapiens	MAP2K2;MAPK3	P36507;P27361	SEPP1;DOK1;PTPRH;LRP1;HDAC7;FAM176B;AP2A2;TAX1BP3	Q13153;P00533;O14786	R-HSA-109860;R-HSA-445072;R-HSA-109862;R-HSA-374669;R-HSA-445069
R-HSA-6806834	Signaling by MET	2	88	10	378	0.00547945	0.999691	0.999691	14	51	0.0032789	9606	Homo sapiens	RAB4B;SH3GL1	Q99961;P61018	BMP1;GPIHBP1;SIRPA;MMP2;PINK1;IGFBP6;LMO2;SIRPA;MAPK3;FYN	P40763;P08581;Q6VN20;P12931;Q06124;Q05397;Q12913	R-HSA-9734070;R-HSA-8874083;R-HSA-8875490;R-HSA-6807008;R-HSA-8875374;R-HSA-2730595;R-HSA-8875659;R-HSA-6800298;R-HSA-8865994;R-HSA-8875817;R-HSA-8875816;R-HSA-8874079;R-HSA-8851866;R-HSA-8875482
R-HSA-5638302	Signaling by Overexpressed Wild-Type EGFR in Cancer	0	8	6	342	0.000498132	0.999705	0.999705	1	2	0.000128584	9606	Homo sapiens			SEPP1;DOK1;PTPRH;LRP1;HDAC7;AP2A2	P00533	R-HSA-1248677
R-HSA-5638303	Inhibition of Signaling by Overexpressed EGFR	0	8	6	342	0.000498132	0.999705	0.999705	1	2	0.000128584	9606	Homo sapiens			SEPP1;DOK1;PTPRH;LRP1;HDAC7;AP2A2	P00533	R-HSA-1248677
R-HSA-5620920	Cargo trafficking to the periciliary membrane	0	57	7	312	0.00354919	0.999725	0.999725	3	27	0.00173589	9606	Homo sapiens			RAB3IL1;CD40;CMTM3;GIMAP1;C17orf60;NINJ2;PRG4	Q3SXY8;Q96QF0;Q92538	R-HSA-5623508;R-HSA-5617815;R-HSA-5624953
R-HSA-448424	Interleukin-17 signaling	1	78	7	294	0.00485679	0.999738	0.999738	11	35	0.00225023	9606	Homo sapiens	MAPK3	P27361	CREB5;CREB5;CREB5;PLD3;MAPK3;JUND;JDP2	P01100;P15336;P05412;P19838;P19419	R-HSA-450292;R-HSA-450325;R-HSA-199959;R-HSA-451634;R-HSA-203797;R-HSA-168053;R-HSA-198756;R-HSA-198731;R-HSA-198746;R-HSA-168440;R-HSA-168136
R-HSA-9932444	ATP-dependent chromatin remodelers	1	31	5	346	0.00193026	0.999744	0.999744	17	20	0.00128584	9606	Homo sapiens	SMARCD2	Q92925	SCARA5;HIC1;KEAP1;SMARCD2;CCT6B	Q8TAQ2;O96019;Q92922;Q8WUB8;Q96GM5;Q15532;O14497;Q12824;Q969G3	R-HSA-9933237;R-HSA-9933236;R-HSA-9932447;R-HSA-9932443;R-HSA-9932440;R-HSA-9934023;R-HSA-9934022;R-HSA-9934021;R-HSA-9932450;R-HSA-9932449;R-HSA-9932832;R-HSA-9932448;R-HSA-9934028;R-HSA-9932843;R-HSA-9934027;R-HSA-9934026;R-HSA-9934024
R-HSA-9932451	SWI/SNF chromatin remodelers	1	31	5	346	0.00193026	0.999744	0.999744	17	20	0.00128584	9606	Homo sapiens	SMARCD2	Q92925	SCARA5;HIC1;KEAP1;SMARCD2;CCT6B	Q8TAQ2;O96019;Q92922;Q8WUB8;Q96GM5;Q15532;O14497;Q12824;Q969G3	R-HSA-9933237;R-HSA-9933236;R-HSA-9932447;R-HSA-9932443;R-HSA-9932440;R-HSA-9934023;R-HSA-9934022;R-HSA-9934021;R-HSA-9932450;R-HSA-9932449;R-HSA-9932832;R-HSA-9932448;R-HSA-9934028;R-HSA-9932843;R-HSA-9934027;R-HSA-9934026;R-HSA-9934024
R-HSA-9834899	Specification of the neural plate border	0	24	7	328	0.0014944	0.999744	0.999744	7	15	0.000964382	9606	Homo sapiens			CTSH;MBD3;DDAH2;SUFU;TAX1BP3;HIC1;TAX1BP3	P48431;Q01860;Q15915;P35222	R-HSA-9835623;R-HSA-9835252;R-HSA-9835266;R-HSA-9834897;R-HSA-9835244;R-HSA-9835484;R-HSA-9835496
R-HSA-5218920	VEGFR2 mediated vascular permeability	0	48	4	316	0.00298879	0.999744	0.999744	3	15	0.000964382	9606	Homo sapiens			CYTH1;MAP2K2;FYN;TMEM184A	P07900;P31749;Q03135	R-HSA-202129;R-HSA-202144;R-HSA-202137
R-HSA-4615885	SUMOylation of DNA replication proteins	0	50	1	315	0.00311333	0.999744	0.999744	1	8	0.000514337	9606	Homo sapiens			SH3GL1	O14965	R-HSA-4655404
R-HSA-6799198	Complex I biogenesis	0	71	7	330	0.00442092	0.99975	0.99975	5	14	0.00090009	9606	Homo sapiens			TMEM203;VSIG4;RNMTL1;MFSD5;FYN;AGTRAP;CMTM2	P19404;Q9BU61;P03886;Q9NPL8;O75380	R-HSA-6799191;R-HSA-6800870;R-HSA-6799203;R-HSA-6799196;R-HSA-6788556
R-HSA-877300	Interferon gamma signaling	4	177	6	462	0.0110212	0.999755	0.999755	19	23	0.00147872	9606	Homo sapiens	TRIM8;IFNGR2;MAPK3	ENSG00000171206;P27361;P38484;Q9BZR9	CARD9;FCGRT;SMURF2;TPST1;TIMP3;MAP2K2	P04049;P13284;P63165;P61769;O15105	R-HSA-9730967;R-HSA-9732753;R-HSA-9734547;R-HSA-873924;R-HSA-873927;R-HSA-1031716;R-HSA-873926;R-HSA-877281;R-HSA-873921;R-HSA-9732729;R-HSA-1031713;R-HSA-873922;R-HSA-877308;R-HSA-9678561;R-HSA-873919;R-HSA-873918;R-HSA-9732738;R-HSA-877269;R-HSA-909552
R-HSA-8869496	TFAP2A acts as a transcriptional repressor during retinoic acid induced cell differentiation	0	9	1	344	0.000560399	0.999756	0.999756	1	7	0.000450045	9606	Homo sapiens			MTG1	P10809	R-HSA-8869558
R-HSA-5693568	Resolution of D-loop Structures through Holliday Junction Intermediates	0	39	4	331	0.00242839	0.999762	0.999762	4	12	0.000771506	9606	Homo sapiens			C10orf47;CD40;KEAP1;CCDC94	Q86YC2;Q9NSG2;Q92993	R-HSA-5686469;R-HSA-5686483;R-HSA-5686410;R-HSA-9853368
R-HSA-9716542	Signaling by Rho GTPases, Miro GTPases and RHOBTB3	18	724	16	926	0.0450809	0.999771	0.999771	92	212	0.0136299	9606	Homo sapiens	PLEKHG1;NCF4;ARHGAP18;ARAP1;ADD3;RHOC;PLD2;FGD5;FMNL1;WDR81;TMEM57;CDC42EP2;TAX1BP3;B9D2;MAD1L1;DBN1;MAPK3	Q9BPU9;O95466;Q9ULL1;P27361;Q8N5G2;Q562E7;Q15080;Q96P48;Q9UEY8;Q8N392;O14939;O14907;P08134;Q6ZNL6;P61586;Q16643;Q9Y6D9;O14613	PLD2;FMNL1;MBD3;CD40;SSBP4;DLGAP1;FCGRT;FUCA2;SUFU;RHOC;ENG;DLGAP1;TAX1BP3;MAP2K2;FYN;DBN1	O75914;P05556;Q9BST9;Q13526;P30307;P78352;Q14247;Q13153;Q15058;Q13177;O75044;P23528;Q9Y4D1;O60341;P12931;P52306;P52565	R-HSA-5665748;R-HSA-2029469;R-HSA-3858489;R-HSA-5623632;R-HSA-9013004;R-HSA-3858495;R-HSA-5668947;R-HSA-5666129;R-HSA-9013006;R-HSA-419087;R-HSA-75016;R-HSA-2029460;R-HSA-8981637;R-HSA-419083;R-HSA-2029456;R-HSA-9018758;R-HSA-9013145;R-HSA-9013144;R-HSA-9014424;R-HSA-9626880;R-HSA-5668932;R-HSA-9018778;R-HSA-5623622;R-HSA-5665989;R-HSA-5671749;R-HSA-9726848;R-HSA-5667008;R-HSA-9013009;R-HSA-39286…
R-HSA-5632684	Hedgehog 'on' state	2	79	13	390	0.00491905	0.999773	0.999773	15	37	0.00237881	9606	Homo sapiens	SMURF2;SUFU	Q9UMX1;Q9HAU4	PI4K2A;SUFU;LMO2;CRYBB1;TNFRSF8;CCDC94;MAD1L1;SUFU;CARD9;OBFC1;SNX24;IGFBP6;KIF3B	Q96J02;P08151;P48729;Q9Y496;O95995	R-HSA-5635861;R-HSA-5635860;R-HSA-5633040;R-HSA-5635859;R-HSA-5632668;R-HSA-5632671;R-HSA-5635839;R-HSA-5635865;R-HSA-5632667;R-HSA-5632646;R-HSA-5610723;R-HSA-5635853;R-HSA-5610735;R-HSA-5632648;R-HSA-5635850
R-HSA-5693537	Resolution of D-Loop Structures	0	40	4	332	0.00249066	0.999773	0.999773	5	13	0.000835798	9606	Homo sapiens			C10orf47;CD40;KEAP1;CCDC94	Q86YC2;Q9NSG2;Q92993	R-HSA-5693589;R-HSA-5686469;R-HSA-5686483;R-HSA-5686410;R-HSA-9853368
R-HSA-69620	Cell Cycle Checkpoints	4	271	8	431	0.0168742	0.999777	0.999777	21	56	0.00360036	9606	Homo sapiens	MRC1;B9D2;ZNF385A;MAD1L1	Q9BPU9;Q9HAW4;Q96PM9;Q9Y6D9	MAD1L1;BMP1;LENG1;SUFU;JUND;LRRC6;KEAP1;CCDC94	O14757;P30307;Q00987;Q9Y6D9;Q13257	R-HSA-75809;R-HSA-6803719;R-HSA-6804741;R-HSA-141409;R-HSA-75010;R-HSA-69604;R-HSA-176298;R-HSA-6799246;R-HSA-75016;R-HSA-9029987;R-HSA-141422;R-HSA-141431;R-HSA-75028;R-HSA-176116;R-HSA-141429;R-HSA-6803388;R-HSA-6804955;R-HSA-176318;R-HSA-141439;R-HSA-6803801;R-HSA-141437
R-HSA-917937	Iron uptake and transport	2	83	3	393	0.00516812	0.999782	0.999782	4	33	0.00212164	9606	Homo sapiens	MCOLN1;ATP6V0D1	Q9GZU1;P61421	ATP6V0D1;LMO2;MCOLN1	P63208;Q15904;Q9GZU1	R-HSA-5252133;R-HSA-5691167;R-HSA-917936;R-HSA-917841
R-HSA-9020956	Interleukin-27 signaling	0	13	10	351	0.000809465	0.999789	0.999789	9	20	0.00128584	9606	Homo sapiens			TCTN3;FUCA2;MMP2;PINK1;TNFSF9;MFSD5;LMO2;NAGLU;COPE;FYN	P40763;P27824;P23458;Q6UWB1	R-HSA-8950441;R-HSA-8950716;R-HSA-8950398;R-HSA-8950782;R-HSA-8950766;R-HSA-8950271;R-HSA-8950387;R-HSA-448427;R-HSA-8950518
R-HSA-2173789	TGF-beta receptor signaling activates SMADs	3	51	10	514	0.00317559	0.999792	0.999792	35	44	0.00282885	9606	Homo sapiens	SMURF2;B9D2;FBN1	P35555;P01137;Q9HAU4	BSCL2;FCGRT;DAB2;SMURF2;CYTH1;FYN;LRP1;ZNF414;FYN;KLF2	P09958;Q9UNE7;Q9NYA4;Q15796;P84022;Q9HCE7;P22681;Q9HAU4;O15105	R-HSA-2395364;R-HSA-178178;R-HSA-2176416;R-HSA-2128994;R-HSA-2328033;R-HSA-2187368;R-HSA-4332235;R-HSA-173512;R-HSA-2167917;R-HSA-2187375;R-HSA-4332236;R-HSA-178189;R-HSA-177107;R-HSA-170835;R-HSA-170843;R-HSA-2395320;R-HSA-170846;R-HSA-2176445;R-HSA-170844;R-HSA-170850;R-HSA-178208;R-HSA-2395328;R-HSA-173542;R-HSA-2167876;R-HSA-178218;R-HSA-2187401;R-HSA-173483;R-HSA-2127562;R-HSA-2187405;R-HSA-…
R-HSA-196849	Metabolism of water-soluble vitamins and cofactors	2	250	5	224	0.0155666	0.999792	0.999792	10	146	0.00938665	9606	Homo sapiens	C20orf54;FOLR2	Q9NQ40;P14207	CREB5;TMEM9B;BSCL2;FAM176B;CCT6B	Q9H1U9;Q8WVC6;Q9H3L0;Q9Y4U1	R-HSA-8942344;R-HSA-9938195;R-HSA-3149494;R-HSA-3149563;R-HSA-3165230;R-HSA-3204318;R-HSA-3095889;R-HSA-8940134;R-HSA-3149519;R-HSA-9837337
R-HSA-2871796	FCERI mediated MAPK activation	1	124	10	246	0.00772105	0.999799	0.999799	5	20	0.00128584	9606	Homo sapiens	MAPK3	P27361	CREB5;BSCL2;CREB5;CREB5;MFSD5;C17orf62;MAPK8IP1;JUND;SAR1A;JDP2	P01100;P05412;O43561-2;O14733	R-HSA-450292;R-HSA-2396599;R-HSA-450325;R-HSA-168136;R-HSA-2730868
R-HSA-1655829	Regulation of cholesterol biosynthesis by SREBP (SREBF)	0	87	4	281	0.00541719	0.999803	0.999803	3	52	0.00334319	9606	Homo sapiens			GPIHBP1;NPC2;C17orf62;CYB561	16113;O00767;Q14703	R-HSA-1655849;R-HSA-2317530;R-HSA-1655842
R-HSA-6804114	TP53 Regulates Transcription of Genes Involved in G2 Cell Cycle Arrest	1	21	3	347	0.0013076	0.999808	0.999808	5	11	0.000707214	9606	Homo sapiens	ZNF385A	Q96PM9	SUFU;HDAC7;SH3GL1	P30307;P31947;O14965	R-HSA-6791235;R-HSA-6803890;R-HSA-6803858;R-HSA-6803871;R-HSA-6798268
R-HSA-2559586	DNA Damage/Telomere Stress Induced Senescence	0	70	2	314	0.00435866	0.999808	0.999808	2	18	0.00115726	9606	Homo sapiens			C2orf65;C10orf47	P20700;Q9NUX5	R-HSA-3785711;R-HSA-4647594
R-HSA-68882	Mitotic Anaphase	3	236	5	368	0.0146949	0.99982	0.99982	10	32	0.00205735	9606	Homo sapiens	B9D2;CHMP6;MAD1L1	Q9BPU9;Q96FZ7;Q9Y6D9	SSU72;BMP1;IL20RB;BSCL2;CHMP6	O60216;Q9H444;Q96HA1	R-HSA-9668419;R-HSA-2467809;R-HSA-2545203;R-HSA-2467811;R-HSA-9668389;R-HSA-9668405;R-HSA-9618378;R-HSA-9668395;R-HSA-9668415;R-HSA-9668398
R-HSA-1980143	Signaling by NOTCH1	2	84	7	410	0.00523039	0.99984	0.99984	7	39	0.00250739	9606	Homo sapiens	HDAC7	Q8WUI4;Q9UKV0	MBD3;PTPRZ1;PI4K2A;EGFL7;FAM176B;SDF4;EGLN2	Q96J02;Q12860;Q16665;P80370;P01106	R-HSA-1912396;R-HSA-1980125;R-HSA-1912388;R-HSA-1980130;R-HSA-1980067;R-HSA-1980128;R-HSA-373706
R-HSA-388841	Regulation of T cell activation by CD28 family	1	92	4	296	0.00572852	0.999856	0.999856	12	35	0.00225023	9606	Homo sapiens	FYN	P06241	SIRPA;TIMM13;SIRPA;FYN	Q99558;P06241;Q06124	R-HSA-389381;R-HSA-389348;R-HSA-389158;R-HSA-389350;R-HSA-388833;R-HSA-388832;R-HSA-392530;R-HSA-388829;R-HSA-388831;R-HSA-388814;R-HSA-389352;R-HSA-389354
R-HSA-5357956	TNFR1-induced NF-kappa-B signaling pathway	0	33	3	352	0.00205479	0.999859	0.999859	1	5	0.000321461	9606	Homo sapiens			TNFRSF1B;TNFRSF8;ZNF688	Q13077	R-HSA-5357780
R-HSA-936440	Negative regulators of DDX58/IFIH1 signaling	0	37	7	350	0.00230386	0.999862	0.999862	4	13	0.000835798	9606	Homo sapiens			PI4K2A;FUCA2;CD40;TNFRSF8;SSBP4;MAP2K2;TSKS	Q96J02;Q13526;Q13114	R-HSA-936462;R-HSA-990526;R-HSA-936380;R-HSA-936475
R-HSA-204998	Cell death signalling via NRAGE, NRIF and NADE	0	81	6	306	0.00504359	0.999866	0.999866	7	17	0.00109297	9606	Homo sapiens			GABARAP;SESN2;MAPK8IP1;MAPK8IP1;ZNF688;KEAP1	Q13501;Q9Y5V3;P45983	R-HSA-193666;R-HSA-205075;R-HSA-205008;R-HSA-205136;R-HSA-204949;R-HSA-205115;R-HSA-205132
R-HSA-881907	Gastrin-CREB signalling pathway via PKC and MAPK	2	24	6	463	0.0014944	0.999866	0.999866	4	9	0.000578629	9606	Homo sapiens	MMP2;MAPK3	P27361;P08254	SEPP1;DOK1;PTPRH;LRP1;HDAC7;AP2A2	P00533	R-HSA-2179413;R-HSA-198746;R-HSA-2179387;R-HSA-2179402
R-HSA-196854	Metabolism of vitamins and cofactors	6	384	13	446	0.0239103	0.999867	0.999867	25	213	0.0136942	9606	Homo sapiens	C20orf54;LRP1;AKR1C1;FOLR2;GPIHBP1	Q07954;Q9NQ40;P14207;Q8IV16;P17516;Q04828	TMEM9B;RNMTL1;BSCL2;FAM176B;SAR1A;DOHH;CCT6B;CREB5;FCGRT;LRP1;UBE2J2;TMEM184A;AGTRAP	Q9Y5Z9;Q8WVC6;Q9NQZ5;Q9H3L0;Q9Y4U1;P09455;Q9H1U9;P02649;P49638;Q8N0U8;P01130	R-HSA-8942344;R-HSA-9938195;R-HSA-3149494;R-HSA-2404131;R-HSA-2404142;R-HSA-3149563;R-HSA-2423785;R-HSA-2404137;R-HSA-9837337;R-HSA-6806647;R-HSA-2404144;R-HSA-8874705;R-HSA-2424254;R-HSA-2395768;R-HSA-3165230;R-HSA-9856502;R-HSA-9856510;R-HSA-3204318;R-HSA-8940134;R-HSA-2429643;R-HSA-2855259;R-HSA-6806674;R-HSA-3095889;R-HSA-2855252;R-HSA-3149519
R-HSA-198725	Nuclear Events (kinase and transcription factor activation)	2	80	4	418	0.00498132	0.999869	0.999869	13	48	0.00308602	9606	Homo sapiens	JUND;MAPK3	P27361;P17535	MBD3;LENG1;MAPK3;SH3GL1	Q15742;Q99963;Q14839;P19419	R-HSA-9031624;R-HSA-198756;R-HSA-198731;R-HSA-9619838;R-HSA-9613213;R-HSA-199959;R-HSA-9613476;R-HSA-203797;R-HSA-198746;R-HSA-9616367;R-HSA-9031575;R-HSA-9612076;R-HSA-9612493
R-HSA-9619483	Activation of AMPK downstream of NMDARs	0	34	3	354	0.00211706	0.999869	0.999869	2	3	0.000192876	9606	Homo sapiens			CNDP2;MARCKS;FYN	P10636-8	R-HSA-9619542;R-HSA-9619515
R-HSA-936964	Activation of IRF3, IRF7 mediated by TBK1, IKK蔚 (IKBKE)	1	21	11	368	0.0013076	0.999878	0.999878	13	15	0.000964382	9606	Homo sapiens	CD14	P08571	PLTP;SIRPA;DUS3L;PAPSS2;PEX16;CD40;ODF3L2;TNFRSF8;SIRPA;BSCL2;TSKS	Q06124;Q13114;Q96CV9	R-HSA-5362486;R-HSA-9824882;R-HSA-166245;R-HSA-9823932;R-HSA-9823934;R-HSA-9823910;R-HSA-5362500;R-HSA-9823904;R-HSA-9823939;R-HSA-9823906;R-HSA-2213017;R-HSA-2201338;R-HSA-166271
R-HSA-9911233	Expression of NOTCH2NL genes	1	12	18	370	0.000747198	0.999881	0.999881	4	9	0.000578629	9606	Homo sapiens	ELANE	P08246	FAM124B;BMP7;TMEM57;ZDHHC1;ASPSCR1;LMO2;ALDH16A1;ZNF688;ZNF414;LYVE1;BMP7;CREB5;RAB3IL1;PDE9A;HSPA12B;TSPAN4;CYP21A2;VASN	Q7Z3S9;P0DPK4	R-HSA-9911236;R-HSA-9925730;R-HSA-9911230;R-HSA-9925720
R-HSA-1251985	Nuclear signaling by ERBB4	2	47	6	448	0.00292653	0.999885	0.999885	5	34	0.00218593	9606	Homo sapiens	ADAP1	ENSG00000105963;O75689	LENG1;LRP1;ODF3L2;LMO2;LRP1;FYN	P14136;P02649;P04271	R-HSA-9612243;R-HSA-9612257;R-HSA-1253321;R-HSA-8954179;R-HSA-9612255
R-HSA-5607764	CLEC7A (Dectin-1) signaling	1	107	9	311	0.00666252	0.999886	0.999886	20	45	0.00289315	9606	Homo sapiens	CARD9	Q9H257	CARD9;BMP1;FAM124B;LENG1;TIMM13;CD40;LRP1;NINJ2;FYN	Q99558;O95999;Q05655;Q9Y4K3;Q9H257;29108;Q9BXN2	R-HSA-5607733;R-HSA-5607732;R-HSA-5607734;R-HSA-5607740;R-HSA-5607742;R-HSA-5607737;R-HSA-5607736;R-HSA-2730872;R-HSA-74448;R-HSA-169683;R-HSA-5607751;R-HSA-5607744;R-HSA-5607747;R-HSA-5607757;R-HSA-5607756;R-HSA-5607759;R-HSA-5607758;R-HSA-5607753;R-HSA-5607721;R-HSA-5607722
R-HSA-5610787	Hedgehog 'off' state	1	111	6	293	0.00691158	0.999894	0.999894	26	32	0.00205735	9606	Homo sapiens	SUFU	Q9UMX1	SUFU;PI4K2A;SUFU;SNX24;FRAT1;MAPK3	P10071;P08151;P10070;O75386;P48729;Q96J02;P49841	R-HSA-5610717;R-HSA-5612508;R-HSA-5610718;R-HSA-5610757;R-HSA-5617413;R-HSA-5617412;R-HSA-5610758;R-HSA-5617408;R-HSA-5610752;R-HSA-5610754;R-HSA-5617410;R-HSA-5610767;R-HSA-5610766;R-HSA-5610760;R-HSA-5610741;R-HSA-5610742;R-HSA-5610737;R-HSA-5610745;R-HSA-5610746;R-HSA-5610726;R-HSA-5610720;R-HSA-5610723;R-HSA-5610722;R-HSA-5610732;R-HSA-5610735;R-HSA-5610730
R-HSA-109606	Intrinsic Pathway for Apoptosis	1	64	9	357	0.00398506	0.999897	0.999897	18	63	0.00405041	9606	Homo sapiens	MAPK3	P27361	MAPK8IP1;DERL2;MAPK8IP1;HTRA3;FYN;HTRA3;HTRA3;AGTRAP;SPNS1	Q9NR28;P10415;P99999;P45983;P98170;Q07817	R-HSA-114307;R-HSA-9627089;R-HSA-9627350;R-HSA-508163;R-HSA-508162;R-HSA-139908;R-HSA-9692376;R-HSA-139918;R-HSA-114284;R-HSA-114252;R-HSA-114254;R-HSA-9627106;R-HSA-9627107;R-HSA-114352;R-HSA-9627104;R-HSA-114261;R-HSA-9627078;R-HSA-9627369
R-HSA-8983432	Interleukin-15 signaling	0	16	11	383	0.000996264	0.999897	0.999897	4	17	0.00109297	9606	Homo sapiens			PLD2;DAB2;ARAP1;MMP2;PINK1;LMX1A;LMO2;DAB2;AP2A2;DBN1;DLGAP1	P40763;P29353;P62993	R-HSA-8983373;R-HSA-8983374;R-HSA-8983299;R-HSA-8983394
R-HSA-5621481	C-type lectin receptors (CLRs)	4	190	16	531	0.0118306	0.999901	0.999901	30	68	0.00437187	9606	Homo sapiens	CD209;CARD9;ICAM2;FYN	Q9NNX6;P06241;Q9H257;P13598	CARD9;BMP1;FAM124B;LENG1;PEX16;CD40;GIMAP1;NINJ2;LMO2;SMARCD2;TIMM13;LRP1;MAP2K2;VASN;FYN;KEAP1	P04049;P32942;Q9UMR7;O95999;29108;Q9BXN2;Q99558;Q04206;Q05655;Q01201;Q9Y4K3;Q9H257;Q8IUN9	R-HSA-8858500;R-HSA-5621573;R-HSA-2730872;R-HSA-74448;R-HSA-169683;R-HSA-5607751;R-HSA-5607744;R-HSA-5607747;R-HSA-5621571;R-HSA-5607757;R-HSA-5607756;R-HSA-5607759;R-HSA-5607758;R-HSA-5607753;R-HSA-5607733;R-HSA-5607732;R-HSA-5660980;R-HSA-5621367;R-HSA-5607734;R-HSA-5607740;R-HSA-5607742;R-HSA-5607737;R-HSA-5607736;R-HSA-5621606;R-HSA-5624486;R-HSA-5621615;R-HSA-5624494;R-HSA-5607721;R-HSA-5621…
R-HSA-1169408	ISG15 antiviral mechanism	1	83	6	317	0.00516812	0.999904	0.999904	11	16	0.00102867	9606	Homo sapiens	MAPK3	P27361	CARD9;GABARAP;FUCA2;TRIM8;SSBP4;MAP2K2	P46934;O14933;Q13526;O60573	R-HSA-936462;R-HSA-1678841;R-HSA-1678843;R-HSA-1169395;R-HSA-1169394;R-HSA-1169399;R-HSA-1169398;R-HSA-1169402;R-HSA-1169405;R-HSA-1169404;R-HSA-1169406
R-HSA-2995410	Nuclear Envelope (NE) Reassembly	1	88	3	333	0.00547945	0.99991	0.99991	7	24	0.00154301	9606	Homo sapiens	CHMP6	Q96FZ7	IL20RB;BSCL2;CHMP6	Q96HA1;Q9H444	R-HSA-9668419;R-HSA-9668389;R-HSA-9668405;R-HSA-9618378;R-HSA-9668395;R-HSA-9668415;R-HSA-9668398
R-HSA-174143	APC/C-mediated degradation of cell cycle proteins	0	79	2	346	0.00491905	0.999913	0.999913	2	40	0.00257169	9606	Homo sapiens			MAD1L1;KEAP1	Q13257	R-HSA-141429;R-HSA-141437
R-HSA-453276	Regulation of mitotic cell cycle	0	79	2	346	0.00491905	0.999913	0.999913	2	40	0.00257169	9606	Homo sapiens			MAD1L1;KEAP1	Q13257	R-HSA-141429;R-HSA-141437
R-HSA-416993	Trafficking of GluR2-containing AMPA receptors	1	23	11	375	0.00143213	0.999915	0.999915	3	3	0.000192876	9606	Homo sapiens	AP2A2	O94973-3	SERTAD1;CDC42EP2;MBD3;MOBKL2C;CARD9;BLOC1S2;EFNB1;ZNF414;C6orf154;CYP21A2;MTG1	Q9NRD5	R-HSA-421007;R-HSA-416639;R-HSA-416985
R-HSA-9707616	Heme signaling	0	70	6	345	0.00435866	0.999919	0.999919	4	25	0.0016073	9606	Homo sapiens			ASNA1;PEX16;CREB5;MFSD5;JUND;JDP2	O15173;O14867;P15336	R-HSA-9707856;R-HSA-9707683;R-HSA-1368140;R-HSA-9707690
R-HSA-381340	Transcriptional regulation of white adipocyte differentiation	4	107	15	602	0.00666252	0.999922	0.999922	12	19	0.00122155	9606	Homo sapiens	WNT10B;MED11;B9D2;KLF4	O43474;O00744;Q9P086;P01137	CD14;CD14;MBD3;TNFRSF1B;GPIHBP1;TNXB;RNMTL1;S100A13;C17orf62;OAZ3;NR2F6;C10orf54;IFNGR2;TNFSF9;FSTL1	O43474;P01375;P15090;P06858;P01137;P24468;Q15848	R-HSA-1183058;R-HSA-560472;R-HSA-560473;R-HSA-560491;R-HSA-560493;R-HSA-381283;R-HSA-560510;R-HSA-381309;R-HSA-1183003;R-HSA-560498;R-HSA-381337;R-HSA-560517
R-HSA-674695	RNA Polymerase II Pre-transcription Events	0	82	4	359	0.00510585	0.999922	0.999922	3	17	0.00109297	9606	Homo sapiens			MAD1L1;MIIP;C10orf47;KEAP1	Q9H3P2;P42568;Q96JC9;O00267	R-HSA-112434;R-HSA-112437;R-HSA-113429
R-HSA-8941326	RUNX2 regulates bone development	1	43	5	370	0.00267746	0.999931	0.999931	7	32	0.00205735	9606	Homo sapiens	MAPK3	P27361	RAB3IL1;SUFU;ZNF423;FAM124B;KEAP1	Q8TDD2;P02452;P10071;P10070;Q9UPW6;Q96K83	R-HSA-9008137;R-HSA-9009208;R-HSA-8985275;R-HSA-8939852;R-HSA-8985644;R-HSA-9008215;R-HSA-8986294
R-HSA-5685938	HDR through Single Strand Annealing (SSA)	0	39	2	376	0.00242839	0.999931	0.999931	1	6	0.000385753	9606	Homo sapiens			C10orf47;CCDC94	Q92993	R-HSA-5686657
R-HSA-202131	Metabolism of nitric oxide: NOS3 activation and regulation	2	45	7	477	0.00280199	0.999937	0.999937	13	25	0.0016073	9606	Homo sapiens	NOSTRIN;CYGB	Q8IVI9;Q8WWM9	NOSTRIN;DDAH2;MFSD5;CYTH1;MAP2K2;FYN;TMEM184A	P07900;O43169;O94760;P31749;Q03135;P29474	R-HSA-203712;R-HSA-202144;R-HSA-203716;R-HSA-203625;R-HSA-5693373;R-HSA-203567;R-HSA-203662;R-HSA-203565;R-HSA-202129;R-HSA-5340226;R-HSA-203700;R-HSA-203611;R-HSA-202137
R-HSA-888590	GABA synthesis, release, reuptake and degradation	0	37	11	376	0.00230386	0.999937	0.999937	2	10	0.000642921	9606	Homo sapiens			MAD1L1;RAB3IL1;BMP1;FLYWCH2;LRP1;GIMAP1;MAP2K2;NINJ2;FYN;AGTRAP;DDX49	Q86UR5;P20336;29108;P11142;Q16623	R-HSA-888589;R-HSA-917744
R-HSA-9860927	Turbulent (oscillatory, disturbed) flow shear stress activates signaling by PIEZO1 and integrins in endothelial cells	0	42	4	380	0.00261519	0.999939	0.999939	7	23	0.00147872	9606	Homo sapiens			BMP1;ELMO1;LRP1;FYN	Q05397;29108;P07355	R-HSA-9861511;R-HSA-9855089;R-HSA-9861486;R-HSA-9865215;R-HSA-9865167;R-HSA-9861484;R-HSA-9861469
R-HSA-9683701	Translation of Structural Proteins	0	49	5	373	0.00305106	0.999942	0.999942	2	37	0.00237881	9606	Homo sapiens			TCTN3;FUCA2;NAGLU;FRAT1;COPE	P27824;P49841	R-HSA-9683772;R-HSA-9687724
R-HSA-9766229	Degradation of CDH1	1	57	8	367	0.00354919	0.999943	0.999943	5	10	0.000642921	9606	Homo sapiens	FYN	P06241-1	NECAP2;DAB2;LENG1;TNXB;LMO2;JUND;AP2A2;TAX1BP3	P42566;Q8N9N5;O60716;Q00987	R-HSA-9934755;R-HSA-9934751;R-HSA-9766223;R-HSA-9766219;R-HSA-9934584
R-HSA-191273	Cholesterol biosynthesis	0	86	10	330	0.00535492	0.999943	0.999943	10	45	0.00289315	9606	Homo sapiens			TMEM203;CD40;BSCL2;GIMAP1;LTC4S;NPC2;CYB561;NINJ2;SCAMP4;C10orf54	16113;Q15800;Q15125;Q8IY26	R-HSA-9947207;R-HSA-8952137;R-HSA-194641;R-HSA-196417;R-HSA-5250531;R-HSA-9947203;R-HSA-195690;R-HSA-6807055;R-HSA-6807052;R-HSA-194669
R-HSA-8951664	Neddylation	2	241	3	324	0.0150062	0.999946	0.999946	29	44	0.00282885	9606	Homo sapiens	COMMD9;KEAP1	Q9P000;Q14145	PINK1;TRIM8;KEAP1	O15392;O94888;Q86YC2;Q5JTC6;Q16236;Q9NY33	R-HSA-8956040;R-HSA-8956106;R-HSA-8956045;R-HSA-8956099;R-HSA-8932355;R-HSA-8956103;R-HSA-8955289;R-HSA-9758088;R-HSA-8955285;R-HSA-9758090;R-HSA-8956200;R-HSA-8955241;R-HSA-8952618;R-HSA-8952620;R-HSA-8952044;R-HSA-9755505;R-HSA-9755507;R-HSA-8952039;R-HSA-8932327;R-HSA-8956026;R-HSA-9755303;R-HSA-8952638;R-HSA-8952639;R-HSA-8952625;R-HSA-8952626;R-HSA-9755304;R-HSA-8952630;R-HSA-9755306;R-HSA-8…
R-HSA-264870	Caspase-mediated cleavage of cytoskeletal proteins	0	12	8	408	0.000747198	0.999947	0.999947	6	10	0.000642921	9606	Homo sapiens			ARMC7;MIIP;AIF1;HTRA3;HTRA3;FYN;DBN1;KEAP1	P06396;P08670;P10636;Q15149	R-HSA-201622;R-HSA-201637;R-HSA-350319;R-HSA-350318;R-HSA-201629;R-HSA-201628
R-HSA-69306	DNA Replication	0	171	4	278	0.0106476	0.999947	0.999947	12	73	0.00469333	9606	Homo sapiens			OBFC1;TNFRSF8;C9orf98;RAB4B	O75419;Q13416;Q9UBD5;O75496;Q99741;P33993	R-HSA-68688;R-HSA-69299;R-HSA-68595;R-HSA-68917;R-HSA-69015;R-HSA-68825;R-HSA-68712;R-HSA-9749215;R-HSA-176942;R-HSA-69005;R-HSA-9757257;R-HSA-69006
R-HSA-9013694	Signaling by NOTCH4	0	82	7	347	0.00510585	0.999948	0.999948	4	20	0.00128584	9606	Homo sapiens			DAB2;SMURF2;CYTH1;ASPSCR1;PHACTR2;FYN;DBN1	P62736;P31749;Q9Y6A5;P84022	R-HSA-9604675;R-HSA-9605414;R-HSA-9604328;R-HSA-9604664
R-HSA-9012852	Signaling by NOTCH3	0	63	2	364	0.00392279	0.999948	0.999948	2	37	0.00237881	9606	Homo sapiens			ASPSCR1;ZNF688	Q9Y6A5;O00308	R-HSA-9017855;R-HSA-9021520
R-HSA-5654736	Signaling by FGFR1	2	64	12	478	0.00398506	0.999949	0.999949	15	48	0.00308602	9606	Homo sapiens	GIPC1;MAPK3	O14908;P27361	CREB5;SIRPA;CLEC14A;SUFU;ZDHHC1;FYN;MAP2K2;MIIP;TSPAN4;SIRPA;FYN;KEAP1	P42336;O43597;O43559;28815;Q06124;P22681;P15056	R-HSA-1295634;R-HSA-5654515;R-HSA-1295604;R-HSA-190245;R-HSA-5654591;R-HSA-1549564;R-HSA-5654584;R-HSA-190256;R-HSA-5654596;R-HSA-1295622;R-HSA-1295621;R-HSA-5654560;R-HSA-5654511;R-HSA-5654571;R-HSA-190268
R-HSA-9607240	FLT3 Signaling	2	48	7	503	0.00298879	0.999954	0.999954	38	43	0.00276456	9606	Homo sapiens	FLT3LG;FYN	P49771;P06241	ELMO1;SIRPA;ZDHHC1;FYN;SIRPA;MAPK3;FYN	P42336;P06241;Q06124;P22681;Q12913;P08631	R-HSA-6786789;R-HSA-9645137;R-HSA-9706323;R-HSA-9695828;R-HSA-9706328;R-HSA-9606622;R-HSA-9604767;R-HSA-9706330;R-HSA-9706308;R-HSA-9604738;R-HSA-9606784;R-HSA-9706304;R-HSA-9645126;R-HSA-8854736;R-HSA-9607301;R-HSA-9605259;R-HSA-9607304;R-HSA-9706319;R-HSA-9706312;R-HSA-9645134;R-HSA-9706315;R-HSA-9706293;R-HSA-9706354;R-HSA-9609274;R-HSA-9706364;R-HSA-9698170;R-HSA-9607224;R-HSA-9706298;R-HSA-9…
R-HSA-8876725	Protein methylation	0	19	6	413	0.00118306	0.999954	0.999954	2	9	0.000578629	9606	Homo sapiens			MAD1L1;FLYWCH2;CARD9;MAP2K2;ASPSCR1;UBXN6	Q9H867;P55072;P11142	R-HSA-8932221;R-HSA-8932276
R-HSA-1538133	G0 and Early G1	0	38	3	406	0.00236613	0.999954	0.999954	3	27	0.00173589	9606	Homo sapiens			MBD3;TNFRSF8;CCT6B	Q99741;Q13547	R-HSA-1227670;R-HSA-1227671;R-HSA-8961619
R-HSA-112310	Neurotransmitter release cycle	2	100	14	442	0.00622665	0.999956	0.999956	16	37	0.00237881	9606	Homo sapiens	NAAA;SLC1A7	O00341;Q02083	BMP1;FLYWCH2;GIMAP1;MFSD5;NINJ2;MAD1L1;RAB3IL1;LRP1;MAP2K2;ICAM2;S1PR2;FYN;AGTRAP;DDX49	O75915;Q86UR5;P20336;Q05940;Q16623;29108;P11142	R-HSA-888589;R-HSA-380869;R-HSA-380901;R-HSA-210404;R-HSA-380905;R-HSA-6803753;R-HSA-374922;R-HSA-380586;R-HSA-372529;R-HSA-374899;R-HSA-210426;R-HSA-380574;R-HSA-372542;R-HSA-372505;R-HSA-210430;R-HSA-917744
R-HSA-163685	Integration of energy metabolism	1	153	3	282	0.00952677	0.999956	0.999956	5	72	0.00462903	9606	Homo sapiens	MARCKS	P29966	PLD2;BMP1;LRP1	29108;P20309	R-HSA-169683;R-HSA-265645;R-HSA-400012;R-HSA-265166;R-HSA-399978
R-HSA-5689896	Ovarian tumor domain proteases	1	44	10	396	0.00273973	0.999957	0.999957	5	14	0.00090009	9606	Homo sapiens	RHOC	P61586	LENG1;LMO2;CARD9;ASPSCR1;TRIM8;UBXN6;FAM124B;ZNF414;TAX1BP3;DBN1	P25054;P60484;P55072;Q5VVQ6;Q9UGI0;Q96JH7	R-HSA-6781953;R-HSA-6781905;R-HSA-8940100;R-HSA-8873946;R-HSA-5690843
R-HSA-9660826	Purinergic signaling in leishmaniasis infection	1	54	7	381	0.00336239	0.999957	0.999957	4	23	0.00147872	9606	Homo sapiens	C3	P01024	VSIG4;PINK1;MAP2K2;CYB561;FYN;LRRC27;VSIG4	P01024;P08238;P09601	R-HSA-444647;R-HSA-1250272;R-HSA-9665524;R-HSA-874087
R-HSA-9664424	Cell recruitment (pro-inflammatory response)	1	54	7	381	0.00336239	0.999957	0.999957	4	23	0.00147872	9606	Homo sapiens	C3	P01024	VSIG4;PINK1;MAP2K2;CYB561;FYN;LRRC27;VSIG4	P01024;P08238;P09601	R-HSA-444647;R-HSA-1250272;R-HSA-9665524;R-HSA-874087
R-HSA-9614085	FOXO-mediated transcription	6	110	13	785	0.00684932	0.999958	0.999958	14	85	0.00546483	9606	Homo sapiens	PINK1;ABCA6;KLF4	O43474;ENSG00000136826;Q8N139;Q9BXM7;ENSG00000158828;ENSG00000154262	CD14;CD14;MBD3;C20orf54;FYN;CREB5;OAZ3;BSCL2;JDP2;IGF1;FYN;TMEM184A;HDAC7	O43474;P01189;P08833;P48023;Q03135;P35638;P41182;P54252	R-HSA-9621270;R-HSA-9624985;R-HSA-9625406;R-HSA-9622627;R-HSA-9623427;R-HSA-9625091;R-HSA-9623072;R-HSA-9625409;R-HSA-9617927;R-HSA-9625092;R-HSA-9622667;R-HSA-9621289;R-HSA-9622604;R-HSA-9614669
R-HSA-9609690	HCMV Early Events	0	215	4	219	0.0133873	0.999958	0.999958	4	12	0.000771506	9606	Homo sapiens			PLD3;MAPK3;NR2F6;FYN	P19838;P83916;P19419	R-HSA-9614816;R-HSA-9621073;R-HSA-9614810;R-HSA-9623096
R-HSA-187037	Signaling by NTRK1 (TRKA)	5	143	9	687	0.00890411	0.999959	0.999959	25	102	0.0065578	9606	Homo sapiens	MAP2K2;JUND;RHOC;AP2A2;MAPK3	O94973;P36507;P27361;P61586;P17535	MBD3;LENG1;DOK1;MMP2;PINK1;RHOC;LMO2;MAPK3;SH3GL1	P40763;P46109;Q15742;P19419;P61586;Q99962;Q99963;Q14839	R-HSA-9031624;R-HSA-177479;R-HSA-5674385;R-HSA-202692;R-HSA-198731;R-HSA-9613213;R-HSA-198732;R-HSA-177491;R-HSA-199959;R-HSA-203797;R-HSA-198746;R-HSA-170975;R-HSA-9031575;R-HSA-177501;R-HSA-9612493;R-HSA-9610166;R-HSA-198756;R-HSA-9619838;R-HSA-9613476;R-HSA-9610154;R-HSA-9610152;R-HSA-9610153;R-HSA-9616367;R-HSA-9610156;R-HSA-9612076
R-HSA-9694631	Maturation of nucleoprotein	0	24	3	411	0.0014944	0.999959	0.999959	10	14	0.00090009	9606	Homo sapiens			RNMTL1;SNX24;FRAT1	P49841;P0DTC9;P48729	R-HSA-9729300;R-HSA-9729318;R-HSA-9694373;R-HSA-9729330;R-HSA-9729283;R-HSA-9729260;R-HSA-9694363;R-HSA-9729279;R-HSA-9687724;R-HSA-9729307
R-HSA-5637812	Signaling by EGFRvIII in Cancer	0	22	8	415	0.00136986	0.999959	0.999959	3	18	0.00115726	9606	Homo sapiens			SEPP1;DOK1;PTPRH;LRP1;FYN;HDAC7;AP2A2;FYN	P29353;P22681;P00533	R-HSA-5637766;R-HSA-5637794;R-HSA-1247999
R-HSA-5637810	Constitutive Signaling by EGFRvIII	0	22	8	415	0.00136986	0.999959	0.999959	3	18	0.00115726	9606	Homo sapiens			SEPP1;DOK1;PTPRH;LRP1;FYN;HDAC7;AP2A2;FYN	P29353;P22681;P00533	R-HSA-5637766;R-HSA-5637794;R-HSA-1247999
R-HSA-450513	Tristetraprolin (TTP, ZFP36) binds and destabilizes mRNA	0	19	5	413	0.00118306	0.99996	0.99996	2	4	0.000257169	9606	Homo sapiens			RADIL;CD40;HDAC7;MAP2K2;MIIP	Q92973;P31946	R-HSA-450400;R-HSA-450394
R-HSA-9031628	NGF-stimulated transcription	1	56	4	381	0.00348692	0.99996	0.99996	8	37	0.00237881	9606	Homo sapiens	JUND	P17535	MBD3;LENG1;MAPK3;SH3GL1	Q15742;Q99963;Q14839;P19419	R-HSA-9031624;R-HSA-9613476;R-HSA-9619838;R-HSA-9616367;R-HSA-9031575;R-HSA-9612076;R-HSA-9613213;R-HSA-9612493
R-HSA-5693607	Processing of DNA double-strand break ends	0	89	3	357	0.00554172	0.99996	0.99996	3	17	0.00109297	9606	Homo sapiens			CREB5;TRIM8;LRRC6	O14757;Q12888;Q8IYW5	R-HSA-5684071;R-HSA-5684887;R-HSA-5684882
R-HSA-8878159	Transcriptional regulation by RUNX3	2	108	4	459	0.00672478	0.999961	0.999961	8	47	0.00302173	9606	Homo sapiens	SMURF2;B9D2	P01137;Q9HAU4	MBD3;ASNA1;SDF4;FYN	P12931;P10451;P01106	R-HSA-8952442;R-HSA-8878117;R-HSA-8951966;R-HSA-8937807;R-HSA-8937792;R-HSA-8952419;R-HSA-8937814;R-HSA-4411357
R-HSA-2151201	Transcriptional activation of mitochondrial biogenesis	0	89	10	352	0.00554172	0.999961	0.999961	8	32	0.00205735	9606	Homo sapiens			AGTRAP;CREB5;SCAMP2;JUND;JDP2;KLHL35;FYN;S1PR2;AGTRAP;GIPC1	Q00059;P13196;Q06547-2;P15336;P99999;P06576	R-HSA-5688294;R-HSA-1592238;R-HSA-1368140;R-HSA-1592240;R-HSA-1592229;R-HSA-1592246;R-HSA-1592231;R-HSA-1592247
R-HSA-1643713	Signaling by EGFR in Cancer	0	32	8	415	0.00199253	0.999965	0.999965	6	42	0.00270027	9606	Homo sapiens			SEPP1;DOK1;PTPRH;LRP1;FYN;HDAC7;AP2A2;FYN	P29353;P22681;P00533	R-HSA-5637766;R-HSA-5637794;R-HSA-1248677;R-HSA-1225947;R-HSA-1247999;R-HSA-1225949
R-HSA-3232118	SUMOylation of transcription factors	2	20	4	537	0.00124533	0.999966	0.999966	4	11	0.000707214	9606	Homo sapiens	VIT;HIC1	Q14526;O75030	MBD3;CREB5;SH3GL1;SH3GL1	Q13330;Q12888	R-HSA-3232162;R-HSA-2997723;R-HSA-4090281;R-HSA-3465545
R-HSA-2179392	EGFR Transactivation by Gastrin	1	13	6	428	0.000809465	0.999968	0.999968	3	6	0.000385753	9606	Homo sapiens	MMP2	P08254	SEPP1;DOK1;PTPRH;LRP1;HDAC7;AP2A2	P00533	R-HSA-2179413;R-HSA-2179387;R-HSA-2179402
R-HSA-3928664	Ephrin signaling	2	23	10	536	0.00143213	0.99997	0.99997	11	11	0.000707214	9606	Homo sapiens	EFNB1;FYN	P06241;P98172	PDE9A;MBD3;DOK1;ARAP1;IGFBP6;CAPS;TAX1BP3;FYN;KLHL35;ZNF688	Q14155;O00560;O43639;Q9Y2X7	R-HSA-3928633;R-HSA-3928639;R-HSA-3928594;R-HSA-3928625;R-HSA-3928641;R-HSA-3928640;R-HSA-3928615;R-HSA-3928631;R-HSA-3928614;R-HSA-4093329;R-HSA-3928580
R-HSA-2682334	EPH-Ephrin signaling	5	102	18	736	0.00635118	0.99997	0.99997	52	56	0.00360036	9606	Homo sapiens	EFNB1;MMP2;FYN;RHOC;AP2A2	O94973;P06241;P08253;P61586;P98172	PLD2;MBD3;GPIHBP1;DOK1;FAM176B;S100A13;KLHL35;ZNF688;NOSTRIN;PDE9A;ARAP1;TSPAN14;IGFBP6;CAPS;TAX1BP3;FYN;SH3GL1;TSPAN33	Q05193;P23528;Q9Y2X7;P34741;Q14155;O00560;O43639;O14672;Q05397	R-HSA-3928633;R-HSA-3928632;R-HSA-3928639;R-HSA-3928627;R-HSA-3928625;R-HSA-3928624;R-HSA-3928631;R-HSA-3928628;R-HSA-3928617;R-HSA-3928616;R-HSA-3928623;R-HSA-3928610;R-HSA-3928608;R-HSA-3928615;R-HSA-3928614;R-HSA-3928612;R-HSA-4093342;R-HSA-3928602;R-HSA-3928601;R-HSA-3928600;R-HSA-3928607;R-HSA-4093339;R-HSA-4093336;R-HSA-3928604;R-HSA-3928595;R-HSA-3928594;R-HSA-4093332;R-HSA-3928592;R-HSA-4…
R-HSA-5205685	PINK1-PRKN Mediated Mitophagy	1	34	13	417	0.00211706	0.99997	0.99997	12	16	0.00102867	9606	Homo sapiens	PINK1	Q9BXM7	SESN2;PAPSS2;PEX16;PINK1;ODF3L2;PLTP;SH3GL1;GABARAP;LGALS9;DUS3L;PINK1;BSCL2;KEAP1	Q13501;Q7Z3C6;O60260;Q9GZQ8;Q96CV9	R-HSA-9834070;R-HSA-9840807;R-HSA-5205661;R-HSA-9835011;R-HSA-5205673;R-HSA-5205672;R-HSA-9834945;R-HSA-9835009;R-HSA-9824892;R-HSA-9834076;R-HSA-9824888;R-HSA-5205681
R-HSA-195258	RHO GTPase Effectors	8	325	15	771	0.0202366	0.999971	0.999971	61	113	0.00726501	9606	Homo sapiens	FMNL1;NCF4;TAX1BP3;B9D2;RHOC;MAD1L1;MAPK3	Q15080;Q9BPU9;O95466;O14907;P27361;P08134;P61586;Q9Y6D9	PLD2;FMNL1;MBD3;CD40;SSBP4;DLGAP1;FCGRT;FUCA2;SUFU;RHOC;ENG;DLGAP1;TAX1BP3;MAP2K2;DBN1	O75914;P05556;Q9BST9;Q13526;P30307;P78352;Q14247;Q13153;Q15058;Q13177;O75044;P23528;Q9Y4D1;O60341	R-HSA-5665748;R-HSA-2029469;R-HSA-3858489;R-HSA-5623632;R-HSA-3858495;R-HSA-5668947;R-HSA-5666129;R-HSA-419087;R-HSA-75016;R-HSA-2029460;R-HSA-419083;R-HSA-2029456;R-HSA-9626880;R-HSA-5668932;R-HSA-5623622;R-HSA-5665989;R-HSA-5671749;R-HSA-5667008;R-HSA-3928608;R-HSA-8981931;R-HSA-5666160;R-HSA-5623667;R-HSA-419232;R-HSA-5668605;R-HSA-5625849;R-HSA-5665659;R-HSA-5669240;R-HSA-5666169;R-HSA-898192…
R-HSA-8948751	Regulation of PTEN stability and activity	0	61	11	389	0.00379826	0.999971	0.999971	10	13	0.000835798	9606	Homo sapiens			ARMC7;BMP7;CREB5;LENG1;BMP7;TRIM50;ZNF688;ZNF414;ZNF688;DBN1;CCDC94	P14373;P60484	R-HSA-6807206;R-HSA-8850997;R-HSA-8851011;R-HSA-8850945;R-HSA-8847968;R-HSA-8948832;R-HSA-8948800;R-HSA-6807134;R-HSA-8847977;R-HSA-8948775
R-HSA-203615	eNOS activation	1	41	7	403	0.00255293	0.999971	0.999971	9	19	0.00122155	9606	Homo sapiens	CYGB	Q8WWM9	NOSTRIN;DDAH2;MFSD5;CYTH1;MAP2K2;FYN;TMEM184A	P07900;O43169;O94760;P31749;Q03135;P29474	R-HSA-202129;R-HSA-5340226;R-HSA-203712;R-HSA-202144;R-HSA-203700;R-HSA-203611;R-HSA-202137;R-HSA-5693373;R-HSA-203567
R-HSA-9764561	Regulation of CDH1 Function	1	65	10	389	0.00404732	0.999971	0.999971	7	16	0.00102867	9606	Homo sapiens	FYN	P06241-1	NECAP2;DAB2;BMP1;LENG1;TNXB;LRP1;LMO2;JUND;AP2A2;TAX1BP3	P42566;Q8N9N5;O60716;Q00987;29108	R-HSA-9934755;R-HSA-9934751;R-HSA-9817325;R-HSA-9766223;R-HSA-9934410;R-HSA-9766219;R-HSA-9934584
R-HSA-166058	MyD88:MAL(TIRAP) cascade initiated on plasma membrane	3	133	11	569	0.00828144	0.999971	0.999971	35	76	0.0048862	9606	Homo sapiens	SIGIRR;CD14;MAPK3	Q6IA17;P08571;P27361	CREB5;CREB5;CD40;CREB5;PLD3;MAPK3;JUND;WNT2B;JDP2;KEAP1;SH3GL1	P01100;Q70UQ0;P15336;P05412;P19838;P19419;Q9Y4K3;O14920;O15524	R-HSA-166082;R-HSA-2201316;R-HSA-9750226;R-HSA-198731;R-HSA-166091;R-HSA-168136;R-HSA-2201322;R-HSA-166286;R-HSA-936963;R-HSA-166284;R-HSA-2559414;R-HSA-450325;R-HSA-5609665;R-HSA-199959;R-HSA-2262775;R-HSA-9749505;R-HSA-203797;R-HSA-166869;R-HSA-166362;R-HSA-166363;R-HSA-198746;R-HSA-2262777;R-HSA-9749494;R-HSA-166119;R-HSA-198756;R-HSA-937059;R-HSA-937022;R-HSA-450292;R-HSA-451634;R-HSA-9750946…
R-HSA-264876	Insulin processing	0	32	13	423	0.00199253	0.999972	0.999972	4	17	0.00109297	9606	Homo sapiens			BMP1;CCDC96;CYB5D2;CD40;CRYBB1;SCARA5;SAR1A;RABEP2;RAB3IL1;LRP1;BLOC1S2;TMED1;RAB4B	O60645;Q9UPT5;Q8TAD4;Q8IWU4;Q8IYI6;Q96A65;Q9NV70;O00471;29108	R-HSA-264976;R-HSA-437136;R-HSA-437085;R-HSA-265177
R-HSA-159236	Transport of Mature mRNA derived from an Intron-Containing Transcript	0	81	3	393	0.00504359	0.999974	0.999974	1	4	0.000257169	9606	Homo sapiens			PCDHGC3;C19orf60;FYN	Q53GS7	R-HSA-75097
R-HSA-168188	Toll Like Receptor TLR6:TLR2 Cascade	3	133	12	575	0.00828144	0.999975	0.999975	37	78	0.00501479	9606	Homo sapiens	SIGIRR;CD14;MAPK3	Q6IA17;P08571;P27361	CREB5;CREB5;CD40;CREB5;FSTL1;PLD3;MAPK3;JUND;WNT2B;JDP2;KEAP1;SH3GL1	P01100;Q70UQ0;P15336;P05412;P19838;P19419;Q9Y4K3;P08571;O14920;O15524	R-HSA-166082;R-HSA-2201316;R-HSA-9750226;R-HSA-198731;R-HSA-166091;R-HSA-168136;R-HSA-2201322;R-HSA-166286;R-HSA-936963;R-HSA-166284;R-HSA-2559464;R-HSA-2559414;R-HSA-450325;R-HSA-5609665;R-HSA-199959;R-HSA-2262775;R-HSA-9749505;R-HSA-203797;R-HSA-166869;R-HSA-166362;R-HSA-166363;R-HSA-198746;R-HSA-2262777;R-HSA-9749494;R-HSA-166119;R-HSA-198756;R-HSA-937059;R-HSA-937022;R-HSA-450292;R-HSA-168950…
R-HSA-157579	Telomere Maintenance	2	108	6	493	0.00672478	0.999975	0.999975	10	34	0.00218593	9606	Homo sapiens	C17orf106;OBFC1	Q86WV5;Q9H668	CARD9;C17orf106;FAM43A;OBFC1;PRG4;C10orf47	Q9BVC3;Q86WV5;Q9BUR4;Q9H668;Q2NKJ3;Q9UER7;Q9NUX5	R-HSA-174452;R-HSA-9668597;R-HSA-181450;R-HSA-174427;R-HSA-164616;R-HSA-174425;R-HSA-9668904;R-HSA-9668831;R-HSA-176700;R-HSA-9007926
R-HSA-2555396	Mitotic Metaphase and Anaphase	3	237	5	476	0.0147572	0.999976	0.999976	10	33	0.00212164	9606	Homo sapiens	B9D2;CHMP6;MAD1L1	Q9BPU9;Q96FZ7;Q9Y6D9	SSU72;BMP1;IL20RB;BSCL2;CHMP6	O60216;Q9H444;Q96HA1	R-HSA-9668419;R-HSA-2467809;R-HSA-2545203;R-HSA-2467811;R-HSA-9668389;R-HSA-9668405;R-HSA-9618378;R-HSA-9668395;R-HSA-9668415;R-HSA-9668398
R-HSA-9613829	Chaperone Mediated Autophagy	1	23	7	433	0.00143213	0.999977	0.999977	14	19	0.00122155	9606	Homo sapiens	RNASE1	P07998	MAD1L1;LENG1;FLYWCH2;ODF3L2;MAP2K2;LMO2;FYN	P14136;P11142	R-HSA-9626034;R-HSA-9626039;R-HSA-9626235;R-HSA-9622840;R-HSA-9626046;R-HSA-9624158;R-HSA-9625188;R-HSA-9620197;R-HSA-9615721;R-HSA-9622831;R-HSA-9625196;R-HSA-9626060;R-HSA-9626253;R-HSA-9625197
R-HSA-201556	Signaling by ALK	1	46	6	418	0.00286426	0.999978	0.999978	13	42	0.00270027	9606	Homo sapiens	PTPRZ1	P23471	PTPRZ1;MMP2;PINK1;DOLK;LMO2;EGLN2	Q9UM73;P40763;Q9NZQ7;Q16665	R-HSA-9701524;R-HSA-9701525;R-HSA-9725117;R-HSA-9700120;R-HSA-201519;R-HSA-9700121;R-HSA-201486;R-HSA-9701562;R-HSA-9701569;R-HSA-9842656;R-HSA-9667914;R-HSA-9700200;R-HSA-9700137
R-HSA-6804757	Regulation of TP53 Degradation	0	43	6	423	0.00267746	0.999979	0.999979	13	30	0.00192876	9606	Homo sapiens			CARD9;KAZ;TRIM50;CARD9;JUND;TNFAIP2	Q9UER7;Q00987;O75604	R-HSA-5689972;R-HSA-6804741;R-HSA-6795460;R-HSA-198599;R-HSA-6793666;R-HSA-3222072;R-HSA-3215295;R-HSA-6795667;R-HSA-3700992;R-HSA-6792863;R-HSA-6805022;R-HSA-6793661;R-HSA-6804955
R-HSA-9020702	Interleukin-1 signaling	0	112	6	399	0.00697385	0.999979	0.999979	13	59	0.00379324	9606	Homo sapiens			C13orf33;CD40;OBFC1;PLD3;WNT2B;KEAP1	Q9H0E2;Q9Y4K3;Q70UQ0;P19838;O14920	R-HSA-507719;R-HSA-9749494;R-HSA-9750226;R-HSA-446894;R-HSA-446862;R-HSA-446868;R-HSA-5609665;R-HSA-451634;R-HSA-9749505;R-HSA-9750946;R-HSA-450173;R-HSA-9749487;R-HSA-209087
R-HSA-8936459	RUNX1 regulates genes involved in megakaryocyte differentiation and platelet function	1	76	8	391	0.00473225	0.99998	0.99998	8	33	0.00212164	9606	Homo sapiens	DCN	P07359	MBD3;TMEM57;TSPAN4;FYN;CYP21A2;VASN;KLF2;CCT6B	Q04759;Q92570;Q92831;Q13547	R-HSA-8936616;R-HSA-8935740;R-HSA-8937037;R-HSA-8938158;R-HSA-8938034;R-HSA-8936979;R-HSA-8935732;R-HSA-8936628
R-HSA-452723	Transcriptional regulation of pluripotent stem cells	2	45	12	528	0.00280199	0.99998	0.99998	28	35	0.00225023	9606	Homo sapiens	GSC;KLF4	O43474;ENSG00000133937	CD14;CD14;CREB5;MBD3;WDR13;DDAH2;MMP2;PINK1;SH3GL1;LMO2;TNFAIP6;SH3GL1	Q9GZV8;P40763;O43474;P48431;Q9UJQ4;Q01860;Q7L190;P09038;P21709	R-HSA-2972975;R-HSA-480515;R-HSA-2972968;R-HSA-2972965;R-HSA-2972964;R-HSA-2972967;R-HSA-480204;R-HSA-2972966;R-HSA-2972960;R-HSA-2895778;R-HSA-2972962;R-HSA-480520;R-HSA-452894;R-HSA-452701;R-HSA-2972977;R-HSA-2972979;R-HSA-2972978;R-HSA-6800120;R-HSA-452838;R-HSA-2889036;R-HSA-452515;R-HSA-480685;R-HSA-1112609;R-HSA-2972956;R-HSA-2972952;R-HSA-2972949;R-HSA-2972948;R-HSA-480509
R-HSA-373752	Netrin-1 signaling	1	52	5	418	0.00323786	0.99998	0.99998	13	34	0.00218593	9606	Homo sapiens	FYN	P06241-1	SIRPA;MOBKL2C;ARAP1;SIRPA;FYN	Q04759;Q8IUQ4;P12931;Q06124;Q05397;P16333	R-HSA-418850;R-HSA-374701;R-HSA-418863;R-HSA-418858;R-HSA-374665;R-HSA-418859;R-HSA-374664;R-HSA-418856;R-HSA-373716;R-HSA-418868;R-HSA-418865;R-HSA-418874;R-HSA-373720
R-HSA-9759475	Regulation of CDH11 Expression and Function	0	35	7	433	0.00217933	0.999982	0.999982	8	28	0.00180018	9606	Homo sapiens			MBD3;BMP1;TAX1BP3;LRP1;MAPK8IP1;HIC1;TAX1BP3	O60315;O60716;P31273;P35222;29108	R-HSA-9833671;R-HSA-9760641;R-HSA-9760402;R-HSA-9761027;R-HSA-9761421;R-HSA-9833674;R-HSA-9762282;R-HSA-9833672
R-HSA-9735871	SARS-CoV-1 targets host intracellular signalling and regulatory pathways	0	19	3	455	0.00118306	0.999983	0.999983	2	7	0.000450045	9606	Homo sapiens			DAB2;SMURF2;TMEM184A	Q03135;P84022	R-HSA-9727922;R-HSA-9731034
R-HSA-2173795	Downregulation of SMAD2/3:SMAD4 transcriptional activity	2	38	4	556	0.00236613	0.999984	0.999984	11	27	0.00173589	9606	Homo sapiens	SMURF2;MAPK3	P27361;Q9HAU4	MBD3;SMURF2;TIMP3;CCT6B	Q13547;P35813;Q9HAU4;O15105	R-HSA-9736966;R-HSA-9731111;R-HSA-9730967;R-HSA-2186741;R-HSA-2186747;R-HSA-2179274;R-HSA-209055;R-HSA-2179276;R-HSA-2187388;R-HSA-2186607;R-HSA-2106591
R-HSA-5250924	B-WICH complex positively regulates rRNA expression	0	61	7	416	0.00379826	0.999985	0.999985	2	3	0.000192876	9606	Homo sapiens			C17orf49;FRAT1;PHACTR2;KLF2;HTRA3;HTRA3;DBN1	Q92831;P60709;P49841;O60264	R-HSA-5250930;R-HSA-5250947
R-HSA-5205647	Mitophagy	1	41	13	441	0.00255293	0.999985	0.999985	14	23	0.00147872	9606	Homo sapiens	PINK1	Q9BXM7	SESN2;PAPSS2;PEX16;PINK1;ODF3L2;PLTP;SH3GL1;GABARAP;LGALS9;DUS3L;PINK1;BSCL2;KEAP1	Q13501;O75385;Q7Z3C6;O60260;Q9GZQ8;Q96CV9	R-HSA-8948136;R-HSA-9834070;R-HSA-5205673;R-HSA-5205672;R-HSA-9824892;R-HSA-9834076;R-HSA-9824888;R-HSA-9840807;R-HSA-5205661;R-HSA-9835011;R-HSA-9834945;R-HSA-9835009;R-HSA-8948146;R-HSA-5205681
R-HSA-73886	Chromosome Maintenance	2	135	6	493	0.00840598	0.999985	0.999985	10	38	0.0024431	9606	Homo sapiens	C17orf106;OBFC1	Q86WV5;Q9H668	CARD9;C17orf106;FAM43A;OBFC1;PRG4;C10orf47	Q9BVC3;Q86WV5;Q9BUR4;Q9H668;Q2NKJ3;Q9UER7;Q9NUX5	R-HSA-174452;R-HSA-9668597;R-HSA-181450;R-HSA-174427;R-HSA-164616;R-HSA-174425;R-HSA-9668904;R-HSA-9668831;R-HSA-176700;R-HSA-9007926
R-HSA-202403	TCR signaling	0	122	7	390	0.00759651	0.999986	0.999986	9	52	0.00334319	9606	Homo sapiens			CARD9;ARAP1;CD40;FYN;FYN;DBN1;PCDHGC3	Q04759;P60484;O95999;P42768;Q9Y4K3;Q9NWQ8;O15117;P16333	R-HSA-202466;R-HSA-430135;R-HSA-430180;R-HSA-199456;R-HSA-430190;R-HSA-202489;R-HSA-202472;R-HSA-202328;R-HSA-203774
R-HSA-1834949	Cytosolic sensors of pathogen-associated DNA	0	78	5	412	0.00485679	0.999986	0.999986	6	50	0.00321461	9606	Homo sapiens			TAX1BP3;ENG;HIC1;TAX1BP3;CCDC94	P19474;P35222	R-HSA-3134904;R-HSA-3134822;R-HSA-3134901;R-HSA-3134883;R-HSA-3134946;R-HSA-3134914
R-HSA-9733709	Cardiogenesis	0	39	6	442	0.00242839	0.999986	0.999986	7	27	0.00173589	9606	Homo sapiens			PDE9A;C10orf47;SESN2;SSBP4;HDAC7;CCDC94	P61964;P61371;Q92993;Q06413	R-HSA-9734597;R-HSA-9733781;R-HSA-9734353;R-HSA-9735442;R-HSA-9734572;R-HSA-9735151;R-HSA-9735497
R-HSA-1989781	PPARA activates gene expression	3	173	12	525	0.0107721	0.999987	0.999987	10	41	0.00263598	9606	Homo sapiens	MED11;RGL1	Q9P086;ENSG00000143344;Q9NZL6	ARMC7;LENG1;LMO2;RNMTL1;CMTM3;BSCL2;C17orf60;SDF4;C17orf62;TNFRSF8;KLHL35;DLGAP1	Q96RU7;P13196;P02652;Q14192;Q6Q788;P23786;O60427	R-HSA-560473;R-HSA-1989757;R-HSA-1989773;R-HSA-1592238;R-HSA-1989767;R-HSA-1989747;R-HSA-560517;R-HSA-1989776;R-HSA-1989761;R-HSA-1989777
R-HSA-975138	TRAF6 mediated induction of NFkB and MAP kinases upon TLR7/8 or 9 activation	2	120	10	512	0.00747198	0.999987	0.999987	20	60	0.00385753	9606	Homo sapiens	CD14;MAPK3	P08571;P27361	CREB5;CREB5;CD40;CREB5;PLD3;MAPK3;JUND;WNT2B;JDP2;KEAP1	P01100;Q70UQ0;P15336;P05412;P19838;P19419;Q9Y4K3;O14920	R-HSA-9749494;R-HSA-9750226;R-HSA-198756;R-HSA-198731;R-HSA-168136;R-HSA-450358;R-HSA-450292;R-HSA-450325;R-HSA-5609665;R-HSA-199959;R-HSA-451634;R-HSA-9749505;R-HSA-9750946;R-HSA-203797;R-HSA-166869;R-HSA-168053;R-HSA-198746;R-HSA-168440;R-HSA-9749487;R-HSA-975185
R-HSA-9680350	Signaling by CSF1 (M-CSF) in myeloid cells	1	41	8	447	0.00255293	0.999987	0.999987	11	14	0.00090009	9606	Homo sapiens	FYN	P06241	SIRPA;CARD9;C17orf60;FYN;SIRPA;AP2A2;FYN;PSAP	P07948;P07947;P12931;P06241;O15357;Q06124;P29353;P22681	R-HSA-9733316;R-HSA-9680385;R-HSA-389159;R-HSA-9680389;R-HSA-9733330;R-HSA-9680388;R-HSA-9733331;R-HSA-9817983;R-HSA-9680348;R-HSA-9733323;R-HSA-9818010
R-HSA-5339562	Uptake and actions of bacterial toxins	1	60	10	430	0.00373599	0.999987	0.999987	11	66	0.00424328	9606	Homo sapiens	MAP2K2	P36507	FCGRT;ASAP3;TSPAN14;PINK1;CYTH1;MAP2K2;MAPK3;MAPK8IP1;FYN;SH3GL1	P09958;P07900;Q86UT5;P21926;P08238;Q8WUM4;Q02750;O14733	R-HSA-5210943;R-HSA-5336417;R-HSA-5211356;R-HSA-5211340;R-HSA-5211387;R-HSA-5336420;R-HSA-5210935;R-HSA-9683546;R-HSA-8936356;R-HSA-5210947;R-HSA-5210912
R-HSA-5358351	Signaling by Hedgehog	3	155	17	553	0.00965131	0.999987	0.999987	44	82	0.00527196	9606	Homo sapiens	SMURF2;SUFU;DERL2	Q9GZP9;Q9UMX1;Q9HAU4	SUFU;PI4K2A;LMO2;CRYBB1;TIMP3;NPC2;TNFRSF8;FRAT1;MAPK3;CCDC94;MAD1L1;SUFU;CARD9;OBFC1;SNX24;IGFBP6;KIF3B	16113;P10071;P10070;P08151;O75386;P48729;Q9Y496;O95995;Q96J02;P49841;P78536	R-HSA-5635861;R-HSA-5635860;R-HSA-5633040;R-HSA-5635859;R-HSA-5610717;R-HSA-5632668;R-HSA-5612508;R-HSA-5362459;R-HSA-5632671;R-HSA-5610718;R-HSA-5635865;R-HSA-5632667;R-HSA-5610757;R-HSA-5617413;R-HSA-5617412;R-HSA-5632646;R-HSA-5610758;R-HSA-5617408;R-HSA-5610752;R-HSA-5358340;R-HSA-5610754;R-HSA-5617410;R-HSA-5362441;R-HSA-5635853;R-HSA-5610767;R-HSA-5610766;R-HSA-5632648;R-HSA-5610760;R-HSA-5…
R-HSA-9764725	Negative Regulation of CDH1 Gene Transcription	1	68	2	428	0.00423412	0.999988	0.999988	6	42	0.00270027	9606	Homo sapiens	MAPK3	P27361	MBD3;SMARCD2	O60315;P51532;O60341	R-HSA-9765974;R-HSA-9765313;R-HSA-9768067;R-HSA-9764786;R-HSA-9765960;R-HSA-9764826
R-HSA-9616222	Transcriptional regulation of granulopoiesis	0	70	3	425	0.00435866	0.999989	0.999989	2	27	0.00173589	9606	Homo sapiens			MBD3;LMO2;SDF4	P01106;P23769;P17542	R-HSA-9616214;R-HSA-9634445
R-HSA-216083	Integrin cell surface interactions	2	86	11	528	0.00535492	0.999989	0.999989	11	55	0.00353607	9606	Homo sapiens	ICAM2;FBN1	P35555;P13598	FCGRT;FBN1;ELN;ASNA1;MMP2;STAB1;PCOLCE;TNFAIP6;BSCL2;DCN;PCDHGC3	P07996;P02751;P35555;P12830;P16284;P10451	R-HSA-210304;R-HSA-265424;R-HSA-2752125;R-HSA-349603;R-HSA-199050;R-HSA-2752115;R-HSA-265422;R-HSA-265423;R-HSA-349593;R-HSA-216061;R-HSA-2752118
R-HSA-9772572	Early SARS-CoV-2 Infection Events	1	66	7	427	0.00410959	0.99999	0.99999	7	74	0.00475762	9606	Homo sapiens	CHMP6	Q96FZ7	FCGRT;AGTRAP;PINK1;FAM176B;ASPSCR1;UBXN6;KEAP1	P09958;P55072;Q9GZQ8;Q9H1K1;O14786	R-HSA-9694689;R-HSA-9771686;R-HSA-9694661;R-HSA-9694580;R-HSA-9698265;R-HSA-9699007;R-HSA-9698988
R-HSA-9768919	NPAS4 regulates expression of target genes	1	41	6	454	0.00255293	0.999991	0.999991	6	35	0.00225023	9606	Homo sapiens	MAPK3	P27361	CREB5;LMO2;CARD9;JUND;BLOC1S2;ZNF688	P01100;Q9HBZ2;P55040;Q00987	R-HSA-9769014;R-HSA-9768945;R-HSA-9644900;R-HSA-9768925;R-HSA-9634861;R-HSA-9769115
R-HSA-9692916	SARS-CoV-1 activates/modulates innate immune responses	0	60	9	455	0.00373599	0.999991	0.999991	5	30	0.00192876	9606	Homo sapiens			MBD3;BMP1;PI4K2A;CD40;LRP1;TNFRSF8;HSPA12B;SMARCD2;TSKS	P52292;Q96J02;29108;Q14258;Q13114	R-HSA-9705959;R-HSA-9706720;R-HSA-9685179;R-HSA-9685195;R-HSA-9685162
R-HSA-9764260	Regulation of Expression and Function of Type II Classical Cadherins	0	39	7	459	0.00242839	0.999991	0.999991	9	33	0.00212164	9606	Homo sapiens			MBD3;BMP1;TAX1BP3;LRP1;MAPK8IP1;HIC1;TAX1BP3	O60315;O60716;P31273;P35222;29108	R-HSA-9833671;R-HSA-9760641;R-HSA-9760402;R-HSA-9761027;R-HSA-9773218;R-HSA-9761421;R-HSA-9833674;R-HSA-9762282;R-HSA-9833672
R-HSA-9825892	Regulation of MITF-M-dependent genes involved in cell cycle and proliferation	0	27	4	473	0.0016812	0.999991	0.999991	3	20	0.00128584	9606	Homo sapiens			MBD3;GPIHBP1;LMO2;CCT6B	Q13547;Q13207;P08581	R-HSA-9824597;R-HSA-9858647;R-HSA-9825840
R-HSA-5218859	Regulated Necrosis	2	76	12	551	0.00473225	0.999991	0.999991	11	52	0.00334319	9606	Homo sapiens	CHMP6;ELANE	Q96FZ7;P08246	PDE9A;AGTRAP;MBD3;SH3GL1;DDAH2;PI4K2A;PINK1;IGFBP6;PINK1;CAPS;FYN;SH3GL1	O15294;Q8WUM4;P09429;Q96J02;P99999;O00560;O60260	R-HSA-9647619;R-HSA-9793444;R-HSA-9688832;R-HSA-9793472;R-HSA-9687828;R-HSA-9793485;R-HSA-5213462;R-HSA-6805981;R-HSA-114284;R-HSA-9710106;R-HSA-9793451
R-HSA-399719	Trafficking of AMPA receptors	1	37	17	460	0.00230386	0.999992	0.999992	4	4	0.000257169	9606	Homo sapiens	AP2A2	O94973-3	SERTAD1;MBD3;MOBKL2C;DAB2;ZNF414;MTG1;CDC42EP2;DAB2;DDAH2;CARD9;MAP2K2;GIPC1;GIPC1;BLOC1S2;EFNB1;C6orf154;CYP21A2	Q9H4G0;Q12959;Q9NRD5;Q9UM54	R-HSA-416320;R-HSA-421007;R-HSA-416639;R-HSA-416985
R-HSA-975155	MyD88 dependent cascade initiated on endosome	2	121	10	545	0.00753425	0.999993	0.999993	21	75	0.00482191	9606	Homo sapiens	CD14;MAPK3	P08571;P27361	CREB5;CREB5;CD40;CREB5;PLD3;MAPK3;JUND;WNT2B;JDP2;KEAP1	P01100;Q70UQ0;P15336;P05412;P19838;P19419;Q9Y4K3;O14920	R-HSA-9749494;R-HSA-9750226;R-HSA-198756;R-HSA-198731;R-HSA-975111;R-HSA-168136;R-HSA-450358;R-HSA-450292;R-HSA-450325;R-HSA-5609665;R-HSA-199959;R-HSA-451634;R-HSA-9749505;R-HSA-9750946;R-HSA-203797;R-HSA-166869;R-HSA-168053;R-HSA-198746;R-HSA-168440;R-HSA-9749487;R-HSA-975185
R-HSA-68886	M Phase	7	403	8	721	0.0250934	0.999993	0.999993	25	96	0.00617205	9606	Homo sapiens	ACTR1A;DULLARD;TSGA14;B9D2;CHMP6;MAD1L1;MAPK3	Q9BPU9;Q96FZ7;P61163;O95476;P27361-3;Q9BYV8;Q9Y6D9	SSU72;BMP1;IL20RB;CD40;BSCL2;LRP1;CHMP6;GIPC1	O60216;Q9Y266;Q9H444;Q9NSG2;Q96HA1;29108	R-HSA-375302;R-HSA-2467809;R-HSA-2467811;R-HSA-5223304;R-HSA-156682;R-HSA-1638803;R-HSA-9668419;R-HSA-2545203;R-HSA-9618378;R-HSA-380316;R-HSA-380508;R-HSA-2468287;R-HSA-9648114;R-HSA-9668405;R-HSA-9853372;R-HSA-2422927;R-HSA-9668415;R-HSA-9853369;R-HSA-4419948;R-HSA-2484822;R-HSA-9668389;R-HSA-9668395;R-HSA-1638821;R-HSA-9851946;R-HSA-9668398
R-HSA-9764560	Regulation of CDH1 Gene Transcription	2	78	5	561	0.00485679	0.999993	0.999993	9	56	0.00360036	9606	Homo sapiens	KLF4;MAPK3	O43474;P27361	CD14;CD14;MBD3;HIC1;SMARCD2	O60315;O43474;O14497;P51532;O60341	R-HSA-9766293;R-HSA-9765974;R-HSA-9765313;R-HSA-9768067;R-HSA-9764786;R-HSA-9765330;R-HSA-9765326;R-HSA-9765960;R-HSA-9764826
R-HSA-9635465	Suppression of apoptosis	1	14	16	492	0.000871731	0.999993	0.999993	6	7	0.000450045	9606	Homo sapiens	MAPK3	P27361	ARMC7;LENG1;TMEM9B;BMP7;TRIM50;GAS7;FRAT1;MAPK3;ZNF688;ZNF414;ZNF688;CD248;CCDC94;BMP7;CREB5;VSIG4	P27361;P28482;P23246;P49840;P14373;Q63HN8	R-HSA-9636304;R-HSA-9635446;R-HSA-9635461;R-HSA-9636297;R-HSA-9635609;R-HSA-9636296
R-HSA-5250941	Negative epigenetic regulation of rRNA expression	0	88	4	436	0.00547945	0.999994	0.999994	3	12	0.000771506	9606	Homo sapiens			MBD3;FGD5;CCT6B;ZNF668	O43463;Q13547;Q92769;O43159	R-HSA-5096488;R-HSA-427409;R-HSA-427528
R-HSA-438064	Post NMDA receptor activation events	2	96	7	538	0.00597758	0.999994	0.999994	11	39	0.00250739	9606	Homo sapiens	MAPK3;GRIN2D	P27361;O15399	MBD3;BMP1;CNDP2;LRP1;MARCKS;FYN;SMARCD2	P52292;P12931;P10636-8;29108	R-HSA-445367;R-HSA-9619843;R-HSA-9619542;R-HSA-9619127;R-HSA-9612085;R-HSA-9619515;R-HSA-9618811;R-HSA-442732;R-HSA-112282;R-HSA-9618750;R-HSA-442760
R-HSA-168181	Toll Like Receptor 7/8 (TLR7/8) Cascade	2	125	10	550	0.00778331	0.999994	0.999994	21	85	0.00546483	9606	Homo sapiens	CD14;MAPK3	P08571;P27361	CREB5;CREB5;CD40;CREB5;PLD3;MAPK3;JUND;WNT2B;JDP2;KEAP1	P01100;Q70UQ0;P15336;P05412;P19838;P19419;Q9Y4K3;O14920	R-HSA-9749494;R-HSA-9750226;R-HSA-198756;R-HSA-198731;R-HSA-975111;R-HSA-168136;R-HSA-450358;R-HSA-450292;R-HSA-450325;R-HSA-5609665;R-HSA-199959;R-HSA-451634;R-HSA-9749505;R-HSA-9750946;R-HSA-203797;R-HSA-166869;R-HSA-168053;R-HSA-198746;R-HSA-168440;R-HSA-9749487;R-HSA-975185
R-HSA-400206	Regulation of lipid metabolism by PPARalpha	3	175	12	568	0.0108966	0.999994	0.999994	10	45	0.00289315	9606	Homo sapiens	MED11;RGL1	Q9P086;ENSG00000143344;Q9NZL6	ARMC7;LENG1;LMO2;RNMTL1;CMTM3;BSCL2;C17orf60;SDF4;C17orf62;TNFRSF8;KLHL35;DLGAP1	Q96RU7;P13196;P02652;Q14192;Q6Q788;P23786;O60427	R-HSA-560473;R-HSA-1989757;R-HSA-1989773;R-HSA-1592238;R-HSA-1989767;R-HSA-1989747;R-HSA-560517;R-HSA-1989776;R-HSA-1989761;R-HSA-1989777
R-HSA-5675482	Regulation of necroptotic cell death	0	39	11	482	0.00242839	0.999994	0.999994	6	21	0.00135014	9606	Homo sapiens			PDE9A;MBD3;SH3GL1;DDAH2;PI4K2A;PINK1;IGFBP6;PINK1;CAPS;FYN;SH3GL1	O15294;Q96J02;O00560;O60260;Q8WUM4	R-HSA-9793444;R-HSA-9688832;R-HSA-9793472;R-HSA-9687828;R-HSA-9793485;R-HSA-9793451
R-HSA-399721	Glutamate binding, activation of AMPA receptors and synaptic plasticity	1	39	19	473	0.00242839	0.999994	0.999994	5	9	0.000578629	9606	Homo sapiens	AP2A2	O94973-3	SERTAD1;MBD3;BMP1;MOBKL2C;DAB2;ZNF414;MTG1;CDC42EP2;DAB2;DDAH2;CARD9;LRP1;MAP2K2;GIPC1;GIPC1;BLOC1S2;EFNB1;C6orf154;CYP21A2	Q9H4G0;Q12959;Q9NRD5;Q9UM54;29108	R-HSA-416320;R-HSA-399712;R-HSA-421007;R-HSA-416639;R-HSA-416985
R-HSA-2454202	Fc epsilon receptor (FCERI) signaling	2	222	16	448	0.0138232	0.999995	0.999995	17	65	0.00417899	9606	Homo sapiens	FYN;MAPK3	P27361;P06241	CARD9;BMP1;CD40;MFSD5;C17orf62;JUND;SAR1A;CREB5;BSCL2;CREB5;CREB5;LRP1;MAPK8IP1;JDP2;FYN;PSAP	Q04759;P01100;P05412;O95999;P07948;O43561-2;Q9Y4K3;O14733;29108	R-HSA-2730860;R-HSA-2454208;R-HSA-2730862;R-HSA-168136;R-HSA-2730872;R-HSA-74448;R-HSA-169683;R-HSA-2730843;R-HSA-450292;R-HSA-2396599;R-HSA-450325;R-HSA-2730864;R-HSA-2730899;R-HSA-202328;R-HSA-2730868;R-HSA-2730903;R-HSA-2730871
R-HSA-450408	AUF1 (hnRNP D0) binds and destabilizes mRNA	0	43	5	475	0.00267746	0.999995	0.999995	1	4	0.000257169	9606	Homo sapiens			MAD1L1;C17orf106;FLYWCH2;MAP2K2;C20orf196	P11142;P04792	R-HSA-450551
R-HSA-2559580	Oxidative Stress Induced Senescence	1	113	8	421	0.00703611	0.999995	0.999995	5	40	0.00257169	9606	Homo sapiens	MAPK3	P27361	CREB5;CREB5;MBD3;C17orf49;CREB5;JUND;ZNF423;JDP2	P01100;Q16576;P05412;Q09028	R-HSA-450292;R-HSA-450325;R-HSA-3223236;R-HSA-168136;R-HSA-3240957
R-HSA-5213460	RIPK1-mediated regulated necrosis	0	45	11	482	0.00280199	0.999995	0.999995	7	29	0.00186447	9606	Homo sapiens			PDE9A;MBD3;SH3GL1;DDAH2;PI4K2A;PINK1;IGFBP6;PINK1;CAPS;FYN;SH3GL1	O15294;Q96J02;O00560;O60260;Q8WUM4	R-HSA-9793444;R-HSA-9688832;R-HSA-9793472;R-HSA-9687828;R-HSA-9793485;R-HSA-5213462;R-HSA-9793451
R-HSA-166520	Signaling by NTRKs	7	166	16	939	0.0103362	0.999995	0.999995	36	164	0.0105439	9606	Homo sapiens	MAP2K2;JUND;FYN;PCSK6;RHOC;AP2A2;MAPK3	O94973;P36507;P29122;P27361;P06241-1;P61586;P17535	ELMO1;MBD3;LENG1;DOK1;PINK1;LMO2;MAPK3;SIRPA;CREB5;SIRPA;MMP2;RHOC;MIIP;TSPAN4;FYN;SH3GL1	Q15742;P61586;Q99962;Q99963;Q8IZD9;P40763;P46109;P19419;P12931;O43559;Q06124;Q14839	R-HSA-9031624;R-HSA-177479;R-HSA-5674385;R-HSA-202692;R-HSA-198731;R-HSA-9603419;R-HSA-187020;R-HSA-9032582;R-HSA-9613213;R-HSA-198732;R-HSA-9032601;R-HSA-177491;R-HSA-199959;R-HSA-203797;R-HSA-9032798;R-HSA-198746;R-HSA-9032402;R-HSA-170975;R-HSA-9032532;R-HSA-9031575;R-HSA-177501;R-HSA-9612493;R-HSA-9610166;R-HSA-9031981;R-HSA-198756;R-HSA-9619838;R-HSA-9032761;R-HSA-9613476;R-HSA-9610154;R-HSA…
R-HSA-450604	KSRP (KHSRP) binds and destabilizes mRNA	0	20	4	496	0.00124533	0.999995	0.999995	2	5	0.000321461	9606	Homo sapiens			CYTH1;HDAC7;MAP2K2;FYN	P31749;P63104	R-HSA-450499;R-HSA-450620
R-HSA-3214858	RMTs methylate histone arginines	1	52	5	478	0.00323786	0.999995	0.999995	6	22	0.00141443	9606	Homo sapiens	SMARCD2	Q92925	PDE9A;MBD3;SESN2;ZNF423;CCT6B	P61964;Q16576;Q9BQA1	R-HSA-5205799;R-HSA-3215448;R-HSA-5205861;R-HSA-5225602;R-HSA-5225649;R-HSA-3215406
R-HSA-168138	Toll Like Receptor 9 (TLR9) Cascade	2	128	10	555	0.00797011	0.999995	0.999995	21	86	0.00552912	9606	Homo sapiens	CD14;MAPK3	P08571;P27361	CREB5;CREB5;CD40;CREB5;PLD3;MAPK3;JUND;WNT2B;JDP2;KEAP1	P01100;Q70UQ0;P15336;P05412;P19838;P19419;Q9Y4K3;O14920	R-HSA-9749494;R-HSA-9750226;R-HSA-198756;R-HSA-198731;R-HSA-975111;R-HSA-168136;R-HSA-450358;R-HSA-450292;R-HSA-450325;R-HSA-5609665;R-HSA-199959;R-HSA-451634;R-HSA-9749505;R-HSA-9750946;R-HSA-203797;R-HSA-166869;R-HSA-168053;R-HSA-198746;R-HSA-168440;R-HSA-9749487;R-HSA-975185
R-HSA-9820952	Respiratory Syncytial Virus Infection Pathway	3	154	6	600	0.00958904	0.999995	0.999995	7	101	0.00649351	9606	Homo sapiens	MED11;CD209;CD14	P08571;Q9NNX6;Q9P086	MAD1L1;FCGRT;FLYWCH2;MAP2K2;TRIM8;HSPA12B	P09958;O14933;Q14258;P11142	R-HSA-9717525;R-HSA-9836227;R-HSA-9837376;R-HSA-9837231;R-HSA-9828639;R-HSA-9837707;R-HSA-9836857
R-HSA-5654743	Signaling by FGFR4	1	51	13	481	0.00317559	0.999995	0.999995	12	41	0.00263598	9606	Homo sapiens	MAPK3	P27361	CLEC14A;ZDHHC1;FYN;SIRPA;CREB5;FCGRT;SIRPA;SUFU;MAP2K2;MIIP;TSPAN4;FYN;KEAP1	P42336;O43597;P22455;O43559;28815;Q06124;P22681;P15056	R-HSA-1307955;R-HSA-5654566;R-HSA-5654662;R-HSA-1295634;R-HSA-5654658;R-HSA-1295622;R-HSA-1295621;R-HSA-1295604;R-HSA-1549564;R-HSA-190265;R-HSA-5654669;R-HSA-5654651
R-HSA-5654741	Signaling by FGFR3	1	53	12	479	0.00330012	0.999995	0.999995	12	43	0.00276456	9606	Homo sapiens	MAPK3	P27361	CREB5;SIRPA;CLEC14A;SUFU;ZDHHC1;FYN;MAP2K2;MIIP;TSPAN4;SIRPA;FYN;KEAP1	P42336;O43597;O43559;28815;Q06124;P22681;P15056	R-HSA-1295634;R-HSA-5654565;R-HSA-1295622;R-HSA-5654643;R-HSA-190263;R-HSA-1295621;R-HSA-5654640;R-HSA-1295604;R-HSA-190261;R-HSA-5654623;R-HSA-1549564;R-HSA-5654633
R-HSA-9703648	Signaling by FLT3 ITD and TKD mutants	0	30	12	498	0.001868	0.999995	0.999995	4	24	0.00154301	9606	Homo sapiens			PLD2;SIRPA;DAB2;ARAP1;ZDHHC1;LMX1A;LMO2;SIRPA;DAB2;DBN1;DLGAP1;SPNS1	P42336;Q06124;P62993;Q07817	R-HSA-9695841;R-HSA-9698026;R-HSA-9698008;R-HSA-9698174
R-HSA-8853884	Transcriptional Regulation by VENTX	0	48	3	480	0.00298879	0.999995	0.999995	1	13	0.000835798	9606	Homo sapiens			TAX1BP3;HIC1;TAX1BP3	P35222	R-HSA-8853965
R-HSA-6807070	PTEN Regulation	3	156	16	606	0.00971357	0.999996	0.999996	21	56	0.00360036	9606	Homo sapiens	MBD3;MAPK3;HDAC7	O95983;Q8WUI4;P27361	ARMC7;MBD3;LENG1;BMP7;TRIM50;JUND;ZNF688;ZNF414;ZNF688;CCDC94;CREB5;BMP7;CREB5;CREB5;JDP2;DBN1	P60484;P15336;P05412;Q9UJQ4;P14373	R-HSA-8944104;R-HSA-6807206;R-HSA-6807077;R-HSA-8851011;R-HSA-8944397;R-HSA-6807106;R-HSA-6807105;R-HSA-8850945;R-HSA-8944047;R-HSA-8847968;R-HSA-8948832;R-HSA-8948800;R-HSA-6807118;R-HSA-8943780;R-HSA-8847977;R-HSA-8948775;R-HSA-6807126;R-HSA-8850997;R-HSA-8943728;R-HSA-6807134;R-HSA-8944497
R-HSA-382556	ABC-family proteins mediated transport	8	111	16	1070	0.00691158	0.999996	0.999996	15	27	0.00173589	9606	Homo sapiens	ABCG5;ABCA10;ABCA6;ABCA9;DERL2;ABCA8;ABCG1	Q8N139;O94911;Q8WWZ4;Q9GZP9;Q8IUA7;P45844;Q9H222;Q9BZC7	TMEM9B;PEX16;LMAN2;CD40;NPC2;PLD3;COPE;SCAMP2;SAR1A;CHST7;DNAJB12;GALK1;YIF1B;ACTR1A;MARCKS;DBN1	16113;P13569;Q99758;P40855;P56589	R-HSA-8866851;R-HSA-266082;R-HSA-1454928;R-HSA-1369052;R-HSA-8866542;R-HSA-1369028;R-HSA-8866551;R-HSA-382613;R-HSA-8848053;R-HSA-265783;R-HSA-383190;R-HSA-5683714;R-HSA-8866546;R-HSA-1467457;R-HSA-5678863
R-HSA-9674555	Signaling by CSF3 (G-CSF)	0	35	13	506	0.00217933	0.999996	0.999996	3	21	0.00135014	9606	Homo sapiens			PLD2;ELMO1;LMO2;SIRPA;DAB2;AP2A2;DLGAP1;SIRPA;DAB2;ARAP1;LMX1A;DBN1;SH3GL1	Q06124;P29353;P62993;O15524;P08631	R-HSA-9676071;R-HSA-9674808;R-HSA-9705466
R-HSA-9634815	Transcriptional Regulation by NPAS4	1	60	8	475	0.00373599	0.999996	0.999996	9	46	0.00295744	9606	Homo sapiens	MAPK3	P27361	CREB5;BMP1;LMO2;CARD9;LRP1;JUND;BLOC1S2;ZNF688	P01100;Q9HBZ2;P55040;Q00987;29108	R-HSA-9769014;R-HSA-9768945;R-HSA-9644900;R-HSA-9768925;R-HSA-9639567;R-HSA-9640063;R-HSA-9634861;R-HSA-9769115;R-HSA-9640060
R-HSA-162599	Late Phase of HIV Life Cycle	1	160	8	402	0.00996264	0.999996	0.999996	11	78	0.00501479	9606	Homo sapiens	CHMP6	Q96FZ7	MAD1L1;FCGRT;ODF3L2;ICAM2;DEFB1;FYN;SH3GL1;DDX49	P09958;Q8WUM4;O60551;P04591;O00267;P05919	R-HSA-3159232;R-HSA-3149440;R-HSA-184323;R-HSA-167153;R-HSA-3149432;R-HSA-3149433;R-HSA-184392;R-HSA-171288;R-HSA-3159227;R-HSA-3149454;R-HSA-187213
R-HSA-5685942	HDR through Homologous Recombination (HRR)	0	75	5	482	0.00466999	0.999997	0.999997	8	24	0.00154301	9606	Homo sapiens			C10orf47;CD40;LRRC6;KEAP1;CCDC94	O14757;Q86YC2;Q9NSG2;Q92993	R-HSA-5693620;R-HSA-5693589;R-HSA-5686469;R-HSA-5686483;R-HSA-5685230;R-HSA-5686410;R-HSA-5685242;R-HSA-9853368
R-HSA-9682385	FLT3 signaling in disease	1	43	12	500	0.00267746	0.999997	0.999997	6	52	0.00334319	9606	Homo sapiens	FLT3LG	P49771	PLD2;SIRPA;DAB2;ARAP1;ZDHHC1;LMX1A;LMO2;SIRPA;DAB2;DBN1;DLGAP1;SPNS1	P42336;Q06124;P62993;Q07817	R-HSA-9706356;R-HSA-9695841;R-HSA-9698026;R-HSA-9698008;R-HSA-9698174;R-HSA-9703434
R-HSA-8953750	Transcriptional Regulation by E2F6	0	46	5	514	0.00286426	0.999997	0.999997	5	33	0.00212164	9606	Homo sapiens			MBD3;C17orf49;TRIM50;CARD9;LRRC6	Q969R5;O14757;Q09028	R-HSA-9007640;R-HSA-9007546;R-HSA-9007539;R-HSA-9007447;R-HSA-9007591
R-HSA-1236394	Signaling by ERBB4	2	82	11	583	0.00510585	0.999997	0.999997	9	52	0.00334319	9606	Homo sapiens	ADAP1	ENSG00000105963;O75689	GABARAP;LENG1;LRP1;ODF3L2;LMO2;LRP1;DLGAP1;AP2A2;FYN;FYN;DLGAP1	P46934;P14136;P78352;P12931;P02649;P04271;P29353	R-HSA-9612243;R-HSA-9612257;R-HSA-9612593;R-HSA-1250357;R-HSA-9612219;R-HSA-1253321;R-HSA-1973956;R-HSA-8954179;R-HSA-9612255
R-HSA-3108214	SUMOylation of DNA damage response and repair proteins	1	81	1	474	0.00504359	0.999997	0.999997	2	24	0.00154301	9606	Homo sapiens	HDAC7	Q8WUI4	TRIM8	Q8IYW5	R-HSA-3000383;R-HSA-4551661
R-HSA-111885	Opioid Signalling	0	115	7	434	0.00716065	0.999997	0.999997	9	59	0.00379324	9606	Homo sapiens			MBD3;BMP1;IFNGR2;LRP1;GJA4;MAPK3;SMARCD2	P52292;P35372;P28482;P13861;29108	R-HSA-167427;R-HSA-74448;R-HSA-169683;R-HSA-9619127;R-HSA-111881;R-HSA-112042;R-HSA-111898;R-HSA-112282;R-HSA-9668558
R-HSA-450385	Butyrate Response Factor 1 (BRF1) binds and destabilizes mRNA	0	19	6	530	0.00118306	0.999998	0.999998	3	6	0.000385753	9606	Homo sapiens			RADIL;CYTH1;HDAC7;MAP2K2;MIIP;FYN	P31749;P31946	R-HSA-450406;R-HSA-482788;R-HSA-450490
R-HSA-69242	S Phase	0	166	5	432	0.0103362	0.999998	0.999998	7	55	0.00353607	9606	Homo sapiens			SERTAD1;OBFC1;TNFRSF8;FRAT1;RAB4B	O75419;Q99741;O75496;P61024;P49841	R-HSA-69299;R-HSA-69015;R-HSA-187545;R-HSA-176942;R-HSA-69005;R-HSA-75820;R-HSA-69006
R-HSA-9841251	Mitochondrial unfolded protein response (UPRmt)	0	33	9	522	0.00205479	0.999998	0.999998	6	21	0.00135014	9606	Homo sapiens			DNLZ;C17orf106;GPBAR1;HS6ST1;CYTH1;EMILIN2;FYN;METRNL;MTG1	Q01523;O43464;P38646;P31749;P10809	R-HSA-9856627;R-HSA-9841265;R-HSA-9856620;R-HSA-9841244;R-HSA-9856669;R-HSA-9856666
R-HSA-69206	G1/S Transition	0	140	4	455	0.00871731	0.999998	0.999998	6	61	0.00392182	9606	Homo sapiens			SERTAD1;OBFC1;TNFRSF8;RAB4B	O75419;P09884;Q99741;O75496;P61024	R-HSA-69299;R-HSA-8961915;R-HSA-68917;R-HSA-8961632;R-HSA-187545;R-HSA-8961619
R-HSA-168643	Nucleotide-binding domain, leucine rich repeat containing receptor (NLR) signaling pathways	1	72	7	507	0.00448319	0.999998	0.999998	3	46	0.00295744	9606	Homo sapiens	CARD9	Q9H257	FAM124B;LENG1;PINK1;MAP2K2;CYB561;FYN;LRRC27	P08238;Q9H257;P09601	R-HSA-1250272;R-HSA-741395;R-HSA-874087
R-HSA-451927	Interleukin-2 family signaling	1	47	12	533	0.00292653	0.999998	0.999998	10	59	0.00379324	9606	Homo sapiens	LGALS9	O00182	PLD2;DAB2;ARAP1;MMP2;PINK1;LMX1A;LMO2;DAB2;AP2A2;FYN;DBN1;DLGAP1	P40763;Q8TDQ0;Q14289;P23458;P29353;P62993	R-HSA-5340385;R-HSA-8983373;R-HSA-508513;R-HSA-8983374;R-HSA-8985966;R-HSA-8983299;R-HSA-451900;R-HSA-8983394;R-HSA-452091;R-HSA-9011748
R-HSA-1221632	Meiotic synapsis	0	61	11	505	0.00379826	0.999998	0.999998	3	6	0.000385753	9606	Homo sapiens			MBD3;LENG1;TMEM9B;CYB5D2;CD40;BSCL2;CD209;MED11;C2orf65;VASN;C9orf98	Q13535;Q6PIF2;Q9BXU0;P20700;O75344;Q9UH99;Q8N0S2;O94901;P54652	R-HSA-912505;R-HSA-912408;R-HSA-912450
R-HSA-5693571	Nonhomologous End-Joining (NHEJ)	0	56	5	525	0.00348692	0.999998	0.999998	2	13	0.000835798	9606	Homo sapiens			C10orf47;CREB5;TMEM9B;TRIM8;CCDC94	Q12888;Q5UIP0;Q92993;Q8IYW5	R-HSA-5693599;R-HSA-5686685
R-HSA-5693565	Recruitment and ATM-mediated phosphorylation of repair and signaling proteins at DNA double strand breaks	0	67	5	523	0.00417186	0.999999	0.999999	3	39	0.00250739	9606	Homo sapiens			CREB5;LRP1;MAPK8IP1;MAPK8IP1;TRIM8	Q12888;O00213;P45983;Q8IYW5	R-HSA-5683986;R-HSA-5693566;R-HSA-5682863
R-HSA-5250913	Positive epigenetic regulation of rRNA expression	1	79	9	517	0.00491905	0.999999	0.999999	4	7	0.000450045	9606	Homo sapiens	MBD3	O95983	MBD3;C17orf49;FRAT1;ZNF688;PHACTR2;KLF2;HTRA3;HTRA3;DBN1	Q92831;Q96KQ7;P60709;P49841;O60264	R-HSA-5250930;R-HSA-5250947;R-HSA-427404;R-HSA-427336
R-HSA-5683057	MAPK family signaling cascades	10	367	17	1066	0.0228518	0.999999	0.999999	54	122	0.00784364	9606	Homo sapiens	APBB1IP;FAM108A1;MAP2K2;MMP2;CDC42EP2;FLT3LG;FYN;RGL1;MAPK3;GRIN2D	P36507;P49771;P27361;P06241;Q96GS6;ENSG00000087245;O15399;Q7Z5R6;Q9NZL6;O14613	MBD3;C17orf106;SDF4;MAPK3;JUND;CD248;SPNS1;CCDC94;CREB5;C3;AKR1C1;SUFU;CREB5;MAP2K2;JDP2;C20orf196;KEAP1	P04049;Q16659;P26045;P05412;P27361;P01106;P28482;Q15121;Q07817;P04792;Q02750;P15056;Q7Z569	R-HSA-5692755;R-HSA-5687121;R-HSA-9635739;R-HSA-5692764;R-HSA-9635743;R-HSA-5692761;R-HSA-9657603;R-HSA-5675206;R-HSA-9657606;R-HSA-9657608;R-HSA-5692749;R-HSA-5687112;R-HSA-9660557;R-HSA-5687113;R-HSA-109857;R-HSA-5692788;R-HSA-109858;R-HSA-109860;R-HSA-109863;R-HSA-5675376;R-HSA-109862;R-HSA-5674366;R-HSA-109864;R-HSA-5692775;R-HSA-5692770;R-HSA-5692781;R-HSA-5675373;R-HSA-8867654;R-HSA-5672980…
R-HSA-9006927	Signaling by Non-Receptor Tyrosine Kinases	4	71	16	843	0.00442092	0.999999	0.999999	27	53	0.00340748	9606	Homo sapiens	DOK1;ELMO1;ARAP1;RHOC	Q96P48;P61586;Q99704;Q92556	DOK1;PINK1;GAS7;FYN;LMO2;MAPK3;ZNF688;FYN;EGLN2;RPH3AL;BMP7;MMP2;CYTH1;FYN;SH3GL1;KEAP1	Q5S007;P56945;P31749;Q16665;Q9UGK3;Q07666;P23246;O75525;P22681;P40763;Q5VWX1;Q9H3Y6	R-HSA-8848774;R-HSA-8848975;R-HSA-8849102;R-HSA-2730595;R-HSA-8848713;R-HSA-8849032;R-HSA-8848776;R-HSA-8848023;R-HSA-8848087;R-HSA-8848726;R-HSA-8849042;R-HSA-8857565;R-HSA-9634702;R-HSA-8848611;R-HSA-8848993;R-HSA-8848864;R-HSA-8848751;R-HSA-8857583;R-HSA-8848939;R-HSA-8848618;R-HSA-8848873;R-HSA-8849463;R-HSA-8848818;R-HSA-8848829;R-HSA-8849085;R-HSA-8848124;R-HSA-8849082
R-HSA-8848021	Signaling by PTK6	4	71	16	843	0.00442092	0.999999	0.999999	27	53	0.00340748	9606	Homo sapiens	DOK1;ELMO1;ARAP1;RHOC	Q96P48;P61586;Q99704;Q92556	DOK1;PINK1;GAS7;FYN;LMO2;MAPK3;ZNF688;FYN;EGLN2;RPH3AL;BMP7;MMP2;CYTH1;FYN;SH3GL1;KEAP1	Q5S007;P56945;P31749;Q16665;Q9UGK3;Q07666;P23246;O75525;P22681;P40763;Q5VWX1;Q9H3Y6	R-HSA-8848774;R-HSA-8848975;R-HSA-8849102;R-HSA-2730595;R-HSA-8848713;R-HSA-8849032;R-HSA-8848776;R-HSA-8848023;R-HSA-8848087;R-HSA-8848726;R-HSA-8849042;R-HSA-8857565;R-HSA-9634702;R-HSA-8848611;R-HSA-8848993;R-HSA-8848864;R-HSA-8848751;R-HSA-8857583;R-HSA-8848939;R-HSA-8848618;R-HSA-8848873;R-HSA-8849463;R-HSA-8848818;R-HSA-8848829;R-HSA-8849085;R-HSA-8848124;R-HSA-8849082
R-HSA-9609646	HCMV Infection	1	270	5	324	0.016812	0.999999	0.999999	8	31	0.00199306	9606	Homo sapiens	CHMP6	Q96FZ7	PLD3;MAPK3;NR2F6;ZNF688;FYN	P19838;P61978;P83916;P19419	R-HSA-9614816;R-HSA-9621073;R-HSA-9624033;R-HSA-9610954;R-HSA-9614810;R-HSA-9623096;R-HSA-9610942;R-HSA-9698926
R-HSA-9816359	Maternal to zygotic transition (MZT)	0	137	3	464	0.00853051	0.999999	0.999999	2	46	0.00295744	9606	Homo sapiens			CMTM3;SH3GL1;SH3GL1	Q7L190;A8MZ59	R-HSA-9816389;R-HSA-9817942
R-HSA-72202	Transport of Mature Transcript to Cytoplasm	0	90	3	536	0.00560399	0.999999	0.999999	1	13	0.000835798	9606	Homo sapiens			PCDHGC3;C19orf60;FYN	Q53GS7	R-HSA-75097
R-HSA-909733	Interferon alpha/beta signaling	0	129	5	485	0.00803238	0.999999	0.999999	5	25	0.0016073	9606	Homo sapiens			MBD3;SIRPA;TRIM50;SIRPA;SMARCD2	Q06124;P52294;Q6GPH4	R-HSA-997309;R-HSA-909721;R-HSA-913529;R-HSA-1015702;R-HSA-9710959
R-HSA-2173796	SMAD2/SMAD3:SMAD4 heterotrimer regulates transcription	1	44	7	554	0.00273973	0.999999	0.999999	6	24	0.00154301	9606	Homo sapiens	MAPK3	P27361	FCGRT;MBD3;SMURF2;CREB5;SDF4;JUND;JDP2	P09958;P17275;P01106;O15105	R-HSA-173488;R-HSA-2186771;R-HSA-1484099;R-HSA-9733203;R-HSA-2187293;R-HSA-9736953
R-HSA-162587	HIV Life Cycle	1	175	8	453	0.0108966	0.999999	0.999999	11	117	0.00752218	9606	Homo sapiens	CHMP6	Q96FZ7	MAD1L1;FCGRT;ODF3L2;ICAM2;DEFB1;FYN;SH3GL1;DDX49	P09958;Q8WUM4;O60551;P04591;O00267;P05919	R-HSA-3159232;R-HSA-3149440;R-HSA-184323;R-HSA-167153;R-HSA-3149432;R-HSA-3149433;R-HSA-184392;R-HSA-171288;R-HSA-3159227;R-HSA-3149454;R-HSA-187213
R-HSA-8978868	Fatty acid metabolism	4	428	15	488	0.0266501	0.999999	0.999999	26	231	0.0148515	9606	Homo sapiens	HPGDS;TBXAS1;LTC4S;PTGES	O60760;O14684;P24557;Q16873	AGTRAP;LMO2;RNMTL1;SCARA5;BSCL2;SDF4;CYB561;PTGES;C9orf98;AKR1C1;SUFU;UBE2J2;TMEM184A;VASN;AGTRAP	Q96PE7;O14561;P23786;Q08426;Q4G176;P42330;Q9NPA3;A1L3X0;Q96CM8;P33897;Q9UKL6;Q709F0;O60427	R-HSA-2161701;R-HSA-266050;R-HSA-266051;R-HSA-548815;R-HSA-6809263;R-HSA-2161768;R-HSA-5696007;R-HSA-5696004;R-HSA-2046093;R-HSA-2046092;R-HSA-265296;R-HSA-76500;R-HSA-2046089;R-HSA-6809264;R-HSA-2046087;R-HSA-200410;R-HSA-2161660;R-HSA-8933547;R-HSA-5695989;R-HSA-9707186;R-HSA-5690043;R-HSA-71020;R-HSA-2161549;R-HSA-2161613;R-HSA-2161614;R-HSA-8866941
R-HSA-190236	Signaling by FGFR	2	109	16	625	0.00678705	0.999999	0.999999	37	142	0.00912948	9606	Homo sapiens	GIPC1;MAPK3	O14908;P27361	LMO2;CLEC14A;ZDHHC1;FYN;LMO2;SIRPA;CREB5;FCGRT;F13A1;SIRPA;SUFU;MAP2K2;MIIP;TSPAN4;FYN;KEAP1	P42336;O43597;P52272;P22455;O43559;28815;Q06124;P22681;Q6NXG1;P15056	R-HSA-5654614;R-HSA-1295634;R-HSA-5654608;R-HSA-5654622;R-HSA-5654623;R-HSA-5654662;R-HSA-5654596;R-HSA-5654658;R-HSA-1295622;R-HSA-1295621;R-HSA-5654669;R-HSA-5654603;R-HSA-6803527;R-HSA-1307955;R-HSA-5654643;R-HSA-5654515;R-HSA-5654640;R-HSA-1295604;R-HSA-190245;R-HSA-5654591;R-HSA-1549564;R-HSA-5654651;R-HSA-5654584;R-HSA-5654566;R-HSA-190258;R-HSA-190256;R-HSA-5654565;R-HSA-5654562;R-HSA-1902…
R-HSA-168928	DDX58/IFIH1-mediated induction of interferon-alpha/beta	0	105	7	517	0.00653798	0.999999	0.999999	5	53	0.00340748	9606	Homo sapiens			PI4K2A;FUCA2;CD40;TNFRSF8;SSBP4;MAP2K2;TSKS	Q96J02;Q13526;Q13114	R-HSA-936462;R-HSA-990526;R-HSA-936380;R-HSA-936475;R-HSA-918227
R-HSA-975871	MyD88 cascade initiated on plasma membrane	1	109	10	536	0.00678705	0.999999	0.999999	20	70	0.00450045	9606	Homo sapiens	MAPK3	P27361	CREB5;CREB5;CD40;CREB5;PLD3;MAPK3;JUND;WNT2B;JDP2;KEAP1	P01100;Q70UQ0;P15336;P05412;P19838;P19419;Q9Y4K3;O14920	R-HSA-9749494;R-HSA-9750226;R-HSA-198756;R-HSA-198731;R-HSA-168136;R-HSA-936963;R-HSA-450292;R-HSA-450325;R-HSA-5609665;R-HSA-199959;R-HSA-451634;R-HSA-9749505;R-HSA-9750946;R-HSA-203797;R-HSA-166869;R-HSA-168053;R-HSA-198746;R-HSA-168440;R-HSA-9749487;R-HSA-975857
R-HSA-168142	Toll Like Receptor 10 (TLR10) Cascade	1	109	10	540	0.00678705	0.999999	0.999999	20	71	0.00456474	9606	Homo sapiens	MAPK3	P27361	CREB5;CREB5;CD40;CREB5;PLD3;MAPK3;JUND;WNT2B;JDP2;KEAP1	P01100;Q70UQ0;P15336;P05412;P19838;P19419;Q9Y4K3;O14920	R-HSA-9749494;R-HSA-9750226;R-HSA-198756;R-HSA-198731;R-HSA-168136;R-HSA-936963;R-HSA-450292;R-HSA-450325;R-HSA-5609665;R-HSA-199959;R-HSA-451634;R-HSA-9749505;R-HSA-9750946;R-HSA-203797;R-HSA-166869;R-HSA-168053;R-HSA-198746;R-HSA-168440;R-HSA-9749487;R-HSA-975857
R-HSA-193704	p75 NTR receptor-mediated signalling	1	110	9	513	0.00684932	0.999999	0.999999	17	50	0.00321461	9606	Homo sapiens	RHOC	P61586	GABARAP;SESN2;CD40;TMEM57;MAPK8IP1;PITPNC1;MAPK8IP1;ZNF688;KEAP1	Q13501;Q9Y5V3;O60906;Q9Y4K3;P45983;Q96FE5	R-HSA-193666;R-HSA-193696;R-HSA-193700;R-HSA-193668;R-HSA-209573;R-HSA-193672;R-HSA-193646;R-HSA-205132;R-HSA-205075;R-HSA-9012761;R-HSA-205008;R-HSA-205136;R-HSA-194518;R-HSA-204949;R-HSA-205115;R-HSA-193694;R-HSA-193695
R-HSA-168176	Toll Like Receptor 5 (TLR5) Cascade	1	109	12	546	0.00678705	0.999999	0.999999	21	71	0.00456474	9606	Homo sapiens	MAPK3	P27361	CREB5;CREB5;CD40;CREB5;PLD3;MAPK3;DHRS3;JUND;WNT2B;JDP2;DULLARD;KEAP1	P01100;Q70UQ0;P15336;P05412;P19838;P19419;Q9Y4K3;O14920;O60602	R-HSA-9749494;R-HSA-9750226;R-HSA-198756;R-HSA-198731;R-HSA-168136;R-HSA-936963;R-HSA-450292;R-HSA-450325;R-HSA-5609665;R-HSA-199959;R-HSA-451634;R-HSA-9749505;R-HSA-9750946;R-HSA-203797;R-HSA-166869;R-HSA-168053;R-HSA-198746;R-HSA-168440;R-HSA-188025;R-HSA-9749487;R-HSA-975857
R-HSA-4420097	VEGFA-VEGFR2 Pathway	4	129	12	856	0.00803238	0.999999	0.999999	27	79	0.00507908	9606	Homo sapiens	NCF4;ELMO1;FYN;RHOC	Q15080;P06241;P61586;Q92556	ASAP3;BMP1;C17orf106;ARAP1;FSTL1;LRP1;CYTH1;MAP2K2;C20orf196;FYN;FYN;TMEM184A	P07900;P56945;P46108;Q14289;P31749;Q03135;P06241;Q05397;29108;P04792	R-HSA-5218827;R-HSA-5218826;R-HSA-5218824;R-HSA-5218822;R-HSA-5228992;R-HSA-5218847;R-HSA-74448;R-HSA-169683;R-HSA-202129;R-HSA-5218841;R-HSA-5218839;R-HSA-202137;R-HSA-5218836;R-HSA-5218643;R-HSA-5218832;R-HSA-202144;R-HSA-5218855;R-HSA-5218854;R-HSA-5218916;R-HSA-4420083;R-HSA-5218814;R-HSA-5218813;R-HSA-5218812;R-HSA-5218811;R-HSA-5218806;R-HSA-5218804;R-HSA-3928647
R-HSA-9860931	Response of endothelial cells to shear stress	2	115	6	647	0.00716065	1	1	19	51	0.0032789	9606	Homo sapiens	RAMP2;FYN	O60895;P06241	BMP1;ELMO1;TIMP3;LRP1;CYTH1;FYN	P31749;P50281;P06241;Q05397;29108;P07355	R-HSA-9860500;R-HSA-9861332;R-HSA-9861300;R-HSA-9858803;R-HSA-9861331;R-HSA-9858800;R-HSA-9855089;R-HSA-9865215;R-HSA-9860796;R-HSA-9861469;R-HSA-9855161;R-HSA-74448;R-HSA-9861511;R-HSA-9860833;R-HSA-9861486;R-HSA-9865167;R-HSA-9861484;R-HSA-9861324;R-HSA-9861293
R-HSA-2980736	Peptide hormone metabolism	2	131	18	630	0.00815691	1	1	8	67	0.00430757	9606	Homo sapiens	IGF1;KLF4	O43474;P05019	CD14;CD14;MBD3;BMP1;CCDC96;CYB5D2;CD40;CRYBB1;SCARA5;SAR1A;SSBP4;RABEP2;RAB3IL1;LRP1;OAZ3;BLOC1S2;TMED1;RAB4B	Q9UPT5;O43474;P01189;Q8IWU4;Q96A65;29108;O60645;Q8TAD4;Q8IYI6;P61371;Q9NV70;O00471	R-HSA-265301;R-HSA-400500;R-HSA-264976;R-HSA-422048;R-HSA-437136;R-HSA-437085;R-HSA-265177;R-HSA-422088
R-HSA-9658195	Leishmania infection	4	301	19	687	0.0187422	1	1	19	95	0.00610775	9606	Homo sapiens	C3;ELMO1;FYN;MAPK3	P27361;P06241;P01024;Q92556	VSIG4;BMP1;PINK1;BSCL2;TIMP3;MAPK8IP1;CYB561;JUND;LRRC27;CREB5;FCGRT;CREB5;LRP1;MAP2K2;MAPK8IP1;JDP2;FYN;IL10RB;VSIG4	P09958;P01024;P08238;P05412;Q6PJF5;P22301;P09601;29108;P78536;P45983	R-HSA-9664275;R-HSA-444647;R-HSA-2029469;R-HSA-9662773;R-HSA-9665524;R-HSA-9662747;R-HSA-9666426;R-HSA-9664346;R-HSA-874087;R-HSA-9673789;R-HSA-9666428;R-HSA-9662818;R-HSA-9662786;R-HSA-74448;R-HSA-169683;R-HSA-1250272;R-HSA-9664261;R-HSA-9673284;R-HSA-9673322
R-HSA-9824443	Parasitic Infection Pathways	4	301	19	687	0.0187422	1	1	19	95	0.00610775	9606	Homo sapiens	C3;ELMO1;FYN;MAPK3	P27361;P06241;P01024;Q92556	VSIG4;BMP1;PINK1;BSCL2;TIMP3;MAPK8IP1;CYB561;JUND;LRRC27;CREB5;FCGRT;CREB5;LRP1;MAP2K2;MAPK8IP1;JDP2;FYN;IL10RB;VSIG4	P09958;P01024;P08238;P05412;Q6PJF5;P22301;P09601;29108;P78536;P45983	R-HSA-9664275;R-HSA-444647;R-HSA-2029469;R-HSA-9662773;R-HSA-9665524;R-HSA-9662747;R-HSA-9666426;R-HSA-9664346;R-HSA-874087;R-HSA-9673789;R-HSA-9666428;R-HSA-9662818;R-HSA-9662786;R-HSA-74448;R-HSA-169683;R-HSA-1250272;R-HSA-9664261;R-HSA-9673284;R-HSA-9673322
R-HSA-9705671	SARS-CoV-2 activates/modulates innate and adaptive immune responses	0	160	6	509	0.00996264	1	1	4	47	0.00302173	9606	Homo sapiens			MBD3;BMP1;LRP1;HSPA12B;PSAP;SMARCD2	P52292;P0DTC6;29108;Q14258	R-HSA-9705299;R-HSA-9729437;R-HSA-9754616;R-HSA-9708889
R-HSA-512988	Interleukin-3, Interleukin-5 and GM-CSF signaling	1	50	9	595	0.00311333	1	1	10	38	0.0024431	9606	Homo sapiens	FYN	P06241	SIRPA;GIMAP1;FYN;HDAC7;MAP2K2;NINJ2;SIRPA;AP2A2;FYN	Q06124;P29353;P26951;P22681;P63104	R-HSA-879917;R-HSA-879934;R-HSA-912629;R-HSA-912757;R-HSA-912724;R-HSA-912727;R-HSA-912790;R-HSA-914022;R-HSA-450074;R-HSA-912627
R-HSA-9851695	Epigenetic regulation of adipogenesis genes by MLL3 and MLL4 complexes	0	140	7	494	0.00871731	1	1	7	38	0.0024431	9606	Homo sapiens			CREB5;GPIHBP1;IFNGR2;C17orf62;CYB561;NINJ2;OAZ3	Q96IF1;O00767;P15090;P06858;Q9NYP7;Q15848	R-HSA-9851539;R-HSA-9856211;R-HSA-9843120;R-HSA-9859182;R-HSA-9854142;R-HSA-9842815;R-HSA-9843900
R-HSA-9841922	MLL4 and MLL3 complexes regulate expression of PPARG target genes in adipogenesis and hepatic steatosis	0	140	7	494	0.00871731	1	1	7	38	0.0024431	9606	Homo sapiens			CREB5;GPIHBP1;IFNGR2;C17orf62;CYB561;NINJ2;OAZ3	Q96IF1;O00767;P15090;P06858;Q9NYP7;Q15848	R-HSA-9851539;R-HSA-9856211;R-HSA-9843120;R-HSA-9859182;R-HSA-9854142;R-HSA-9842815;R-HSA-9843900
R-HSA-9855142	Cellular responses to mechanical stimuli	2	126	6	647	0.00784558	1	1	25	61	0.00392182	9606	Homo sapiens	RAMP2;FYN	O60895;P06241	BMP1;ELMO1;TIMP3;LRP1;CYTH1;FYN	P31749;P50281;P06241;Q05397;29108;P07355	R-HSA-9860500;R-HSA-9861332;R-HSA-9861331;R-HSA-9861469;R-HSA-74448;R-HSA-9861511;R-HSA-9905999;R-HSA-9865167;R-HSA-9905934;R-HSA-9861324;R-HSA-9857673;R-HSA-9861300;R-HSA-9858803;R-HSA-9858800;R-HSA-9855089;R-HSA-9865215;R-HSA-9860796;R-HSA-9857661;R-HSA-9855161;R-HSA-9906597;R-HSA-9860833;R-HSA-9861486;R-HSA-9861484;R-HSA-9861293;R-HSA-9905964
R-HSA-1592230	Mitochondrial biogenesis	0	131	16	525	0.00815691	1	1	9	36	0.00231452	9606	Homo sapiens			ARMC7;AGTRAP;GPBAR1;CYB5D2;TMEM88;CYB561;SCAMP2;JUND;KLHL35;GIPC1;DNLZ;CREB5;JDP2;FYN;S1PR2;AGTRAP	Q00059;P13196;Q9NX63;Q06547-2;P15336;P17152;P99999;P38646;P06576	R-HSA-5688294;R-HSA-8949609;R-HSA-1592238;R-HSA-1368140;R-HSA-1592240;R-HSA-1592229;R-HSA-1592246;R-HSA-1592231;R-HSA-1592247
R-HSA-9818564	Epigenetic regulation of gene expression by MLL3 and MLL4 complexes	0	140	9	520	0.00871731	1	1	10	41	0.00263598	9606	Homo sapiens			CREB5;GPIHBP1;IFNGR2;C17orf62;CYB561;NINJ2;HSPA12B;OAZ3;KLF4	Q96IF1;O00767;P15090;O15550;P06858;Q9NYP7;Q9BTK6;Q15848	R-HSA-9821412;R-HSA-9851539;R-HSA-9856211;R-HSA-9843120;R-HSA-9821395;R-HSA-9821410;R-HSA-9859182;R-HSA-9854142;R-HSA-9842815;R-HSA-9843900
R-HSA-194138	Signaling by VEGF	4	140	13	885	0.00871731	1	1	28	86	0.00552912	9606	Homo sapiens	NCF4;ELMO1;FYN;RHOC	Q15080;P06241;P61586;Q92556	BMP1;C17orf106;FAM176B;FYN;ASAP3;ARAP1;FSTL1;LRP1;CYTH1;MAP2K2;C20orf196;FYN;TMEM184A	P07900;P56945;P46108;Q14289;P31749;Q03135;P06241;Q05397;29108;O14786;P04792	R-HSA-5218827;R-HSA-5218826;R-HSA-5218824;R-HSA-5218822;R-HSA-5228992;R-HSA-5218847;R-HSA-74448;R-HSA-169683;R-HSA-202129;R-HSA-195408;R-HSA-5218841;R-HSA-5218839;R-HSA-202137;R-HSA-5218836;R-HSA-5218643;R-HSA-5218832;R-HSA-202144;R-HSA-5218855;R-HSA-5218854;R-HSA-5218916;R-HSA-4420083;R-HSA-5218814;R-HSA-5218813;R-HSA-5218812;R-HSA-5218811;R-HSA-5218806;R-HSA-5218804;R-HSA-3928647
R-HSA-166016	Toll Like Receptor 4 (TLR4) Cascade	5	166	22	963	0.0103362	1	1	68	113	0.00726501	9606	Homo sapiens	SIGIRR;PSAP;CD14;MAPK3	Q6IA17;P08571;P27361;Q8IWL1;Q8IWL2	PAPSS2;PEX16;CD40;ODF3L2;TNFRSF8;PLD3;MAPK3;SIRPA;JUND;WNT2B;CREB5;PLTP;CREB5;SIRPA;DUS3L;CREB5;FSTL1;BSCL2;JDP2;KEAP1;SH3GL1;TSKS	P01100;P05412;Q13114;P08571;O14920;O15524;Q70UQ0;P15336;P19838;P19419;Q06124;Q9Y4K3;Q96CV9	R-HSA-166286;R-HSA-936963;R-HSA-166284;R-HSA-2559414;R-HSA-450325;R-HSA-166038;R-HSA-5609665;R-HSA-199959;R-HSA-5362500;R-HSA-9749505;R-HSA-203797;R-HSA-936985;R-HSA-166168;R-HSA-166041;R-HSA-166175;R-HSA-2562564;R-HSA-9823932;R-HSA-9823934;R-HSA-937022;R-HSA-450358;R-HSA-9823910;R-HSA-451634;R-HSA-9823904;R-HSA-9750946;R-HSA-9823906;R-HSA-2213017;R-HSA-166072;R-HSA-166082;R-HSA-2201316;R-HSA-256…
R-HSA-177929	Signaling by EGFR	1	64	14	615	0.00398506	1	1	20	50	0.00321461	9606	Homo sapiens	SH3GL1	Q99961	SEPP1;DOK1;PTPRH;HDAC7;FYN;FAM176B;SIRPA;AP2A2;CREB5;SIRPA;AKR1C1;LRP1;FYN;PCDHGC3	P26045;O43597;P00533;Q06124;Q9NWQ8;P29353;P22681;Q15262	R-HSA-8867047;R-HSA-183072;R-HSA-8867044;R-HSA-177926;R-HSA-8867041;R-HSA-177925;R-HSA-182986;R-HSA-8951490;R-HSA-182990;R-HSA-183055;R-HSA-182988;R-HSA-183052;R-HSA-9674531;R-HSA-182994;R-HSA-177942;R-HSA-183094;R-HSA-183002;R-HSA-9851407;R-HSA-177944;R-HSA-183036
R-HSA-6806003	Regulation of TP53 Expression and Degradation	0	46	6	617	0.00286426	1	1	13	35	0.00225023	9606	Homo sapiens			CARD9;KAZ;TRIM50;CARD9;JUND;TNFAIP2	Q9UER7;Q00987;O75604	R-HSA-5689972;R-HSA-6804741;R-HSA-6795460;R-HSA-198599;R-HSA-6793666;R-HSA-3222072;R-HSA-3215295;R-HSA-6795667;R-HSA-3700992;R-HSA-6792863;R-HSA-6805022;R-HSA-6793661;R-HSA-6804955
R-HSA-5687128	MAPK6/MAPK4 signaling	2	93	9	704	0.00579078	1	1	15	40	0.00257169	9606	Homo sapiens	MMP2;CDC42EP2	ENSG00000087245;O14613	CREB5;MBD3;C17orf106;C3;CREB5;SDF4;JUND;JDP2;C20orf196	Q16659;P05412;P01106;P04792	R-HSA-5692788;R-HSA-5687090;R-HSA-5692755;R-HSA-5687121;R-HSA-5692764;R-HSA-5687099;R-HSA-5692761;R-HSA-5692775;R-HSA-5692770;R-HSA-5692749;R-HSA-5692781;R-HSA-5687083;R-HSA-5687112;R-HSA-5687081;R-HSA-5687113
R-HSA-416476	G alpha (q) signalling events	2	284	7	508	0.0176837	1	1	6	35	0.00225023	9606	Homo sapiens	MMP2;MAPK3	P27361;P08254	BMP1;SEPP1;DOK1;PTPRH;LRP1;HDAC7;AP2A2	29108;P00533	R-HSA-2179413;R-HSA-198746;R-HSA-2179387;R-HSA-392831;R-HSA-2179402;R-HSA-139854
R-HSA-977225	Amyloid fiber formation	3	89	21	834	0.00554172	1	1	17	33	0.00212164	9606	Homo sapiens	CST3;TSPAN14;TSPAN33	Q8NG11;Q86UF1;P01034	PLD2;BMP1;MOBKL2C;CST3;PINK1;LRP1;TRIM8;JUND;ZNF423;FYN;FCGRT;SH3GL1;DAB2;MMP2;LRP1;MAP2K2;PINK1;MAPK8IP1;WNT10B;FYN;PSAP	P09958;O14933;Q8IUQ4;O60260;P02649;P37840;29108;P05067	R-HSA-8871494;R-HSA-9010091;R-HSA-5660757;R-HSA-9010113;R-HSA-5693081;R-HSA-976734;R-HSA-5661157;R-HSA-9010074;R-HSA-5658496;R-HSA-5658574;R-HSA-5692495;R-HSA-9010096;R-HSA-9010034;R-HSA-976723;R-HSA-977136;R-HSA-5661161;R-HSA-8932599
R-HSA-5693606	DNA Double Strand Break Response	0	75	8	617	0.00466999	1	1	6	48	0.00308602	9606	Homo sapiens			BMP1;CREB5;MBD3;LRP1;MAPK8IP1;TRIM8;MAPK8IP1;SMARCD2	O60934;Q12888;Q8IYW5;P52292;O00213;P45983	R-HSA-5684006;R-HSA-5683986;R-HSA-75174;R-HSA-5693566;R-HSA-5682863;R-HSA-5684008
R-HSA-5654738	Signaling by FGFR2	1	88	15	613	0.00547945	1	1	13	46	0.00295744	9606	Homo sapiens	MAPK3	P27361	LMO2;CLEC14A;ZDHHC1;FYN;LMO2;SIRPA;CREB5;F13A1;SIRPA;SUFU;MAP2K2;MIIP;TSPAN4;FYN;KEAP1	P42336;O43597;P52272;O43559;28815;Q06124;P22681;Q6NXG1;P15056	R-HSA-6803527;R-HSA-5654614;R-HSA-1295634;R-HSA-5654608;R-HSA-1295604;R-HSA-5654622;R-HSA-1549564;R-HSA-190258;R-HSA-5654562;R-HSA-1295622;R-HSA-1295621;R-HSA-190260;R-HSA-5654603
R-HSA-1912408	Pre-NOTCH Transcription and Translation	1	100	24	596	0.00622665	1	1	6	37	0.00237881	9606	Homo sapiens	ELANE	P08246	FAM124B;BMP7;TMEM57;TIMP3;ZDHHC1;ASPSCR1;LMO2;ALDH16A1;JUND;ZNF688;ZNF414;LYVE1;CREB5;BMP7;CREB5;RAB3IL1;EGFL7;PDE9A;CREB5;HSPA12B;TSPAN4;JDP2;VASN;CYP21A2	P05412;Q04721;Q7Z3S9;P0DPK4	R-HSA-1912413;R-HSA-9911236;R-HSA-9925730;R-HSA-9911230;R-HSA-1912401;R-HSA-9925720
R-HSA-418594	G alpha (i) signalling events	3	428	8	503	0.0266501	1	1	14	74	0.00475762	9606	Homo sapiens	C3;PSAP;S1PR2	P07602;O95136;P01024	MBD3;BMP1;IFNGR2;LRP1;GJA4;MAPK3;FYN;SMARCD2	P35372;P52292;P12931;P28482;P13861;29108	R-HSA-8964329;R-HSA-167427;R-HSA-749454;R-HSA-9619127;R-HSA-111881;R-HSA-112042;R-HSA-380073;R-HSA-74448;R-HSA-169683;R-HSA-749456;R-HSA-111898;R-HSA-112282;R-HSA-9668558;R-HSA-8964311
R-HSA-611105	Respiratory electron transport	1	197	11	568	0.0122665	1	1	16	47	0.00302173	9606	Homo sapiens	COX4I2	Q96KJ9	TMEM203;VSIG4;RNMTL1;MFSD5;PINK1;FYN;MXRA8;ZNF688;FYN;AGTRAP;CMTM2	Q12931;P19404;P03886;Q9NPL8;Q6DKK2;P99999;Q9BU61;P14927;O75380	R-HSA-6800870;R-HSA-6799203;R-HSA-9865663;R-HSA-164651;R-HSA-9865309;R-HSA-6788556;R-HSA-163214;R-HSA-9906042;R-HSA-9866104;R-HSA-163213;R-HSA-6799191;R-HSA-9865412;R-HSA-6799196;R-HSA-9865579;R-HSA-9865449;R-HSA-9866217
R-HSA-9759194	Nuclear events mediated by NFE2L2	2	135	8	709	0.00840598	1	1	14	85	0.00546483	9606	Homo sapiens	KEAP1	ENSG00000079999;Q14145	MBD3;GABARAP;SESN2;SDF4;FRAT1;JDP2;KEAP1;SPNS1	Q13501;P10415;P18848;Q16236;P01106;Q14145;P49841;Q07817	R-HSA-9762100;R-HSA-9759157;R-HSA-9796055;R-HSA-9761815;R-HSA-9762097;R-HSA-9796050;R-HSA-9796061;R-HSA-9796060;R-HSA-9796067;R-HSA-9762094;R-HSA-9796047;R-HSA-9796046;R-HSA-9796040;R-HSA-9796043
R-HSA-9772755	Formation of WDR5-containing histone-modifying complexes	0	42	15	697	0.00261519	1	1	9	30	0.00192876	9606	Homo sapiens			SERTAD1;SESN2;MED11;ZNF688;C9orf98;PDE9A;CREB5;DDAH2;C17orf49;CARD9;GAS7;HSPA12B;KLF4;KLF2;SH3GL1	O15294;Q96EZ8;O15550;Q9C005;P61964;O75478;Q92831;Q9BTK6;Q9ULX6;Q9H8E8;Q8IYH5;Q96ES7	R-HSA-9821412;R-HSA-9821366;R-HSA-9821395;R-HSA-9821410;R-HSA-9677051;R-HSA-9677050;R-HSA-9828175;R-HSA-9675214;R-HSA-9821368
R-HSA-425366	Transport of bile salts and organic acids, metal ions and amine compounds	0	165	16	549	0.010274	1	1	8	69	0.00443616	9606	Homo sapiens			S100A13;PI4K2A;CYB5D2;PEX16;CD40;GIMAP1;MFSD5;NINJ2;SAR1A;LYVE1;TMEM203;LGALS9;YIF1B;TNFSF9;EFNB1;SCAMP4	29036;Q8TAD4;Q8IWU4;Q9Y6M5;Q3KNW5;O15431;Q6ZMH5;Q9H2J7;Q9BRI3	R-HSA-435366;R-HSA-437300;R-HSA-442405;R-HSA-437136;R-HSA-433089;R-HSA-435375;R-HSA-437085;R-HSA-352059
R-HSA-375276	Peptide ligand-binding receptors	2	205	16	657	0.0127646	1	1	14	85	0.00546483	9606	Homo sapiens	C3;PSAP	P07602;P01024	VSIG4;TIMP3;MFSD5;DOLK;DHRS3;NR2F6;FCGRT;CREB5;YIF1B;IL20RB;ARAP1;OAZ3;TNFAIP6;FYN;SCAMP4;VSIG4	P51684;P01024;P01189;P50052;P06307;P48645;P22466;O15354;P25103;P10145;P35414;Q9P296;P25090	R-HSA-444647;R-HSA-374337;R-HSA-964811;R-HSA-9615348;R-HSA-5336182;R-HSA-389026;R-HSA-380076;R-HSA-5336184;R-HSA-391913;R-HSA-964800;R-HSA-374251;R-HSA-388529;R-HSA-388605;R-HSA-373087
R-HSA-5688426	Deubiquitination	5	275	22	964	0.0171233	1	1	15	77	0.0049505	9606	Homo sapiens	SMURF2;MRC1;KEAP1;B9D2;RHOC	Q9HAW4;P01137;P61586;Q14145;Q9HAU4	LENG1;LMO2;TRIM50;PINK1;ASPSCR1;C20orf54;TRIM8;C19orf60;ZNF414;TNFAIP2;FYN;CREB5;SH3GL1;KAZ;CARD9;SF3B5;PINK1;UBXN6;BSCL2;FAM124B;TAX1BP3;DBN1	P25054;P60484;P55072;Q5VVQ6;Q9UGI0;Q96FJ0;P54252;Q96JH7;O60260;O75604;O00487	R-HSA-5689111;R-HSA-5689972;R-HSA-6781764;R-HSA-5688786;R-HSA-5696914;R-HSA-6781953;R-HSA-5689085;R-HSA-8940100;R-HSA-5690843;R-HSA-5691431;R-HSA-5688834;R-HSA-5696547;R-HSA-6781905;R-HSA-2179291;R-HSA-8873946
R-HSA-5633008	TP53 Regulates Transcription of Cell Death Genes	0	83	15	644	0.00516812	1	1	7	68	0.00437187	9606	Homo sapiens			C17orf106;FGD5;PINK1;PALM;CD209;ODF3L2;SDF4;C9orf98;GABARAP;TRAPPC5;IGFBP6;NAT15;HDAC7;S1PR2;SMG6	O15392;P53611;Q96A56;P41182;Q9BZR8;P55212;Q92597	R-HSA-6797763;R-HSA-5633314;R-HSA-6798126;R-HSA-6801101;R-HSA-6791323;R-HSA-6800250;R-HSA-6799416
R-HSA-4090294	SUMOylation of intracellular receptors	0	40	4	691	0.00249066	1	1	4	25	0.0016073	9606	Homo sapiens			TRIM50;JUND;ZNF423;KLF4	O75928-2;P10275;P10276	R-HSA-4341072;R-HSA-4719423;R-HSA-4090390;R-HSA-4719447
R-HSA-4551638	SUMOylation of chromatin organization proteins	0	62	7	679	0.00386052	1	1	6	15	0.000964382	9606	Homo sapiens			MBD3;RAB3IL1;TRIM50;CARD9;FAM124B;CCT6B;PSAP	Q13547;Q92769;Q9UPW6;Q12873;O96006;O75928-2;Q969R5	R-HSA-6804485;R-HSA-8956365;R-HSA-4615889;R-HSA-4615873;R-HSA-4616015;R-HSA-4615900
R-HSA-202733	Cell surface interactions at the vascular wall	4	257	21	835	0.0160025	1	1	20	65	0.00417899	9606	Homo sapiens	PROCR;SIRPA;FYN;B9D2	P78324;Q9UNN8;P06241;P01137	SERTAD1;MBD3;CLEC14A;MOBKL2C;C17orf62;SIRPA;AP2A2;ZNF414;MTG1;CDC42EP2;SIRPA;LGALS9;CARD9;PITPNC1;BSCL2;BLOC1S2;EFNB1;TMEM184A;FYN;C6orf154;CYP21A2	Q03135;Q08722;28815;P16150;Q06124;Q9UBN6;P06729;P16284;P29353;Q9NRD5;P19256	R-HSA-210304;R-HSA-8858435;R-HSA-210277;R-HSA-204549;R-HSA-204485;R-HSA-210283;R-HSA-5635741;R-HSA-204873;R-HSA-8870732;R-HSA-202703;R-HSA-202702;R-HSA-210285;R-HSA-210291;R-HSA-114577;R-HSA-210290;R-HSA-204465;R-HSA-141040;R-HSA-210294;R-HSA-202714;R-HSA-204861
R-HSA-8866910	TFAP2 (AP-2) family regulates transcription of growth factors and their receptors	0	21	10	718	0.0013076	1	1	3	18	0.00115726	9606	Homo sapiens			SEPP1;DOK1;PTPRH;C17orf49;LRP1;HDAC7;MAPK8IP1;EFNB1;AP2A2;FYN	P04626;P00533;P25490	R-HSA-8864453;R-HSA-8864466;R-HSA-8874797
R-HSA-376176	Signaling by ROBO receptors	1	222	10	536	0.0138232	1	1	8	60	0.00385753	9606	Homo sapiens	RHOC	P61586	DOK1;EGFL7;ARAP1;FAM176B;EMILIN2;SSBP4;FYN;KLHL35;ZNF688;KEAP1	P62495;P12931;O43639;P50458;Q99435;O14786	R-HSA-9011241;R-HSA-8985594;R-HSA-9010190;R-HSA-9014610;R-HSA-9011074;R-HSA-9011077;R-HSA-8985812;R-HSA-9010951
R-HSA-1257604	PIP3 activates AKT signaling	5	315	18	905	0.0196139	1	1	27	88	0.00565771	9606	Homo sapiens	MBD3;FLT3LG;FYN;MAPK3;HDAC7	O95983;Q8WUI4;P27361;P49771;P06241	ARMC7;MBD3;LENG1;BMP7;TRIM50;JUND;ZNF688;ZNF414;ZNF688;CCDC94;CREB5;BMP7;CREB5;CREB5;CYTH1;JDP2;FYN;DBN1	P60484;P15336;P05412;Q9UJQ4;P31749;Q00987;P14373	R-HSA-6807206;R-HSA-6807077;R-HSA-8851011;R-HSA-198599;R-HSA-8944397;R-HSA-8850945;R-HSA-8948800;R-HSA-6811504;R-HSA-6811454;R-HSA-8944104;R-HSA-199456;R-HSA-6807106;R-HSA-6807105;R-HSA-8944047;R-HSA-8847968;R-HSA-8948832;R-HSA-6807118;R-HSA-8943780;R-HSA-8847977;R-HSA-8948775;R-HSA-6807126;R-HSA-2316434;R-HSA-8850997;R-HSA-6811472;R-HSA-8943728;R-HSA-6807134;R-HSA-8944497
R-HSA-6791312	TP53 Regulates Transcription of Cell Cycle Genes	1	65	3	711	0.00404732	1	1	8	42	0.00270027	9606	Homo sapiens	ZNF385A	Q96PM9	SUFU;HDAC7;SH3GL1	P30307;P31947;O14965	R-HSA-6791235;R-HSA-6803890;R-HSA-6803858;R-HSA-6803871;R-HSA-6802973;R-HSA-6798268;R-HSA-6803388;R-HSA-6803801
R-HSA-1852241	Organelle biogenesis and maintenance	6	340	27	1036	0.0211706	1	1	30	86	0.00552912	9606	Homo sapiens	ACTR1A;KIF3B;TSGA14;TCTN3;TCTN1;B9D2	Q9BPU9;Q2MV58;P61163;O15066;Q6NUS6;Q9BYV8	ARMC7;AGTRAP;GPBAR1;CYB5D2;TMEM88;CYB561;SCAMP2;JUND;RAB3IL1;C17orf60;BLOC1S2;S1PR2;AGTRAP;CD40;CMTM3;GIMAP1;LMO2;NINJ2;RABEP2;PRG4;KLHL35;GIPC1;DNLZ;CRYL1;CREB5;JDP2;FYN	Q92538;Q9NWB7;Q92973;Q96QF0;P06576;Q00059;P13196;Q9NX63;Q06547-2;P15336;Q96RY7;Q96FT9;P17152;Q3SXY8;P99999;P38646;Q9HBG6	R-HSA-5623508;R-HSA-5617815;R-HSA-5625424;R-HSA-5625426;R-HSA-5617820;R-HSA-5617816;R-HSA-1368140;R-HSA-5625421;R-HSA-5625416;R-HSA-5626699;R-HSA-5624949;R-HSA-5626228;R-HSA-8949609;R-HSA-5624951;R-HSA-5626227;R-HSA-1592240;R-HSA-5638014;R-HSA-5626681;R-HSA-5624953;R-HSA-5624952;R-HSA-1592246;R-HSA-5638009;R-HSA-1592247;R-HSA-5617829;R-HSA-5688294;R-HSA-1592238;R-HSA-5626220;R-HSA-5626223;R-HSA-1…
R-HSA-425407	SLC-mediated transmembrane transport	5	424	23	793	0.026401	1	1	22	200	0.0128584	9606	Homo sapiens	SLC9A9;CTNS;SLC24A6;SLC1A7;SLC29A3	O60931;Q9BZD2;Q6J4K2;Q8IVB4;O00341	S100A13;BMP1;PI4K2A;CYB5D2;PEX16;CD40;SCARA5;GIMAP1;BSCL2;MFSD5;NINJ2;SAR1A;LYVE1;C10orf54;CMTM2;TMEM203;YIF1B;LGALS9;TNFSF9;LRP1;EFNB1;TMEM184A;SCAMP4	29036;Q8IWU4;P30825;P78382;O15431;Q6ZMH5;29108;Q9H2J7;Q9BRI3;Q969S0;Q8TAD4;Q9Y6M5;Q3KNW5;O00400	R-HSA-435366;R-HSA-442405;R-HSA-727759;R-HSA-375776;R-HSA-433089;R-HSA-425678;R-HSA-435375;R-HSA-428015;R-HSA-425965;R-HSA-742373;R-HSA-727749;R-HSA-437300;R-HSA-5340130;R-HSA-727807;R-HSA-437136;R-HSA-425822;R-HSA-742354;R-HSA-5626316;R-HSA-437085;R-HSA-425661;R-HSA-727767;R-HSA-352059
R-HSA-983231	Factors involved in megakaryocyte development and platelet production	1	194	7	593	0.0120797	1	1	7	43	0.00276456	9606	Homo sapiens	KIF3B	O15066	MAD1L1;ARAP1;ACTR1A;OBFC1;S100A13;TNFRSF8;KIF3B	Q92845;Q9HAQ2;P47756;Q02224;Q9Y496	R-HSA-984733;R-HSA-983259;R-HSA-984775;R-HSA-984708;R-HSA-983266;R-HSA-879459;R-HSA-984689
R-HSA-9725371	Nuclear events stimulated by ALK signaling in cancer	1	56	6	714	0.00348692	1	1	6	32	0.00205735	9606	Homo sapiens	MAPK3	P27361	MBD3;CREB5;CMTM3;JUND;JDP2;CCT6B	Q13547;P17275;Q13651	R-HSA-9725345;R-HSA-9851071;R-HSA-9725357;R-HSA-9851068;R-HSA-9851084;R-HSA-9725342
R-HSA-1280218	Adaptive Immune System	22	928	33	1695	0.0577833	1	1	77	269	0.0172946	9606	Homo sapiens	TRIM50;CD40;SMURF2;SIGLEC11;NCF4;ICAM2;KEAP1;UBE2J2;AP2A2;LILRB5;MRC2;C3;ACTR1A;KIF3B;CD209;MRC1;CTSH;ORAI1;FYN;CD14;SIGLEC1;CD34	Q8N2K1;O94973;Q96D31;Q9BZZ2;Q9NNX6;O15066;P25942-1;O75023;P13598;Q86XT4;Q15080;P61163;P28906-1;P08571;P06241;Q96RL6;P09668;Q9UBG0;Q9HAU4;Q14145;P22897;P01024	CARD9;AGTRAP;SESN2;FAM176B;COPE;SIRPA;GABARAP;IFNGR2;TIMM13;MAP2K2;NAGLU;MAPK8IP1;TMED1;SH3GL1;DBN1;PSAP;BMP1;TCTN3;TPST1;RNMTL1;CD40;TIMP3;MFSD5;NINJ2;SIRPA;FYN;FCGRT;TMEM203;FUCA2;ARAP1;LRP1;FYN;PCDHGC3	P04049;P55735;P06241;P27824;Q15762;Q9NWQ8;Q99962;O15117;P60484;O75396;P42768;Q06124;P15151;O95999;P07948;P61769;O95971;29108;Q8WVV5;P27797;Q99558;Q04759;P13284;O43318;P12830;Q9Y4K3;Q12846;P16333	R-HSA-389381;R-HSA-199043;R-HSA-199169;R-HSA-2130725;R-HSA-199046;R-HSA-392835;R-HSA-199050;R-HSA-434700;R-HSA-2130349;R-HSA-2130478;R-HSA-983425;R-HSA-8863895;R-HSA-983709;R-HSA-8851988;R-HSA-9606151;R-HSA-1168644;R-HSA-2130486;R-HSA-5690702;R-HSA-2213248;R-HSA-199456;R-HSA-8951595;R-HSA-389158;R-HSA-199079;R-HSA-8863914;R-HSA-430135;R-HSA-5685607;R-HSA-2130706;R-HSA-2025890;R-HSA-8951500;R-HSA-…
R-HSA-446652	Interleukin-1 family signaling	1	170	14	662	0.0105853	1	1	20	92	0.00591488	9606	Homo sapiens	SIGIRR	Q6IA17	C13orf33;SMURF2;CD40;PINK1;MAPK8IP1;LMO2;PLD3;SSBP4;WNT2B;DAB2;MMP2;OBFC1;MAPK8IP1;KEAP1	Q9H0E2;P40763;Q70UQ0;P19838;P84022;Q9UBH0;Q9Y4K3;O14920;P45983	R-HSA-507719;R-HSA-9749494;R-HSA-9008043;R-HSA-9008684;R-HSA-9750226;R-HSA-446894;R-HSA-446862;R-HSA-9008577;R-HSA-446868;R-HSA-5609665;R-HSA-451634;R-HSA-9749505;R-HSA-9750946;R-HSA-9009072;R-HSA-450173;R-HSA-8848316;R-HSA-9749487;R-HSA-209087;R-HSA-9008692;R-HSA-9009910
R-HSA-500792	GPCR ligand binding	10	610	23	1059	0.0379826	1	1	27	219	0.01408	9606	Homo sapiens	C3;WNT10B;RAMP2;WNT2B;WNT11;PSAP;GPBAR1;PRG4;S1PR2;CD55	Q93097;P07602;O00744;O95136;P08174;O60895;Q96GM1;Q8TDU6;O96014;P01024	VSIG4;BMP1;PEX16;TIMP3;MFSD5;DOLK;ORAI1;DHRS3;NR2F6;FCGRT;CREB5;TMEM203;YIF1B;IL20RB;ARAP1;LTC4S;LRP1;OAZ3;TNFAIP6;FYN;SCAMP4;AGTRAP;VSIG4	P51684;P01024;P01189;P50052;P06307;P48645;P22466;O15354;O15552;P25103;Q9HC97;O14843;29108;P43657;P10145;P35414;Q9P296;P25090	R-HSA-374337;R-HSA-964811;R-HSA-444047;R-HSA-444171;R-HSA-964800;R-HSA-6797630;R-HSA-373087;R-HSA-444647;R-HSA-419428;R-HSA-417890;R-HSA-9615348;R-HSA-5336182;R-HSA-389026;R-HSA-444654;R-HSA-380076;R-HSA-5336184;R-HSA-391913;R-HSA-374251;R-HSA-420265;R-HSA-201708;R-HSA-420214;R-HSA-6805205;R-HSA-420724;R-HSA-388529;R-HSA-879674;R-HSA-388605;R-HSA-9733292
R-HSA-195253	Degradation of beta-catenin by the destruction complex	1	78	15	709	0.00485679	1	1	11	23	0.00147872	9606	Homo sapiens	FRAT1	Q92837	CARD9;MBD3;FAM124B;LENG1;LMO2;FRAT1;HIC1;ZNF414;CCT6B;TAX1BP3;CARD9;SNX24;FAM124B;TAX1BP3;KEAP1	Q13547;P25054;Q5JTC6;P48729;Q08117;Q9UGI0;O15169;P35222;P49841	R-HSA-195251;R-HSA-195283;R-HSA-4649028;R-HSA-5251555;R-HSA-195287;R-HSA-5251557;R-HSA-5246693;R-HSA-6781905;R-HSA-195300;R-HSA-4641231;R-HSA-195304
R-HSA-937061	TRIF (TICAM1)-mediated TLR4 signaling	2	122	20	835	0.00759651	1	1	42	76	0.0048862	9606	Homo sapiens	CD14;MAPK3	P08571;P27361	PAPSS2;PEX16;CD40;ODF3L2;PLD3;TNFRSF8;MAPK3;SIRPA;JUND;WNT2B;CREB5;PLTP;CREB5;SIRPA;DUS3L;CREB5;BSCL2;JDP2;KEAP1;TSKS	P01100;Q70UQ0;P15336;P05412;P19838;Q13114;P19419;Q06124;Q9Y4K3;O14920;Q96CV9	R-HSA-2569057;R-HSA-9750226;R-HSA-198731;R-HSA-2562541;R-HSA-168136;R-HSA-937029;R-HSA-168915;R-HSA-450325;R-HSA-5609665;R-HSA-199959;R-HSA-5362500;R-HSA-9749505;R-HSA-9823939;R-HSA-203797;R-HSA-936985;R-HSA-198746;R-HSA-2201338;R-HSA-168921;R-HSA-9749494;R-HSA-2562564;R-HSA-5362486;R-HSA-9824882;R-HSA-166245;R-HSA-198756;R-HSA-9823932;R-HSA-9823934;R-HSA-450358;R-HSA-450292;R-HSA-9823910;R-HSA-4…
R-HSA-442755	Activation of NMDA receptors and postsynaptic events	2	113	12	802	0.00703611	1	1	28	71	0.00456474	9606	Homo sapiens	MAPK3;GRIN2D	P27361;O15399	MBD3;C17orf106;BMP1;CNDP2;C17orf49;LRP1;DLGAP1;MARCKS;FYN;DLGAP1;DLGAP1;SMARCD2	P78352;P52292;P12931;P07196;P10636-8;Q14957;29108;Q92796	R-HSA-9610195;R-HSA-9619542;R-HSA-9611030;R-HSA-442760;R-HSA-9610653;R-HSA-9619843;R-HSA-438037;R-HSA-9609738;R-HSA-9609739;R-HSA-9609737;R-HSA-112282;R-HSA-9609741;R-HSA-432164;R-HSA-432162;R-HSA-9619127;R-HSA-9612085;R-HSA-9619515;R-HSA-9668218;R-HSA-9618811;R-HSA-442732;R-HSA-432172;R-HSA-9618750;R-HSA-9610750;R-HSA-9610879;R-HSA-445367;R-HSA-9611368;R-HSA-9614185;R-HSA-9617326
R-HSA-3247509	Chromatin modifying enzymes	2	254	10	747	0.0158157	1	1	11	85	0.00546483	9606	Homo sapiens	MBD3;SMARCD2	Q92925;O95983	PDE9A;MBD3;SESN2;CREB5;SNAPC4;JUND;ZNF423;JDP2;CCT6B;SMARCD2	Q9UPP1;P15336;Q9BQA1;P61964;Q16576;P51532	R-HSA-8865605;R-HSA-9679787;R-HSA-5205799;R-HSA-3215448;R-HSA-5205861;R-HSA-3318415;R-HSA-5225602;R-HSA-3769447;R-HSA-5225649;R-HSA-3215406;R-HSA-5423117
R-HSA-166166	MyD88-independent TLR4 cascade	2	122	20	837	0.00759651	1	1	44	78	0.00501479	9606	Homo sapiens	CD14;MAPK3	P08571;P27361	PAPSS2;PEX16;CD40;ODF3L2;PLD3;TNFRSF8;MAPK3;SIRPA;JUND;WNT2B;CREB5;PLTP;CREB5;SIRPA;DUS3L;CREB5;BSCL2;JDP2;KEAP1;TSKS	P01100;Q70UQ0;P15336;P05412;P19838;Q13114;P19419;Q06124;Q9Y4K3;O14920;Q96CV9	R-HSA-2569057;R-HSA-9750226;R-HSA-198731;R-HSA-2562541;R-HSA-168136;R-HSA-937029;R-HSA-168915;R-HSA-450325;R-HSA-5609665;R-HSA-199959;R-HSA-5362500;R-HSA-9749505;R-HSA-9823939;R-HSA-203797;R-HSA-936985;R-HSA-198746;R-HSA-2201338;R-HSA-168921;R-HSA-166175;R-HSA-9749494;R-HSA-2562564;R-HSA-5362486;R-HSA-9824882;R-HSA-166245;R-HSA-198756;R-HSA-9823932;R-HSA-9823934;R-HSA-450358;R-HSA-450292;R-HSA-98…
R-HSA-6791226	Major pathway of rRNA processing in the nucleolus and cytosol	2	189	5	824	0.0117684	1	1	6	7	0.000450045	9606	Homo sapiens	DDX49;LRP1	Q9Y6V7;Q13901	ZNF668;LMO2;SNX24;SNX24;ZNF668	P49674;P48730;Q9UGY1;Q13895	R-HSA-6791223;R-HSA-6791222;R-HSA-6791221;R-HSA-6791218;R-HSA-6791228;R-HSA-6791227
R-HSA-8950505	Gene and protein expression by JAK-STAT signaling after Interleukin-12 stimulation	0	73	16	713	0.00454545	1	1	12	36	0.00231452	9606	Homo sapiens			PLD2;ELMO1;GPBAR1;LMO2;DNLZ;CDC42EP2;DAB2;MAP2K2;SF3B5;HDAC7;HTRA3;C2orf65;IL10RB;TAX1BP3;HTRA3;HTRA3	P00441;P22301;P05120;P60953;Q13177;P09661;P26038;P07355;P17987;P23528;P20700;P38646	R-HSA-8950681;R-HSA-8950218;R-HSA-8950637;R-HSA-8950190;R-HSA-8950718;R-HSA-8950480;R-HSA-8981073;R-HSA-8950608;R-HSA-8950771;R-HSA-8950389;R-HSA-8950581;R-HSA-8950567
R-HSA-9006931	Signaling by Nuclear Receptors	15	383	26	1693	0.0238481	1	1	41	195	0.012537	9606	Homo sapiens	CETP;ABCG5;JUND;ADH1C;MMP2;PLTP;ABCG1;DHRS3;MAPK3	O75911;P27361;P17535;P11597;Q9H222;P55058-1;ENSG00000100979;ENSG00000138075;ENSG00000087237;ENSG00000160179;P00326;P08253;P08254;P45844;P55058-2	MBD3;MED11;C17orf62;CYB561;MAPK3;JUND;NHLRC4;SPNS1;CCT6B;SMARCD2;AKR1C1;FAM124B;RADIL;PEX16;SDF4;FRAT1;OAF;C10orf54;CREB5;C17orf49;LRP1;CARD9;HDAC7;FYN;C10orf47;PCDHGC3	O00559;Q13227;Q13547;Q15648;Q8WY64;Q8NC69;P22415;O60341;P19419;P02649;Q05397;P56559;P01100;O00767;P10415;P02654;P01106;P25490;P52292;O15169;P42330;P23771;P05090;Q8NBN7;P12931;Q7L9B9	R-HSA-9018505;R-HSA-9624272;R-HSA-198731;R-HSA-8932033;R-HSA-9024386;R-HSA-5623643;R-HSA-9632412;R-HSA-9011975;R-HSA-5419165;R-HSA-9031512;R-HSA-9029531;R-HSA-9011997;R-HSA-5362564;R-HSA-9021596;R-HSA-9625479;R-HSA-9605060;R-HSA-9623365;R-HSA-9625482;R-HSA-9011985;R-HSA-9029521;R-HSA-9011984;R-HSA-9038163;R-HSA-9031510;R-HSA-9024361;R-HSA-9009065;R-HSA-5615668;R-HSA-8932076;R-HSA-9035180;R-HSA-90…
R-HSA-1632852	Macroautophagy	3	158	19	925	0.00983811	1	1	31	96	0.00617205	9606	Homo sapiens	PINK1;CHMP6;GABARAP	Q96FZ7;Q9BXM7;O95166	SERTAD1;SESN2;PAPSS2;PEX16;FLYWCH2;PINK1;ODF3L2;ASPSCR1;MAD1L1;PLTP;SH3GL1;GABARAP;LGALS9;DUS3L;MAP2K2;PINK1;UBXN6;BSCL2;KEAP1	Q13501;O94817;Q7Z3C6;Q14596;O60260;Q9GZQ8;O75385;P55072;Q9H1Y0;Q9NT62;P11142;Q96CV9	R-HSA-9834070;R-HSA-9646354;R-HSA-5682388;R-HSA-9664855;R-HSA-5682896;R-HSA-9834076;R-HSA-5678490;R-HSA-5682010;R-HSA-5682011;R-HSA-5205661;R-HSA-9641089;R-HSA-5681987;R-HSA-9835011;R-HSA-9834945;R-HSA-9835009;R-HSA-5682377;R-HSA-8948136;R-HSA-9664881;R-HSA-9664880;R-HSA-5205673;R-HSA-5205672;R-HSA-9824892;R-HSA-5681980;R-HSA-9824888;R-HSA-9664892;R-HSA-9664867;R-HSA-9840807;R-HSA-9664871;R-HSA-9…
R-HSA-8868773	rRNA processing in the nucleus and cytosol	2	207	5	837	0.0128892	1	1	7	15	0.000964382	9606	Homo sapiens	DDX49;LRP1	Q9Y6V7;Q13901	ZNF668;LMO2;SNX24;SNX24;ZNF668	P49674;P48730;Q9UGY1;Q13895	R-HSA-6791223;R-HSA-6791222;R-HSA-6791221;R-HSA-6791218;R-HSA-6791228;R-HSA-6791227;R-HSA-6790906
R-HSA-9907900	Proteasome assembly	0	52	15	797	0.00323786	1	1	11	40	0.00257169	9606	Homo sapiens			LENG1;LMO2;FLYWCH2;SCARA5;C19orf60;ZNF688;ZNF688;RPH3AL;MAD1L1;RAB3IL1;KAZ;CARD9;IGFBP6;KIF3B;SH3GL1	P62195;P25789;P25788;Q9BT73;P61289;P20618;P25786;P17980;P51665;O00487	R-HSA-9908775;R-HSA-9908101;R-HSA-9908723;R-HSA-9907951;R-HSA-9907998;R-HSA-9907948;R-HSA-9908764;R-HSA-9908780;R-HSA-9907898;R-HSA-9908041;R-HSA-9907912
R-HSA-453279	Mitotic G1 phase and G1/S transition	0	164	6	701	0.0102117	1	1	8	101	0.00649351	9606	Homo sapiens			SERTAD1;MBD3;OBFC1;TNFRSF8;RAB4B;CCT6B	O75419;Q13547;O75496;P09884;Q99741;P61024	R-HSA-69299;R-HSA-8961915;R-HSA-1227670;R-HSA-68917;R-HSA-1227671;R-HSA-8961632;R-HSA-187545;R-HSA-8961619
R-HSA-3769402	Deactivation of the beta-catenin transactivating complex	0	44	11	778	0.00273973	1	1	8	14	0.00090009	9606	Homo sapiens			TOR2A;TAX1BP3;HDAC7;MAP2K2;HIC1;HTRA3;KLF4;TAX1BP3;HTRA3;HTRA3;SOBP	Q13363;P25054;P35222;P98170;P63104	R-HSA-3322434;R-HSA-5368580;R-HSA-3772430;R-HSA-3769393;R-HSA-3364042;R-HSA-3322431;R-HSA-3769383;R-HSA-5626938
R-HSA-1912422	Pre-NOTCH Expression and Processing	1	125	26	685	0.00778331	1	1	10	47	0.00302173	9606	Homo sapiens	ELANE	P08246	TMEM57;ZDHHC1;ASPSCR1;JUND;ZNF414;BMP7;RAB3IL1;EGFL7;HSPA12B;TSPAN4;VASN;TMED1;FAM124B;BMP7;TIMP3;LMO2;ALDH16A1;ZNF688;LYVE1;CREB5;FCGRT;CREB5;PDE9A;CREB5;JDP2;CYP21A2	P09958;P05412;Q04721;Q15363;Q7Z3S9;P0DPK4	R-HSA-1912413;R-HSA-9911236;R-HSA-1912382;R-HSA-9925730;R-HSA-1912379;R-HSA-9911230;R-HSA-1912372;R-HSA-1912401;R-HSA-1912369;R-HSA-9925720
R-HSA-9758941	Gastrulation	2	167	16	793	0.0103985	1	1	38	104	0.00668638	9606	Homo sapiens	GSC	ENSG00000133937;P56915	PLD2;CTSH;MBD3;DBN1;SSBP4;HIC1;ZNF423;NOSTRIN;DDAH2;SUFU;TAX1BP3;IGFBP6;TNFAIP6;TAX1BP3;DBN1;PCDHGC3	P48431;P09038;P48742;A6NI15;O60315;Q01860;P61073;P12644;P12830;Q15915;P35222;P11362;Q96K83	R-HSA-9756948;R-HSA-9759892;R-HSA-9756439;R-HSA-9761170;R-HSA-9834897;R-HSA-9835484;R-HSA-9832988;R-HSA-9793375;R-HSA-9823966;R-HSA-9824280;R-HSA-9824216;R-HSA-9835266;R-HSA-9832834;R-HSA-9761166;R-HSA-9832908;R-HSA-9823950;R-HSA-9754191;R-HSA-9832845;R-HSA-9832907;R-HSA-9832841;R-HSA-9794058;R-HSA-9756724;R-HSA-9832823;R-HSA-9835252;R-HSA-9824182;R-HSA-9754480;R-HSA-9823992;R-HSA-452331;R-HSA-98…
R-HSA-72766	Translation	2	392	11	621	0.0244085	1	1	25	106	0.00681497	9606	Homo sapiens	MRPS18A;MRPL54	Q6P161;Q9NVS2	AGTRAP;B9D2;SMURF2;LMO2;CCDC152;RNMTL1;LRP1;C17orf62;C20orf196;AGTRAP;TSPAN33	Q13541;P49590;Q9H2K0;Q96GW9;O95363;P46199;Q96E11;P47897	R-HSA-5389842;R-HSA-5419281;R-HSA-5368279;R-HSA-9937374;R-HSA-5389848;R-HSA-5389849;R-HSA-380234;R-HSA-9937415;R-HSA-5419264;R-HSA-9937412;R-HSA-380241;R-HSA-5419271;R-HSA-5419273;R-HSA-5389839;R-HSA-5419279;R-HSA-5419277;R-HSA-9937719;R-HSA-9937394;R-HSA-9937724;R-HSA-9937403;R-HSA-380203;R-HSA-72622;R-HSA-5419261;R-HSA-5389857;R-HSA-380157
R-HSA-168898	Toll-like Receptor Cascades	5	210	28	1117	0.013076	1	1	90	217	0.0139514	9606	Homo sapiens	SIGIRR;PSAP;CD14;MAPK3	Q6IA17;P08571;P27361;Q8IWL1;Q8IWL2	AGTRAP;TMEM57;ODF3L2;TNFRSF8;PLD3;MAPK3;JUND;DULLARD;PLTP;SIRPA;FSTL1;DERL2;BSCL2;VASN;KEAP1;SH3GL1;PAPSS2;PEX16;CD40;SIRPA;DHRS3;WNT2B;CREB5;CREB5;DUS3L;CREB5;JDP2;TSKS	P01100;P05412;Q13114;P09429;Q9BT09;P08571;O14920;Q9H1C4;O15524;Q70UQ0;P15336;P19838;P19419;Q06124;Q9Y4K3;O60602;Q96CV9	R-HSA-975111;R-HSA-166286;R-HSA-936963;R-HSA-166284;R-HSA-2559414;R-HSA-450325;R-HSA-166038;R-HSA-5609665;R-HSA-199959;R-HSA-5362500;R-HSA-9749505;R-HSA-203797;R-HSA-936985;R-HSA-166168;R-HSA-166041;R-HSA-177694;R-HSA-166175;R-HSA-2562564;R-HSA-9823932;R-HSA-5432825;R-HSA-9823934;R-HSA-937022;R-HSA-450358;R-HSA-9823910;R-HSA-451634;R-HSA-9823904;R-HSA-9750946;R-HSA-9823906;R-HSA-2213017;R-HSA-886…
R-HSA-1500620	Meiosis	0	93	11	751	0.00579078	1	1	3	16	0.00102867	9606	Homo sapiens			MBD3;LENG1;TMEM9B;CYB5D2;CD40;BSCL2;CD209;MED11;C2orf65;VASN;C9orf98	Q13535;Q6PIF2;Q9BXU0;P20700;O75344;Q9UH99;Q8N0S2;O94901;P54652	R-HSA-912505;R-HSA-912408;R-HSA-912450
R-HSA-72312	rRNA processing	3	252	9	930	0.0156912	1	1	9	22	0.00141443	9606	Homo sapiens	DDX49;LRP1;RNMTL1	Q9Y6V7;Q13901;Q9HC36	ZNF668;AGTRAP;LMO2;RNMTL1;CMTM3;SNX24;SNX24;AGTRAP;ZNF668	Q6IN84;P49674;Q9UGY1;Q13895;Q9HC36;P48730	R-HSA-6791223;R-HSA-6791222;R-HSA-6791221;R-HSA-6793122;R-HSA-6791218;R-HSA-6791228;R-HSA-6791227;R-HSA-6790906;R-HSA-6793096
R-HSA-165159	MTOR signalling	0	50	10	812	0.00311333	1	1	6	29	0.00186447	9606	Homo sapiens			RADIL;LMO2;TIMP3;ATP6V0D1;CYTH1;HDAC7;MAP2K2;MIIP;HSPA12B;FYN	Q9Y2Q5;Q13541;P31749;P35813;P31946;O00418	R-HSA-380949;R-HSA-5653936;R-HSA-377186;R-HSA-165758;R-HSA-5672824;R-HSA-165708
R-HSA-432720	Lysosome Vesicle Biogenesis	0	43	18	797	0.00267746	1	1	4	8	0.000514337	9606	Homo sapiens			ARMC7;PLD2;FBN1;CST3;PINK1;LRP1;JUND;ZNF423;DAB2;EGFL7;MMP2;MAP2K2;MAPK8IP1;WNT10B;KLF4;FYN;SH3GL1;PSAP	Q99962;O14964;P05067	R-HSA-5671702;R-HSA-5229132;R-HSA-432706;R-HSA-432707
R-HSA-9006936	Signaling by TGFB family members	8	178	22	1410	0.0110834	1	1	79	148	0.00951524	9606	Homo sapiens	ACVRL1;SMURF2;GIPC1;B9D2;RHOC;FSTL1;FBN1;MAPK3	P37023;Q12841;O14908;P27361;P35555;P01137;P61586;Q9HAU4	MBD3;SMURF2;TIMP3;SDF4;FYN;LRP1;JUND;ZNF414;CCT6B;BSCL2;FCGRT;CREB5;DAB2;MMP2;CREB5;CYTH1;GIPC1;HDAC7;TNFAIP6;JDP2;FYN;KLF2	P09958;Q13547;Q9NYA4;P35813;Q15796;P01106;P09038;Q9BXK1;P22681;Q9HAU4;O15105;Q9UNE7;P84022;Q9HCE7;Q03167;P17275;P19883;P16035	R-HSA-178178;R-HSA-2176416;R-HSA-2160931;R-HSA-9839381;R-HSA-9730967;R-HSA-9839378;R-HSA-2160932;R-HSA-9839379;R-HSA-8858369;R-HSA-9839376;R-HSA-9839377;R-HSA-2160935;R-HSA-9839390;R-HSA-4332235;R-HSA-9839388;R-HSA-4332236;R-HSA-9839384;R-HSA-178189;R-HSA-9839367;R-HSA-9736966;R-HSA-9839363;R-HSA-2395320;R-HSA-2176445;R-HSA-209055;R-HSA-9839371;R-HSA-9839368;R-HSA-178208;R-HSA-2134532;R-HSA-17821…
R-HSA-9694635	Translation of Structural Proteins	0	85	11	780	0.00529265	1	1	24	46	0.00295744	9606	Homo sapiens			TCTN3;FUCA2;RNMTL1;CD209;SNX24;NAGLU;FRAT1;COPE;MCOLN1;MRC1;PROCR	P48729;P0DTC3;P27824;P0DTC2;P49841;P0DTC9	R-HSA-9729300;R-HSA-9729330;R-HSA-9694363;R-HSA-9694392;R-HSA-9729279;R-HSA-9694718;R-HSA-9694364;R-HSA-9729307;R-HSA-9694780;R-HSA-9694467;R-HSA-9694370;R-HSA-9694337;R-HSA-9729318;R-HSA-9696807;R-HSA-9694662;R-HSA-9694438;R-HSA-9694341;R-HSA-9694373;R-HSA-9729283;R-HSA-9729260;R-HSA-9694794;R-HSA-9694793;R-HSA-9694447;R-HSA-9687724
R-HSA-168255	Influenza Infection	1	198	13	677	0.0123288	1	1	6	59	0.00379324	9606	Homo sapiens	B9D2	P01137	MBD3;TCTN3;FAM176B;COPE;SMARCD2;VSIG4;GABARAP;FUCA2;LRP1;CYTH1;MAP2K2;NAGLU;FYN	P07900;P52294;P27824;P12236;O00410;P27797	R-HSA-168865;R-HSA-169921;R-HSA-168310;R-HSA-168297;R-HSA-192830;R-HSA-168878
R-HSA-9635486	Infection with Mycobacterium tuberculosis	2	135	22	857	0.00840598	1	1	10	73	0.00469333	9606	Homo sapiens	MRC1;MAPK3	P27361;P22897	ARMC7;FBN1;LENG1;TMEM9B;TPST1;BMP7;TRIM50;GAS7;ATP6V0D1;FRAT1;MAPK3;ZNF688;ZNF414;ZNF688;CD248;CCDC94;BMP7;FCGRT;CREB5;VSIG4;EGFL7;KLF4	P61769;P27361;P28482;P23246;P49840;P51149;P14373;O14964;Q63HN8	R-HSA-9635667;R-HSA-9637635;R-HSA-9636304;R-HSA-9635446;R-HSA-9635461;R-HSA-9637605;R-HSA-9636564;R-HSA-9636297;R-HSA-9635609;R-HSA-9636296
R-HSA-9764274	Regulation of Expression and Function of Type I Classical Cadherins	5	192	23	1151	0.0119552	1	1	30	92	0.00591488	9606	Homo sapiens	POMT1;FYN;PCSK6;KLF4;MAPK3	Q9Y6A1;O43474;P29122;P27361;P06241-1	CD14;CD14;NECAP2;MBD3;BMP1;TCTN3;LENG1;TNXB;LMO2;COPE;HIC1;JUND;AP2A2;SMARCD2;DAB2;FUCA2;LRP1;NAGLU;MAPK8IP1;FYN;TAX1BP3;C10orf47;PCDHGC3	O43474;A7KAX9;P27824;O14497;Q00987;29108;O60315;P42566;O60341;Q8N9N5;P12830;O60716;Q12955;P51532	R-HSA-9766293;R-HSA-9816277;R-HSA-9816276;R-HSA-9765974;R-HSA-9816273;R-HSA-9816275;R-HSA-9765330;R-HSA-9934751;R-HSA-9764826;R-HSA-9933380;R-HSA-9765313;R-HSA-9932162;R-HSA-9768067;R-HSA-9932352;R-HSA-9766223;R-HSA-9765326;R-HSA-9765960;R-HSA-9933194;R-HSA-9934410;R-HSA-9766219;R-HSA-9932913;R-HSA-9764786;R-HSA-9932988;R-HSA-9934330;R-HSA-9934584;R-HSA-9932344;R-HSA-9768614;R-HSA-9934755;R-HSA-9…
R-HSA-9764265	Regulation of CDH1 Expression and Function	5	192	23	1151	0.0119552	1	1	30	92	0.00591488	9606	Homo sapiens	POMT1;FYN;PCSK6;KLF4;MAPK3	Q9Y6A1;O43474;P29122;P27361;P06241-1	CD14;CD14;NECAP2;MBD3;BMP1;TCTN3;LENG1;TNXB;LMO2;COPE;HIC1;JUND;AP2A2;SMARCD2;DAB2;FUCA2;LRP1;NAGLU;MAPK8IP1;FYN;TAX1BP3;C10orf47;PCDHGC3	O43474;A7KAX9;P27824;O14497;Q00987;29108;O60315;P42566;O60341;Q8N9N5;P12830;O60716;Q12955;P51532	R-HSA-9766293;R-HSA-9816277;R-HSA-9816276;R-HSA-9765974;R-HSA-9816273;R-HSA-9816275;R-HSA-9765330;R-HSA-9934751;R-HSA-9764826;R-HSA-9933380;R-HSA-9765313;R-HSA-9932162;R-HSA-9768067;R-HSA-9932352;R-HSA-9766223;R-HSA-9765326;R-HSA-9765960;R-HSA-9933194;R-HSA-9934410;R-HSA-9766219;R-HSA-9932913;R-HSA-9764786;R-HSA-9932988;R-HSA-9934330;R-HSA-9934584;R-HSA-9932344;R-HSA-9768614;R-HSA-9934755;R-HSA-9…
R-HSA-9637690	Response of Mtb to phagocytosis	1	51	20	808	0.00317559	1	1	8	30	0.00192876	9606	Homo sapiens	MAPK3	P27361	ARMC7;FBN1;LENG1;TMEM9B;BMP7;TRIM50;GAS7;ATP6V0D1;FRAT1;MAPK3;ZNF688;ZNF414;ZNF688;CD248;CCDC94;BMP7;CREB5;VSIG4;EGFL7;KLF4	P27361;P28482;P23246;P49840;P51149;P14373;O14964;Q63HN8	R-HSA-9635667;R-HSA-9636304;R-HSA-9635446;R-HSA-9635461;R-HSA-9636564;R-HSA-9636297;R-HSA-9635609;R-HSA-9636296
R-HSA-168164	Toll Like Receptor 3 (TLR3) Cascade	1	117	18	796	0.00728518	1	1	20	79	0.00507908	9606	Homo sapiens	MAPK3	P27361	PAPSS2;PEX16;CD40;ODF3L2;PLD3;TNFRSF8;MAPK3;JUND;WNT2B;CREB5;PLTP;CREB5;DUS3L;CREB5;BSCL2;JDP2;KEAP1;TSKS	P01100;Q70UQ0;P15336;P05412;P19838;Q13114;P19419;Q9Y4K3;O14920;Q96CV9	R-HSA-9013992;R-HSA-9749494;R-HSA-9828209;R-HSA-9750226;R-HSA-198756;R-HSA-198731;R-HSA-168136;R-HSA-450292;R-HSA-450325;R-HSA-5609665;R-HSA-199959;R-HSA-451634;R-HSA-9749505;R-HSA-9750946;R-HSA-203797;R-HSA-168053;R-HSA-198746;R-HSA-168440;R-HSA-9749487;R-HSA-177694
R-HSA-5617472	Activation of anterior HOX genes in hindbrain development during early embryogenesis	0	116	16	755	0.00722291	1	1	4	43	0.00276456	9606	Homo sapiens			ARMC7;TMEM57;FAM176B;TRIM8;JUND;ZNF688;CREB5;BSCL2;CREB5;EGFL7;FUCA2;CREB5;TSPAN4;JDP2;CYP21A2;VASN	Q96IF1;P05412;P49639	R-HSA-5617431;R-HSA-5617458;R-HSA-5617661;R-HSA-5617452
R-HSA-5619507	Activation of HOX genes during differentiation	0	116	16	755	0.00722291	1	1	4	43	0.00276456	9606	Homo sapiens			ARMC7;TMEM57;FAM176B;TRIM8;JUND;ZNF688;CREB5;BSCL2;CREB5;EGFL7;FUCA2;CREB5;TSPAN4;JDP2;CYP21A2;VASN	Q96IF1;P05412;P49639	R-HSA-5617431;R-HSA-5617458;R-HSA-5617661;R-HSA-5617452
R-HSA-2173793	Transcriptional activity of SMAD2/SMAD3:SMAD4 heterotrimer	2	64	9	949	0.00398506	1	1	17	51	0.0032789	9606	Homo sapiens	SMURF2;MAPK3	P27361;Q9HAU4	FCGRT;MBD3;SMURF2;TIMP3;CREB5;SDF4;JUND;JDP2;CCT6B	P09958;Q13547;P35813;P01106;P17275;Q9HAU4;O15105	R-HSA-9730967;R-HSA-9733203;R-HSA-2179274;R-HSA-9736953;R-HSA-2179276;R-HSA-2186607;R-HSA-173488;R-HSA-9736966;R-HSA-2186771;R-HSA-9731111;R-HSA-2186741;R-HSA-1484099;R-HSA-2186747;R-HSA-2187293;R-HSA-209055;R-HSA-2187388;R-HSA-2106591
R-HSA-72163	mRNA Splicing - Major Pathway	4	213	22	1137	0.0132628	1	1	11	11	0.000707214	9606	Homo sapiens	LENG1;SF3B5;FAM32A;CCDC94	Q9BW85;Q9BWJ5;Q96BZ8;Q9Y421	CARD9;SERTAD1;ARMC7;MBD3;LENG1;CCDC96;LMO2;ERMAP;S100A13;MAPK3;FAM32A;C9orf98;CCDC94;MAD1L1;PDE9A;CARD9;SH3GL1;C2orf65;EFNB1;FYN;SH3GL1;AGTRAP	Q92917;Q9BRR8;P38919;Q13123;Q96BZ8;Q14498;Q9BW85;Q96NC0;Q9BZL1;Q2TBE0;Q9Y2W2;Q99633;O95926;P55081;Q9H5Z1;Q8WVK2;Q9UBB9;Q9HCG8;Q8WUD4	R-HSA-9770132;R-HSA-9770119;R-HSA-9770145;R-HSA-9770129;R-HSA-9770131;R-HSA-9770141;R-HSA-9770236;R-HSA-9770847;R-HSA-9772351;R-HSA-9770142;R-HSA-9794542
R-HSA-9755511	KEAP1-NFE2L2 pathway	3	169	14	995	0.010523	1	1	42	117	0.00752218	9606	Homo sapiens	SESN2;KEAP1	P58004;ENSG00000079999;Q14145	MBD3;SESN2;PINK1;SDF4;FRAT1;TRIM8;SPNS1;CCDC94;GABARAP;CREB5;ENG;JDP2;FYN;KEAP1	Q13501;O94888;P10415;Q5JTC6;Q16236;P01106;Q14145;Q9GZQ8;P49841;Q9UF56;Q07817;Q86YC2;O14867;P18848;Q9NY33;Q05655;P19474	R-HSA-9766677;R-HSA-9796053;R-HSA-9796055;R-HSA-9761815;R-HSA-9708497;R-HSA-9712274;R-HSA-9796050;R-HSA-9796061;R-HSA-9796060;R-HSA-9766687;R-HSA-8932355;R-HSA-9759172;R-HSA-9766656;R-HSA-9759169;R-HSA-9708557;R-HSA-9796047;R-HSA-9796046;R-HSA-9758088;R-HSA-9796040;R-HSA-9758090;R-HSA-9796043;R-HSA-9766645;R-HSA-9762100;R-HSA-9708533;R-HSA-9759157;R-HSA-9759158;R-HSA-9796081;R-HSA-9755505;R-HSA-9…
R-HSA-5693567	HDR through Homologous Recombination (HRR) or Single Strand Annealing (SSA)	0	126	7	806	0.00784558	1	1	12	47	0.00302173	9606	Homo sapiens			C10orf47;CREB5;CD40;TRIM8;LRRC6;KEAP1;CCDC94	O14757;Q86YC2;Q12888;Q8IYW5;Q9NSG2;Q92993	R-HSA-5684887;R-HSA-5684071;R-HSA-5693620;R-HSA-5693589;R-HSA-5686469;R-HSA-5684882;R-HSA-5686483;R-HSA-5686657;R-HSA-5685230;R-HSA-5685242;R-HSA-5686410;R-HSA-9853368
R-HSA-8878166	Transcriptional regulation by RUNX2	1	133	13	781	0.00828144	1	1	15	81	0.00520766	9606	Homo sapiens	MAPK3	P27361	LRP1;FRAT1;ZNF423;MRC2;BSCL2;RAB3IL1;SUFU;ENG;CYTH1;FAM124B;FYN;KLF2;KEAP1	Q8TDD2;P08648;P02452;Q9UNE7;P10071;P17931;P10070;Q9UPW6;Q9HCE7;P49841;Q96K83	R-HSA-9008137;R-HSA-8939852;R-HSA-8985644;R-HSA-9009452;R-HSA-8938382;R-HSA-9009401;R-HSA-9009208;R-HSA-9009403;R-HSA-8985275;R-HSA-9009309;R-HSA-9009308;R-HSA-9008476;R-HSA-8939667;R-HSA-9008215;R-HSA-8986294
R-HSA-69275	G2/M Transition	2	205	11	870	0.0127646	1	1	21	88	0.00565771	9606	Homo sapiens	ACTR1A;TSGA14	P61163;Q9BYV8	PLTP;CREB5;DUS3L;SESN2;PAPSS2;PEX16;SUFU;ODF3L2;LMO2;BSCL2;SH3GL1	Q96IF1;P30307;P62877;P63208;O14965;Q96CV9	R-HSA-380455;R-HSA-380294;R-HSA-8854052;R-HSA-8853444;R-HSA-156678;R-HSA-2562594;R-HSA-170149;R-HSA-380303;R-HSA-8853419;R-HSA-3000319;R-HSA-380311;R-HSA-8853429;R-HSA-380272;R-HSA-3002811;R-HSA-2562526;R-HSA-2574845;R-HSA-8853405;R-HSA-3000310;R-HSA-380283;R-HSA-2574840;R-HSA-8853496
R-HSA-453274	Mitotic G2-G2/M phases	2	207	11	870	0.0128892	1	1	21	90	0.00578629	9606	Homo sapiens	ACTR1A;TSGA14	P61163;Q9BYV8	PLTP;CREB5;DUS3L;SESN2;PAPSS2;PEX16;SUFU;ODF3L2;LMO2;BSCL2;SH3GL1	Q96IF1;P30307;P62877;P63208;O14965;Q96CV9	R-HSA-380455;R-HSA-380294;R-HSA-8854052;R-HSA-8853444;R-HSA-156678;R-HSA-2562594;R-HSA-170149;R-HSA-380303;R-HSA-8853419;R-HSA-3000319;R-HSA-380311;R-HSA-8853429;R-HSA-380272;R-HSA-3002811;R-HSA-2562526;R-HSA-2574845;R-HSA-8853405;R-HSA-3000310;R-HSA-380283;R-HSA-2574840;R-HSA-8853496
R-HSA-162909	Host Interactions of HIV factors	3	138	11	1038	0.00859278	1	1	14	54	0.00347178	9606	Homo sapiens	ELMO1;FYN;AP2A2	O94973;P06241;Q92556	NECAP2;ELMO1;MBD3;LMO2;ICAM2;HDAC7;AP2A2;FYN;TAX1BP3;TNFAIP8L2;SMARCD2	P63000;P52294;Q96CW1;P63208;P06241;Q13177;P08631;P05919	R-HSA-182186;R-HSA-164943;R-HSA-167597;R-HSA-200908;R-HSA-180627;R-HSA-167601;R-HSA-167537;R-HSA-167633;R-HSA-182198;R-HSA-180599;R-HSA-182171;R-HSA-200858;R-HSA-200952;R-HSA-180606
R-HSA-5693538	Homology Directed Repair	0	132	7	813	0.00821918	1	1	12	55	0.00353607	9606	Homo sapiens			C10orf47;CREB5;CD40;TRIM8;LRRC6;KEAP1;CCDC94	O14757;Q86YC2;Q12888;Q8IYW5;Q9NSG2;Q92993	R-HSA-5684887;R-HSA-5684071;R-HSA-5693620;R-HSA-5693589;R-HSA-5686469;R-HSA-5684882;R-HSA-5686483;R-HSA-5686657;R-HSA-5685230;R-HSA-5685242;R-HSA-5686410;R-HSA-9853368
R-HSA-3899300	SUMOylation of transcription cofactors	1	44	6	873	0.00273973	1	1	5	27	0.00173589	9606	Homo sapiens	MBD3	Q9UIS9	CARD9;TOR2A;HIC1;KLF4;FYN;SOBP	Q13363;Q99497;Q9UER7	R-HSA-3108203;R-HSA-4085992;R-HSA-4085331;R-HSA-3108209;R-HSA-4090288
R-HSA-1428517	Aerobic respiration and respiratory electron transport	2	361	16	770	0.0224782	1	1	23	117	0.00752218	9606	Homo sapiens	KAZ;COX4I2	Q96KJ9;Q7L5Y9	BMP1;RNMTL1;PINK1;MFSD5;FAM176B;ZNF688;FYN;CMTM2;DNLZ;TMEM203;VSIG4;LRP1;PINK1;MXRA8;FYN;AGTRAP	Q12931;P36957;Q9BYZ2;P03886;Q6DKK2;P14927;29108;P19404;Q9NPL8;P99999;Q9BU61;O75380	R-HSA-6800870;R-HSA-6799203;R-HSA-71401;R-HSA-9865663;R-HSA-164651;R-HSA-9865309;R-HSA-6788556;R-HSA-163214;R-HSA-9853499;R-HSA-9861563;R-HSA-9906042;R-HSA-9866104;R-HSA-163213;R-HSA-6799191;R-HSA-9865412;R-HSA-70994;R-HSA-6807826;R-HSA-6799196;R-HSA-9865579;R-HSA-9853512;R-HSA-9861640;R-HSA-9865449;R-HSA-9866217
R-HSA-9856649	Transcriptional and post-translational regulation of MITF-M expression and activity	1	79	12	832	0.00491905	1	1	8	37	0.00237881	9606	Homo sapiens	MAPK3	P27361	CTSH;MBD3;DDAH2;SUFU;TAX1BP3;FRAT1;MAPK3;HIC1;FYN;TAX1BP3;CCT6B;PCDHGC3	Q15418;Q13547;P48431;P12830;Q15915;P35222;P49841	R-HSA-9824999;R-HSA-9824598;R-HSA-9824995;R-HSA-9824994;R-HSA-9732125;R-HSA-9825759;R-HSA-9825774;R-HSA-9732107
[truncated: 111 more rows]
