# Supplementary material for: PDK1, associated with glycolytic metabolism, is a potential prognostic biomarker in osteosarcoma
Source: PLoS One. 2025 Sep 19;20(9):e0332494. doi: 10.1371/journal.pone.0332494 (PMC12448963; doi:10.1371/journal.pone.0332494)
Supplement: S8 Table — (XLSX) [file pone.0332494.s010.xlsx]

## Sheet: Sheet1
	T	Expression	SampleName
CESC(T1=140,T2=71,T3=20,T4=10)	T2	3.0671	TCGA-EK-A2RE-01
CESC(T1=140,T2=71,T3=20,T4=10)	T1	2.4198	TCGA-IR-A3L7-01
CESC(T1=140,T2=71,T3=20,T4=10)	T1	1.787	TCGA-C5-A1MF-01
CESC(T1=140,T2=71,T3=20,T4=10)	T1	2.0946	TCGA-ZJ-A8QQ-01
CESC(T1=140,T2=71,T3=20,T4=10)	T2	2.667	TCGA-EX-A3L1-01
CESC(T1=140,T2=71,T3=20,T4=10)	T2	2.4117	TCGA-JW-A5VI-01
CESC(T1=140,T2=71,T3=20,T4=10)	T1	2.9262	TCGA-EA-A1QT-01
CESC(T1=140,T2=71,T3=20,T4=10)	T3	2.8799	TCGA-UC-A7PG-01
CESC(T1=140,T2=71,T3=20,T4=10)	T1	3.002	TCGA-EA-A97N-01
CESC(T1=140,T2=71,T3=20,T4=10)	T1	2.0946	TCGA-EA-A3QD-01
CESC(T1=140,T2=71,T3=20,T4=10)	T1	1.5612	TCGA-C5-A1ME-01
CESC(T1=140,T2=71,T3=20,T4=10)	T1	2.4753	TCGA-C5-A8YR-01
CESC(T1=140,T2=71,T3=20,T4=10)	T2	1.8119	TCGA-FU-A40J-01
CESC(T1=140,T2=71,T3=20,T4=10)	T2	0.6699	TCGA-VS-A9V5-01
CESC(T1=140,T2=71,T3=20,T4=10)	T1	1.8201	TCGA-DS-A0VL-01
CESC(T1=140,T2=71,T3=20,T4=10)	T2	2.5996	TCGA-VS-A9UU-01
CESC(T1=140,T2=71,T3=20,T4=10)	T1	4.5217	TCGA-ZJ-AAXN-01
CESC(T1=140,T2=71,T3=20,T4=10)	T4	3.6277	TCGA-VS-A9U6-01
CESC(T1=140,T2=71,T3=20,T4=10)	T2	2.1247	TCGA-C5-A2LX-01
CESC(T1=140,T2=71,T3=20,T4=10)	T1	1.7954	TCGA-C5-A1M8-01
CESC(T1=140,T2=71,T3=20,T4=10)	T2	2.8936	TCGA-C5-A7CJ-01
CESC(T1=140,T2=71,T3=20,T4=10)	T1	2.6918	TCGA-GH-A9DA-01
CESC(T1=140,T2=71,T3=20,T4=10)	T1	2.1147	TCGA-EA-A5O9-01
CESC(T1=140,T2=71,T3=20,T4=10)	T1	2.4985	TCGA-Q1-A73P-01
CESC(T1=140,T2=71,T3=20,T4=10)	T3	3.1028	TCGA-VS-A9UD-01
CESC(T1=140,T2=71,T3=20,T4=10)	T1	1.7744	TCGA-VS-A9V2-01
CESC(T1=140,T2=71,T3=20,T4=10)	T2	3.2707	TCGA-VS-A94Y-01
CESC(T1=140,T2=71,T3=20,T4=10)	T2	3.8983	TCGA-VS-A9UJ-01
CESC(T1=140,T2=71,T3=20,T4=10)	T2	1.5316	TCGA-ZJ-AAXI-01
CESC(T1=140,T2=71,T3=20,T4=10)	T1	1.8363	TCGA-VS-A9UQ-01
CESC(T1=140,T2=71,T3=20,T4=10)	T1	3.1669	TCGA-VS-A8EG-01
CESC(T1=140,T2=71,T3=20,T4=10)	T1	1.934	TCGA-EX-A69L-01
CESC(T1=140,T2=71,T3=20,T4=10)	T1	2.1345	TCGA-EA-A5ZE-01
CESC(T1=140,T2=71,T3=20,T4=10)	T1	1.8524	TCGA-JX-A5QV-01
CESC(T1=140,T2=71,T3=20,T4=10)	T1	2.1114	TCGA-EK-A2R9-01
CESC(T1=140,T2=71,T3=20,T4=10)	T1	0.9862	TCGA-IR-A3LL-01
CESC(T1=140,T2=71,T3=20,T4=10)	T1	2.8661	TCGA-C5-A1M5-01
CESC(T1=140,T2=71,T3=20,T4=10)	T2	2.5338	TCGA-C5-A7X8-01
CESC(T1=140,T2=71,T3=20,T4=10)	T1	3.8769	TCGA-EA-A3HS-01
CESC(T1=140,T2=71,T3=20,T4=10)	T2	3.4102	TCGA-IR-A3LH-01
CESC(T1=140,T2=71,T3=20,T4=10)	T3	3.3364	TCGA-C5-A1M9-01
CESC(T1=140,T2=71,T3=20,T4=10)	T1	1.9452	TCGA-DG-A2KJ-01
CESC(T1=140,T2=71,T3=20,T4=10)	T1	2.0395	TCGA-HG-A2PA-01
CESC(T1=140,T2=71,T3=20,T4=10)	T4	2.2543	TCGA-EA-A50E-01
CESC(T1=140,T2=71,T3=20,T4=10)	T1	3.2959	TCGA-EA-A556-01
CESC(T1=140,T2=71,T3=20,T4=10)	T4	2.5852	TCGA-VS-A9V3-01
CESC(T1=140,T2=71,T3=20,T4=10)	T4	2.3677	TCGA-VS-A9UH-01
CESC(T1=140,T2=71,T3=20,T4=10)	T1	3.7971	TCGA-JX-A3PZ-01
CESC(T1=140,T2=71,T3=20,T4=10)	T1	2.4805	TCGA-C5-A1MP-01
CESC(T1=140,T2=71,T3=20,T4=10)	T1	2.081	TCGA-MU-A5YI-01
CESC(T1=140,T2=71,T3=20,T4=10)	T1	4.1261	TCGA-VS-A8QA-01
CESC(T1=140,T2=71,T3=20,T4=10)	T1	3.1892	TCGA-FU-A5XV-01
CESC(T1=140,T2=71,T3=20,T4=10)	T2	2.4831	TCGA-EX-A8YF-01
CESC(T1=140,T2=71,T3=20,T4=10)	T1	2.7444	TCGA-IR-A3LB-01
CESC(T1=140,T2=71,T3=20,T4=10)	T2	2.2842	TCGA-HM-A6W2-01
CESC(T1=140,T2=71,T3=20,T4=10)	T1	2.7951	TCGA-EK-A2IR-01
CESC(T1=140,T2=71,T3=20,T4=10)	T1	1.2394	TCGA-IR-A3LF-01
CESC(T1=140,T2=71,T3=20,T4=10)	T1	3.6939	TCGA-HM-A4S6-01
CESC(T1=140,T2=71,T3=20,T4=10)	T2	3.6148	TCGA-VS-AA62-01
CESC(T1=140,T2=71,T3=20,T4=10)	T1	2.4805	TCGA-DS-A5RQ-01
CESC(T1=140,T2=71,T3=20,T4=10)	T1	2.2872	TCGA-BI-A20A-01
CESC(T1=140,T2=71,T3=20,T4=10)	T2	3.2988	TCGA-EA-A3HU-01
CESC(T1=140,T2=71,T3=20,T4=10)	T1	2.7847	TCGA-DG-A2KK-01
CESC(T1=140,T2=71,T3=20,T4=10)	T1	4.1086	TCGA-C5-A1MI-01
CESC(T1=140,T2=71,T3=20,T4=10)	T2	2.2693	TCGA-JW-A852-01
CESC(T1=140,T2=71,T3=20,T4=10)	T2	2.0673	TCGA-EK-A2RA-01
CESC(T1=140,T2=71,T3=20,T4=10)	T1	2.6962	TCGA-C5-A1MJ-01
CESC(T1=140,T2=71,T3=20,T4=10)	T1	2.036	TCGA-MY-A5BE-01
CESC(T1=140,T2=71,T3=20,T4=10)	T1	3.453	TCGA-C5-A1BE-01
CESC(T1=140,T2=71,T3=20,T4=10)	T3	3.9524	TCGA-ZJ-AAXT-01
CESC(T1=140,T2=71,T3=20,T4=10)	T2	1.3511	TCGA-LP-A7HU-01
CESC(T1=140,T2=71,T3=20,T4=10)	T2	3.325	TCGA-2W-A8YY-01
CESC(T1=140,T2=71,T3=20,T4=10)	T1	2.0912	TCGA-EA-A411-01
CESC(T1=140,T2=71,T3=20,T4=10)	T2	1.6093	TCGA-EA-A410-01
CESC(T1=140,T2=71,T3=20,T4=10)	T1	2.982	TCGA-VS-A952-01
CESC(T1=140,T2=71,T3=20,T4=10)	T1	1.6234	TCGA-EK-A2IP-01
CESC(T1=140,T2=71,T3=20,T4=10)	T1	2.6624	TCGA-FU-A3YQ-01
CESC(T1=140,T2=71,T3=20,T4=10)	T1	2.4359	TCGA-DS-A1OB-01
CESC(T1=140,T2=71,T3=20,T4=10)	T2	2.8055	TCGA-VS-A959-01
CESC(T1=140,T2=71,T3=20,T4=10)	T1	2.5036	TCGA-EK-A2R7-01
CESC(T1=140,T2=71,T3=20,T4=10)	T2	2.7972	TCGA-JW-A5VJ-01
CESC(T1=140,T2=71,T3=20,T4=10)	T1	3.0876	TCGA-MA-AA3Z-01
CESC(T1=140,T2=71,T3=20,T4=10)	T2	3.5657	TCGA-VS-A9UR-01
CESC(T1=140,T2=71,T3=20,T4=10)	T3	1.6785	TCGA-DS-A3LQ-01
CESC(T1=140,T2=71,T3=20,T4=10)	T2	3.4451	TCGA-ZJ-AAXU-01
CESC(T1=140,T2=71,T3=20,T4=10)	T1	2.236	TCGA-VS-A9UY-01
CESC(T1=140,T2=71,T3=20,T4=10)	T1	2.4649	TCGA-ZJ-AAXA-01
CESC(T1=140,T2=71,T3=20,T4=10)	T1	1.3679	TCGA-DS-A0VM-01
CESC(T1=140,T2=71,T3=20,T4=10)	T2	3.3897	TCGA-EX-A1H5-01
CESC(T1=140,T2=71,T3=20,T4=10)	T2	0.6425	TCGA-FU-A3EO-01
CESC(T1=140,T2=71,T3=20,T4=10)	T1	2.043	TCGA-EK-A2RK-01
CESC(T1=140,T2=71,T3=20,T4=10)	T1	3.6872	TCGA-Q1-A73S-01
CESC(T1=140,T2=71,T3=20,T4=10)	T2	2.9562	TCGA-PN-A8MA-01
CESC(T1=140,T2=71,T3=20,T4=10)	T1	2.3649	TCGA-DS-A7WF-01
CESC(T1=140,T2=71,T3=20,T4=10)	T2	2.108	TCGA-HM-A3JK-01
CESC(T1=140,T2=71,T3=20,T4=10)	T2	3.6101	TCGA-ZJ-AAXJ-01
CESC(T1=140,T2=71,T3=20,T4=10)	T3	3.668	TCGA-VS-A9V1-01
CESC(T1=140,T2=71,T3=20,T4=10)	T2	3.5682	TCGA-FU-A3HZ-01
CESC(T1=140,T2=71,T3=20,T4=10)	T1	3.0568	TCGA-EA-A78R-01
CESC(T1=140,T2=71,T3=20,T4=10)	T2	1.9073	TCGA-JW-A5VG-01
CESC(T1=140,T2=71,T3=20,T4=10)	T4	3.3492	TCGA-VS-A9UV-01
CESC(T1=140,T2=71,T3=20,T4=10)	T2	1.7954	TCGA-VS-A958-01
CESC(T1=140,T2=71,T3=20,T4=10)	T2	1.6093	TCGA-VS-A8EL-01
CESC(T1=140,T2=71,T3=20,T4=10)	T2	2.909	TCGA-ZJ-AB0I-01
CESC(T1=140,T2=71,T3=20,T4=10)	T3	4.3555	TCGA-VS-A950-01
CESC(T1=140,T2=71,T3=20,T4=10)	T1	2.8321	TCGA-IR-A3LK-01
CESC(T1=140,T2=71,T3=20,T4=10)	T1	4.4337	TCGA-DS-A1OC-01
CESC(T1=140,T2=71,T3=20,T4=10)	T1	2.4359	TCGA-C5-A3HE-01
CESC(T1=140,T2=71,T3=20,T4=10)	T1	2.5561	TCGA-MA-AA3W-01
CESC(T1=140,T2=71,T3=20,T4=10)	T3	4.38	TCGA-VS-A9UL-01
CESC(T1=140,T2=71,T3=20,T4=10)	T2	2.77	TCGA-VS-A9UO-01
CESC(T1=140,T2=71,T3=20,T4=10)	T1	2.1213	TCGA-FU-A3NI-01
CESC(T1=140,T2=71,T3=20,T4=10)	T2	2.667	TCGA-EA-A439-01
CESC(T1=140,T2=71,T3=20,T4=10)	T1	3.992	TCGA-VS-A9V0-01
CESC(T1=140,T2=71,T3=20,T4=10)	T1	2.2051	TCGA-EK-A3GK-01
CESC(T1=140,T2=71,T3=20,T4=10)	T1	2.1313	TCGA-C5-A7CG-01
CESC(T1=140,T2=71,T3=20,T4=10)	T1	1.3397	TCGA-HM-A3JJ-01
CESC(T1=140,T2=71,T3=20,T4=10)	T1	2.5996	TCGA-C5-A7UI-01
CESC(T1=140,T2=71,T3=20,T4=10)	T3	3.4504	TCGA-ZJ-AAXD-01
CESC(T1=140,T2=71,T3=20,T4=10)	T1	3.2677	TCGA-EK-A2R8-01
CESC(T1=140,T2=71,T3=20,T4=10)	T2	3.4984	TCGA-VS-A9UP-01
CESC(T1=140,T2=71,T3=20,T4=10)	T1	2.5828	TCGA-EX-A69M-01
CESC(T1=140,T2=71,T3=20,T4=10)	T1	2.328	TCGA-EA-A5ZD-01
CESC(T1=140,T2=71,T3=20,T4=10)	T3	2.4492	TCGA-JX-A3Q0-01
CESC(T1=140,T2=71,T3=20,T4=10)	T1	3.287	TCGA-BI-A0VS-01
CESC(T1=140,T2=71,T3=20,T4=10)	T2	2.409	TCGA-VS-A8EJ-01
CESC(T1=140,T2=71,T3=20,T4=10)	T1	2.7422	TCGA-DR-A0ZL-01
CESC(T1=140,T2=71,T3=20,T4=10)	T2	3.1669	TCGA-MA-AA41-01
CESC(T1=140,T2=71,T3=20,T4=10)	T2	3.0428	TCGA-EA-A3HQ-01
CESC(T1=140,T2=71,T3=20,T4=10)	T2	3.5982	TCGA-LP-A5U2-01
CESC(T1=140,T2=71,T3=20,T4=10)	T1	3.1442	TCGA-EA-A43B-01
CESC(T1=140,T2=71,T3=20,T4=10)	T2	2.3871	TCGA-IR-A3LI-01
CESC(T1=140,T2=71,T3=20,T4=10)	T3	1.4808	TCGA-VS-A8EI-01
CESC(T1=140,T2=71,T3=20,T4=10)	T1	2.2723	TCGA-EA-A4BA-01
CESC(T1=140,T2=71,T3=20,T4=10)	T1	4.4719	TCGA-C5-A3HL-01
CESC(T1=140,T2=71,T3=20,T4=10)	T1	1.6187	TCGA-EA-A3Y4-01
CESC(T1=140,T2=71,T3=20,T4=10)	T1	2.6208	TCGA-UC-A7PF-01
CESC(T1=140,T2=71,T3=20,T4=10)	T2	1.9749	TCGA-VS-A9UB-01
CESC(T1=140,T2=71,T3=20,T4=10)	T1	2.2206	TCGA-UC-A7PI-01
CESC(T1=140,T2=71,T3=20,T4=10)	T2	2.7227	TCGA-DG-A2KL-01
CESC(T1=140,T2=71,T3=20,T4=10)	T1	2.8681	TCGA-JW-AAVH-01
CESC(T1=140,T2=71,T3=20,T4=10)	T2	3.2158	TCGA-MY-A5BF-01
CESC(T1=140,T2=71,T3=20,T4=10)	T1	1.0222	TCGA-Q1-A5R1-01
CESC(T1=140,T2=71,T3=20,T4=10)	T1	1.8996	TCGA-FU-A57G-01
CESC(T1=140,T2=71,T3=20,T4=10)	T1	1.736	TCGA-C5-A2M1-01
CESC(T1=140,T2=71,T3=20,T4=10)	T1	1.5612	TCGA-R2-A69V-01
CESC(T1=140,T2=71,T3=20,T4=10)	T1	2.6232	TCGA-EA-A5ZF-01
CESC(T1=140,T2=71,T3=20,T4=10)	T2	1.683	TCGA-FU-A23L-01
CESC(T1=140,T2=71,T3=20,T4=10)	T1	1.8762	TCGA-DS-A1OA-01
CESC(T1=140,T2=71,T3=20,T4=10)	T2	2.2543	TCGA-LP-A4AU-01
CESC(T1=140,T2=71,T3=20,T4=10)	T1	1.9111	TCGA-VS-A9U7-01
CESC(T1=140,T2=71,T3=20,T4=10)	T1	1.5366	TCGA-C5-A2LS-01
CESC(T1=140,T2=71,T3=20,T4=10)	T1	2.7636	TCGA-MA-AA3Y-01
CESC(T1=140,T2=71,T3=20,T4=10)	T1	2.93	TCGA-DG-A2KM-01
CESC(T1=140,T2=71,T3=20,T4=10)	T1	0.9493	TCGA-C5-A2LT-01
CESC(T1=140,T2=71,T3=20,T4=10)	T1	1.5013	TCGA-C5-A1BK-01
CESC(T1=140,T2=71,T3=20,T4=10)	T1	3.5827	TCGA-UC-A7PD-01
CESC(T1=140,T2=71,T3=20,T4=10)	T2	2.7314	TCGA-MY-A5BD-01
CESC(T1=140,T2=71,T3=20,T4=10)	T1	1.934	TCGA-VS-A9UZ-01
CESC(T1=140,T2=71,T3=20,T4=10)	T1	2.0569	TCGA-DS-A1OD-01
CESC(T1=140,T2=71,T3=20,T4=10)	T1	2.0979	TCGA-C5-A8XH-01
CESC(T1=140,T2=71,T3=20,T4=10)	T1	2.1702	TCGA-JX-A3Q8-01
CESC(T1=140,T2=71,T3=20,T4=10)	T1	2.5585	TCGA-JW-A5VL-01
CESC(T1=140,T2=71,T3=20,T4=10)	T2	3.0323	TCGA-DS-A7WI-01
CESC(T1=140,T2=71,T3=20,T4=10)	T4	3.1261	TCGA-VS-A953-01
CESC(T1=140,T2=71,T3=20,T4=10)	T2	2.0465	TCGA-EA-A44S-01
CESC(T1=140,T2=71,T3=20,T4=10)	T1	3.1572	TCGA-VS-A957-01
CESC(T1=140,T2=71,T3=20,T4=10)	T4	3.832	TCGA-JW-A5VH-01
CESC(T1=140,T2=71,T3=20,T4=10)	T2	2.3981	TCGA-EA-A3HR-01
CESC(T1=140,T2=71,T3=20,T4=10)	T1	2.4623	TCGA-EA-A3QE-01
CESC(T1=140,T2=71,T3=20,T4=10)	T1	3.091	TCGA-WL-A834-01
CESC(T1=140,T2=71,T3=20,T4=10)	T1	2.4035	TCGA-JW-A69B-01
CESC(T1=140,T2=71,T3=20,T4=10)	T1	3.3105	TCGA-FU-A3HY-01
CESC(T1=140,T2=71,T3=20,T4=10)	T4	3.9829	TCGA-VS-A9V4-01
CESC(T1=140,T2=71,T3=20,T4=10)	T1	1.3225	TCGA-VS-A8Q8-01
CESC(T1=140,T2=71,T3=20,T4=10)	T1	1.9859	TCGA-DS-A0VN-01
CESC(T1=140,T2=71,T3=20,T4=10)	T1	3.1079	TCGA-MU-A8JM-01
CESC(T1=140,T2=71,T3=20,T4=10)	T1	2.578	TCGA-C5-A2LY-01
CESC(T1=140,T2=71,T3=20,T4=10)	T1	2.2391	TCGA-FU-A23K-01
CESC(T1=140,T2=71,T3=20,T4=10)	T1	2.8442	TCGA-EA-A6QX-01
CESC(T1=140,T2=71,T3=20,T4=10)	T2	0.9343	TCGA-EK-A2RN-01
CESC(T1=140,T2=71,T3=20,T4=10)	T1	2.5756	TCGA-EK-A2RJ-01
CESC(T1=140,T2=71,T3=20,T4=10)	T2	2.6441	TCGA-C5-A1BM-01
CESC(T1=140,T2=71,T3=20,T4=10)	T1	2.4701	TCGA-DS-A7WH-01
CESC(T1=140,T2=71,T3=20,T4=10)	T2	1.2934	TCGA-ZJ-AAX4-01
CESC(T1=140,T2=71,T3=20,T4=10)	T4	2.5338	TCGA-VS-A8EK-01
CESC(T1=140,T2=71,T3=20,T4=10)	T1	2.5707	TCGA-EA-A1QS-01
CESC(T1=140,T2=71,T3=20,T4=10)	T2	2.3953	TCGA-FU-A3WB-01
CESC(T1=140,T2=71,T3=20,T4=10)	T2	3.4569	TCGA-FU-A3TQ-01
CESC(T1=140,T2=71,T3=20,T4=10)	T1	2.8838	TCGA-C5-A8XI-01
CESC(T1=140,T2=71,T3=20,T4=10)	T1	1.4911	TCGA-IR-A3LA-01
CESC(T1=140,T2=71,T3=20,T4=10)	T2	3.0671	TCGA-VS-A94X-01
CESC(T1=140,T2=71,T3=20,T4=10)	T2	2.233	TCGA-MA-AA42-01
CESC(T1=140,T2=71,T3=20,T4=10)	T3	2.753	TCGA-ZJ-AB0H-01
CESC(T1=140,T2=71,T3=20,T4=10)	T2	2.8955	TCGA-VS-A9U5-01
CESC(T1=140,T2=71,T3=20,T4=10)	T1	2.5536	TCGA-C5-A1M7-01
CESC(T1=140,T2=71,T3=20,T4=10)	T1	3.2737	TCGA-C5-A905-01
CESC(T1=140,T2=71,T3=20,T4=10)	T1	3.1045	TCGA-EK-A3GJ-01
CESC(T1=140,T2=71,T3=20,T4=10)	T2	2.8321	TCGA-MU-A51Y-01
CESC(T1=140,T2=71,T3=20,T4=10)	T1	2.2513	TCGA-DG-A2KH-01
CESC(T1=140,T2=71,T3=20,T4=10)	T3	3.2602	TCGA-VS-A8EB-01
CESC(T1=140,T2=71,T3=20,T4=10)	T1	2.7183	TCGA-LP-A4AX-01
CESC(T1=140,T2=71,T3=20,T4=10)	T2	2.4675	TCGA-VS-A94Z-01
CESC(T1=140,T2=71,T3=20,T4=10)	T1	2.6441	TCGA-ZJ-AAXB-01
CESC(T1=140,T2=71,T3=20,T4=10)	T2	1.7403	TCGA-C5-A1MQ-01
CESC(T1=140,T2=71,T3=20,T4=10)	T1	0.6239	TCGA-EX-A1H6-01
CESC(T1=140,T2=71,T3=20,T4=10)	T2	1.8604	TCGA-ZJ-AAXF-01
CESC(T1=140,T2=71,T3=20,T4=10)	T3	2.8602	TCGA-VS-A9UM-01
CESC(T1=140,T2=71,T3=20,T4=10)	T3	3.2359	TCGA-VS-A8EH-01
CESC(T1=140,T2=71,T3=20,T4=10)	T2	3.1095	TCGA-BI-A0VR-01
CESC(T1=140,T2=71,T3=20,T4=10)	T1	4.5173	TCGA-EA-A5FO-01
CESC(T1=140,T2=71,T3=20,T4=10)	T2	1.6512	TCGA-DR-A0ZM-01
CESC(T1=140,T2=71,T3=20,T4=10)	T3	1.5415	TCGA-MA-AA43-01
CESC(T1=140,T2=71,T3=20,T4=10)	T1	3.2496	TCGA-C5-A7UC-01
CESC(T1=140,T2=71,T3=20,T4=10)	T1	2.328	TCGA-C5-A7XC-01
CESC(T1=140,T2=71,T3=20,T4=10)	T1	2.5756	TCGA-LP-A5U3-01
CESC(T1=140,T2=71,T3=20,T4=10)	T4	2.9911	TCGA-DS-A1O9-01
CESC(T1=140,T2=71,T3=20,T4=10)	T1	3.0446	TCGA-EA-A3HT-01
CESC(T1=140,T2=71,T3=20,T4=10)	T1	2.4675	TCGA-IR-A3LC-01
CESC(T1=140,T2=71,T3=20,T4=10)	T2	1.6964	TCGA-FU-A770-01
CESC(T1=140,T2=71,T3=20,T4=10)	T3	3.0411	TCGA-VS-A8EC-01
CESC(T1=140,T2=71,T3=20,T4=10)	T1	2.8858	TCGA-4J-AA1J-01
CESC(T1=140,T2=71,T3=20,T4=10)	T1	2.004	TCGA-LP-A4AV-01
CESC(T1=140,T2=71,T3=20,T4=10)	T1	2.4805	TCGA-EK-A2RL-01
CESC(T1=140,T2=71,T3=20,T4=10)	T2	1.5806	TCGA-VS-A9UC-01
CESC(T1=140,T2=71,T3=20,T4=10)	T1	3.3163	TCGA-FU-A2QG-01
CESC(T1=140,T2=71,T3=20,T4=10)	T1	1.8957	TCGA-DS-A0VK-01
CESC(T1=140,T2=71,T3=20,T4=10)	T2	3.0688	TCGA-VS-A94W-01
CESC(T1=140,T2=71,T3=20,T4=10)	T1	2.8502	TCGA-C5-A0TN-01
CESC(T1=140,T2=71,T3=20,T4=10)	T2	2.7742	TCGA-VS-A9UI-01
CESC(T1=140,T2=71,T3=20,T4=10)	T1	4.0688	TCGA-FU-A3TX-01
CESC(T1=140,T2=71,T3=20,T4=10)	T1	2.1444	TCGA-Q1-A6DV-01
CESC(T1=140,T2=71,T3=20,T4=10)	T3	2.909	TCGA-VS-A954-01
CESC(T1=140,T2=71,T3=20,T4=10)	T1	2.0465	TCGA-XS-A8TJ-01
CESC(T1=140,T2=71,T3=20,T4=10)	T1	2.1988	TCGA-LP-A4AW-01
CESC(T1=140,T2=71,T3=20,T4=10)	T1	4.1899	TCGA-JW-A5VK-01
CESC(T1=140,T2=71,T3=20,T4=10)	T1	2.1378	TCGA-EX-A449-01
CESC(T1=140,T2=71,T3=20,T4=10)	T3	1.7744	TCGA-MA-AA3X-01
CESC(T1=140,T2=71,T3=20,T4=10)	T1	2.1541	TCGA-C5-A2LV-01
CESC(T1=140,T2=71,T3=20,T4=10)	T1	3.3952	TCGA-VS-A9UT-01
CESC(T1=140,T2=71,T3=20,T4=10)	T3	3.2049	TCGA-ZJ-AAX8-01
LUAD(T1=169,T2=276,T3=47,T4=18)	T1	4.6972	TCGA-44-6778-01
LUAD(T1=169,T2=276,T3=47,T4=18)	T2	2.8799	TCGA-05-4420-01
LUAD(T1=169,T2=276,T3=47,T4=18)	T1	3.9051	TCGA-64-1679-01
LUAD(T1=169,T2=276,T3=47,T4=18)	T2	2.9802	TCGA-49-6744-01
LUAD(T1=169,T2=276,T3=47,T4=18)	T2	3.0961	TCGA-55-6982-01
LUAD(T1=169,T2=276,T3=47,T4=18)	T2	0.9642	TCGA-NJ-A4YI-01
LUAD(T1=169,T2=276,T3=47,T4=18)	T1	2.7117	TCGA-73-4666-01
LUAD(T1=169,T2=276,T3=47,T4=18)	T2	2.2237	TCGA-MN-A4N1-01
LUAD(T1=169,T2=276,T3=47,T4=18)	T1	2.3423	TCGA-55-7911-01
LUAD(T1=169,T2=276,T3=47,T4=18)	T1	3.1765	TCGA-55-A4DG-01
LUAD(T1=169,T2=276,T3=47,T4=18)	T3	2.5087	TCGA-L9-A5IP-01
LUAD(T1=169,T2=276,T3=47,T4=18)	T1	2.9394	TCGA-73-4662-01
LUAD(T1=169,T2=276,T3=47,T4=18)	T2	2.7029	TCGA-55-6712-01
LUAD(T1=169,T2=276,T3=47,T4=18)	T1	2.8661	TCGA-97-7553-01
LUAD(T1=169,T2=276,T3=47,T4=18)	T1	1.7744	TCGA-49-AARE-01
LUAD(T1=169,T2=276,T3=47,T4=18)	T1	2.4063	TCGA-50-8460-01
LUAD(T1=169,T2=276,T3=47,T4=18)	T4	3.3647	TCGA-50-5933-01
LUAD(T1=169,T2=276,T3=47,T4=18)	T1	2.6395	TCGA-44-6774-01
LUAD(T1=169,T2=276,T3=47,T4=18)	T2	4.048	TCGA-73-4670-01
LUAD(T1=169,T2=276,T3=47,T4=18)	T1	3.1112	TCGA-55-A48Z-01
LUAD(T1=169,T2=276,T3=47,T4=18)	T2	3.4804	TCGA-75-7031-01
LUAD(T1=169,T2=276,T3=47,T4=18)	T2	1.9415	TCGA-44-A47A-01
LUAD(T1=169,T2=276,T3=47,T4=18)	T4	3.8421	TCGA-05-4398-01
LUAD(T1=169,T2=276,T3=47,T4=18)	T2	2.4117	TCGA-67-3773-01
LUAD(T1=169,T2=276,T3=47,T4=18)	T2	2.0673	TCGA-64-5781-01
LUAD(T1=169,T2=276,T3=47,T4=18)	T2	3.8935	TCGA-97-7552-01
LUAD(T1=169,T2=276,T3=47,T4=18)	T1	2.1476	TCGA-49-AARN-01
LUAD(T1=169,T2=276,T3=47,T4=18)	T1	3.1228	TCGA-44-3919-01
LUAD(T1=169,T2=276,T3=47,T4=18)	T1	3.4344	TCGA-99-8032-01
LUAD(T1=169,T2=276,T3=47,T4=18)	T1	2.5188	TCGA-55-8299-01
LUAD(T1=169,T2=276,T3=47,T4=18)	T1	2.5061	TCGA-55-A491-01
LUAD(T1=169,T2=276,T3=47,T4=18)	T2	3.0217	TCGA-50-6595-01
LUAD(T1=169,T2=276,T3=47,T4=18)	T2	1.8762	TCGA-95-A4VP-01
LUAD(T1=169,T2=276,T3=47,T4=18)	T2	2.8858	TCGA-55-8302-01
LUAD(T1=169,T2=276,T3=47,T4=18)	T2	2.94502	TCGA-44-4112-01
LUAD(T1=169,T2=276,T3=47,T4=18)	T2	2.8502	TCGA-05-4430-01
LUAD(T1=169,T2=276,T3=47,T4=18)	T2	3.9022	TCGA-75-7027-01
LUAD(T1=169,T2=276,T3=47,T4=18)	T2	3.02523	TCGA-44-2668-01
LUAD(T1=169,T2=276,T3=47,T4=18)	T1	2.7763	TCGA-55-8507-01
LUAD(T1=169,T2=276,T3=47,T4=18)	T2	2.8994	TCGA-69-8254-01
LUAD(T1=169,T2=276,T3=47,T4=18)	T1	4.1294	TCGA-78-8640-01
LUAD(T1=169,T2=276,T3=47,T4=18)	T2	2.0325	TCGA-69-7979-01
LUAD(T1=169,T2=276,T3=47,T4=18)	T1	2.7784	TCGA-55-7573-01
LUAD(T1=169,T2=276,T3=47,T4=18)	T2	1.7786	TCGA-49-4506-01
LUAD(T1=169,T2=276,T3=47,T4=18)	T2	3.603	TCGA-05-4402-01
LUAD(T1=169,T2=276,T3=47,T4=18)	T3	3.9002	TCGA-44-8119-01
LUAD(T1=169,T2=276,T3=47,T4=18)	T2	3.7593	TCGA-55-7724-01
LUAD(T1=169,T2=276,T3=47,T4=18)	T1	1.1577	TCGA-44-6776-01
LUAD(T1=169,T2=276,T3=47,T4=18)	T1	3.1813	TCGA-49-4514-01
LUAD(T1=169,T2=276,T3=47,T4=18)	T4	3.7204	TCGA-05-4396-01
LUAD(T1=169,T2=276,T3=47,T4=18)	T2	3.5754	TCGA-55-8204-01
LUAD(T1=169,T2=276,T3=47,T4=18)	T1	1.6649	TCGA-L4-A4E6-01
LUAD(T1=169,T2=276,T3=47,T4=18)	T2	2.3788	TCGA-75-6205-01
LUAD(T1=169,T2=276,T3=47,T4=18)	T2	3.4817	TCGA-62-A46O-01
LUAD(T1=169,T2=276,T3=47,T4=18)	T2	4.1732	TCGA-78-7155-01
LUAD(T1=169,T2=276,T3=47,T4=18)	T3	2.7847	TCGA-62-A472-01
LUAD(T1=169,T2=276,T3=47,T4=18)	T1	3.2065	TCGA-NJ-A55R-01
LUAD(T1=169,T2=276,T3=47,T4=18)	T3	2.376	TCGA-62-8395-01
LUAD(T1=169,T2=276,T3=47,T4=18)	T2	3.0056	TCGA-95-7567-01
LUAD(T1=169,T2=276,T3=47,T4=18)	T2	2.0878	TCGA-50-5051-01
LUAD(T1=169,T2=276,T3=47,T4=18)	T2	3.0602	TCGA-55-A48Y-01
LUAD(T1=169,T2=276,T3=47,T4=18)	T1	1.3109	TCGA-86-A456-01
LUAD(T1=169,T2=276,T3=47,T4=18)	T2	3.3605	TCGA-50-5068-01
LUAD(T1=169,T2=276,T3=47,T4=18)	T2	2.1925	TCGA-NJ-A55A-01
LUAD(T1=169,T2=276,T3=47,T4=18)	T1	2.7721	TCGA-J2-A4AG-01
LUAD(T1=169,T2=276,T3=47,T4=18)	T2	2.7007	TCGA-05-4405-01
LUAD(T1=169,T2=276,T3=47,T4=18)	T1	1.7828	TCGA-50-5944-01
LUAD(T1=169,T2=276,T3=47,T4=18)	T2	3.793	TCGA-86-7955-01
LUAD(T1=169,T2=276,T3=47,T4=18)	T1	2.7292	TCGA-50-6673-01
LUAD(T1=169,T2=276,T3=47,T4=18)	T1	3.0791	TCGA-55-7727-01
LUAD(T1=169,T2=276,T3=47,T4=18)	T2	1.8801	TCGA-55-8510-01
LUAD(T1=169,T2=276,T3=47,T4=18)	T2	2.2421	TCGA-MP-A4T8-01
LUAD(T1=169,T2=276,T3=47,T4=18)	T2	2.3451	TCGA-86-8279-01
LUAD(T1=169,T2=276,T3=47,T4=18)	T2	2.0076	TCGA-55-A494-01
LUAD(T1=169,T2=276,T3=47,T4=18)	T2	2.17665	TCGA-44-3917-01
LUAD(T1=169,T2=276,T3=47,T4=18)	T2	3.6254	TCGA-75-5125-01
LUAD(T1=169,T2=276,T3=47,T4=18)	T3	1.1117	TCGA-55-8615-01
LUAD(T1=169,T2=276,T3=47,T4=18)	T2	4.2751	TCGA-MP-A4TF-01
LUAD(T1=169,T2=276,T3=47,T4=18)	T2	2.4439	TCGA-55-6979-01
LUAD(T1=169,T2=276,T3=47,T4=18)	T3	3.1556	TCGA-86-A4JF-01
LUAD(T1=169,T2=276,T3=47,T4=18)	T2	4.2472	TCGA-86-7701-01
LUAD(T1=169,T2=276,T3=47,T4=18)	T2	4.1236	TCGA-62-8398-01
LUAD(T1=169,T2=276,T3=47,T4=18)	T1	1.7954	TCGA-L9-A443-01
LUAD(T1=169,T2=276,T3=47,T4=18)	T2	3.2841	TCGA-78-8660-01
LUAD(T1=169,T2=276,T3=47,T4=18)	T2	3.4596	TCGA-78-7148-01
LUAD(T1=169,T2=276,T3=47,T4=18)	T2	2.2051	TCGA-67-6215-01
LUAD(T1=169,T2=276,T3=47,T4=18)	T2	2.3308	TCGA-55-A490-01
LUAD(T1=169,T2=276,T3=47,T4=18)	T2	3.8749	TCGA-69-7974-01
LUAD(T1=169,T2=276,T3=47,T4=18)	T2	2.8502	TCGA-49-AAR4-01
LUAD(T1=169,T2=276,T3=47,T4=18)	T3	3.5947	TCGA-05-4418-01
LUAD(T1=169,T2=276,T3=47,T4=18)	T1	3.9327	TCGA-35-4123-01
LUAD(T1=169,T2=276,T3=47,T4=18)	T2	4.4874	TCGA-55-6969-01
LUAD(T1=169,T2=276,T3=47,T4=18)	T1	3.6054	TCGA-91-8497-01
LUAD(T1=169,T2=276,T3=47,T4=18)	T2	2.6962	TCGA-62-A470-01
LUAD(T1=169,T2=276,T3=47,T4=18)	T2	3.9682	TCGA-53-A4EZ-01
LUAD(T1=169,T2=276,T3=47,T4=18)	T1	1.7995	TCGA-78-7162-01
LUAD(T1=169,T2=276,T3=47,T4=18)	T2	2.3788	TCGA-62-A46Y-01
LUAD(T1=169,T2=276,T3=47,T4=18)	T2	1.7532	TCGA-62-A46R-01
LUAD(T1=169,T2=276,T3=47,T4=18)	T2	2.7784	TCGA-05-4244-01
LUAD(T1=169,T2=276,T3=47,T4=18)	T2	3.6861	TCGA-L9-A8F4-01
LUAD(T1=169,T2=276,T3=47,T4=18)	T1	3.3235	TCGA-55-7726-01
LUAD(T1=169,T2=276,T3=47,T4=18)	T2	0.7999	TCGA-49-4512-01
LUAD(T1=169,T2=276,T3=47,T4=18)	T3	3.3979	TCGA-73-A9RS-01
LUAD(T1=169,T2=276,T3=47,T4=18)	T2	2.4518	TCGA-MP-A4TD-01
LUAD(T1=169,T2=276,T3=47,T4=18)	T2	3.6669	TCGA-75-5147-01
LUAD(T1=169,T2=276,T3=47,T4=18)	T2	2.2693	TCGA-44-7671-01
LUAD(T1=169,T2=276,T3=47,T4=18)	T2	3.3435	TCGA-38-4631-01
LUAD(T1=169,T2=276,T3=47,T4=18)	T1	1.6374	TCGA-NJ-A55O-01
LUAD(T1=169,T2=276,T3=47,T4=18)	T2	3.5136	TCGA-75-6211-01
LUAD(T1=169,T2=276,T3=47,T4=18)	T2	4.5964	TCGA-05-5420-01
LUAD(T1=169,T2=276,T3=47,T4=18)	T2	4.2111	TCGA-55-1594-01
LUAD(T1=169,T2=276,T3=47,T4=18)	T2	3.8798	TCGA-64-5774-01
LUAD(T1=169,T2=276,T3=47,T4=18)	T2	3.0287	TCGA-50-5941-01
LUAD(T1=169,T2=276,T3=47,T4=18)	T2	4.16999	TCGA-44-2662-01
LUAD(T1=169,T2=276,T3=47,T4=18)	T1	2.5413	TCGA-97-A4M2-01
LUAD(T1=169,T2=276,T3=47,T4=18)	T1	3.3633	TCGA-55-7995-01
LUAD(T1=169,T2=276,T3=47,T4=18)	T1	2.3222	TCGA-95-7043-01
LUAD(T1=169,T2=276,T3=47,T4=18)	T2	2.236	TCGA-NJ-A4YP-01
LUAD(T1=169,T2=276,T3=47,T4=18)	T1	0.9493	TCGA-97-A4M1-01
LUAD(T1=169,T2=276,T3=47,T4=18)	T4	1.5661	TCGA-78-7149-01
LUAD(T1=169,T2=276,T3=47,T4=18)	T1	3.0654	TCGA-MP-A4TC-01
LUAD(T1=169,T2=276,T3=47,T4=18)	T1	1.9415	TCGA-97-A4M5-01
LUAD(T1=169,T2=276,T3=47,T4=18)	T1	3.1844	TCGA-99-8028-01
LUAD(T1=169,T2=276,T3=47,T4=18)	T2	2.3536	TCGA-67-6217-01
LUAD(T1=169,T2=276,T3=47,T4=18)	T2	2.6185	TCGA-44-A47B-01
LUAD(T1=169,T2=276,T3=47,T4=18)	T2	1.5013	TCGA-38-4628-01
LUAD(T1=169,T2=276,T3=47,T4=18)	T3	3.1195	TCGA-05-4250-01
LUAD(T1=169,T2=276,T3=47,T4=18)	T2	2.6325	TCGA-67-3774-01
LUAD(T1=169,T2=276,T3=47,T4=18)	T1	2.7636	TCGA-80-5608-01
LUAD(T1=169,T2=276,T3=47,T4=18)	T1	2.7183	TCGA-05-4389-01
LUAD(T1=169,T2=276,T3=47,T4=18)	T2	1.5465	TCGA-75-6203-01
LUAD(T1=169,T2=276,T3=47,T4=18)	T1	2.3423	TCGA-55-6981-01
LUAD(T1=169,T2=276,T3=47,T4=18)	T1	2.8014	TCGA-55-7903-01
LUAD(T1=169,T2=276,T3=47,T4=18)	T4	2.2175	TCGA-62-8394-01
LUAD(T1=169,T2=276,T3=47,T4=18)	T1	2.3048	TCGA-49-4488-01
LUAD(T1=169,T2=276,T3=47,T4=18)	T2	2.3164	TCGA-78-7537-01
LUAD(T1=169,T2=276,T3=47,T4=18)	T2	3.644	TCGA-80-5611-01
LUAD(T1=169,T2=276,T3=47,T4=18)	T2	0.4016	TCGA-55-6972-01
LUAD(T1=169,T2=276,T3=47,T4=18)	T2	3.453	TCGA-86-A4D0-01
LUAD(T1=169,T2=276,T3=47,T4=18)	T1	1.9073	TCGA-97-7941-01
LUAD(T1=169,T2=276,T3=47,T4=18)	T1	2.4779	TCGA-91-6840-01
LUAD(T1=169,T2=276,T3=47,T4=18)	T2	3.833	TCGA-69-7978-01
LUAD(T1=169,T2=276,T3=47,T4=18)	T2	3.6277	TCGA-50-5930-01
LUAD(T1=169,T2=276,T3=47,T4=18)	T2	2.2175	TCGA-93-8067-01
LUAD(T1=169,T2=276,T3=47,T4=18)	T2	4.079	TCGA-44-A479-01
LUAD(T1=169,T2=276,T3=47,T4=18)	T2	2.496	TCGA-55-8087-01
LUAD(T1=169,T2=276,T3=47,T4=18)	T2	3.0791	TCGA-86-6562-01
LUAD(T1=169,T2=276,T3=47,T4=18)	T2	2.0776	TCGA-05-4425-01
LUAD(T1=169,T2=276,T3=47,T4=18)	T2	2.651	TCGA-MP-A4SW-01
LUAD(T1=169,T2=276,T3=47,T4=18)	T1	1.177	TCGA-55-8512-01
LUAD(T1=169,T2=276,T3=47,T4=18)	T1	2.3048	TCGA-67-3770-01
LUAD(T1=169,T2=276,T3=47,T4=18)	T2	3.483	TCGA-50-6592-01
LUAD(T1=169,T2=276,T3=47,T4=18)	T2	3.6905	TCGA-55-6975-01
LUAD(T1=169,T2=276,T3=47,T4=18)	T1	3.6994	TCGA-S2-AA1A-01
LUAD(T1=169,T2=276,T3=47,T4=18)	T2	2.9109	TCGA-55-8511-01
LUAD(T1=169,T2=276,T3=47,T4=18)	T4	3.4907	TCGA-05-4434-01
LUAD(T1=169,T2=276,T3=47,T4=18)	T3	4.178	TCGA-55-8092-01
LUAD(T1=169,T2=276,T3=47,T4=18)	T1	2.5112	TCGA-L9-A50W-01
LUAD(T1=169,T2=276,T3=47,T4=18)	T2	3.5111	TCGA-44-7661-01
LUAD(T1=169,T2=276,T3=47,T4=18)	T2	3.1145	TCGA-05-4426-01
LUAD(T1=169,T2=276,T3=47,T4=18)	T2	3.4264	TCGA-05-4390-01
LUAD(T1=169,T2=276,T3=47,T4=18)	T2	2.7636	TCGA-64-5815-01
LUAD(T1=169,T2=276,T3=47,T4=18)	T2	3.9468	TCGA-69-7761-01
LUAD(T1=169,T2=276,T3=47,T4=18)	T2	3.6242	TCGA-55-8301-01
LUAD(T1=169,T2=276,T3=47,T4=18)	T1	3.3577	TCGA-44-A4SU-01
LUAD(T1=169,T2=276,T3=47,T4=18)	T4	3.7127	TCGA-69-7765-01
LUAD(T1=169,T2=276,T3=47,T4=18)	T2	2.3019	TCGA-05-4433-01
LUAD(T1=169,T2=276,T3=47,T4=18)	T2	3.6428	TCGA-55-8508-01
LUAD(T1=169,T2=276,T3=47,T4=18)	T4	1.4388	TCGA-50-5044-01
LUAD(T1=169,T2=276,T3=47,T4=18)	T2	1.7995	TCGA-05-4384-01
LUAD(T1=169,T2=276,T3=47,T4=18)	T1	2.5137	TCGA-O1-A52J-01
LUAD(T1=169,T2=276,T3=47,T4=18)	T2	3.6006	TCGA-78-7220-01
LUAD(T1=169,T2=276,T3=47,T4=18)	T2	3.6242	TCGA-05-4422-01
LUAD(T1=169,T2=276,T3=47,T4=18)	T2	1.9859	TCGA-44-6779-01
LUAD(T1=169,T2=276,T3=47,T4=18)	T3	3.2722	TCGA-86-8672-01
LUAD(T1=169,T2=276,T3=47,T4=18)	T2	2.2842	TCGA-55-6983-01
LUAD(T1=169,T2=276,T3=47,T4=18)	T1	4.5705	TCGA-91-8499-01
LUAD(T1=169,T2=276,T3=47,T4=18)	T2	4.5553	TCGA-91-6836-01
LUAD(T1=169,T2=276,T3=47,T4=18)	T1	2.183	TCGA-38-7271-01
LUAD(T1=169,T2=276,T3=47,T4=18)	T2	1.3454	TCGA-NJ-A4YG-01
LUAD(T1=169,T2=276,T3=47,T4=18)	T2	2.2723	TCGA-73-4658-01
LUAD(T1=169,T2=276,T3=47,T4=18)	T1	3.2737	TCGA-86-8076-01
LUAD(T1=169,T2=276,T3=47,T4=18)	T1	3.8915	TCGA-55-6987-01
LUAD(T1=169,T2=276,T3=47,T4=18)	T2	2.0147	TCGA-78-7152-01
LUAD(T1=169,T2=276,T3=47,T4=18)	T2	3.449	TCGA-55-8096-01
LUAD(T1=169,T2=276,T3=47,T4=18)	T2	2.3251	TCGA-75-5122-01
LUAD(T1=169,T2=276,T3=47,T4=18)	T2	4.1458	TCGA-50-5931-01
LUAD(T1=169,T2=276,T3=47,T4=18)	T1	2.5828	TCGA-49-AARO-01
LUAD(T1=169,T2=276,T3=47,T4=18)	T1	1.683	TCGA-44-2655-01
LUAD(T1=169,T2=276,T3=47,T4=18)	T2	2.9071	TCGA-73-4668-01
LUAD(T1=169,T2=276,T3=47,T4=18)	T2	3.6417	TCGA-91-6831-01
LUAD(T1=169,T2=276,T3=47,T4=18)	T1	3.0446	TCGA-L9-A444-01
LUAD(T1=169,T2=276,T3=47,T4=18)	T2	3.6961	TCGA-05-5425-01
LUAD(T1=169,T2=276,T3=47,T4=18)	T2	3.16955	TCGA-44-6775-01
LUAD(T1=169,T2=276,T3=47,T4=18)	T2	1.8918	TCGA-75-7025-01
LUAD(T1=169,T2=276,T3=47,T4=18)	T3	3.1781	TCGA-05-5429-01
LUAD(T1=169,T2=276,T3=47,T4=18)	T4	1.9749	TCGA-99-7458-01
LUAD(T1=169,T2=276,T3=47,T4=18)	T1	2.5487	TCGA-97-7546-01
LUAD(T1=169,T2=276,T3=47,T4=18)	T2	3.5572	TCGA-67-3772-01
LUAD(T1=169,T2=276,T3=47,T4=18)	T4	3.7846	TCGA-05-4395-01
LUAD(T1=169,T2=276,T3=47,T4=18)	T3	3.1637	TCGA-91-7771-01
LUAD(T1=169,T2=276,T3=47,T4=18)	T2	2.2452	TCGA-55-6984-01
LUAD(T1=169,T2=276,T3=47,T4=18)	T1	3.60972	TCGA-44-3918-01
LUAD(T1=169,T2=276,T3=47,T4=18)	T3	2.6984	TCGA-50-8459-01
LUAD(T1=169,T2=276,T3=47,T4=18)	T1	2.328	TCGA-69-7980-01
LUAD(T1=169,T2=276,T3=47,T4=18)	T2	4.6242	TCGA-50-5939-01
LUAD(T1=169,T2=276,T3=47,T4=18)	T2	2.3677	TCGA-78-7143-01
LUAD(T1=169,T2=276,T3=47,T4=18)	T3	3.027	TCGA-75-5126-01
LUAD(T1=169,T2=276,T3=47,T4=18)	T3	2.9618	TCGA-50-6594-01
LUAD(T1=169,T2=276,T3=47,T4=18)	T2	1.7995	TCGA-MP-A5C7-01
LUAD(T1=169,T2=276,T3=47,T4=18)	T1	2.13783	TCGA-44-5645-01
LUAD(T1=169,T2=276,T3=47,T4=18)	T1	2.6232	TCGA-50-5935-01
LUAD(T1=169,T2=276,T3=47,T4=18)	T1	3.3938	TCGA-55-7914-01
LUAD(T1=169,T2=276,T3=47,T4=18)	T2	1.8643	TCGA-55-7576-01
LUAD(T1=169,T2=276,T3=47,T4=18)	T2	2.49426	TCGA-44-2666-01
LUAD(T1=169,T2=276,T3=47,T4=18)	T3	2.2051	TCGA-55-7284-01
LUAD(T1=169,T2=276,T3=47,T4=18)	T2	2.6395	TCGA-73-4676-01
LUAD(T1=169,T2=276,T3=47,T4=18)	T2	2.299	TCGA-78-7166-01
LUAD(T1=169,T2=276,T3=47,T4=18)	T1	2.5061	TCGA-83-5908-01
LUAD(T1=169,T2=276,T3=47,T4=18)	T2	3.795	TCGA-50-5049-01
LUAD(T1=169,T2=276,T3=47,T4=18)	T2	3.7127	TCGA-44-3396-01
LUAD(T1=169,T2=276,T3=47,T4=18)	T2	3.5224	TCGA-97-8172-01
LUAD(T1=169,T2=276,T3=47,T4=18)	T2	1.5612	TCGA-50-6597-01
LUAD(T1=169,T2=276,T3=47,T4=18)	T1	3.5174	TCGA-69-8255-01
LUAD(T1=169,T2=276,T3=47,T4=18)	T2	2.6487	TCGA-62-A46U-01
LUAD(T1=169,T2=276,T3=47,T4=18)	T3	1.9452	TCGA-97-8176-01
LUAD(T1=169,T2=276,T3=47,T4=18)	T2	4.7148	TCGA-86-8358-01
LUAD(T1=169,T2=276,T3=47,T4=18)	T4	4.0909	TCGA-05-4415-01
LUAD(T1=169,T2=276,T3=47,T4=18)	T1	1.8957	TCGA-55-7281-01
LUAD(T1=169,T2=276,T3=47,T4=18)	T3	1.5013	TCGA-78-7161-01
LUAD(T1=169,T2=276,T3=47,T4=18)	T3	1.9188	TCGA-49-4507-01
LUAD(T1=169,T2=276,T3=47,T4=18)	T1	3.0671	TCGA-55-8621-01
LUAD(T1=169,T2=276,T3=47,T4=18)	T2	3.3134	TCGA-55-6970-01
LUAD(T1=169,T2=276,T3=47,T4=18)	T2	2.7572	TCGA-75-6207-01
LUAD(T1=169,T2=276,T3=47,T4=18)	T2	4.17	TCGA-55-8205-01
LUAD(T1=169,T2=276,T3=47,T4=18)	T1	2.0844	TCGA-69-7763-01
LUAD(T1=169,T2=276,T3=47,T4=18)	T1	2.7161	TCGA-55-7913-01
LUAD(T1=169,T2=276,T3=47,T4=18)	T3	2.1411	TCGA-62-8397-01
LUAD(T1=169,T2=276,T3=47,T4=18)	T2	2.6232	TCGA-73-4659-01
LUAD(T1=169,T2=276,T3=47,T4=18)	T2	3.4102	TCGA-91-A4BC-01
LUAD(T1=169,T2=276,T3=47,T4=18)	T2	1.7786	TCGA-97-8547-01
LUAD(T1=169,T2=276,T3=47,T4=18)	T2	3.6635	TCGA-97-8175-01
LUAD(T1=169,T2=276,T3=47,T4=18)	T2	3.4687	TCGA-86-8075-01
LUAD(T1=169,T2=276,T3=47,T4=18)	T2	2.3536	TCGA-55-6985-01
LUAD(T1=169,T2=276,T3=47,T4=18)	T1	3.0252	TCGA-55-A48X-01
LUAD(T1=169,T2=276,T3=47,T4=18)	T2	3.8187	TCGA-44-2657-01
LUAD(T1=169,T2=276,T3=47,T4=18)	T2	4.1652	TCGA-95-7562-01
LUAD(T1=169,T2=276,T3=47,T4=18)	T1	2.6873	TCGA-55-7725-01
LUAD(T1=169,T2=276,T3=47,T4=18)	T3	4.0636	TCGA-69-A59K-01
LUAD(T1=169,T2=276,T3=47,T4=18)	T2	2.236	TCGA-05-5715-01
LUAD(T1=169,T2=276,T3=47,T4=18)	T1	1.5013	TCGA-55-A492-01
LUAD(T1=169,T2=276,T3=47,T4=18)	T4	3.2002	TCGA-78-7145-01
LUAD(T1=169,T2=276,T3=47,T4=18)	T2	2.2931	TCGA-86-8278-01
LUAD(T1=169,T2=276,T3=47,T4=18)	T3	1.8484	TCGA-69-8453-01
LUAD(T1=169,T2=276,T3=47,T4=18)	T1	2.2482	TCGA-MN-A4N5-01
LUAD(T1=169,T2=276,T3=47,T4=18)	T2	2.5996	TCGA-64-5778-01
LUAD(T1=169,T2=276,T3=47,T4=18)	T3	2.824	TCGA-J2-8194-01
LUAD(T1=169,T2=276,T3=47,T4=18)	T1	1.2875	TCGA-55-A57B-01
LUAD(T1=169,T2=276,T3=47,T4=18)	T1	1.9415	TCGA-38-4627-01
LUAD(T1=169,T2=276,T3=47,T4=18)	T2	2.8799	TCGA-86-7711-01
LUAD(T1=169,T2=276,T3=47,T4=18)	T2	2.1702	TCGA-05-5423-01
LUAD(T1=169,T2=276,T3=47,T4=18)	T2	2.236	TCGA-91-8496-01
LUAD(T1=169,T2=276,T3=47,T4=18)	T2	3.506	TCGA-86-8280-01
LUAD(T1=169,T2=276,T3=47,T4=18)	T3	2.58518	TCGA-44-6146-01
LUAD(T1=169,T2=276,T3=47,T4=18)	T2	4.0073	TCGA-78-7146-01
LUAD(T1=169,T2=276,T3=47,T4=18)	T1	3.906	TCGA-35-4122-01
LUAD(T1=169,T2=276,T3=47,T4=18)	T3	3.3148	TCGA-78-8648-01
LUAD(T1=169,T2=276,T3=47,T4=18)	T1	3.7028	TCGA-86-7953-01
LUAD(T1=169,T2=276,T3=47,T4=18)	T2	3.6916	TCGA-44-5643-01
LUAD(T1=169,T2=276,T3=47,T4=18)	T1	2.2482	TCGA-73-7498-01
LUAD(T1=169,T2=276,T3=47,T4=18)	T2	2.3816	TCGA-75-6214-01
LUAD(T1=169,T2=276,T3=47,T4=18)	T1	3.0533	TCGA-93-7348-01
LUAD(T1=169,T2=276,T3=47,T4=18)	T2	2.2206	TCGA-97-8174-01
LUAD(T1=169,T2=276,T3=47,T4=18)	T1	4.4108	TCGA-55-8620-01
LUAD(T1=169,T2=276,T3=47,T4=18)	T2	3.4477	TCGA-62-8399-01
LUAD(T1=169,T2=276,T3=47,T4=18)	T2	2.2633	TCGA-80-5607-01
LUAD(T1=169,T2=276,T3=47,T4=18)	T2	2.3592	TCGA-49-AAR2-01
LUAD(T1=169,T2=276,T3=47,T4=18)	T1	2.4985	TCGA-55-6543-01
LUAD(T1=169,T2=276,T3=47,T4=18)	T2	2.1957	TCGA-49-4501-01
LUAD(T1=169,T2=276,T3=47,T4=18)	T4	1.0573	TCGA-78-7156-01
LUAD(T1=169,T2=276,T3=47,T4=18)	T2	2.4908	TCGA-62-A46S-01
LUAD(T1=169,T2=276,T3=47,T4=18)	T2	3.1442	TCGA-49-AARQ-01
LUAD(T1=169,T2=276,T3=47,T4=18)	T2	3.1409	TCGA-93-A4JN-01
LUAD(T1=169,T2=276,T3=47,T4=18)	T2	3.1245	TCGA-91-6847-01
LUAD(T1=169,T2=276,T3=47,T4=18)	T2	4.3723	TCGA-55-6642-01
LUAD(T1=169,T2=276,T3=47,T4=18)	T1	3.8228	TCGA-55-8203-01
LUAD(T1=169,T2=276,T3=47,T4=18)	T1	4.2227	TCGA-44-7670-01
LUAD(T1=169,T2=276,T3=47,T4=18)	T1	3.6136	TCGA-MP-A4TJ-01
LUAD(T1=169,T2=276,T3=47,T4=18)	T2	2.8442	TCGA-38-6178-01
LUAD(T1=169,T2=276,T3=47,T4=18)	T1	3.2587	TCGA-86-8074-01
LUAD(T1=169,T2=276,T3=47,T4=18)	T2	1.9111	TCGA-55-8616-01
LUAD(T1=169,T2=276,T3=47,T4=18)	T2	2.0465	TCGA-97-A4M0-01
LUAD(T1=169,T2=276,T3=47,T4=18)	T3	3.2359	TCGA-49-6767-01
LUAD(T1=169,T2=276,T3=47,T4=18)	T1	2.4306	TCGA-55-1595-01
LUAD(T1=169,T2=276,T3=47,T4=18)	T1	2.0844	TCGA-49-AARR-01
LUAD(T1=169,T2=276,T3=47,T4=18)	T2	2.2144	TCGA-MP-A4T9-01
LUAD(T1=169,T2=276,T3=47,T4=18)	T1	2.76786	TCGA-44-6147-01
LUAD(T1=169,T2=276,T3=47,T4=18)	T2	2.7444	TCGA-86-8073-01
LUAD(T1=169,T2=276,T3=47,T4=18)	T1	2.3871	TCGA-MN-A4N4-01
LUAD(T1=169,T2=276,T3=47,T4=18)	T1	1.9712	TCGA-97-A4M3-01
LUAD(T1=169,T2=276,T3=47,T4=18)	T1	1.7617	TCGA-86-7714-01
LUAD(T1=169,T2=276,T3=47,T4=18)	T1	2.6783	TCGA-49-4487-01
LUAD(T1=169,T2=276,T3=47,T4=18)	T2	3.5161	TCGA-78-7542-01
LUAD(T1=169,T2=276,T3=47,T4=18)	T2	1.8801	TCGA-95-A4VK-01
LUAD(T1=169,T2=276,T3=47,T4=18)	T3	4.2181	TCGA-55-7994-01
LUAD(T1=169,T2=276,T3=47,T4=18)	T2	1.2333	TCGA-49-6742-01
LUAD(T1=169,T2=276,T3=47,T4=18)	T1	1.8722	TCGA-MP-A4T6-01
LUAD(T1=169,T2=276,T3=47,T4=18)	T3	2.6302	TCGA-55-8506-01
LUAD(T1=169,T2=276,T3=47,T4=18)	T1	2.5061	TCGA-MP-A4TA-01
LUAD(T1=169,T2=276,T3=47,T4=18)	T2	2.2421	TCGA-55-8091-01
LUAD(T1=169,T2=276,T3=47,T4=18)	T1	3.7215	TCGA-91-6828-01
LUAD(T1=169,T2=276,T3=47,T4=18)	T2	4.4726	TCGA-35-5375-01
LUAD(T1=169,T2=276,T3=47,T4=18)	T1	3.0181	TCGA-97-A4M7-01
LUAD(T1=169,T2=276,T3=47,T4=18)	T2	2.0076	TCGA-78-7539-01
LUAD(T1=169,T2=276,T3=47,T4=18)	T2	2.8622	TCGA-J2-8192-01
LUAD(T1=169,T2=276,T3=47,T4=18)	T2	3.9883	TCGA-86-7713-01
LUAD(T1=169,T2=276,T3=47,T4=18)	T1	2.2482	TCGA-67-6216-01
LUAD(T1=169,T2=276,T3=47,T4=18)	T1	3.4945	TCGA-44-A47G-01
LUAD(T1=169,T2=276,T3=47,T4=18)	T2	2.7073	TCGA-78-7147-01
LUAD(T1=169,T2=276,T3=47,T4=18)	T1	4.0171	TCGA-44-3398-01
LUAD(T1=169,T2=276,T3=47,T4=18)	T2	1.7009	TCGA-78-7633-01
LUAD(T1=169,T2=276,T3=47,T4=18)	T1	1.5563	TCGA-86-A4P8-01
LUAD(T1=169,T2=276,T3=47,T4=18)	T2	1.0642	TCGA-78-7535-01
LUAD(T1=169,T2=276,T3=47,T4=18)	T2	2.5388	TCGA-86-8671-01
LUAD(T1=169,T2=276,T3=47,T4=18)	T1	2.9893	TCGA-91-6835-01
LUAD(T1=169,T2=276,T3=47,T4=18)	T2	1.4335	TCGA-35-3615-01
LUAD(T1=169,T2=276,T3=47,T4=18)	T1	2.7805	TCGA-55-6980-01
LUAD(T1=169,T2=276,T3=47,T4=18)	T2	2.8542	TCGA-50-5936-01
LUAD(T1=169,T2=276,T3=47,T4=18)	T3	1.9638	TCGA-73-4675-01
LUAD(T1=169,T2=276,T3=47,T4=18)	T2	2.6019	TCGA-50-5932-01
LUAD(T1=169,T2=276,T3=47,T4=18)	T1	2.6556	TCGA-93-A4JO-01
LUAD(T1=169,T2=276,T3=47,T4=18)	T2	2.5313	TCGA-49-AAR3-01
LUAD(T1=169,T2=276,T3=47,T4=18)	T3	3.2096	TCGA-78-7154-01
LUAD(T1=169,T2=276,T3=47,T4=18)	T2	3.7825	TCGA-55-7910-01
LUAD(T1=169,T2=276,T3=47,T4=18)	T1	3.4958	TCGA-4B-A93V-01
LUAD(T1=169,T2=276,T3=47,T4=18)	T2	2.5188	TCGA-91-6849-01
LUAD(T1=169,T2=276,T3=47,T4=18)	T2	3.0287	TCGA-MP-A4SY-01
LUAD(T1=169,T2=276,T3=47,T4=18)	T2	3.794	TCGA-MP-A4SV-01
LUAD(T1=169,T2=276,T3=47,T4=18)	T3	2.236	TCGA-55-8513-01
LUAD(T1=169,T2=276,T3=47,T4=18)	T2	3.4358	TCGA-MP-A4T4-01
LUAD(T1=169,T2=276,T3=47,T4=18)	T2	2.9356	TCGA-71-8520-01
LUAD(T1=169,T2=276,T3=47,T4=18)	T1	2.9375	TCGA-44-7672-01
LUAD(T1=169,T2=276,T3=47,T4=18)	T1	1.8918	TCGA-50-6593-01
LUAD(T1=169,T2=276,T3=47,T4=18)	T2	3.2885	TCGA-69-7973-01
LUAD(T1=169,T2=276,T3=47,T4=18)	T1	4.8768	TCGA-67-3771-01
LUAD(T1=169,T2=276,T3=47,T4=18)	T2	3.5523	TCGA-91-6848-01
LUAD(T1=169,T2=276,T3=47,T4=18)	T2	2.8582	TCGA-38-A44F-01
LUAD(T1=169,T2=276,T3=47,T4=18)	T2	3.0092	TCGA-44-7660-01
LUAD(T1=169,T2=276,T3=47,T4=18)	T3	0.058	TCGA-69-7760-01
LUAD(T1=169,T2=276,T3=47,T4=18)	T1	2.5658	TCGA-69-7764-01
LUAD(T1=169,T2=276,T3=47,T4=18)	T2	2.0453	TCGA-44-2665-01
LUAD(T1=169,T2=276,T3=47,T4=18)	T1	4.4595	TCGA-55-8505-01
LUAD(T1=169,T2=276,T3=47,T4=18)	T1	1.7053	TCGA-95-7944-01
LUAD(T1=169,T2=276,T3=47,T4=18)	T2	1.9859	TCGA-L9-A7SV-01
LUAD(T1=169,T2=276,T3=47,T4=18)	T1	3.222	TCGA-55-8089-01
LUAD(T1=169,T2=276,T3=47,T4=18)	T3	1.614	TCGA-55-7283-01
LUAD(T1=169,T2=276,T3=47,T4=18)	T2	2.1925	TCGA-44-8117-01
LUAD(T1=169,T2=276,T3=47,T4=18)	T1	2.7336	TCGA-53-7626-01
LUAD(T1=169,T2=276,T3=47,T4=18)	T2	2.7679	TCGA-86-8673-01
LUAD(T1=169,T2=276,T3=47,T4=18)	T2	3.2662	TCGA-95-8494-01
LUAD(T1=169,T2=276,T3=47,T4=18)	T2	3.2236	TCGA-97-8171-01
LUAD(T1=169,T2=276,T3=47,T4=18)	T1	3.2343	TCGA-50-7109-01
LUAD(T1=169,T2=276,T3=47,T4=18)	T1	3.7571	TCGA-44-6145-01
LUAD(T1=169,T2=276,T3=47,T4=18)	T1	3.3675	TCGA-55-8085-01
LUAD(T1=169,T2=276,T3=47,T4=18)	T1	3.3192	TCGA-NJ-A4YF-01
LUAD(T1=169,T2=276,T3=47,T4=18)	T4	1.6466	TCGA-NJ-A7XG-01
LUAD(T1=169,T2=276,T3=47,T4=18)	T2	1.5266	TCGA-05-4403-01
LUAD(T1=169,T2=276,T3=47,T4=18)	T1	1.7954	TCGA-55-8097-01
LUAD(T1=169,T2=276,T3=47,T4=18)	T1	3.9883	TCGA-NJ-A4YQ-01
LUAD(T1=169,T2=276,T3=47,T4=18)	T2	3.0376	TCGA-97-7547-01
LUAD(T1=169,T2=276,T3=47,T4=18)	T1	3.5473	TCGA-55-5899-01
LUAD(T1=169,T2=276,T3=47,T4=18)	T2	3.2328	TCGA-05-4397-01
LUAD(T1=169,T2=276,T3=47,T4=18)	T2	3.3717	TCGA-44-6777-01
LUAD(T1=169,T2=276,T3=47,T4=18)	T2	3.8167	TCGA-55-7815-01
LUAD(T1=169,T2=276,T3=47,T4=18)	T1	3.2796	TCGA-91-6830-01
LUAD(T1=169,T2=276,T3=47,T4=18)	T1	3.2049	TCGA-44-A4SS-01
LUAD(T1=169,T2=276,T3=47,T4=18)	T1	2.4117	TCGA-44-7659-01
LUAD(T1=169,T2=276,T3=47,T4=18)	T4	3.6312	TCGA-53-7813-01
LUAD(T1=169,T2=276,T3=47,T4=18)	T2	4.6183	TCGA-05-4382-01
LUAD(T1=169,T2=276,T3=47,T4=18)	T1	3.3717	TCGA-93-A4JQ-01
LUAD(T1=169,T2=276,T3=47,T4=18)	T1	3.728	TCGA-05-5428-01
LUAD(T1=169,T2=276,T3=47,T4=18)	T2	1.125	TCGA-55-6986-01
LUAD(T1=169,T2=276,T3=47,T4=18)	T1	1.8119	TCGA-91-A4BD-01
LUAD(T1=169,T2=276,T3=47,T4=18)	T2	4.5892	TCGA-50-5066-01
LUAD(T1=169,T2=276,T3=47,T4=18)	T3	3.1781	TCGA-49-AAR9-01
LUAD(T1=169,T2=276,T3=47,T4=18)	T2	2.7889	TCGA-55-7907-01
LUAD(T1=169,T2=276,T3=47,T4=18)	T3	2.2206	TCGA-95-7039-01
LUAD(T1=169,T2=276,T3=47,T4=18)	T2	2.2753	TCGA-64-1680-01
LUAD(T1=169,T2=276,T3=47,T4=18)	T1	2.6138	TCGA-J2-A4AE-01
LUAD(T1=169,T2=276,T3=47,T4=18)	T3	2.7594	TCGA-86-8359-01
LUAD(T1=169,T2=276,T3=47,T4=18)	T2	2.8381	TCGA-55-8614-01
LUAD(T1=169,T2=276,T3=47,T4=18)	T2	3.2466	TCGA-55-7574-01
LUAD(T1=169,T2=276,T3=47,T4=18)	T2	3.6961	TCGA-44-5644-01
LUAD(T1=169,T2=276,T3=47,T4=18)	T2	2.8402	TCGA-MP-A4TI-01
LUAD(T1=169,T2=276,T3=47,T4=18)	T2	1.1382	TCGA-95-7948-01
LUAD(T1=169,T2=276,T3=47,T4=18)	T2	1.5854	TCGA-73-4677-01
LUAD(T1=169,T2=276,T3=47,T4=18)	T1	2.909	TCGA-50-5942-01
LUAD(T1=169,T2=276,T3=47,T4=18)	T2	2.2299	TCGA-78-7167-01
LUAD(T1=169,T2=276,T3=47,T4=18)	T2	2.4198	TCGA-78-8662-01
LUAD(T1=169,T2=276,T3=47,T4=18)	T2	2.7205	TCGA-86-8585-01
LUAD(T1=169,T2=276,T3=47,T4=18)	T2	3.3421	TCGA-50-6591-01
LUAD(T1=169,T2=276,T3=47,T4=18)	T2	3.1813	TCGA-MP-A4TK-01
LUAD(T1=169,T2=276,T3=47,T4=18)	T1	4.6554	TCGA-55-7570-01
LUAD(T1=169,T2=276,T3=47,T4=18)	T2	2.8219	TCGA-78-7163-01
LUAD(T1=169,T2=276,T3=47,T4=18)	T2	2.7594	TCGA-05-4417-01
LUAD(T1=169,T2=276,T3=47,T4=18)	T1	1.8683	TCGA-78-8655-01
LUAD(T1=169,T2=276,T3=47,T4=18)	T2	3.4237	TCGA-97-7554-01
LUAD(T1=169,T2=276,T3=47,T4=18)	T2	2.8955	TCGA-49-4505-01
LUAD(T1=169,T2=276,T3=47,T4=18)	T1	2.8622	TCGA-86-8669-01
LUAD(T1=169,T2=276,T3=47,T4=18)	T1	3.6113	TCGA-55-8208-01
LUAD(T1=169,T2=276,T3=47,T4=18)	T2	2.2452	TCGA-75-6206-01
LUAD(T1=169,T2=276,T3=47,T4=18)	T2	4.4067	TCGA-55-6971-01
LUAD(T1=169,T2=276,T3=47,T4=18)	T2	3.9691	TCGA-05-4410-01
LUAD(T1=169,T2=276,T3=47,T4=18)	T2	1.4962	TCGA-55-8207-01
LUAD(T1=169,T2=276,T3=47,T4=18)	T2	1.97672	TCGA-38-4625-01
LUAD(T1=169,T2=276,T3=47,T4=18)	T1	3.9421	TCGA-55-6968-01
LUAD(T1=169,T2=276,T3=47,T4=18)	T1	2.5137	TCGA-L4-A4E5-01
LUAD(T1=169,T2=276,T3=47,T4=18)	T1	2.4518	TCGA-93-7347-01
LUAD(T1=169,T2=276,T3=47,T4=18)	T2	3.5791	TCGA-62-A471-01
LUAD(T1=169,T2=276,T3=47,T4=18)	T2	3.0002	TCGA-97-8177-01
LUAD(T1=169,T2=276,T3=47,T4=18)	T4	2.9655	TCGA-78-7160-01
LUAD(T1=169,T2=276,T3=47,T4=18)	T1	2.0569	TCGA-97-7938-01
LUAD(T1=169,T2=276,T3=47,T4=18)	T2	3.3979	TCGA-64-1677-01
LUAD(T1=169,T2=276,T3=47,T4=18)	T1	2.3077	TCGA-69-8253-01
LUAD(T1=169,T2=276,T3=47,T4=18)	T1	3.6148	TCGA-78-7159-01
LUAD(T1=169,T2=276,T3=47,T4=18)	T2	2.5511	TCGA-97-7937-01
LUAD(T1=169,T2=276,T3=47,T4=18)	T2	3.64474	TCGA-44-2656-01
LUAD(T1=169,T2=276,T3=47,T4=18)	T1	3.2752	TCGA-J2-A4AD-01
LUAD(T1=169,T2=276,T3=47,T4=18)	T2	3.5424	TCGA-97-A4LX-01
LUAD(T1=169,T2=276,T3=47,T4=18)	T2	1.7954	TCGA-62-A46P-01
LUAD(T1=169,T2=276,T3=47,T4=18)	T2	3.402	TCGA-64-1678-01
LUAD(T1=169,T2=276,T3=47,T4=18)	T2	2.4252	TCGA-55-7728-01
LUAD(T1=169,T2=276,T3=47,T4=18)	T2	2.296	TCGA-49-4510-01
LUAD(T1=169,T2=276,T3=47,T4=18)	T2	4.0046	TCGA-55-A493-01
LUAD(T1=169,T2=276,T3=47,T4=18)	T2	1.6187	TCGA-MP-A4TE-01
LUAD(T1=169,T2=276,T3=47,T4=18)	T1	2.3106	TCGA-44-2659-01
LUAD(T1=169,T2=276,T3=47,T4=18)	T3	2.8582	TCGA-75-7030-01
LUAD(T1=169,T2=276,T3=47,T4=18)	T3	1.9822	TCGA-55-7227-01
LUAD(T1=169,T2=276,T3=47,T4=18)	T2	4.3541	TCGA-38-4630-01
LUAD(T1=169,T2=276,T3=47,T4=18)	T2	3.4477	TCGA-55-1592-01
LUAD(T1=169,T2=276,T3=47,T4=18)	T2	3.3105	TCGA-75-5146-01
LUAD(T1=169,T2=276,T3=47,T4=18)	T2	4.2165	TCGA-64-5779-01
LUAD(T1=169,T2=276,T3=47,T4=18)	T3	1.8242	TCGA-67-4679-01
LUAD(T1=169,T2=276,T3=47,T4=18)	T2	3.0637	TCGA-44-7662-01
LUAD(T1=169,T2=276,T3=47,T4=18)	T2	1.9675	TCGA-38-4626-01
LUAD(T1=169,T2=276,T3=47,T4=18)	T2	3.991	TCGA-86-8054-01
LUAD(T1=169,T2=276,T3=47,T4=18)	T2	3.5187	TCGA-55-1596-01
LUAD(T1=169,T2=276,T3=47,T4=18)	T1	4.6183	TCGA-86-6851-01
LUAD(T1=169,T2=276,T3=47,T4=18)	T4	2.7357	TCGA-64-5775-01
LUAD(T1=169,T2=276,T3=47,T4=18)	T1	2.9469	TCGA-64-1676-01
LUAD(T1=169,T2=276,T3=47,T4=18)	T3	3.0995	TCGA-44-7667-01
LUAD(T1=169,T2=276,T3=47,T4=18)	T3	3.242	TCGA-38-4629-01
LUAD(T1=169,T2=276,T3=47,T4=18)	T3	2.8542	TCGA-55-8619-01
LUAD(T1=169,T2=276,T3=47,T4=18)	T1	2.5313	TCGA-86-8281-01
LUAD(T1=169,T2=276,T3=47,T4=18)	T1	2.3077	TCGA-44-6148-01
LUAD(T1=169,T2=276,T3=47,T4=18)	T1	0.8805	TCGA-97-8179-01
LUAD(T1=169,T2=276,T3=47,T4=18)	T2	1.8242	TCGA-78-7153-01
LUAD(T1=169,T2=276,T3=47,T4=18)	T1	5.3313	TCGA-44-7669-01
LUAD(T1=169,T2=276,T3=47,T4=18)	T2	4.0304	TCGA-86-8055-01
LUAD(T1=169,T2=276,T3=47,T4=18)	T2	3.3235	TCGA-95-A4VN-01
LUAD(T1=169,T2=276,T3=47,T4=18)	T3	2.4198	TCGA-49-4494-01
LUAD(T1=169,T2=276,T3=47,T4=18)	T2	2.4144	TCGA-49-6745-01
LUAD(T1=169,T2=276,T3=47,T4=18)	T2	2.3508	TCGA-73-7499-01
LUAD(T1=169,T2=276,T3=47,T4=18)	T4	2.4492	TCGA-78-7158-01
LUAD(T1=169,T2=276,T3=47,T4=18)	T2	0.4125	TCGA-71-6725-01
LUAD(T1=169,T2=276,T3=47,T4=18)	T2	4.1359	TCGA-50-6590-01
LUAD(T1=169,T2=276,T3=47,T4=18)	T1	5.1498	TCGA-55-A4DF-01
LUAD(T1=169,T2=276,T3=47,T4=18)	T2	2.6418	TCGA-86-7954-01
LUAD(T1=169,T2=276,T3=47,T4=18)	T2	3.2343	TCGA-L9-A743-01
LUAD(T1=169,T2=276,T3=47,T4=18)	T1	2.8974	TCGA-55-8206-01
LUAD(T1=169,T2=276,T3=47,T4=18)	T2	3.002	TCGA-86-A4P7-01
LUAD(T1=169,T2=276,T3=47,T4=18)	T1	1.4388	TCGA-95-8039-01
LUAD(T1=169,T2=276,T3=47,T4=18)	T2	3.6312	TCGA-75-6212-01
LUAD(T1=169,T2=276,T3=47,T4=18)	T1	2.7636	TCGA-50-5055-01
LUAD(T1=169,T2=276,T3=47,T4=18)	T2	3.6578	TCGA-78-7150-01
LUAD(T1=169,T2=276,T3=47,T4=18)	T2	3.1377	TCGA-55-6978-01
LUAD(T1=169,T2=276,T3=47,T4=18)	T2	3.9636	TCGA-78-7536-01
LUAD(T1=169,T2=276,T3=47,T4=18)	T1	1.8036	TCGA-64-1681-01
LUAD(T1=169,T2=276,T3=47,T4=18)	T1	1.46	TCGA-97-8552-01
LUAD(T1=169,T2=276,T3=47,T4=18)	T1	2.7487	TCGA-49-AAR0-01
LUAD(T1=169,T2=276,T3=47,T4=18)	T1	3.1145	TCGA-86-8668-01
LUAD(T1=169,T2=276,T3=47,T4=18)	T2	3.8905	TCGA-53-7624-01
LUAD(T1=169,T2=276,T3=47,T4=18)	T1	3.5262	TCGA-44-2661-01
LUAD(T1=169,T2=276,T3=47,T4=18)	T3	1.8996	TCGA-49-4490-01
LUAD(T1=169,T2=276,T3=47,T4=18)	T1	2.4675	TCGA-50-5946-01
LUAD(T1=169,T2=276,T3=47,T4=18)	T1	2.8916	TCGA-MP-A4TH-01
LUAD(T1=169,T2=276,T3=47,T4=18)	T2	2.828	TCGA-91-6829-01
LUAD(T1=169,T2=276,T3=47,T4=18)	T2	1.0151	TCGA-78-7540-01
LUAD(T1=169,T2=276,T3=47,T4=18)	T3	1.7786	TCGA-99-8025-01
LUAD(T1=169,T2=276,T3=47,T4=18)	T2	2.2206	TCGA-44-8120-01
LUAD(T1=169,T2=276,T3=47,T4=18)	T1	1.0007	TCGA-49-4486-01
LUAD(T1=169,T2=276,T3=47,T4=18)	T2	3.2841	TCGA-55-8094-01
LUAD(T1=169,T2=276,T3=47,T4=18)	T1	3.8571	TCGA-49-6743-01
LUAD(T1=169,T2=276,T3=47,T4=18)	T1	2.3508	TCGA-99-AA5R-01
LUAD(T1=169,T2=276,T3=47,T4=18)	T2	2.826	TCGA-MP-A4T7-01
LUAD(T1=169,T2=276,T3=47,T4=18)	T1	2.9224	TCGA-55-8090-01
LUAD(T1=169,T2=276,T3=47,T4=18)	T1	2.2019	TCGA-97-A4M6-01
LUAD(T1=169,T2=276,T3=47,T4=18)	T2	3.2359	TCGA-05-4427-01
LUAD(T1=169,T2=276,T3=47,T4=18)	T2	2.3222	TCGA-55-8514-01
LUAD(T1=169,T2=276,T3=47,T4=18)	T2	2.9637	TCGA-62-8402-01
LUAD(T1=169,T2=276,T3=47,T4=18)	T3	3.7971	TCGA-05-4424-01
LUAD(T1=169,T2=276,T3=47,T4=18)	T2	3.0995	TCGA-38-4632-01
LUAD(T1=169,T2=276,T3=47,T4=18)	T1	2.5188	TCGA-49-6761-01
LUAD(T1=169,T2=276,T3=47,T4=18)	T2	3.8249	TCGA-05-4432-01
LUAD(T1=169,T2=276,T3=47,T4=18)	T1	2.2931	TCGA-49-AAQV-01
LUAD(T1=169,T2=276,T3=47,T4=18)	T2	2.971	TCGA-50-5072-01
LUAD(T1=169,T2=276,T3=47,T4=18)	T2	2.7742	TCGA-50-5045-01
LUAD(T1=169,T2=276,T3=47,T4=18)	T2	1.9034	TCGA-86-8674-01
LUAD(T1=169,T2=276,T3=47,T4=18)	T1	3.1765	TCGA-50-8457-01
LUAD(T1=169,T2=276,T3=47,T4=18)	T1	3.1971	TCGA-95-7947-01
COAD(T1=6,T2=44,T3=196,T4=40)	T3	2.2082	TCGA-F4-6854-01
COAD(T1=6,T2=44,T3=196,T4=40)	T3	2.8158	TCGA-D5-5538-01
COAD(T1=6,T2=44,T3=196,T4=40)	T4	1.5216	TCGA-AA-3511-01
COAD(T1=6,T2=44,T3=196,T4=40)	T3	3.0723	TCGA-QG-A5YX-01
COAD(T1=6,T2=44,T3=196,T4=40)	T3	2.8117	TCGA-G4-6320-01
COAD(T1=6,T2=44,T3=196,T4=40)	T3	1.8957	TCGA-CM-6164-01
COAD(T1=6,T2=44,T3=196,T4=40)	T3	3.2359	TCGA-A6-A567-01
COAD(T1=6,T2=44,T3=196,T4=40)	T3	2.3077	TCGA-DM-A0X9-01
COAD(T1=6,T2=44,T3=196,T4=40)	T3	4.5844	TCGA-AY-A69D-01
COAD(T1=6,T2=44,T3=196,T4=40)	T3	1.4652	TCGA-AY-A8YK-01
COAD(T1=6,T2=44,T3=196,T4=40)	T3	2.7073	TCGA-5M-AAT4-01
COAD(T1=6,T2=44,T3=196,T4=40)	T3	2.0673	TCGA-CM-6167-01
COAD(T1=6,T2=44,T3=196,T4=40)	T3	3.6393	TCGA-CM-6168-01
COAD(T1=6,T2=44,T3=196,T4=40)	T3	2.971	TCGA-AA-3697-01
COAD(T1=6,T2=44,T3=196,T4=40)	T3	3.8501	TCGA-AZ-4615-01
COAD(T1=6,T2=44,T3=196,T4=40)	T3	2.4779	TCGA-AZ-6598-01
COAD(T1=6,T2=44,T3=196,T4=40)	T2	3.8013	TCGA-A6-6653-01
COAD(T1=6,T2=44,T3=196,T4=40)	T3	2.6255	TCGA-NH-A50V-01
COAD(T1=6,T2=44,T3=196,T4=40)	T4	3.2143	TCGA-AD-6899-01
COAD(T1=6,T2=44,T3=196,T4=40)	T3	2.5238	TCGA-G4-6311-01
COAD(T1=6,T2=44,T3=196,T4=40)	T4	2.183	TCGA-NH-A6GC-01
COAD(T1=6,T2=44,T3=196,T4=40)	T3	1.9968	TCGA-F4-6570-01
COAD(T1=6,T2=44,T3=196,T4=40)	T3	2.2175	TCGA-G4-6627-01
COAD(T1=6,T2=44,T3=196,T4=40)	T3	1.8996	TCGA-CM-6679-01
COAD(T1=6,T2=44,T3=196,T4=40)	T3	3.0876	TCGA-A6-4105-01
COAD(T1=6,T2=44,T3=196,T4=40)	T3	3.186	TCGA-D5-6924-01
COAD(T1=6,T2=44,T3=196,T4=40)	T4	3.0127	TCGA-AD-6965-01
COAD(T1=6,T2=44,T3=196,T4=40)	T4	4.5015	TCGA-D5-6931-01
COAD(T1=6,T2=44,T3=196,T4=40)	T2	2.18725	TCGA-A6-5656-01
COAD(T1=6,T2=44,T3=196,T4=40)	T3	2.4252	TCGA-DM-A1DA-01
COAD(T1=6,T2=44,T3=196,T4=40)	T4	2.9984	TCGA-F4-6461-01
COAD(T1=6,T2=44,T3=196,T4=40)	T3	2.4359	TCGA-F4-6703-01
COAD(T1=6,T2=44,T3=196,T4=40)	T3	2.5238	TCGA-AA-3492-01
COAD(T1=6,T2=44,T3=196,T4=40)	T3	3.417	TCGA-G4-6293-01
COAD(T1=6,T2=44,T3=196,T4=40)	T3	2.6873	TCGA-AA-3496-01
COAD(T1=6,T2=44,T3=196,T4=40)	T3	2.6805	TCGA-G4-6625-01
COAD(T1=6,T2=44,T3=196,T4=40)	T3	1.7954	TCGA-DM-A28E-01
COAD(T1=6,T2=44,T3=196,T4=40)	T3	3.0637	TCGA-CK-6747-01
COAD(T1=6,T2=44,T3=196,T4=40)	T3	2.8462	TCGA-CA-5255-01
COAD(T1=6,T2=44,T3=196,T4=40)	T4	3.2722	TCGA-CK-4947-01
COAD(T1=6,T2=44,T3=196,T4=40)	T3	2.9375	TCGA-AD-6888-01
COAD(T1=6,T2=44,T3=196,T4=40)	T3	2.0183	TCGA-F4-6809-01
COAD(T1=6,T2=44,T3=196,T4=40)	T3	2.9544	TCGA-CK-5914-01
COAD(T1=6,T2=44,T3=196,T4=40)	T3	2.7951	TCGA-D5-6532-01
COAD(T1=6,T2=44,T3=196,T4=40)	T2	2.0395	TCGA-3L-AA1B-01
COAD(T1=6,T2=44,T3=196,T4=40)	T3	2.7826	TCGA-G4-6588-01
COAD(T1=6,T2=44,T3=196,T4=40)	T2	2.3953	TCGA-A6-6138-01
COAD(T1=6,T2=44,T3=196,T4=40)	T1	2.685	TCGA-F4-6808-01
COAD(T1=6,T2=44,T3=196,T4=40)	T3	1.7828	TCGA-G4-6317-01
COAD(T1=6,T2=44,T3=196,T4=40)	T4	3.6289	TCGA-CK-4952-01
COAD(T1=6,T2=44,T3=196,T4=40)	T3	2.2813	TCGA-G4-6309-01
COAD(T1=6,T2=44,T3=196,T4=40)	T4	2.296	TCGA-CM-5868-01
COAD(T1=6,T2=44,T3=196,T4=40)	T4	2.8661	TCGA-AD-6964-01
COAD(T1=6,T2=44,T3=196,T4=40)	T3	3.6589	TCGA-G4-6295-01
COAD(T1=6,T2=44,T3=196,T4=40)	T3	3.7646	TCGA-NH-A50T-01
COAD(T1=6,T2=44,T3=196,T4=40)	T3	1.0222	TCGA-D5-5539-01
COAD(T1=6,T2=44,T3=196,T4=40)	T3	3.9838	TCGA-AZ-4315-01
COAD(T1=6,T2=44,T3=196,T4=40)	T2	2.694	TCGA-AA-3506-01
COAD(T1=6,T2=44,T3=196,T4=40)	T3	2.3871	TCGA-G4-6314-01
COAD(T1=6,T2=44,T3=196,T4=40)	T2	3.5149	TCGA-AU-6004-01
COAD(T1=6,T2=44,T3=196,T4=40)	T3	4.0331	TCGA-AY-6386-01
COAD(T1=6,T2=44,T3=196,T4=40)	T3	3.22821	TCGA-A6-5661-01
COAD(T1=6,T2=44,T3=196,T4=40)	T3	2.2019	TCGA-CA-5797-01
COAD(T1=6,T2=44,T3=196,T4=40)	T3	1.884	TCGA-A6-5662-01
COAD(T1=6,T2=44,T3=196,T4=40)	T3	3.4358	TCGA-AA-3489-01
COAD(T1=6,T2=44,T3=196,T4=40)	T3	1.0151	TCGA-DM-A1D8-01
COAD(T1=6,T2=44,T3=196,T4=40)	T2	1.3846	TCGA-AZ-6599-01
COAD(T1=6,T2=44,T3=196,T4=40)	T3	3.0411	TCGA-G4-6299-01
COAD(T1=6,T2=44,T3=196,T4=40)	T2	2.6161	TCGA-AD-5900-01
COAD(T1=6,T2=44,T3=196,T4=40)	T4	3.2766	TCGA-A6-5666-01
COAD(T1=6,T2=44,T3=196,T4=40)	T3	1.787	TCGA-DM-A1D7-01
COAD(T1=6,T2=44,T3=196,T4=40)	T2	2.1988	TCGA-AA-A02Y-01
COAD(T1=6,T2=44,T3=196,T4=40)	T2	2.3164	TCGA-CM-6676-01
COAD(T1=6,T2=44,T3=196,T4=40)	T3	2.3926	TCGA-G4-6626-01
COAD(T1=6,T2=44,T3=196,T4=40)	T3	2.3394	TCGA-AA-3660-01
COAD(T1=6,T2=44,T3=196,T4=40)	T3	2.496	TCGA-NH-A8F7-01
COAD(T1=6,T2=44,T3=196,T4=40)	T3	1.949	TCGA-AA-3712-01
COAD(T1=6,T2=44,T3=196,T4=40)	T3	2.4063	TCGA-CM-4743-01
COAD(T1=6,T2=44,T3=196,T4=40)	T3	2.496	TCGA-G4-6315-01
COAD(T1=6,T2=44,T3=196,T4=40)	T4	1.5854	TCGA-CM-4747-01
COAD(T1=6,T2=44,T3=196,T4=40)	T4	1.6558	TCGA-AZ-6606-01
COAD(T1=6,T2=44,T3=196,T4=40)	T3	2.5828	TCGA-DM-A285-01
COAD(T1=6,T2=44,T3=196,T4=40)	T3	2.3251	TCGA-A6-6142-01
COAD(T1=6,T2=44,T3=196,T4=40)	T2	2.6647	TCGA-CM-6171-01
COAD(T1=6,T2=44,T3=196,T4=40)	T3	1.6558	TCGA-A6-2675-01
COAD(T1=6,T2=44,T3=196,T4=40)	T4	1.5216	TCGA-G4-6298-01
COAD(T1=6,T2=44,T3=196,T4=40)	T1	2.1013	TCGA-CM-6163-01
COAD(T1=6,T2=44,T3=196,T4=40)	T3	2.69767	TCGA-A6-6650-01
COAD(T1=6,T2=44,T3=196,T4=40)	T4	1.8722	TCGA-AM-5820-01
COAD(T1=6,T2=44,T3=196,T4=40)	T3	1.8119	TCGA-A6-6654-01
COAD(T1=6,T2=44,T3=196,T4=40)	T2	3.4384	TCGA-CK-5912-01
COAD(T1=6,T2=44,T3=196,T4=40)	T3	1.2394	TCGA-CM-5349-01
COAD(T1=6,T2=44,T3=196,T4=40)	T3	2.8858	TCGA-DM-A28A-01
COAD(T1=6,T2=44,T3=196,T4=40)	T3	2.5087	TCGA-WS-AB45-01
COAD(T1=6,T2=44,T3=196,T4=40)	T3	2.4117	TCGA-CM-6677-01
COAD(T1=6,T2=44,T3=196,T4=40)	T2	2.8522	TCGA-AD-6548-01
COAD(T1=6,T2=44,T3=196,T4=40)	T3	2.5288	TCGA-AA-3509-01
COAD(T1=6,T2=44,T3=196,T4=40)	T4	2.96	TCGA-D5-6926-01
COAD(T1=6,T2=44,T3=196,T4=40)	T3	2.2783	TCGA-AZ-4616-01
COAD(T1=6,T2=44,T3=196,T4=40)	T4	2.0844	TCGA-AA-A02K-01
COAD(T1=6,T2=44,T3=196,T4=40)	T2	3.3061	TCGA-D5-6898-01
COAD(T1=6,T2=44,T3=196,T4=40)	T3	1.816	TCGA-A6-2685-01
COAD(T1=6,T2=44,T3=196,T4=40)	T3	0.3231	TCGA-DM-A1HA-01
COAD(T1=6,T2=44,T3=196,T4=40)	T3	4.9723	TCGA-DM-A280-01
COAD(T1=6,T2=44,T3=196,T4=40)	T3	3.5621	TCGA-AA-3713-01
COAD(T1=6,T2=44,T3=196,T4=40)	T2	2.4035	TCGA-AA-3502-01
COAD(T1=6,T2=44,T3=196,T4=40)	T3	3.6405	TCGA-CK-5913-01
COAD(T1=6,T2=44,T3=196,T4=40)	T4	1.4335	TCGA-4N-A93T-01
COAD(T1=6,T2=44,T3=196,T4=40)	T3	1.2636	TCGA-F4-6855-01
COAD(T1=6,T2=44,T3=196,T4=40)	T4	2.5163	TCGA-QG-A5YV-01
COAD(T1=6,T2=44,T3=196,T4=40)	T2	2.108	TCGA-CM-6166-01
COAD(T1=6,T2=44,T3=196,T4=40)	T2	1.595	TCGA-G4-6321-01
COAD(T1=6,T2=44,T3=196,T4=40)	T3	3.3435	TCGA-D5-6539-01
COAD(T1=6,T2=44,T3=196,T4=40)	T3	1.6374	TCGA-CM-5344-01
COAD(T1=6,T2=44,T3=196,T4=40)	T3	3.42167	TCGA-A6-2674-01
COAD(T1=6,T2=44,T3=196,T4=40)	T3	1.4441	TCGA-D5-6536-01
COAD(T1=6,T2=44,T3=196,T4=40)	T3	3.0688	TCGA-A6-6140-01
COAD(T1=6,T2=44,T3=196,T4=40)	T4	3.6125	TCGA-A6-A566-01
COAD(T1=6,T2=44,T3=196,T4=40)	T3	3.0671	TCGA-A6-6141-01
COAD(T1=6,T2=44,T3=196,T4=40)	T3	3.4765	TCGA-D5-5541-01
COAD(T1=6,T2=44,T3=196,T4=40)	T3	3.1261	TCGA-AM-5821-01
COAD(T1=6,T2=44,T3=196,T4=40)	T3	1.5563	TCGA-AD-6901-01
COAD(T1=6,T2=44,T3=196,T4=40)	T2	3.9571	TCGA-CM-6161-01
COAD(T1=6,T2=44,T3=196,T4=40)	T3	1.1833	TCGA-CK-6748-01
COAD(T1=6,T2=44,T3=196,T4=40)	T2	3.4556	TCGA-D5-6540-01
COAD(T1=6,T2=44,T3=196,T4=40)	T3	2.5487	TCGA-AZ-4684-01
COAD(T1=6,T2=44,T3=196,T4=40)	T4	2.8482	TCGA-5M-AAT6-01
COAD(T1=6,T2=44,T3=196,T4=40)	T3	2.2175	TCGA-G4-6302-01
COAD(T1=6,T2=44,T3=196,T4=40)	T3	1.9452	TCGA-G4-6310-01
COAD(T1=6,T2=44,T3=196,T4=40)	T4	1.0847	TCGA-NH-A6GA-01
COAD(T1=6,T2=44,T3=196,T4=40)	T3	2.2051	TCGA-AA-3655-01
COAD(T1=6,T2=44,T3=196,T4=40)	T3	2.6738	TCGA-A6-6652-01
COAD(T1=6,T2=44,T3=196,T4=40)	T3	1.787	TCGA-CM-5863-01
COAD(T1=6,T2=44,T3=196,T4=40)	T4	1.5165	TCGA-CM-6678-01
COAD(T1=6,T2=44,T3=196,T4=40)	T3	3.2236	TCGA-D5-6529-01
COAD(T1=6,T2=44,T3=196,T4=40)	T3	3.027	TCGA-T9-A92H-01
COAD(T1=6,T2=44,T3=196,T4=40)	T3	1.9895	TCGA-A6-5657-01
COAD(T1=6,T2=44,T3=196,T4=40)	T3	1.8683	TCGA-D5-6930-01
COAD(T1=6,T2=44,T3=196,T4=40)	T2	2.5313	TCGA-QL-A97D-01
COAD(T1=6,T2=44,T3=196,T4=40)	T2	3.6066	TCGA-D5-7000-01
COAD(T1=6,T2=44,T3=196,T4=40)	T3	2.3077	TCGA-D5-5537-01
COAD(T1=6,T2=44,T3=196,T4=40)	T3	1.5563	TCGA-CM-5860-01
COAD(T1=6,T2=44,T3=196,T4=40)	T3	2.1894	TCGA-AA-A01P-01
COAD(T1=6,T2=44,T3=196,T4=40)	T3	3.5086	TCGA-CK-4950-01
COAD(T1=6,T2=44,T3=196,T4=40)	T4	2.8502	TCGA-SS-A7HO-01
COAD(T1=6,T2=44,T3=196,T4=40)	T3	3.4384	TCGA-D5-6537-01
COAD(T1=6,T2=44,T3=196,T4=40)	T3	2.4144	TCGA-CA-5254-01
COAD(T1=6,T2=44,T3=196,T4=40)	T2	1.5366	TCGA-AD-A5EK-01
COAD(T1=6,T2=44,T3=196,T4=40)	T4	2.7379	TCGA-CK-6746-01
COAD(T1=6,T2=44,T3=196,T4=40)	T3	2.0218	TCGA-CA-6718-01
COAD(T1=6,T2=44,T3=196,T4=40)	T3	2.167	TCGA-AY-5543-01
COAD(T1=6,T2=44,T3=196,T4=40)	T3	2.2051	TCGA-F4-6807-01
COAD(T1=6,T2=44,T3=196,T4=40)	T2	3.5473	TCGA-CK-5915-01
COAD(T1=6,T2=44,T3=196,T4=40)	T3	2.19724	TCGA-A6-3810-01
COAD(T1=6,T2=44,T3=196,T4=40)	T4	3.40932	TCGA-A6-6781-01
COAD(T1=6,T2=44,T3=196,T4=40)	T4	2.3508	TCGA-NH-A50U-01
COAD(T1=6,T2=44,T3=196,T4=40)	T3	1.9415	TCGA-AU-3779-01
COAD(T1=6,T2=44,T3=196,T4=40)	T3	2.6114	TCGA-DM-A1D4-01
COAD(T1=6,T2=44,T3=196,T4=40)	T4	2.6602	TCGA-G4-6304-01
COAD(T1=6,T2=44,T3=196,T4=40)	T3	3.8521	TCGA-CA-6717-01
COAD(T1=6,T2=44,T3=196,T4=40)	T3	1.0915	TCGA-DM-A1D0-01
COAD(T1=6,T2=44,T3=196,T4=40)	T3	2.7336	TCGA-CM-6675-01
COAD(T1=6,T2=44,T3=196,T4=40)	T1	2.3106	TCGA-AZ-4313-01
COAD(T1=6,T2=44,T3=196,T4=40)	T3	1.5902	TCGA-G4-6307-01
COAD(T1=6,T2=44,T3=196,T4=40)	T3	2.4908	TCGA-AZ-5403-01
COAD(T1=6,T2=44,T3=196,T4=40)	T3	2.8402	TCGA-CM-5861-01
COAD(T1=6,T2=44,T3=196,T4=40)	T3	2.5437	TCGA-CA-5796-01
COAD(T1=6,T2=44,T3=196,T4=40)	T4	2.971	TCGA-AZ-4323-01
COAD(T1=6,T2=44,T3=196,T4=40)	T3	3.3032	TCGA-D5-6928-01
COAD(T1=6,T2=44,T3=196,T4=40)	T3	3.1604	TCGA-AA-3685-01
COAD(T1=6,T2=44,T3=196,T4=40)	T4	3.4116	TCGA-A6-5664-01
COAD(T1=6,T2=44,T3=196,T4=40)	T1	2.2901	TCGA-AZ-5407-01
COAD(T1=6,T2=44,T3=196,T4=40)	T3	3.6277	TCGA-AY-6196-01
COAD(T1=6,T2=44,T3=196,T4=40)	T3	3.7072	TCGA-D5-6920-01
COAD(T1=6,T2=44,T3=196,T4=40)	T3	2.6019	TCGA-G4-6297-01
COAD(T1=6,T2=44,T3=196,T4=40)	T3	2.8199	TCGA-A6-2686-01
COAD(T1=6,T2=44,T3=196,T4=40)	T3	2.0604	TCGA-DM-A28F-01
COAD(T1=6,T2=44,T3=196,T4=40)	T3	2.3479	TCGA-CA-5256-01
COAD(T1=6,T2=44,T3=196,T4=40)	T4	3.6486	TCGA-A6-2682-01
COAD(T1=6,T2=44,T3=196,T4=40)	T2	3.2526	TCGA-AZ-6608-01
COAD(T1=6,T2=44,T3=196,T4=40)	T2	3.4061	TCGA-G4-6306-01
COAD(T1=6,T2=44,T3=196,T4=40)	T3	3.3076	TCGA-D5-6922-01
COAD(T1=6,T2=44,T3=196,T4=40)	T1	4.0001	TCGA-CK-5916-01
COAD(T1=6,T2=44,T3=196,T4=40)	T3	3.7006	TCGA-DM-A288-01
COAD(T1=6,T2=44,T3=196,T4=40)	T3	4.2706	TCGA-DM-A1HB-01
COAD(T1=6,T2=44,T3=196,T4=40)	T2	2.2663	TCGA-CM-6170-01
COAD(T1=6,T2=44,T3=196,T4=40)	T3	2.4117	TCGA-CK-4948-01
COAD(T1=6,T2=44,T3=196,T4=40)	T4	2.4701	TCGA-AA-3662-01
COAD(T1=6,T2=44,T3=196,T4=40)	T3	2.909	TCGA-CM-6165-01
COAD(T1=6,T2=44,T3=196,T4=40)	T2	3.2096	TCGA-F4-6856-01
COAD(T1=6,T2=44,T3=196,T4=40)	T2	2.7465	TCGA-F4-6569-01
COAD(T1=6,T2=44,T3=196,T4=40)	T3	2.9469	TCGA-D5-6535-01
COAD(T1=6,T2=44,T3=196,T4=40)	T2	3.5754	TCGA-AA-3526-01
COAD(T1=6,T2=44,T3=196,T4=40)	T3	1.7446	TCGA-AD-6895-01
COAD(T1=6,T2=44,T3=196,T4=40)	T4	2.1247	TCGA-NH-A8F8-01
COAD(T1=6,T2=44,T3=196,T4=40)	T3	2.9507	TCGA-D5-6929-01
COAD(T1=6,T2=44,T3=196,T4=40)	T3	2.4117	TCGA-A6-5667-01
COAD(T1=6,T2=44,T3=196,T4=40)	T3	3.0092	TCGA-CM-6169-01
COAD(T1=6,T2=44,T3=196,T4=40)	T3	2.9507	TCGA-CM-6680-01
COAD(T1=6,T2=44,T3=196,T4=40)	T3	2.8542	TCGA-AA-3663-01
COAD(T1=6,T2=44,T3=196,T4=40)	T3	3.506	TCGA-A6-6648-01
COAD(T1=6,T2=44,T3=196,T4=40)	T3	2.5707	TCGA-RU-A8FL-01
COAD(T1=6,T2=44,T3=196,T4=40)	T3	2.5996	TCGA-CA-6719-01
COAD(T1=6,T2=44,T3=196,T4=40)	T3	2.727	TCGA-A6-6649-01
COAD(T1=6,T2=44,T3=196,T4=40)	T3	3.1327	TCGA-NH-A6GB-01
COAD(T1=6,T2=44,T3=196,T4=40)	T4	1.4335	TCGA-AZ-4614-01
COAD(T1=6,T2=44,T3=196,T4=40)	T4	3.53868	TCGA-A6-3809-01
COAD(T1=6,T2=44,T3=196,T4=40)	T2	1.8323	TCGA-CM-5864-01
COAD(T1=6,T2=44,T3=196,T4=40)	T3	3.3563	TCGA-D5-6927-01
COAD(T1=6,T2=44,T3=196,T4=40)	T3	3.0995	TCGA-QG-A5YW-01
COAD(T1=6,T2=44,T3=196,T4=40)	T2	3.1426	TCGA-AA-A01X-01
COAD(T1=6,T2=44,T3=196,T4=40)	T3	2.3193	TCGA-D5-6538-01
COAD(T1=6,T2=44,T3=196,T4=40)	T3	2.2019	TCGA-CM-6172-01
COAD(T1=6,T2=44,T3=196,T4=40)	T4	3.2557	TCGA-D5-6533-01
COAD(T1=6,T2=44,T3=196,T4=40)	T3	1.8643	TCGA-DM-A28H-01
COAD(T1=6,T2=44,T3=196,T4=40)	T3	2.2144	TCGA-F4-6460-01
COAD(T1=6,T2=44,T3=196,T4=40)	T3	2.9544	TCGA-D5-5540-01
COAD(T1=6,T2=44,T3=196,T4=40)	T3	3.65486	TCGA-A6-2672-01
COAD(T1=6,T2=44,T3=196,T4=40)	T3	2.6918	TCGA-F4-6463-01
COAD(T1=6,T2=44,T3=196,T4=40)	T4	2.7993	TCGA-AZ-6600-01
COAD(T1=6,T2=44,T3=196,T4=40)	T2	2.4934	TCGA-D5-6530-01
COAD(T1=6,T2=44,T3=196,T4=40)	T3	2.3843	TCGA-G4-6303-01
COAD(T1=6,T2=44,T3=196,T4=40)	T2	2.9488	TCGA-D5-6923-01
COAD(T1=6,T2=44,T3=196,T4=40)	T3	2.4035	TCGA-AZ-4682-01
COAD(T1=6,T2=44,T3=196,T4=40)	T3	3.242	TCGA-G4-6586-01
COAD(T1=6,T2=44,T3=196,T4=40)	T1	2.2813	TCGA-AD-6890-01
COAD(T1=6,T2=44,T3=196,T4=40)	T3	2.4597	TCGA-AD-6889-01
COAD(T1=6,T2=44,T3=196,T4=40)	T3	2.8582	TCGA-DM-A28K-01
COAD(T1=6,T2=44,T3=196,T4=40)	T2	3.3478	TCGA-QG-A5Z2-01
COAD(T1=6,T2=44,T3=196,T4=40)	T3	1.412	TCGA-G4-6294-01
COAD(T1=6,T2=44,T3=196,T4=40)	T3	2.2901	TCGA-QG-A5Z1-01
COAD(T1=6,T2=44,T3=196,T4=40)	T2	3.2018	TCGA-G4-6628-01
COAD(T1=6,T2=44,T3=196,T4=40)	T3	1.9188	TCGA-D5-6534-01
COAD(T1=6,T2=44,T3=196,T4=40)	T3	2.108	TCGA-DM-A1DB-01
COAD(T1=6,T2=44,T3=196,T4=40)	T2	1.98586	TCGA-A6-5659-01
COAD(T1=6,T2=44,T3=196,T4=40)	T3	2.6348	TCGA-A6-5660-01
COAD(T1=6,T2=44,T3=196,T4=40)	T3	1.9302	TCGA-CM-5862-01
COAD(T1=6,T2=44,T3=196,T4=40)	T3	2.6043	TCGA-F4-6805-01
COAD(T1=6,T2=44,T3=196,T4=40)	T3	2.0638	TCGA-CK-4951-01
COAD(T1=6,T2=44,T3=196,T4=40)	T3	2.8462	TCGA-F4-6704-01
COAD(T1=6,T2=44,T3=196,T4=40)	T2	2.9013	TCGA-CK-6751-01
COAD(T1=6,T2=44,T3=196,T4=40)	T3	3.716	TCGA-AD-A5EJ-01
COAD(T1=6,T2=44,T3=196,T4=40)	T3	2.824	TCGA-CA-6716-01
COAD(T1=6,T2=44,T3=196,T4=40)	T3	2.1013	TCGA-AA-A01Z-01
COAD(T1=6,T2=44,T3=196,T4=40)	T2	1.7009	TCGA-F4-6806-01
COAD(T1=6,T2=44,T3=196,T4=40)	T3	2.9839	TCGA-D5-6531-01
COAD(T1=6,T2=44,T3=196,T4=40)	T3	1.7141	TCGA-DM-A1D9-01
COAD(T1=6,T2=44,T3=196,T4=40)	T3	3.0217	TCGA-DM-A0XF-01
COAD(T1=6,T2=44,T3=196,T4=40)	T2	1.884	TCGA-AZ-6603-01
COAD(T1=6,T2=44,T3=196,T4=40)	T3	2.2603	TCGA-A6-A5ZU-01
COAD(T1=6,T2=44,T3=196,T4=40)	T3	2.6019	TCGA-NH-A5IV-01
COAD(T1=6,T2=44,T3=196,T4=40)	T3	1.9188	TCGA-A6-6651-01
COAD(T1=6,T2=44,T3=196,T4=40)	T3	3.6254	TCGA-CA-6715-01
COAD(T1=6,T2=44,T3=196,T4=40)	T3	2.6783	TCGA-CM-6674-01
COAD(T1=6,T2=44,T3=196,T4=40)	T3	1.8918	TCGA-D5-6932-01
COAD(T1=6,T2=44,T3=196,T4=40)	T3	2.8838	TCGA-A6-6137-01
COAD(T1=6,T2=44,T3=196,T4=40)	T3	2.4985	TCGA-DM-A28M-01
COAD(T1=6,T2=44,T3=196,T4=40)	T3	3.449	TCGA-F4-6459-01
COAD(T1=6,T2=44,T3=196,T4=40)	T2	2.49764	TCGA-A6-2684-01
COAD(T1=6,T2=44,T3=196,T4=40)	T3	3.94213	TCGA-A6-6780-01
COAD(T1=6,T2=44,T3=196,T4=40)	T4	2.4727	TCGA-AZ-6607-01
COAD(T1=6,T2=44,T3=196,T4=40)	T3	3.0376	TCGA-G4-6322-01
COAD(T1=6,T2=44,T3=196,T4=40)	T3	2.982	TCGA-A6-A565-01
COAD(T1=6,T2=44,T3=196,T4=40)	T3	2.236	TCGA-A6-A56B-01
COAD(T1=6,T2=44,T3=196,T4=40)	T2	2.7951	TCGA-AY-A54L-01
COAD(T1=6,T2=44,T3=196,T4=40)	T2	3.2856	TCGA-AA-3495-01
COAD(T1=6,T2=44,T3=196,T4=40)	T3	3.52868	TCGA-A6-5665-01
COAD(T1=6,T2=44,T3=196,T4=40)	T3	1.44147	TCGA-A6-2677-01
COAD(T1=6,T2=44,T3=196,T4=40)	T3	3.4971	TCGA-CM-6162-01
COAD(T1=6,T2=44,T3=196,T4=40)	T3	2.4597	TCGA-AD-6963-01
COAD(T1=6,T2=44,T3=196,T4=40)	T3	3.5766	TCGA-AY-6197-01
COAD(T1=6,T2=44,T3=196,T4=40)	T3	2.2901	TCGA-D5-6541-01
COAD(T1=6,T2=44,T3=196,T4=40)	T3	1.9415	TCGA-CM-5348-01
COAD(T1=6,T2=44,T3=196,T4=40)	T3	2.2113	TCGA-4T-AA8H-01
COAD(T1=6,T2=44,T3=196,T4=40)	T3	2.0946	TCGA-DM-A28G-01
COAD(T1=6,T2=44,T3=196,T4=40)	T3	2.1606	TCGA-5M-AATE-01
COAD(T1=6,T2=44,T3=196,T4=40)	T3	2.1345	TCGA-DM-A28C-01
COAD(T1=6,T2=44,T3=196,T4=40)	T3	2.0289	TCGA-DM-A0XD-01
COAD(T1=6,T2=44,T3=196,T4=40)	T3	0.8408	TCGA-DM-A282-01
COAD(T1=6,T2=44,T3=196,T4=40)	T2	1.674	TCGA-CM-4744-01
COAD(T1=6,T2=44,T3=196,T4=40)	T4	2.5536	TCGA-AZ-6605-01
COAD(T1=6,T2=44,T3=196,T4=40)	T3	2.7357	TCGA-AZ-6601-01
COAD(T1=6,T2=44,T3=196,T4=40)	T2	1.8524	TCGA-AY-A71X-01
COAD(T1=6,T2=44,T3=196,T4=40)	T3	3.2572	TCGA-AA-3675-01
COAD(T1=6,T2=44,T3=196,T4=40)	T4	1.787	TCGA-A6-6782-01
COAD(T1=6,T2=44,T3=196,T4=40)	T3	2.6464	TCGA-CM-4751-01
COADREAD(T1=10,T2=57,T3=259,T4=50)	T3	2.2082	TCGA-F4-6854-01
COADREAD(T1=10,T2=57,T3=259,T4=50)	T3	2.8158	TCGA-D5-5538-01
COADREAD(T1=10,T2=57,T3=259,T4=50)	T4	1.5216	TCGA-AA-3511-01
COADREAD(T1=10,T2=57,T3=259,T4=50)	T3	2.2813	TCGA-EI-6512-01
COADREAD(T1=10,T2=57,T3=259,T4=50)	T3	3.0723	TCGA-QG-A5YX-01
COADREAD(T1=10,T2=57,T3=259,T4=50)	T3	2.8117	TCGA-G4-6320-01
COADREAD(T1=10,T2=57,T3=259,T4=50)	T3	1.8957	TCGA-CM-6164-01
COADREAD(T1=10,T2=57,T3=259,T4=50)	T3	3.2359	TCGA-A6-A567-01
COADREAD(T1=10,T2=57,T3=259,T4=50)	T4	1.7403	TCGA-F5-6863-01
COADREAD(T1=10,T2=57,T3=259,T4=50)	T3	2.3077	TCGA-DM-A0X9-01
COADREAD(T1=10,T2=57,T3=259,T4=50)	T3	4.5844	TCGA-AY-A69D-01
COADREAD(T1=10,T2=57,T3=259,T4=50)	T3	1.4652	TCGA-AY-A8YK-01
COADREAD(T1=10,T2=57,T3=259,T4=50)	T3	2.7073	TCGA-5M-AAT4-01
COADREAD(T1=10,T2=57,T3=259,T4=50)	T3	2.0673	TCGA-CM-6167-01
COADREAD(T1=10,T2=57,T3=259,T4=50)	T1	2.5388	TCGA-DC-5337-01
COADREAD(T1=10,T2=57,T3=259,T4=50)	T3	3.6393	TCGA-CM-6168-01
COADREAD(T1=10,T2=57,T3=259,T4=50)	T3	2.971	TCGA-AA-3697-01
COADREAD(T1=10,T2=57,T3=259,T4=50)	T3	3.8501	TCGA-AZ-4615-01
COADREAD(T1=10,T2=57,T3=259,T4=50)	T3	2.4779	TCGA-AZ-6598-01
COADREAD(T1=10,T2=57,T3=259,T4=50)	T2	3.8013	TCGA-A6-6653-01
COADREAD(T1=10,T2=57,T3=259,T4=50)	T3	2.6255	TCGA-NH-A50V-01
COADREAD(T1=10,T2=57,T3=259,T4=50)	T4	3.2143	TCGA-AD-6899-01
COADREAD(T1=10,T2=57,T3=259,T4=50)	T3	2.081	TCGA-DC-6682-01
COADREAD(T1=10,T2=57,T3=259,T4=50)	T3	2.5238	TCGA-G4-6311-01
COADREAD(T1=10,T2=57,T3=259,T4=50)	T3	2.4831	TCGA-CI-6619-01
COADREAD(T1=10,T2=57,T3=259,T4=50)	T3	2.6019	TCGA-AF-3911-01
COADREAD(T1=10,T2=57,T3=259,T4=50)	T4	1.9601	TCGA-CI-6622-01
COADREAD(T1=10,T2=57,T3=259,T4=50)	T4	2.183	TCGA-NH-A6GC-01
COADREAD(T1=10,T2=57,T3=259,T4=50)	T3	1.9968	TCGA-F4-6570-01
COADREAD(T1=10,T2=57,T3=259,T4=50)	T3	2.2175	TCGA-G4-6627-01
COADREAD(T1=10,T2=57,T3=259,T4=50)	T3	1.8996	TCGA-CM-6679-01
COADREAD(T1=10,T2=57,T3=259,T4=50)	T2	2.7117	TCGA-DC-6157-01
COADREAD(T1=10,T2=57,T3=259,T4=50)	T3	3.0876	TCGA-A6-4105-01
COADREAD(T1=10,T2=57,T3=259,T4=50)	T2	2.8055	TCGA-DC-6158-01
COADREAD(T1=10,T2=57,T3=259,T4=50)	T3	3.186	TCGA-D5-6924-01
COADREAD(T1=10,T2=57,T3=259,T4=50)	T4	3.0127	TCGA-AD-6965-01
COADREAD(T1=10,T2=57,T3=259,T4=50)	T4	4.5015	TCGA-D5-6931-01
COADREAD(T1=10,T2=57,T3=259,T4=50)	T2	2.18725	TCGA-A6-5656-01
COADREAD(T1=10,T2=57,T3=259,T4=50)	T3	2.9984	TCGA-EI-6884-01
COADREAD(T1=10,T2=57,T3=259,T4=50)	T3	2.4252	TCGA-DM-A1DA-01
COADREAD(T1=10,T2=57,T3=259,T4=50)	T4	2.9984	TCGA-F4-6461-01
COADREAD(T1=10,T2=57,T3=259,T4=50)	T3	2.4359	TCGA-F4-6703-01
COADREAD(T1=10,T2=57,T3=259,T4=50)	T3	2.5238	TCGA-AA-3492-01
COADREAD(T1=10,T2=57,T3=259,T4=50)	T3	3.417	TCGA-G4-6293-01
COADREAD(T1=10,T2=57,T3=259,T4=50)	T3	2.6873	TCGA-AA-3496-01
COADREAD(T1=10,T2=57,T3=259,T4=50)	T3	2.6805	TCGA-G4-6625-01
COADREAD(T1=10,T2=57,T3=259,T4=50)	T3	1.7954	TCGA-DM-A28E-01
COADREAD(T1=10,T2=57,T3=259,T4=50)	T3	3.0637	TCGA-CK-6747-01
COADREAD(T1=10,T2=57,T3=259,T4=50)	T3	2.1013	TCGA-F5-6702-01
COADREAD(T1=10,T2=57,T3=259,T4=50)	T3	2.8462	TCGA-CA-5255-01
COADREAD(T1=10,T2=57,T3=259,T4=50)	T4	3.2722	TCGA-CK-4947-01
COADREAD(T1=10,T2=57,T3=259,T4=50)	T3	2.7029	TCGA-G5-6233-01
COADREAD(T1=10,T2=57,T3=259,T4=50)	T3	2.9375	TCGA-AD-6888-01
COADREAD(T1=10,T2=57,T3=259,T4=50)	T3	2.0183	TCGA-F4-6809-01
COADREAD(T1=10,T2=57,T3=259,T4=50)	T3	2.9544	TCGA-CK-5914-01
COADREAD(T1=10,T2=57,T3=259,T4=50)	T3	2.7951	TCGA-D5-6532-01
COADREAD(T1=10,T2=57,T3=259,T4=50)	T2	2.0395	TCGA-3L-AA1B-01
COADREAD(T1=10,T2=57,T3=259,T4=50)	T2	2.9109	TCGA-EI-6510-01
COADREAD(T1=10,T2=57,T3=259,T4=50)	T3	2.7826	TCGA-G4-6588-01
COADREAD(T1=10,T2=57,T3=259,T4=50)	T1	3.4034	TCGA-AG-3742-01
COADREAD(T1=10,T2=57,T3=259,T4=50)	T2	2.3953	TCGA-A6-6138-01
COADREAD(T1=10,T2=57,T3=259,T4=50)	T1	2.685	TCGA-F4-6808-01
COADREAD(T1=10,T2=57,T3=259,T4=50)	T3	1.7828	TCGA-G4-6317-01
COADREAD(T1=10,T2=57,T3=259,T4=50)	T4	3.6289	TCGA-CK-4952-01
COADREAD(T1=10,T2=57,T3=259,T4=50)	T3	2.2813	TCGA-G4-6309-01
COADREAD(T1=10,T2=57,T3=259,T4=50)	T4	2.296	TCGA-CM-5868-01
COADREAD(T1=10,T2=57,T3=259,T4=50)	T4	3.5149	TCGA-DC-6156-01
COADREAD(T1=10,T2=57,T3=259,T4=50)	T3	2.9948	TCGA-AG-4021-01
COADREAD(T1=10,T2=57,T3=259,T4=50)	T4	2.8661	TCGA-AD-6964-01
COADREAD(T1=10,T2=57,T3=259,T4=50)	T3	3.6589	TCGA-G4-6295-01
COADREAD(T1=10,T2=57,T3=259,T4=50)	T3	3.7646	TCGA-NH-A50T-01
COADREAD(T1=10,T2=57,T3=259,T4=50)	T3	1.0222	TCGA-D5-5539-01
COADREAD(T1=10,T2=57,T3=259,T4=50)	T3	3.9956	TCGA-AH-6903-01
COADREAD(T1=10,T2=57,T3=259,T4=50)	T3	4.0171	TCGA-EI-6882-01
COADREAD(T1=10,T2=57,T3=259,T4=50)	T3	3.9838	TCGA-AZ-4315-01
COADREAD(T1=10,T2=57,T3=259,T4=50)	T2	2.694	TCGA-AA-3506-01
COADREAD(T1=10,T2=57,T3=259,T4=50)	T3	2.3871	TCGA-G4-6314-01
COADREAD(T1=10,T2=57,T3=259,T4=50)	T2	3.5149	TCGA-AU-6004-01
COADREAD(T1=10,T2=57,T3=259,T4=50)	T3	4.0331	TCGA-AY-6386-01
COADREAD(T1=10,T2=57,T3=259,T4=50)	T3	3.22821	TCGA-A6-5661-01
COADREAD(T1=10,T2=57,T3=259,T4=50)	T3	2.2019	TCGA-CA-5797-01
COADREAD(T1=10,T2=57,T3=259,T4=50)	T3	1.884	TCGA-A6-5662-01
COADREAD(T1=10,T2=57,T3=259,T4=50)	T3	3.4358	TCGA-AA-3489-01
COADREAD(T1=10,T2=57,T3=259,T4=50)	T3	3.1939	TCGA-AF-2687-01
COADREAD(T1=10,T2=57,T3=259,T4=50)	T3	1.0151	TCGA-DM-A1D8-01
COADREAD(T1=10,T2=57,T3=259,T4=50)	T2	1.3846	TCGA-AZ-6599-01
COADREAD(T1=10,T2=57,T3=259,T4=50)	T3	3.0411	TCGA-G4-6299-01
COADREAD(T1=10,T2=57,T3=259,T4=50)	T2	2.6161	TCGA-AD-5900-01
COADREAD(T1=10,T2=57,T3=259,T4=50)	T4	3.2766	TCGA-A6-5666-01
COADREAD(T1=10,T2=57,T3=259,T4=50)	T3	1.787	TCGA-DM-A1D7-01
COADREAD(T1=10,T2=57,T3=259,T4=50)	T2	2.1988	TCGA-AA-A02Y-01
COADREAD(T1=10,T2=57,T3=259,T4=50)	T2	2.3164	TCGA-CM-6676-01
COADREAD(T1=10,T2=57,T3=259,T4=50)	T3	2.3926	TCGA-G4-6626-01
COADREAD(T1=10,T2=57,T3=259,T4=50)	T3	2.3394	TCGA-AA-3660-01
COADREAD(T1=10,T2=57,T3=259,T4=50)	T3	2.496	TCGA-NH-A8F7-01
COADREAD(T1=10,T2=57,T3=259,T4=50)	T4	2.8096	TCGA-EF-5830-01
COADREAD(T1=10,T2=57,T3=259,T4=50)	T3	1.949	TCGA-AA-3712-01
COADREAD(T1=10,T2=57,T3=259,T4=50)	T3	2.4063	TCGA-CM-4743-01
COADREAD(T1=10,T2=57,T3=259,T4=50)	T3	2.496	TCGA-G4-6315-01
COADREAD(T1=10,T2=57,T3=259,T4=50)	T3	2.1411	TCGA-AF-6136-01
COADREAD(T1=10,T2=57,T3=259,T4=50)	T4	1.5854	TCGA-CM-4747-01
COADREAD(T1=10,T2=57,T3=259,T4=50)	T3	1.9931	TCGA-DY-A1DD-01
COADREAD(T1=10,T2=57,T3=259,T4=50)	T4	1.6558	TCGA-AZ-6606-01
COADREAD(T1=10,T2=57,T3=259,T4=50)	T3	2.5828	TCGA-DM-A285-01
COADREAD(T1=10,T2=57,T3=259,T4=50)	T3	2.3251	TCGA-A6-6142-01
COADREAD(T1=10,T2=57,T3=259,T4=50)	T2	2.6647	TCGA-CM-6171-01
COADREAD(T1=10,T2=57,T3=259,T4=50)	T3	1.8404	TCGA-AF-A56L-01
COADREAD(T1=10,T2=57,T3=259,T4=50)	T3	1.6558	TCGA-A6-2675-01
COADREAD(T1=10,T2=57,T3=259,T4=50)	T4	1.5216	TCGA-G4-6298-01
COADREAD(T1=10,T2=57,T3=259,T4=50)	T1	2.1013	TCGA-CM-6163-01
COADREAD(T1=10,T2=57,T3=259,T4=50)	T3	2.69767	TCGA-A6-6650-01
COADREAD(T1=10,T2=57,T3=259,T4=50)	T4	1.8722	TCGA-AM-5820-01
COADREAD(T1=10,T2=57,T3=259,T4=50)	T3	1.8119	TCGA-A6-6654-01
COADREAD(T1=10,T2=57,T3=259,T4=50)	T2	3.4384	TCGA-CK-5912-01
COADREAD(T1=10,T2=57,T3=259,T4=50)	T3	1.2394	TCGA-CM-5349-01
COADREAD(T1=10,T2=57,T3=259,T4=50)	T3	2.8858	TCGA-DM-A28A-01
COADREAD(T1=10,T2=57,T3=259,T4=50)	T3	3.2034	TCGA-AH-6549-01
COADREAD(T1=10,T2=57,T3=259,T4=50)	T3	3.9746	TCGA-EI-6507-01
COADREAD(T1=10,T2=57,T3=259,T4=50)	T3	1.9149	TCGA-AG-3592-01
COADREAD(T1=10,T2=57,T3=259,T4=50)	T1	1.9527	TCGA-G5-6641-01
COADREAD(T1=10,T2=57,T3=259,T4=50)	T3	3.1701	TCGA-EI-6508-01
COADREAD(T1=10,T2=57,T3=259,T4=50)	T3	2.5087	TCGA-WS-AB45-01
COADREAD(T1=10,T2=57,T3=259,T4=50)	T3	2.4117	TCGA-CM-6677-01
COADREAD(T1=10,T2=57,T3=259,T4=50)	T2	2.8522	TCGA-AD-6548-01
COADREAD(T1=10,T2=57,T3=259,T4=50)	T3	2.5288	TCGA-AA-3509-01
COADREAD(T1=10,T2=57,T3=259,T4=50)	T4	2.96	TCGA-D5-6926-01
COADREAD(T1=10,T2=57,T3=259,T4=50)	T3	2.2783	TCGA-AZ-4616-01
COADREAD(T1=10,T2=57,T3=259,T4=50)	T4	2.0844	TCGA-AA-A02K-01
COADREAD(T1=10,T2=57,T3=259,T4=50)	T2	3.3061	TCGA-D5-6898-01
COADREAD(T1=10,T2=57,T3=259,T4=50)	T3	1.816	TCGA-A6-2685-01
COADREAD(T1=10,T2=57,T3=259,T4=50)	T3	2.4439	TCGA-DC-6681-01
COADREAD(T1=10,T2=57,T3=259,T4=50)	T3	0.3231	TCGA-DM-A1HA-01
COADREAD(T1=10,T2=57,T3=259,T4=50)	T3	4.9723	TCGA-DM-A280-01
COADREAD(T1=10,T2=57,T3=259,T4=50)	T3	3.5621	TCGA-AA-3713-01
COADREAD(T1=10,T2=57,T3=259,T4=50)	T2	2.4035	TCGA-AA-3502-01
COADREAD(T1=10,T2=57,T3=259,T4=50)	T3	3.6405	TCGA-CK-5913-01
COADREAD(T1=10,T2=57,T3=259,T4=50)	T4	1.4335	TCGA-4N-A93T-01
COADREAD(T1=10,T2=57,T3=259,T4=50)	T3	1.2636	TCGA-F4-6855-01
COADREAD(T1=10,T2=57,T3=259,T4=50)	T4	2.5163	TCGA-QG-A5YV-01
COADREAD(T1=10,T2=57,T3=259,T4=50)	T2	2.108	TCGA-CM-6166-01
COADREAD(T1=10,T2=57,T3=259,T4=50)	T2	1.595	TCGA-G4-6321-01
COADREAD(T1=10,T2=57,T3=259,T4=50)	T3	3.0602	TCGA-EI-6513-01
COADREAD(T1=10,T2=57,T3=259,T4=50)	T3	3.3435	TCGA-D5-6539-01
COADREAD(T1=10,T2=57,T3=259,T4=50)	T3	1.6374	TCGA-CM-5344-01
COADREAD(T1=10,T2=57,T3=259,T4=50)	T3	3.42167	TCGA-A6-2674-01
COADREAD(T1=10,T2=57,T3=259,T4=50)	T4	2.9544	TCGA-AF-4110-01
COADREAD(T1=10,T2=57,T3=259,T4=50)	T3	1.4441	TCGA-D5-6536-01
COADREAD(T1=10,T2=57,T3=259,T4=50)	T3	3.0688	TCGA-A6-6140-01
COADREAD(T1=10,T2=57,T3=259,T4=50)	T4	3.6125	TCGA-A6-A566-01
COADREAD(T1=10,T2=57,T3=259,T4=50)	T3	3.0671	TCGA-A6-6141-01
COADREAD(T1=10,T2=57,T3=259,T4=50)	T3	3.4765	TCGA-D5-5541-01
COADREAD(T1=10,T2=57,T3=259,T4=50)	T3	2.7679	TCGA-EI-6506-01
COADREAD(T1=10,T2=57,T3=259,T4=50)	T3	3.1261	TCGA-AM-5821-01
COADREAD(T1=10,T2=57,T3=259,T4=50)	T3	1.5563	TCGA-AD-6901-01
COADREAD(T1=10,T2=57,T3=259,T4=50)	T2	3.9571	TCGA-CM-6161-01
COADREAD(T1=10,T2=57,T3=259,T4=50)	T3	3.2944	TCGA-AH-6547-01
COADREAD(T1=10,T2=57,T3=259,T4=50)	T3	1.1833	TCGA-CK-6748-01
COADREAD(T1=10,T2=57,T3=259,T4=50)	T2	3.4556	TCGA-D5-6540-01
COADREAD(T1=10,T2=57,T3=259,T4=50)	T4	2.2391	TCGA-F5-6813-01
COADREAD(T1=10,T2=57,T3=259,T4=50)	T3	2.5487	TCGA-AZ-4684-01
COADREAD(T1=10,T2=57,T3=259,T4=50)	T4	2.8482	TCGA-5M-AAT6-01
COADREAD(T1=10,T2=57,T3=259,T4=50)	T3	2.2175	TCGA-G4-6302-01
COADREAD(T1=10,T2=57,T3=259,T4=50)	T3	2.081	TCGA-DC-6683-01
COADREAD(T1=10,T2=57,T3=259,T4=50)	T3	1.9452	TCGA-G4-6310-01
COADREAD(T1=10,T2=57,T3=259,T4=50)	T4	1.0847	TCGA-NH-A6GA-01
COADREAD(T1=10,T2=57,T3=259,T4=50)	T3	2.2051	TCGA-AA-3655-01
COADREAD(T1=10,T2=57,T3=259,T4=50)	T3	2.6738	TCGA-A6-6652-01
COADREAD(T1=10,T2=57,T3=259,T4=50)	T3	1.787	TCGA-CM-5863-01
COADREAD(T1=10,T2=57,T3=259,T4=50)	T2	1.1184	TCGA-DC-6155-01
COADREAD(T1=10,T2=57,T3=259,T4=50)	T3	2.2452	TCGA-BM-6198-01
COADREAD(T1=10,T2=57,T3=259,T4=50)	T4	1.5165	TCGA-CM-6678-01
COADREAD(T1=10,T2=57,T3=259,T4=50)	T3	1.6875	TCGA-DY-A1DG-01
COADREAD(T1=10,T2=57,T3=259,T4=50)	T3	3.2236	TCGA-D5-6529-01
COADREAD(T1=10,T2=57,T3=259,T4=50)	T3	3.027	TCGA-T9-A92H-01
COADREAD(T1=10,T2=57,T3=259,T4=50)	T3	1.9895	TCGA-A6-5657-01
COADREAD(T1=10,T2=57,T3=259,T4=50)	T3	1.8683	TCGA-D5-6930-01
COADREAD(T1=10,T2=57,T3=259,T4=50)	T3	2.3366	TCGA-DT-5265-01
COADREAD(T1=10,T2=57,T3=259,T4=50)	T2	2.5313	TCGA-QL-A97D-01
COADREAD(T1=10,T2=57,T3=259,T4=50)	T2	3.6066	TCGA-D5-7000-01
COADREAD(T1=10,T2=57,T3=259,T4=50)	T3	2.3077	TCGA-D5-5537-01
COADREAD(T1=10,T2=57,T3=259,T4=50)	T3	1.5563	TCGA-CM-5860-01
COADREAD(T1=10,T2=57,T3=259,T4=50)	T3	2.1894	TCGA-AA-A01P-01
COADREAD(T1=10,T2=57,T3=259,T4=50)	T3	3.5086	TCGA-CK-4950-01
COADREAD(T1=10,T2=57,T3=259,T4=50)	T4	2.8502	TCGA-SS-A7HO-01
COADREAD(T1=10,T2=57,T3=259,T4=50)	T3	3.4384	TCGA-D5-6537-01
COADREAD(T1=10,T2=57,T3=259,T4=50)	T3	2.4144	TCGA-CA-5254-01
COADREAD(T1=10,T2=57,T3=259,T4=50)	T2	1.5366	TCGA-AD-A5EK-01
COADREAD(T1=10,T2=57,T3=259,T4=50)	T3	2.2051	TCGA-G5-6235-01
COADREAD(T1=10,T2=57,T3=259,T4=50)	T4	2.7379	TCGA-CK-6746-01
COADREAD(T1=10,T2=57,T3=259,T4=50)	T3	2.0218	TCGA-CA-6718-01
COADREAD(T1=10,T2=57,T3=259,T4=50)	T3	2.167	TCGA-AY-5543-01
COADREAD(T1=10,T2=57,T3=259,T4=50)	T3	2.2051	TCGA-F4-6807-01
COADREAD(T1=10,T2=57,T3=259,T4=50)	T2	3.5473	TCGA-CK-5915-01
COADREAD(T1=10,T2=57,T3=259,T4=50)	T3	2.19724	TCGA-A6-3810-01
COADREAD(T1=10,T2=57,T3=259,T4=50)	T4	3.40932	TCGA-A6-6781-01
COADREAD(T1=10,T2=57,T3=259,T4=50)	T4	2.3508	TCGA-NH-A50U-01
COADREAD(T1=10,T2=57,T3=259,T4=50)	T3	1.9415	TCGA-AU-3779-01
COADREAD(T1=10,T2=57,T3=259,T4=50)	T3	2.6114	TCGA-DM-A1D4-01
COADREAD(T1=10,T2=57,T3=259,T4=50)	T4	2.6602	TCGA-G4-6304-01
COADREAD(T1=10,T2=57,T3=259,T4=50)	T2	1.674	TCGA-AF-2693-01
COADREAD(T1=10,T2=57,T3=259,T4=50)	T3	3.8521	TCGA-CA-6717-01
COADREAD(T1=10,T2=57,T3=259,T4=50)	T3	1.0915	TCGA-DM-A1D0-01
COADREAD(T1=10,T2=57,T3=259,T4=50)	T3	2.7336	TCGA-CM-6675-01
COADREAD(T1=10,T2=57,T3=259,T4=50)	T3	1.7053	TCGA-DC-4745-01
COADREAD(T1=10,T2=57,T3=259,T4=50)	T3	1.8801	TCGA-AF-A56K-01
COADREAD(T1=10,T2=57,T3=259,T4=50)	T2	2.5972	TCGA-DC-4749-01
COADREAD(T1=10,T2=57,T3=259,T4=50)	T3	1.4547	TCGA-F5-6571-01
COADREAD(T1=10,T2=57,T3=259,T4=50)	T1	2.3106	TCGA-AZ-4313-01
COADREAD(T1=10,T2=57,T3=259,T4=50)	T3	1.5902	TCGA-G4-6307-01
COADREAD(T1=10,T2=57,T3=259,T4=50)	T3	2.4908	TCGA-AZ-5403-01
COADREAD(T1=10,T2=57,T3=259,T4=50)	T3	2.8402	TCGA-CM-5861-01
COADREAD(T1=10,T2=57,T3=259,T4=50)	T3	2.5437	TCGA-CA-5796-01
COADREAD(T1=10,T2=57,T3=259,T4=50)	T4	2.971	TCGA-AZ-4323-01
COADREAD(T1=10,T2=57,T3=259,T4=50)	T3	3.3032	TCGA-D5-6928-01
COADREAD(T1=10,T2=57,T3=259,T4=50)	T3	3.1604	TCGA-AA-3685-01
COADREAD(T1=10,T2=57,T3=259,T4=50)	T1	3.0376	TCGA-CI-6623-01
COADREAD(T1=10,T2=57,T3=259,T4=50)	T3	2.9765	TCGA-AF-2690-01
COADREAD(T1=10,T2=57,T3=259,T4=50)	T4	3.4116	TCGA-A6-5664-01
COADREAD(T1=10,T2=57,T3=259,T4=50)	T1	2.2901	TCGA-AZ-5407-01
COADREAD(T1=10,T2=57,T3=259,T4=50)	T3	3.6277	TCGA-AY-6196-01
COADREAD(T1=10,T2=57,T3=259,T4=50)	T3	3.7072	TCGA-D5-6920-01
COADREAD(T1=10,T2=57,T3=259,T4=50)	T3	2.6019	TCGA-G4-6297-01
COADREAD(T1=10,T2=57,T3=259,T4=50)	T3	2.8199	TCGA-A6-2686-01
COADREAD(T1=10,T2=57,T3=259,T4=50)	T3	2.0604	TCGA-DM-A28F-01
COADREAD(T1=10,T2=57,T3=259,T4=50)	T3	2.3479	TCGA-CA-5256-01
COADREAD(T1=10,T2=57,T3=259,T4=50)	T4	3.6486	TCGA-A6-2682-01
COADREAD(T1=10,T2=57,T3=259,T4=50)	T2	3.2526	TCGA-AZ-6608-01
COADREAD(T1=10,T2=57,T3=259,T4=50)	T3	2.3788	TCGA-AG-3591-01
COADREAD(T1=10,T2=57,T3=259,T4=50)	T3	2.0289	TCGA-AG-4022-01
COADREAD(T1=10,T2=57,T3=259,T4=50)	T3	2.1147	TCGA-CI-6621-01
COADREAD(T1=10,T2=57,T3=259,T4=50)	T2	3.4061	TCGA-G4-6306-01
COADREAD(T1=10,T2=57,T3=259,T4=50)	T3	3.2511	TCGA-AG-3731-01
COADREAD(T1=10,T2=57,T3=259,T4=50)	T3	0.7748	TCGA-DY-A1DF-01
COADREAD(T1=10,T2=57,T3=259,T4=50)	T3	3.3076	TCGA-D5-6922-01
COADREAD(T1=10,T2=57,T3=259,T4=50)	T3	3.1685	TCGA-EI-6917-01
COADREAD(T1=10,T2=57,T3=259,T4=50)	T1	4.0001	TCGA-CK-5916-01
COADREAD(T1=10,T2=57,T3=259,T4=50)	T3	3.7006	TCGA-DM-A288-01
COADREAD(T1=10,T2=57,T3=259,T4=50)	T3	2.6487	TCGA-DY-A1DE-01
COADREAD(T1=10,T2=57,T3=259,T4=50)	T3	1.9415	TCGA-AH-6644-01
COADREAD(T1=10,T2=57,T3=259,T4=50)	T3	2.8779	TCGA-F5-6465-01
COADREAD(T1=10,T2=57,T3=259,T4=50)	T3	4.2706	TCGA-DM-A1HB-01
COADREAD(T1=10,T2=57,T3=259,T4=50)	T2	2.2663	TCGA-CM-6170-01
COADREAD(T1=10,T2=57,T3=259,T4=50)	T2	2.036	TCGA-AF-6655-01
COADREAD(T1=10,T2=57,T3=259,T4=50)	T3	2.6533	TCGA-F5-6861-01
COADREAD(T1=10,T2=57,T3=259,T4=50)	T3	3.2236	TCGA-F5-6814-01
COADREAD(T1=10,T2=57,T3=259,T4=50)	T3	3.0978	TCGA-EI-6511-01
COADREAD(T1=10,T2=57,T3=259,T4=50)	T3	2.4117	TCGA-CK-4948-01
COADREAD(T1=10,T2=57,T3=259,T4=50)	T4	2.4701	TCGA-AA-3662-01
COADREAD(T1=10,T2=57,T3=259,T4=50)	T3	2.909	TCGA-CM-6165-01
COADREAD(T1=10,T2=57,T3=259,T4=50)	T2	3.2096	TCGA-F4-6856-01
COADREAD(T1=10,T2=57,T3=259,T4=50)	T2	2.7465	TCGA-F4-6569-01
COADREAD(T1=10,T2=57,T3=259,T4=50)	T3	1.1447	TCGA-EI-6514-01
COADREAD(T1=10,T2=57,T3=259,T4=50)	T3	2.9469	TCGA-D5-6535-01
COADREAD(T1=10,T2=57,T3=259,T4=50)	T2	3.5754	TCGA-AA-3526-01
COADREAD(T1=10,T2=57,T3=259,T4=50)	T3	1.7446	TCGA-AD-6895-01
COADREAD(T1=10,T2=57,T3=259,T4=50)	T3	1.5366	TCGA-AH-6544-01
COADREAD(T1=10,T2=57,T3=259,T4=50)	T4	2.1247	TCGA-NH-A8F8-01
COADREAD(T1=10,T2=57,T3=259,T4=50)	T4	2.0395	TCGA-AF-6672-01
COADREAD(T1=10,T2=57,T3=259,T4=50)	T3	2.9507	TCGA-D5-6929-01
COADREAD(T1=10,T2=57,T3=259,T4=50)	T3	2.362	TCGA-DY-A0XA-01
COADREAD(T1=10,T2=57,T3=259,T4=50)	T3	2.4117	TCGA-A6-5667-01
COADREAD(T1=10,T2=57,T3=259,T4=50)	T3	2.2019	TCGA-EI-7002-01
COADREAD(T1=10,T2=57,T3=259,T4=50)	T3	3.0092	TCGA-CM-6169-01
COADREAD(T1=10,T2=57,T3=259,T4=50)	T3	2.9507	TCGA-CM-6680-01
COADREAD(T1=10,T2=57,T3=259,T4=50)	T3	2.8542	TCGA-AA-3663-01
COADREAD(T1=10,T2=57,T3=259,T4=50)	T3	3.506	TCGA-A6-6648-01
COADREAD(T1=10,T2=57,T3=259,T4=50)	T3	3.2796	TCGA-EI-6885-01
COADREAD(T1=10,T2=57,T3=259,T4=50)	T3	2.5707	TCGA-RU-A8FL-01
COADREAD(T1=10,T2=57,T3=259,T4=50)	T2	2.7487	TCGA-DY-A1H8-01
COADREAD(T1=10,T2=57,T3=259,T4=50)	T3	2.5996	TCGA-CA-6719-01
COADREAD(T1=10,T2=57,T3=259,T4=50)	T3	2.727	TCGA-A6-6649-01
COADREAD(T1=10,T2=57,T3=259,T4=50)	T3	3.1327	TCGA-NH-A6GB-01
COADREAD(T1=10,T2=57,T3=259,T4=50)	T4	1.4335	TCGA-AZ-4614-01
COADREAD(T1=10,T2=57,T3=259,T4=50)	T4	3.53868	TCGA-A6-3809-01
COADREAD(T1=10,T2=57,T3=259,T4=50)	T2	1.8323	TCGA-CM-5864-01
COADREAD(T1=10,T2=57,T3=259,T4=50)	T3	3.3563	TCGA-D5-6927-01
COADREAD(T1=10,T2=57,T3=259,T4=50)	T3	3.0995	TCGA-QG-A5YW-01
COADREAD(T1=10,T2=57,T3=259,T4=50)	T2	3.1426	TCGA-AA-A01X-01
COADREAD(T1=10,T2=57,T3=259,T4=50)	T3	2.3193	TCGA-D5-6538-01
COADREAD(T1=10,T2=57,T3=259,T4=50)	T3	1.0779	TCGA-F5-6864-01
COADREAD(T1=10,T2=57,T3=259,T4=50)	T3	2.5363	TCGA-AG-3725-01
COADREAD(T1=10,T2=57,T3=259,T4=50)	T3	2.2019	TCGA-CM-6172-01
COADREAD(T1=10,T2=57,T3=259,T4=50)	T4	3.2557	TCGA-D5-6533-01
COADREAD(T1=10,T2=57,T3=259,T4=50)	T3	1.8643	TCGA-DM-A28H-01
COADREAD(T1=10,T2=57,T3=259,T4=50)	T3	2.2144	TCGA-F4-6460-01
COADREAD(T1=10,T2=57,T3=259,T4=50)	T2	3.2959	TCGA-AH-6897-01
COADREAD(T1=10,T2=57,T3=259,T4=50)	T3	2.9544	TCGA-D5-5540-01
COADREAD(T1=10,T2=57,T3=259,T4=50)	T3	3.65486	TCGA-A6-2672-01
COADREAD(T1=10,T2=57,T3=259,T4=50)	T3	2.6918	TCGA-F4-6463-01
COADREAD(T1=10,T2=57,T3=259,T4=50)	T3	1.5661	TCGA-F5-6812-01
COADREAD(T1=10,T2=57,T3=259,T4=50)	T4	2.7993	TCGA-AZ-6600-01
COADREAD(T1=10,T2=57,T3=259,T4=50)	T2	2.5238	TCGA-DC-6160-01
COADREAD(T1=10,T2=57,T3=259,T4=50)	T2	2.4934	TCGA-D5-6530-01
COADREAD(T1=10,T2=57,T3=259,T4=50)	T3	2.3843	TCGA-G4-6303-01
COADREAD(T1=10,T2=57,T3=259,T4=50)	T2	2.9488	TCGA-D5-6923-01
COADREAD(T1=10,T2=57,T3=259,T4=50)	T3	2.4035	TCGA-AZ-4682-01
COADREAD(T1=10,T2=57,T3=259,T4=50)	T3	2.9319	TCGA-CL-4957-01
COADREAD(T1=10,T2=57,T3=259,T4=50)	T3	3.242	TCGA-G4-6586-01
COADREAD(T1=10,T2=57,T3=259,T4=50)	T4	2.0535	TCGA-EI-7004-01
COADREAD(T1=10,T2=57,T3=259,T4=50)	T1	2.2813	TCGA-AD-6890-01
COADREAD(T1=10,T2=57,T3=259,T4=50)	T3	2.4597	TCGA-AD-6889-01
COADREAD(T1=10,T2=57,T3=259,T4=50)	T3	2.8582	TCGA-DM-A28K-01
COADREAD(T1=10,T2=57,T3=259,T4=50)	T4	2.5756	TCGA-DC-6154-01
COADREAD(T1=10,T2=57,T3=259,T4=50)	T2	3.3478	TCGA-QG-A5Z2-01
COADREAD(T1=10,T2=57,T3=259,T4=50)	T3	1.412	TCGA-G4-6294-01
COADREAD(T1=10,T2=57,T3=259,T4=50)	T3	2.2901	TCGA-QG-A5Z1-01
COADREAD(T1=10,T2=57,T3=259,T4=50)	T2	3.2018	TCGA-G4-6628-01
COADREAD(T1=10,T2=57,T3=259,T4=50)	T2	3.1079	TCGA-CI-6624-01
COADREAD(T1=10,T2=57,T3=259,T4=50)	T3	1.9188	TCGA-D5-6534-01
COADREAD(T1=10,T2=57,T3=259,T4=50)	T2	2.7763	TCGA-AF-5654-01
COADREAD(T1=10,T2=57,T3=259,T4=50)	T3	2.108	TCGA-DM-A1DB-01
COADREAD(T1=10,T2=57,T3=259,T4=50)	T2	1.98586	TCGA-A6-5659-01
COADREAD(T1=10,T2=57,T3=259,T4=50)	T3	2.6348	TCGA-A6-5660-01
COADREAD(T1=10,T2=57,T3=259,T4=50)	T3	1.9302	TCGA-CM-5862-01
COADREAD(T1=10,T2=57,T3=259,T4=50)	T3	2.6043	TCGA-F4-6805-01
COADREAD(T1=10,T2=57,T3=259,T4=50)	T3	2.0638	TCGA-CK-4951-01
COADREAD(T1=10,T2=57,T3=259,T4=50)	T3	2.8462	TCGA-F4-6704-01
COADREAD(T1=10,T2=57,T3=259,T4=50)	T2	2.9013	TCGA-CK-6751-01
COADREAD(T1=10,T2=57,T3=259,T4=50)	T3	3.716	TCGA-AD-A5EJ-01
COADREAD(T1=10,T2=57,T3=259,T4=50)	T3	2.824	TCGA-CA-6716-01
COADREAD(T1=10,T2=57,T3=259,T4=50)	T3	2.1013	TCGA-AA-A01Z-01
COADREAD(T1=10,T2=57,T3=259,T4=50)	T2	1.7009	TCGA-F4-6806-01
COADREAD(T1=10,T2=57,T3=259,T4=50)	T3	2.9839	TCGA-D5-6531-01
COADREAD(T1=10,T2=57,T3=259,T4=50)	T3	1.7141	TCGA-DM-A1D9-01
COADREAD(T1=10,T2=57,T3=259,T4=50)	T3	3.0217	TCGA-DM-A0XF-01
COADREAD(T1=10,T2=57,T3=259,T4=50)	T2	1.884	TCGA-AZ-6603-01
COADREAD(T1=10,T2=57,T3=259,T4=50)	T3	2.2603	TCGA-A6-A5ZU-01
COADREAD(T1=10,T2=57,T3=259,T4=50)	T3	2.6019	TCGA-NH-A5IV-01
COADREAD(T1=10,T2=57,T3=259,T4=50)	T3	1.9188	TCGA-A6-6651-01
COADREAD(T1=10,T2=57,T3=259,T4=50)	T3	3.6254	TCGA-CA-6715-01
COADREAD(T1=10,T2=57,T3=259,T4=50)	T3	3.695	TCGA-CL-5917-01
COADREAD(T1=10,T2=57,T3=259,T4=50)	T3	2.6783	TCGA-CM-6674-01
COADREAD(T1=10,T2=57,T3=259,T4=50)	T3	1.8918	TCGA-D5-6932-01
COADREAD(T1=10,T2=57,T3=259,T4=50)	T3	2.8838	TCGA-A6-6137-01
COADREAD(T1=10,T2=57,T3=259,T4=50)	T3	2.4985	TCGA-DM-A28M-01
COADREAD(T1=10,T2=57,T3=259,T4=50)	T3	1.8282	TCGA-CL-5918-01
COADREAD(T1=10,T2=57,T3=259,T4=50)	T3	2.1734	TCGA-EF-5831-01
COADREAD(T1=10,T2=57,T3=259,T4=50)	T3	3.449	TCGA-F4-6459-01
COADREAD(T1=10,T2=57,T3=259,T4=50)	T2	2.49764	TCGA-A6-2684-01
COADREAD(T1=10,T2=57,T3=259,T4=50)	T3	3.94213	TCGA-A6-6780-01
COADREAD(T1=10,T2=57,T3=259,T4=50)	T4	2.4727	TCGA-AZ-6607-01
COADREAD(T1=10,T2=57,T3=259,T4=50)	T3	3.0376	TCGA-G4-6322-01
COADREAD(T1=10,T2=57,T3=259,T4=50)	T3	3.6566	TCGA-DC-5869-01
COADREAD(T1=10,T2=57,T3=259,T4=50)	T3	2.982	TCGA-A6-A565-01
COADREAD(T1=10,T2=57,T3=259,T4=50)	T3	2.236	TCGA-A6-A56B-01
COADREAD(T1=10,T2=57,T3=259,T4=50)	T2	2.7951	TCGA-AY-A54L-01
COADREAD(T1=10,T2=57,T3=259,T4=50)	T2	3.2856	TCGA-AA-3495-01
COADREAD(T1=10,T2=57,T3=259,T4=50)	T3	3.52868	TCGA-A6-5665-01
COADREAD(T1=10,T2=57,T3=259,T4=50)	T3	1.44147	TCGA-A6-2677-01
COADREAD(T1=10,T2=57,T3=259,T4=50)	T3	3.4971	TCGA-CM-6162-01
COADREAD(T1=10,T2=57,T3=259,T4=50)	T3	2.7742	TCGA-AF-A56N-01
COADREAD(T1=10,T2=57,T3=259,T4=50)	T3	2.4597	TCGA-AD-6963-01
COADREAD(T1=10,T2=57,T3=259,T4=50)	T3	3.5766	TCGA-AY-6197-01
COADREAD(T1=10,T2=57,T3=259,T4=50)	T3	2.2901	TCGA-D5-6541-01
COADREAD(T1=10,T2=57,T3=259,T4=50)	T3	1.9415	TCGA-CM-5348-01
COADREAD(T1=10,T2=57,T3=259,T4=50)	T3	2.2113	TCGA-4T-AA8H-01
COADREAD(T1=10,T2=57,T3=259,T4=50)	T3	2.0946	TCGA-DM-A28G-01
COADREAD(T1=10,T2=57,T3=259,T4=50)	T3	2.1606	TCGA-5M-AATE-01
COADREAD(T1=10,T2=57,T3=259,T4=50)	T3	2.1345	TCGA-DM-A28C-01
COADREAD(T1=10,T2=57,T3=259,T4=50)	T2	2.2082	TCGA-AG-3732-01
COADREAD(T1=10,T2=57,T3=259,T4=50)	T3	2.2206	TCGA-EI-6509-01
COADREAD(T1=10,T2=57,T3=259,T4=50)	T3	2.0289	TCGA-DM-A0XD-01
COADREAD(T1=10,T2=57,T3=259,T4=50)	T3	2.9281	TCGA-CI-6620-01
COADREAD(T1=10,T2=57,T3=259,T4=50)	T3	2.1313	TCGA-AH-6643-01
COADREAD(T1=10,T2=57,T3=259,T4=50)	T3	0.8408	TCGA-DM-A282-01
COADREAD(T1=10,T2=57,T3=259,T4=50)	T3	2.2113	TCGA-DY-A1DC-01
COADREAD(T1=10,T2=57,T3=259,T4=50)	T2	1.674	TCGA-CM-4744-01
COADREAD(T1=10,T2=57,T3=259,T4=50)	T4	2.5536	TCGA-AZ-6605-01
COADREAD(T1=10,T2=57,T3=259,T4=50)	T3	2.8402	TCGA-EI-6881-01
COADREAD(T1=10,T2=57,T3=259,T4=50)	T3	2.7357	TCGA-AZ-6601-01
COADREAD(T1=10,T2=57,T3=259,T4=50)	T4	2.6873	TCGA-F5-6464-01
COADREAD(T1=10,T2=57,T3=259,T4=50)	T2	1.8524	TCGA-AY-A71X-01
COADREAD(T1=10,T2=57,T3=259,T4=50)	T3	1.7097	TCGA-F5-6811-01
COADREAD(T1=10,T2=57,T3=259,T4=50)	T3	3.2572	TCGA-AA-3675-01
COADREAD(T1=10,T2=57,T3=259,T4=50)	T4	1.787	TCGA-A6-6782-01
COADREAD(T1=10,T2=57,T3=259,T4=50)	T3	2.6464	TCGA-CM-4751-01
BRCA(T1=280,T2=630,T3=138,T4=40)	T3	1.0847	TCGA-C8-A1HL-01
BRCA(T1=280,T2=630,T3=138,T4=40)	T2	1.8282	TCGA-EW-A2FS-01
BRCA(T1=280,T2=630,T3=138,T4=40)	T2	2.8321	TCGA-A2-A3XX-01
BRCA(T1=280,T2=630,T3=138,T4=40)	T3	1.0779	TCGA-Z7-A8R5-01
BRCA(T1=280,T2=630,T3=138,T4=40)	T2	3.1079	TCGA-B6-A0RL-01
BRCA(T1=280,T2=630,T3=138,T4=40)	T2	2.3019	TCGA-E2-A2P6-01
BRCA(T1=280,T2=630,T3=138,T4=40)	T1	2.7117	TCGA-AO-A1KT-01
BRCA(T1=280,T2=630,T3=138,T4=40)	T2	0.7058	TCGA-E9-A3HO-01
BRCA(T1=280,T2=630,T3=138,T4=40)	T3	3.7204	TCGA-D8-A1XJ-01
BRCA(T1=280,T2=630,T3=138,T4=40)	T2	2.8877	TCGA-AC-A2FK-01
BRCA(T1=280,T2=630,T3=138,T4=40)	T1	2.1734	TCGA-E9-A1R4-01
BRCA(T1=280,T2=630,T3=138,T4=40)	T1	1.3051	TCGA-LL-A740-01
BRCA(T1=280,T2=630,T3=138,T4=40)	T3	1.5998	TCGA-BH-A0BZ-01
BRCA(T1=280,T2=630,T3=138,T4=40)	T1	1.8957	TCGA-C8-A3M8-01
BRCA(T1=280,T2=630,T3=138,T4=40)	T2	1.674	TCGA-BH-A0BM-01
BRCA(T1=280,T2=630,T3=138,T4=40)	T2	2.2663	TCGA-AN-A0XW-01
BRCA(T1=280,T2=630,T3=138,T4=40)	T3	3.4102	TCGA-E2-A1LL-01
BRCA(T1=280,T2=630,T3=138,T4=40)	T1	2.1509	TCGA-BH-A18K-01
BRCA(T1=280,T2=630,T3=138,T4=40)	T3	2.3135	TCGA-BH-A28O-01
BRCA(T1=280,T2=630,T3=138,T4=40)	T3	2.4518	TCGA-A7-A4SC-01
BRCA(T1=280,T2=630,T3=138,T4=40)	T1	2.5036	TCGA-E9-A24A-01
BRCA(T1=280,T2=630,T3=138,T4=40)	T2	2.1213	TCGA-AC-A6IV-01
BRCA(T1=280,T2=630,T3=138,T4=40)	T2	3.1955	TCGA-B6-A400-01
BRCA(T1=280,T2=630,T3=138,T4=40)	T2	2.7007	TCGA-A8-A096-01
BRCA(T1=280,T2=630,T3=138,T4=40)	T1	2.5188	TCGA-E2-A1LH-01
BRCA(T1=280,T2=630,T3=138,T4=40)	T2	2.6302	TCGA-B6-A0RH-01
BRCA(T1=280,T2=630,T3=138,T4=40)	T2	2.9071	TCGA-A8-A07W-01
BRCA(T1=280,T2=630,T3=138,T4=40)	T1	1.3454	TCGA-B6-A0X7-01
BRCA(T1=280,T2=630,T3=138,T4=40)	T2	1.46	TCGA-EW-A1P0-01
BRCA(T1=280,T2=630,T3=138,T4=40)	T3	1.7575	TCGA-EW-A1PC-01
BRCA(T1=280,T2=630,T3=138,T4=40)	T2	3.0411	TCGA-A7-A0CH-01
BRCA(T1=280,T2=630,T3=138,T4=40)	T2	2.1606	TCGA-E9-A2JS-01
BRCA(T1=280,T2=630,T3=138,T4=40)	T2	2.2693	TCGA-A2-A1G6-01
BRCA(T1=280,T2=630,T3=138,T4=40)	T2	3.4583	TCGA-B6-A0WV-01
BRCA(T1=280,T2=630,T3=138,T4=40)	T2	1.7954	TCGA-UL-AAZ6-01
BRCA(T1=280,T2=630,T3=138,T4=40)	T3	0.9038	TCGA-B6-A0RG-01
BRCA(T1=280,T2=630,T3=138,T4=40)	T1	2.05461	TCGA-A7-A0DC-01
BRCA(T1=280,T2=630,T3=138,T4=40)	T3	1.5316	TCGA-A2-A0CR-01
BRCA(T1=280,T2=630,T3=138,T4=40)	T1	2.2603	TCGA-GM-A2DD-01
BRCA(T1=280,T2=630,T3=138,T4=40)	T2	1.5854	TCGA-BH-A6R9-01
BRCA(T1=280,T2=630,T3=138,T4=40)	T2	1.4808	TCGA-HN-A2OB-01
BRCA(T1=280,T2=630,T3=138,T4=40)	T4	2.183	TCGA-UU-A93S-01
BRCA(T1=280,T2=630,T3=138,T4=40)	T1	2.4063	TCGA-AR-A24P-01
BRCA(T1=280,T2=630,T3=138,T4=40)	T2	2.9013	TCGA-E9-A1N9-01
BRCA(T1=280,T2=630,T3=138,T4=40)	T3	2.1378	TCGA-B6-A0I9-01
BRCA(T1=280,T2=630,T3=138,T4=40)	T1	1.0573	TCGA-E2-A1L9-01
BRCA(T1=280,T2=630,T3=138,T4=40)	T2	4.5186	TCGA-AC-A23H-01
BRCA(T1=280,T2=630,T3=138,T4=40)	T1	2.7721	TCGA-AR-A1AP-01
BRCA(T1=280,T2=630,T3=138,T4=40)	T1	3.1045	TCGA-BH-A0H5-01
BRCA(T1=280,T2=630,T3=138,T4=40)	T2	2.2144	TCGA-OK-A5Q2-01
BRCA(T1=280,T2=630,T3=138,T4=40)	T1	1.8282	TCGA-BH-A0E6-01
BRCA(T1=280,T2=630,T3=138,T4=40)	T4	4.9946	TCGA-D8-A1JA-01
BRCA(T1=280,T2=630,T3=138,T4=40)	T1	3.868	TCGA-BH-A0BW-01
BRCA(T1=280,T2=630,T3=138,T4=40)	T2	1.8242	TCGA-B6-A0WZ-01
BRCA(T1=280,T2=630,T3=138,T4=40)	T2	2.5163	TCGA-C8-A135-01
BRCA(T1=280,T2=630,T3=138,T4=40)	T2	1.7744	TCGA-BH-A0E2-01
BRCA(T1=280,T2=630,T3=138,T4=40)	T2	2.7073	TCGA-BH-A0BJ-01
BRCA(T1=280,T2=630,T3=138,T4=40)	T2	3.1261	TCGA-BH-A203-01
BRCA(T1=280,T2=630,T3=138,T4=40)	T2	4.0153	TCGA-A2-A1G1-01
BRCA(T1=280,T2=630,T3=138,T4=40)	T2	2.4144	TCGA-BH-A0C7-01
BRCA(T1=280,T2=630,T3=138,T4=40)	T2	3.5875	TCGA-E2-A14X-01
BRCA(T1=280,T2=630,T3=138,T4=40)	T1	2.8034	TCGA-BH-A8FZ-01
BRCA(T1=280,T2=630,T3=138,T4=40)	T2	2.4492	TCGA-S3-AA17-01
BRCA(T1=280,T2=630,T3=138,T4=40)	T1	2.9839	TCGA-AR-A1AR-01
BRCA(T1=280,T2=630,T3=138,T4=40)	T2	4.0575	TCGA-D8-A13Z-01
BRCA(T1=280,T2=630,T3=138,T4=40)	T2	2.6738	TCGA-A7-A6VX-01
BRCA(T1=280,T2=630,T3=138,T4=40)	T1	2.9729	TCGA-AR-A255-01
BRCA(T1=280,T2=630,T3=138,T4=40)	T2	2.4753	TCGA-AR-A1AT-01
BRCA(T1=280,T2=630,T3=138,T4=40)	T2	1.674	TCGA-A2-A0CU-01
BRCA(T1=280,T2=630,T3=138,T4=40)	T3	1.5013	TCGA-BH-A0AZ-01
BRCA(T1=280,T2=630,T3=138,T4=40)	T1	2.108	TCGA-E2-A1IH-01
BRCA(T1=280,T2=630,T3=138,T4=40)	T2	3.2359	TCGA-BH-A18R-01
BRCA(T1=280,T2=630,T3=138,T4=40)	T3	1.5709	TCGA-AC-A4ZE-01
BRCA(T1=280,T2=630,T3=138,T4=40)	T2	2.4597	TCGA-B6-A0RS-01
BRCA(T1=280,T2=630,T3=138,T4=40)	T2	1.9527	TCGA-AR-A24H-01
BRCA(T1=280,T2=630,T3=138,T4=40)	T4	2.3649	TCGA-A8-A099-01
BRCA(T1=280,T2=630,T3=138,T4=40)	T2	3.3619	TCGA-A8-A09R-01
BRCA(T1=280,T2=630,T3=138,T4=40)	T2	1.8957	TCGA-EW-A6SC-01
BRCA(T1=280,T2=630,T3=138,T4=40)	T4	3.5535	TCGA-D8-A1XC-01
BRCA(T1=280,T2=630,T3=138,T4=40)	T1	2.7763	TCGA-EW-A1PE-01
BRCA(T1=280,T2=630,T3=138,T4=40)	T1	2.791	TCGA-E2-A1II-01
BRCA(T1=280,T2=630,T3=138,T4=40)	T1	1.2271	TCGA-S3-AA14-01
BRCA(T1=280,T2=630,T3=138,T4=40)	T4	1.3283	TCGA-A8-A09B-01
BRCA(T1=280,T2=630,T3=138,T4=40)	T2	2.0844	TCGA-AR-A5QP-01
BRCA(T1=280,T2=630,T3=138,T4=40)	T3	0.9642	TCGA-E9-A6HE-01
BRCA(T1=280,T2=630,T3=138,T4=40)	T1	2.2603	TCGA-BH-A0HI-01
BRCA(T1=280,T2=630,T3=138,T4=40)	T2	2.0673	TCGA-EW-A1P1-01
BRCA(T1=280,T2=630,T3=138,T4=40)	T2	2.8622	TCGA-OL-A66P-01
BRCA(T1=280,T2=630,T3=138,T4=40)	T3	2.2723	TCGA-A2-A1G4-01
BRCA(T1=280,T2=630,T3=138,T4=40)	T2	1.3956	TCGA-E2-A105-01
BRCA(T1=280,T2=630,T3=138,T4=40)	T1	3.9829	TCGA-E2-A573-01
BRCA(T1=280,T2=630,T3=138,T4=40)	T1	1.5709	TCGA-A2-A0EV-01
BRCA(T1=280,T2=630,T3=138,T4=40)	T1	2.7073	TCGA-A8-A08A-01
BRCA(T1=280,T2=630,T3=138,T4=40)	T1	1.2394	TCGA-E9-A1RG-01
BRCA(T1=280,T2=630,T3=138,T4=40)	T2	2.3508	TCGA-D8-A1XL-01
BRCA(T1=280,T2=630,T3=138,T4=40)	T1	3.5621	TCGA-A2-A0ER-01
BRCA(T1=280,T2=630,T3=138,T4=40)	T2	2.9729	TCGA-OL-A66K-01
BRCA(T1=280,T2=630,T3=138,T4=40)	T2	1.8078	TCGA-EW-A1OX-01
BRCA(T1=280,T2=630,T3=138,T4=40)	T2	2.8034	TCGA-S3-AA10-01
BRCA(T1=280,T2=630,T3=138,T4=40)	T2	1.334	TCGA-A8-A0A9-01
BRCA(T1=280,T2=630,T3=138,T4=40)	T2	2.8838	TCGA-BH-A1FB-01
BRCA(T1=280,T2=630,T3=138,T4=40)	T2	4.1764	TCGA-A2-A04T-01
BRCA(T1=280,T2=630,T3=138,T4=40)	T2	2.8858	TCGA-OL-A5S0-01
BRCA(T1=280,T2=630,T3=138,T4=40)	T2	1.46	TCGA-A8-A07J-01
BRCA(T1=280,T2=630,T3=138,T4=40)	T1	1.787	TCGA-E9-A229-01
BRCA(T1=280,T2=630,T3=138,T4=40)	T1	3.8818	TCGA-A2-A0SX-01
BRCA(T1=280,T2=630,T3=138,T4=40)	T1	1.8323	TCGA-BH-A0AW-01
BRCA(T1=280,T2=630,T3=138,T4=40)	T2	1.6327	TCGA-BH-A2L8-01
BRCA(T1=280,T2=630,T3=138,T4=40)	T1	2.0673	TCGA-BH-A0B6-01
BRCA(T1=280,T2=630,T3=138,T4=40)	T2	1.5758	TCGA-AO-A0JL-01
BRCA(T1=280,T2=630,T3=138,T4=40)	T3	3.2929	TCGA-BH-A0BS-01
BRCA(T1=280,T2=630,T3=138,T4=40)	T2	1.9073	TCGA-B6-A0IG-01
BRCA(T1=280,T2=630,T3=138,T4=40)	T1	0.7832	TCGA-OL-A66L-01
BRCA(T1=280,T2=630,T3=138,T4=40)	T1	2.4332	TCGA-BH-A0DO-01
BRCA(T1=280,T2=630,T3=138,T4=40)	T1	2.5288	TCGA-LL-A73Y-01
BRCA(T1=280,T2=630,T3=138,T4=40)	T2	1.736	TCGA-BH-A0DK-01
BRCA(T1=280,T2=630,T3=138,T4=40)	T1	2.5585	TCGA-BH-A0BG-01
BRCA(T1=280,T2=630,T3=138,T4=40)	T3	1.7489	TCGA-A8-A06Z-01
BRCA(T1=280,T2=630,T3=138,T4=40)	T2	4.0601	TCGA-AN-A0AT-01
BRCA(T1=280,T2=630,T3=138,T4=40)	T1	1.5661	TCGA-E2-A14U-01
BRCA(T1=280,T2=630,T3=138,T4=40)	T3	4.5136	TCGA-AR-A24Q-01
BRCA(T1=280,T2=630,T3=138,T4=40)	T2	1.8242	TCGA-EW-A1P5-01
BRCA(T1=280,T2=630,T3=138,T4=40)	T2	4.66	TCGA-BH-A1FN-01
BRCA(T1=280,T2=630,T3=138,T4=40)	T2	4.1563	TCGA-A7-A4SE-01
BRCA(T1=280,T2=630,T3=138,T4=40)	T3	1.8484	TCGA-A1-A0SJ-01
BRCA(T1=280,T2=630,T3=138,T4=40)	T1	1.766	TCGA-E2-A570-01
BRCA(T1=280,T2=630,T3=138,T4=40)	T1	2.2391	TCGA-BH-A201-01
BRCA(T1=280,T2=630,T3=138,T4=40)	T4	2.7636	TCGA-A8-A09E-01
BRCA(T1=280,T2=630,T3=138,T4=40)	T2	3.0002	TCGA-D8-A27V-01
BRCA(T1=280,T2=630,T3=138,T4=40)	T2	3.9459	TCGA-E2-A14Y-01
BRCA(T1=280,T2=630,T3=138,T4=40)	T2	2.0465	TCGA-MS-A51U-01
BRCA(T1=280,T2=630,T3=138,T4=40)	T2	2.2268	TCGA-A8-A06Y-01
BRCA(T1=280,T2=630,T3=138,T4=40)	T4	2.0289	TCGA-GI-A2C8-01
BRCA(T1=280,T2=630,T3=138,T4=40)	T3	1.8078	TCGA-AR-A1AM-01
BRCA(T1=280,T2=630,T3=138,T4=40)	T2	3.1195	TCGA-AN-A041-01
BRCA(T1=280,T2=630,T3=138,T4=40)	T1	1.8242	TCGA-B6-A409-01
BRCA(T1=280,T2=630,T3=138,T4=40)	T2	2.3451	TCGA-BH-A1EX-01
BRCA(T1=280,T2=630,T3=138,T4=40)	T2	3.3506	TCGA-A7-A0CJ-01
BRCA(T1=280,T2=630,T3=138,T4=40)	T1	2.128	TCGA-BH-A0H0-01
BRCA(T1=280,T2=630,T3=138,T4=40)	T1	2.7117	TCGA-LL-A5YO-01
BRCA(T1=280,T2=630,T3=138,T4=40)	T2	0.6425	TCGA-AN-A0FW-01
BRCA(T1=280,T2=630,T3=138,T4=40)	T2	2.5658	TCGA-AC-A6IX-01
BRCA(T1=280,T2=630,T3=138,T4=40)	T2	1.196	TCGA-A2-A04Y-01
BRCA(T1=280,T2=630,T3=138,T4=40)	T1	2.6962	TCGA-E2-A156-01
BRCA(T1=280,T2=630,T3=138,T4=40)	T1	2.2723	TCGA-AR-A24R-01
BRCA(T1=280,T2=630,T3=138,T4=40)	T1	2.791	TCGA-D8-A1JP-01
BRCA(T1=280,T2=630,T3=138,T4=40)	T1	2.0147	TCGA-E2-A1IK-01
BRCA(T1=280,T2=630,T3=138,T4=40)	T1	2.4597	TCGA-AN-A0FS-01
BRCA(T1=280,T2=630,T3=138,T4=40)	T3	0.517	TCGA-AC-A3TM-01
BRCA(T1=280,T2=630,T3=138,T4=40)	T2	2.9205	TCGA-C8-A12K-01
BRCA(T1=280,T2=630,T3=138,T4=40)	T1	1.7141	TCGA-AR-A2LE-01
BRCA(T1=280,T2=630,T3=138,T4=40)	T2	1.5709	TCGA-BH-A0HK-01
BRCA(T1=280,T2=630,T3=138,T4=40)	T2	2.6278	TCGA-AR-A250-01
BRCA(T1=280,T2=630,T3=138,T4=40)	T2	4.2041	TCGA-D8-A1JG-01
BRCA(T1=280,T2=630,T3=138,T4=40)	T2	2.3193	TCGA-C8-A134-01
BRCA(T1=280,T2=630,T3=138,T4=40)	T2	3.0411	TCGA-AN-A0FX-01
BRCA(T1=280,T2=630,T3=138,T4=40)	T2	1.4962	TCGA-AC-A62V-01
BRCA(T1=280,T2=630,T3=138,T4=40)	T1	1.5013	TCGA-GM-A3XN-01
BRCA(T1=280,T2=630,T3=138,T4=40)	T1	3.2158	TCGA-C8-A275-01
BRCA(T1=280,T2=630,T3=138,T4=40)	T2	2.6647	TCGA-AO-A129-01
BRCA(T1=280,T2=630,T3=138,T4=40)	T4	3.8157	TCGA-BH-A1F8-01
BRCA(T1=280,T2=630,T3=138,T4=40)	T2	4.6387	TCGA-D8-A1JK-01
BRCA(T1=280,T2=630,T3=138,T4=40)	T4	3.4477	TCGA-A8-A08X-01
BRCA(T1=280,T2=630,T3=138,T4=40)	T2	3.2096	TCGA-AR-A2LN-01
BRCA(T1=280,T2=630,T3=138,T4=40)	T2	2.4386	TCGA-A8-A09A-01
BRCA(T1=280,T2=630,T3=138,T4=40)	T1	1.5013	TCGA-E2-A1IJ-01
BRCA(T1=280,T2=630,T3=138,T4=40)	T2	1.884	TCGA-A8-A08O-01
BRCA(T1=280,T2=630,T3=138,T4=40)	T3	2.0395	TCGA-A2-A4RY-01
BRCA(T1=280,T2=630,T3=138,T4=40)	T3	1.9226	TCGA-A2-A0SY-01
BRCA(T1=280,T2=630,T3=138,T4=40)	T1	1.7273	TCGA-AC-A8OP-01
BRCA(T1=280,T2=630,T3=138,T4=40)	T2	2.5972	TCGA-EW-A1PA-01
BRCA(T1=280,T2=630,T3=138,T4=40)	T2	0.7748	TCGA-AO-A126-01
BRCA(T1=280,T2=630,T3=138,T4=40)	T2	1.2756	TCGA-AO-A0J6-01
BRCA(T1=280,T2=630,T3=138,T4=40)	T2	3.2752	TCGA-EW-A6SB-01
BRCA(T1=280,T2=630,T3=138,T4=40)	T3	1.8363	TCGA-EW-A2FV-01
BRCA(T1=280,T2=630,T3=138,T4=40)	T2	-0.1504	TCGA-AO-A03R-01
BRCA(T1=280,T2=630,T3=138,T4=40)	T1	3.8116	TCGA-E9-A54X-01
BRCA(T1=280,T2=630,T3=138,T4=40)	T3	-0.1031	TCGA-AO-A0JB-01
BRCA(T1=280,T2=630,T3=138,T4=40)	T2	2.1606	TCGA-AC-A3W5-01
BRCA(T1=280,T2=630,T3=138,T4=40)	T2	2.12203	TCGA-A7-A13G-01
BRCA(T1=280,T2=630,T3=138,T4=40)	T2	2.609	TCGA-AR-A1AS-01
BRCA(T1=280,T2=630,T3=138,T4=40)	T2	3.2929	TCGA-C8-A1HJ-01
BRCA(T1=280,T2=630,T3=138,T4=40)	T3	1.4228	TCGA-D8-A1Y1-01
BRCA(T1=280,T2=630,T3=138,T4=40)	T2	2.3451	TCGA-BH-A0DD-01
BRCA(T1=280,T2=630,T3=138,T4=40)	T2	1.8957	TCGA-A2-A0EN-01
BRCA(T1=280,T2=630,T3=138,T4=40)	T2	1.7954	TCGA-E9-A1R2-01
BRCA(T1=280,T2=630,T3=138,T4=40)	T3	3.9829	TCGA-A8-A08L-01
BRCA(T1=280,T2=630,T3=138,T4=40)	T2	3.2572	TCGA-A7-A3RF-01
BRCA(T1=280,T2=630,T3=138,T4=40)	T2	1.5612	TCGA-A2-A0D4-01
BRCA(T1=280,T2=630,T3=138,T4=40)	T2	2.0946	TCGA-EW-A1IW-01
BRCA(T1=280,T2=630,T3=138,T4=40)	T1	2.3077	TCGA-AO-A03M-01
BRCA(T1=280,T2=630,T3=138,T4=40)	T3	3.7226	TCGA-B6-A0IQ-01
BRCA(T1=280,T2=630,T3=138,T4=40)	T2	2.4649	TCGA-BH-A1EW-01
BRCA(T1=280,T2=630,T3=138,T4=40)	T1	0.3907	TCGA-BH-A1FG-01
BRCA(T1=280,T2=630,T3=138,T4=40)	T2	2.8117	TCGA-AR-A0TS-01
BRCA(T1=280,T2=630,T3=138,T4=40)	T2	2.609	TCGA-A2-A0CM-01
BRCA(T1=280,T2=630,T3=138,T4=40)	T3	2.004	TCGA-A8-A06X-01
BRCA(T1=280,T2=630,T3=138,T4=40)	T2	3.3814	TCGA-D8-A140-01
BRCA(T1=280,T2=630,T3=138,T4=40)	T2	1.7316	TCGA-E9-A1R6-01
BRCA(T1=280,T2=630,T3=138,T4=40)	T2	1.3283	TCGA-A2-A0CZ-01
BRCA(T1=280,T2=630,T3=138,T4=40)	T2	2.9052	TCGA-BH-A1FE-01
BRCA(T1=280,T2=630,T3=138,T4=40)	T2	1.9749	TCGA-AN-A0XS-01
BRCA(T1=280,T2=630,T3=138,T4=40)	T1	2.6579	TCGA-A2-A04Q-01
BRCA(T1=280,T2=630,T3=138,T4=40)	T2	2.676	TCGA-WT-AB41-01
BRCA(T1=280,T2=630,T3=138,T4=40)	T2	2.3251	TCGA-BH-A0BV-01
BRCA(T1=280,T2=630,T3=138,T4=40)	T2	2.0878	TCGA-AC-A5XS-01
BRCA(T1=280,T2=630,T3=138,T4=40)	T2	2.4225	TCGA-E2-A109-01
BRCA(T1=280,T2=630,T3=138,T4=40)	T2	4.2646	TCGA-B6-A1KF-01
BRCA(T1=280,T2=630,T3=138,T4=40)	T2	2.1541	TCGA-BH-A1FL-01
BRCA(T1=280,T2=630,T3=138,T4=40)	T2	1.5709	TCGA-E9-A1NI-01
BRCA(T1=280,T2=630,T3=138,T4=40)	T2	4.1384	TCGA-A8-A07R-01
BRCA(T1=280,T2=630,T3=138,T4=40)	T2	0.2154	TCGA-AN-A03Y-01
BRCA(T1=280,T2=630,T3=138,T4=40)	T3	3.4648	TCGA-BH-A0C1-01
BRCA(T1=280,T2=630,T3=138,T4=40)	T2	2.5363	TCGA-BH-A1FH-01
BRCA(T1=280,T2=630,T3=138,T4=40)	T2	2.1894	TCGA-E2-A572-01
BRCA(T1=280,T2=630,T3=138,T4=40)	T2	2.3843	TCGA-A8-A08H-01
BRCA(T1=280,T2=630,T3=138,T4=40)	T2	3.6125	TCGA-JL-A3YW-01
BRCA(T1=280,T2=630,T3=138,T4=40)	T2	4.0001	TCGA-AN-A0XN-01
BRCA(T1=280,T2=630,T3=138,T4=40)	T2	5.1668	TCGA-A1-A0SK-01
BRCA(T1=280,T2=630,T3=138,T4=40)	T2	2.6255	TCGA-AO-A125-01
BRCA(T1=280,T2=630,T3=138,T4=40)	T2	0.4552	TCGA-PE-A5DC-01
BRCA(T1=280,T2=630,T3=138,T4=40)	T2	0.679	TCGA-E9-A3X8-01
BRCA(T1=280,T2=630,T3=138,T4=40)	T2	2.3251	TCGA-BH-A0AU-01
BRCA(T1=280,T2=630,T3=138,T4=40)	T2	2.8819	TCGA-GM-A2DB-01
BRCA(T1=280,T2=630,T3=138,T4=40)	T2	3.6136	TCGA-E9-A244-01
BRCA(T1=280,T2=630,T3=138,T4=40)	T2	2.9356	TCGA-A8-A0AB-01
BRCA(T1=280,T2=630,T3=138,T4=40)	T2	0.3231	TCGA-A2-A3XV-01
BRCA(T1=280,T2=630,T3=138,T4=40)	T2	1.5709	TCGA-AN-A04A-01
BRCA(T1=280,T2=630,T3=138,T4=40)	T3	1.46	TCGA-E2-A14O-01
BRCA(T1=280,T2=630,T3=138,T4=40)	T2	2.6302	TCGA-A2-A0T7-01
BRCA(T1=280,T2=630,T3=138,T4=40)	T2	3.0393	TCGA-A7-A0D9-01
BRCA(T1=280,T2=630,T3=138,T4=40)	T2	3.3883	TCGA-GM-A3XL-01
BRCA(T1=280,T2=630,T3=138,T4=40)	T2	2.9765	TCGA-AO-A0JJ-01
BRCA(T1=280,T2=630,T3=138,T4=40)	T2	1.1316	TCGA-A2-A0CV-01
BRCA(T1=280,T2=630,T3=138,T4=40)	T2	1.4756	TCGA-AN-A046-01
BRCA(T1=280,T2=630,T3=138,T4=40)	T3	1.1382	TCGA-D8-A1X6-01
BRCA(T1=280,T2=630,T3=138,T4=40)	T3	2.8858	TCGA-EW-A3U0-01
BRCA(T1=280,T2=630,T3=138,T4=40)	T1	2.7379	TCGA-AO-A0JF-01
BRCA(T1=280,T2=630,T3=138,T4=40)	T2	3.1987	TCGA-A2-A0T0-01
BRCA(T1=280,T2=630,T3=138,T4=40)	T1	2.9356	TCGA-BH-A0EA-01
BRCA(T1=280,T2=630,T3=138,T4=40)	T2	3.5718	TCGA-D8-A147-01
BRCA(T1=280,T2=630,T3=138,T4=40)	T2	-0.4131	TCGA-E9-A54Y-01
BRCA(T1=280,T2=630,T3=138,T4=40)	T2	1.2147	TCGA-LL-A5YN-01
BRCA(T1=280,T2=630,T3=138,T4=40)	T2	4.3406	TCGA-C8-A26Y-01
BRCA(T1=280,T2=630,T3=138,T4=40)	T2	4.6071	TCGA-AN-A0FJ-01
BRCA(T1=280,T2=630,T3=138,T4=40)	T3	4.2281	TCGA-BH-A1EV-01
BRCA(T1=280,T2=630,T3=138,T4=40)	T1	2.4008	TCGA-AO-A03V-01
BRCA(T1=280,T2=630,T3=138,T4=40)	T4	2.3423	TCGA-B6-A0IK-01
BRCA(T1=280,T2=630,T3=138,T4=40)	T1	2.0218	TCGA-E2-A15E-01
BRCA(T1=280,T2=630,T3=138,T4=40)	T2	1.9302	TCGA-E2-A15D-01
BRCA(T1=280,T2=630,T3=138,T4=40)	T2	3.1344	TCGA-E9-A1RB-01
BRCA(T1=280,T2=630,T3=138,T4=40)	T2	2.8622	TCGA-AO-A1KR-01
BRCA(T1=280,T2=630,T3=138,T4=40)	T1	2.2082	TCGA-BH-A18H-01
BRCA(T1=280,T2=630,T3=138,T4=40)	T1	2.874	TCGA-BH-A0HF-01
BRCA(T1=280,T2=630,T3=138,T4=40)	T2	2.6348	TCGA-C8-A12M-01
BRCA(T1=280,T2=630,T3=138,T4=40)	T3	2.971	TCGA-C8-A26V-01
BRCA(T1=280,T2=630,T3=138,T4=40)	T4	3.2389	TCGA-B6-A1KN-01
BRCA(T1=280,T2=630,T3=138,T4=40)	T2	1.334	TCGA-A7-A4SA-01
BRCA(T1=280,T2=630,T3=138,T4=40)	T2	2.3788	TCGA-E2-A15S-01
BRCA(T1=280,T2=630,T3=138,T4=40)	T1	2.1862	TCGA-E9-A1RI-01
BRCA(T1=280,T2=630,T3=138,T4=40)	T1	2.4171	TCGA-GM-A2DI-01
BRCA(T1=280,T2=630,T3=138,T4=40)	T1	1.412	TCGA-A8-A09T-01
BRCA(T1=280,T2=630,T3=138,T4=40)	T2	2.0742	TCGA-D8-A27T-01
BRCA(T1=280,T2=630,T3=138,T4=40)	T2	3.7324	TCGA-C8-A278-01
BRCA(T1=280,T2=630,T3=138,T4=40)	T2	1.6558	TCGA-A8-A09C-01
BRCA(T1=280,T2=630,T3=138,T4=40)	T3	2.6895	TCGA-BH-A18L-01
BRCA(T1=280,T2=630,T3=138,T4=40)	T1	1.0642	TCGA-GM-A2DK-01
BRCA(T1=280,T2=630,T3=138,T4=40)	T2	2.6624	TCGA-E9-A22A-01
BRCA(T1=280,T2=630,T3=138,T4=40)	T2	1.8201	TCGA-AC-A3YJ-01
BRCA(T1=280,T2=630,T3=138,T4=40)	T2	1.9895	TCGA-AR-A2LO-01
BRCA(T1=280,T2=630,T3=138,T4=40)	T2	3.186	TCGA-AC-A23C-01
BRCA(T1=280,T2=630,T3=138,T4=40)	T1	2.05	TCGA-D8-A1XM-01
BRCA(T1=280,T2=630,T3=138,T4=40)	T1	3.7127	TCGA-BH-A1EU-01
BRCA(T1=280,T2=630,T3=138,T4=40)	T2	1.9968	TCGA-PE-A5DD-01
BRCA(T1=280,T2=630,T3=138,T4=40)	T1	1.6187	TCGA-WT-AB44-01
BRCA(T1=280,T2=630,T3=138,T4=40)	T3	2.3019	TCGA-C8-A8HR-01
BRCA(T1=280,T2=630,T3=138,T4=40)	T2	3.3148	TCGA-A2-A0YG-01
BRCA(T1=280,T2=630,T3=138,T4=40)	T3	3.0252	TCGA-A8-A09G-01
BRCA(T1=280,T2=630,T3=138,T4=40)	T2	1.3511	TCGA-EW-A6SA-01
BRCA(T1=280,T2=630,T3=138,T4=40)	T2	3.9561	TCGA-AC-A8OQ-01
BRCA(T1=280,T2=630,T3=138,T4=40)	T2	3.9137	TCGA-A1-A0SO-01
BRCA(T1=280,T2=630,T3=138,T4=40)	T2	2.8936	TCGA-E2-A10B-01
BRCA(T1=280,T2=630,T3=138,T4=40)	T1	1.4652	TCGA-D8-A1XA-01
BRCA(T1=280,T2=630,T3=138,T4=40)	T4	1.8119	TCGA-AO-A1KQ-01
BRCA(T1=280,T2=630,T3=138,T4=40)	T2	2.8219	TCGA-A8-A0A6-01
BRCA(T1=280,T2=630,T3=138,T4=40)	T2	3.8431	TCGA-AQ-A04J-01
BRCA(T1=280,T2=630,T3=138,T4=40)	T2	1.8996	TCGA-BH-A0W4-01
BRCA(T1=280,T2=630,T3=138,T4=40)	T2	3.5608	TCGA-D8-A1X5-01
BRCA(T1=280,T2=630,T3=138,T4=40)	T3	1.4174	TCGA-GM-A3XG-01
BRCA(T1=280,T2=630,T3=138,T4=40)	T2	1.7995	TCGA-A2-A4RW-01
BRCA(T1=280,T2=630,T3=138,T4=40)	T2	2.6828	TCGA-D8-A1XV-01
BRCA(T1=280,T2=630,T3=138,T4=40)	T1	3.4411	TCGA-D8-A13Y-01
BRCA(T1=280,T2=630,T3=138,T4=40)	T2	3.6405	TCGA-AR-A0TU-01
BRCA(T1=280,T2=630,T3=138,T4=40)	T1	2.233	TCGA-BH-A0B0-01
BRCA(T1=280,T2=630,T3=138,T4=40)	T1	2.4063	TCGA-E2-A15P-01
BRCA(T1=280,T2=630,T3=138,T4=40)	T3	3.6555	TCGA-D8-A1JN-01
BRCA(T1=280,T2=630,T3=138,T4=40)	T1	3.793	TCGA-BH-A0B8-01
BRCA(T1=280,T2=630,T3=138,T4=40)	T2	2.8341	TCGA-E9-A1RD-01
BRCA(T1=280,T2=630,T3=138,T4=40)	T2	2.561	TCGA-AC-A2FG-01
BRCA(T1=280,T2=630,T3=138,T4=40)	T2	2.8199	TCGA-A2-A0ET-01
BRCA(T1=280,T2=630,T3=138,T4=40)	T1	3.7105	TCGA-E2-A15R-01
BRCA(T1=280,T2=630,T3=138,T4=40)	T3	2.8502	TCGA-A2-A3KD-01
BRCA(T1=280,T2=630,T3=138,T4=40)	T2	3.1844	TCGA-E9-A1NG-01
BRCA(T1=280,T2=630,T3=138,T4=40)	T2	1.787	TCGA-AC-A6NO-01
BRCA(T1=280,T2=630,T3=138,T4=40)	T4	3.8983	TCGA-A8-A08J-01
BRCA(T1=280,T2=630,T3=138,T4=40)	T3	1.6093	TCGA-A2-A0CO-01
BRCA(T1=280,T2=630,T3=138,T4=40)	T2	0.4016	TCGA-AN-A0FZ-01
BRCA(T1=280,T2=630,T3=138,T4=40)	T3	2.4332	TCGA-A2-A0YD-01
BRCA(T1=280,T2=630,T3=138,T4=40)	T1	2.2237	TCGA-EW-A1J2-01
BRCA(T1=280,T2=630,T3=138,T4=40)	T2	1.7185	TCGA-C8-A12N-01
BRCA(T1=280,T2=630,T3=138,T4=40)	T2	3.5461	TCGA-A2-A25F-01
BRCA(T1=280,T2=630,T3=138,T4=40)	T2	2.8661	TCGA-A8-A0A1-01
BRCA(T1=280,T2=630,T3=138,T4=40)	T1	3.6669	TCGA-D8-A27E-01
BRCA(T1=280,T2=630,T3=138,T4=40)	T2	3.2707	TCGA-EW-A1IZ-01
BRCA(T1=280,T2=630,T3=138,T4=40)	T3	2.3704	TCGA-B6-A0IB-01
BRCA(T1=280,T2=630,T3=138,T4=40)	T4	3.208	TCGA-A8-A08Z-01
BRCA(T1=280,T2=630,T3=138,T4=40)	T1	1.68079	TCGA-AC-A3QQ-01
BRCA(T1=280,T2=630,T3=138,T4=40)	T2	3.47	TCGA-E2-A15T-01
BRCA(T1=280,T2=630,T3=138,T4=40)	T2	2.4198	TCGA-BH-A0BC-01
BRCA(T1=280,T2=630,T3=138,T4=40)	T2	2.1509	TCGA-AR-A0TV-01
BRCA(T1=280,T2=630,T3=138,T4=40)	T1	3.1112	TCGA-E2-A154-01
BRCA(T1=280,T2=630,T3=138,T4=40)	T3	1.0503	TCGA-GM-A4E0-01
BRCA(T1=280,T2=630,T3=138,T4=40)	T2	3.944	TCGA-AO-A124-01
BRCA(T1=280,T2=630,T3=138,T4=40)	T2	3.1781	TCGA-S3-A6ZF-01
BRCA(T1=280,T2=630,T3=138,T4=40)	T2	2.2237	TCGA-A8-A09D-01
BRCA(T1=280,T2=630,T3=138,T4=40)	T2	1.8722	TCGA-AN-A0XO-01
BRCA(T1=280,T2=630,T3=138,T4=40)	T2	0.8726	TCGA-BH-A0DQ-01
BRCA(T1=280,T2=630,T3=138,T4=40)	T2	2.5462	TCGA-A2-A4S3-01
BRCA(T1=280,T2=630,T3=138,T4=40)	T2	2.609	TCGA-A2-A0D1-01
BRCA(T1=280,T2=630,T3=138,T4=40)	T2	1.6649	TCGA-AO-A0J3-01
BRCA(T1=280,T2=630,T3=138,T4=40)	T1	3.4156	TCGA-A2-A0ST-01
BRCA(T1=280,T2=630,T3=138,T4=40)	T2	2.0289	TCGA-E9-A1RE-01
BRCA(T1=280,T2=630,T3=138,T4=40)	T2	2.3394	TCGA-A2-A25A-01
BRCA(T1=280,T2=630,T3=138,T4=40)	T2	2.872	TCGA-C8-A1HK-01
BRCA(T1=280,T2=630,T3=138,T4=40)	T2	3.325	TCGA-AR-A0TR-01
BRCA(T1=280,T2=630,T3=138,T4=40)	T3	2.5462	TCGA-AC-A2B8-01
BRCA(T1=280,T2=630,T3=138,T4=40)	T2	2.2175	TCGA-E2-A1LG-01
BRCA(T1=280,T2=630,T3=138,T4=40)	T2	2.5511	TCGA-A7-A6VW-01
BRCA(T1=280,T2=630,T3=138,T4=40)	T2	2.183	TCGA-AC-A3W7-01
BRCA(T1=280,T2=630,T3=138,T4=40)	T4	3.0842	TCGA-E2-A1LK-01
BRCA(T1=280,T2=630,T3=138,T4=40)	T3	2.8341	TCGA-B6-A0RT-01
BRCA(T1=280,T2=630,T3=138,T4=40)	T1	1.3679	TCGA-BH-A0HB-01
BRCA(T1=280,T2=630,T3=138,T4=40)	T4	3.38	TCGA-C8-A3M7-01
BRCA(T1=280,T2=630,T3=138,T4=40)	T2	1.3567	TCGA-D8-A1Y3-01
BRCA(T1=280,T2=630,T3=138,T4=40)	T2	3.5779	TCGA-A8-A07C-01
BRCA(T1=280,T2=630,T3=138,T4=40)	T2	2.6464	TCGA-A8-A06U-01
BRCA(T1=280,T2=630,T3=138,T4=40)	T3	2.7007	TCGA-GI-A2C9-01
BRCA(T1=280,T2=630,T3=138,T4=40)	T3	2.685	TCGA-D8-A73W-01
BRCA(T1=280,T2=630,T3=138,T4=40)	T2	2.1313	TCGA-E9-A245-01
BRCA(T1=280,T2=630,T3=138,T4=40)	T1	2.1862	TCGA-B6-A0X0-01
BRCA(T1=280,T2=630,T3=138,T4=40)	T3	2.727	TCGA-A8-A06Q-01
BRCA(T1=280,T2=630,T3=138,T4=40)	T1	1.3283	TCGA-E9-A1R0-01
BRCA(T1=280,T2=630,T3=138,T4=40)	T4	3.38	TCGA-B6-A0RO-01
BRCA(T1=280,T2=630,T3=138,T4=40)	T2	1.8444	TCGA-E9-A1NA-01
BRCA(T1=280,T2=630,T3=138,T4=40)	T2	3.5498	TCGA-BH-A0DZ-01
BRCA(T1=280,T2=630,T3=138,T4=40)	T2	2.3019	TCGA-AN-A0XP-01
BRCA(T1=280,T2=630,T3=138,T4=40)	T1	2.4805	TCGA-EW-A6S9-01
BRCA(T1=280,T2=630,T3=138,T4=40)	T2	1.4441	TCGA-AQ-A54O-01
BRCA(T1=280,T2=630,T3=138,T4=40)	T1	5.2483	TCGA-BH-A0WA-01
BRCA(T1=280,T2=630,T3=138,T4=40)	T3	2.1378	TCGA-BH-AB28-01
BRCA(T1=280,T2=630,T3=138,T4=40)	T2	2.4649	TCGA-A8-A09N-01
BRCA(T1=280,T2=630,T3=138,T4=40)	T2	2.3222	TCGA-E2-A15A-01
BRCA(T1=280,T2=630,T3=138,T4=40)	T2	3.453	TCGA-E9-A2JT-01
BRCA(T1=280,T2=630,T3=138,T4=40)	T2	1.6374	TCGA-BH-A0HQ-01
BRCA(T1=280,T2=630,T3=138,T4=40)	T2	2.7227	TCGA-E2-A3DX-01
BRCA(T1=280,T2=630,T3=138,T4=40)	T1	2.5972	TCGA-E2-A1L6-01
BRCA(T1=280,T2=630,T3=138,T4=40)	T1	2.3732	TCGA-B6-A0I2-01
BRCA(T1=280,T2=630,T3=138,T4=40)	T2	1.8323	TCGA-D8-A73X-01
BRCA(T1=280,T2=630,T3=138,T4=40)	T2	2.9839	TCGA-A8-A084-01
BRCA(T1=280,T2=630,T3=138,T4=40)	T2	1.6234	TCGA-A7-A2KD-01
BRCA(T1=280,T2=630,T3=138,T4=40)	T1	3.7171	TCGA-AR-A252-01
BRCA(T1=280,T2=630,T3=138,T4=40)	T2	2.1411	TCGA-AR-A24L-01
BRCA(T1=280,T2=630,T3=138,T4=40)	T2	1.7532	TCGA-AN-A0XR-01
BRCA(T1=280,T2=630,T3=138,T4=40)	T2	3.1876	TCGA-BH-A18V-01
BRCA(T1=280,T2=630,T3=138,T4=40)	T3	1.5806	TCGA-B6-A0WY-01
BRCA(T1=280,T2=630,T3=138,T4=40)	T2	0.9789	TCGA-EW-A423-01
BRCA(T1=280,T2=630,T3=138,T4=40)	T2	0.2998	TCGA-C8-A12X-01
BRCA(T1=280,T2=630,T3=138,T4=40)	T2	1.6045	TCGA-E9-A5UO-01
BRCA(T1=280,T2=630,T3=138,T4=40)	T2	3.9166	TCGA-BH-A18U-01
BRCA(T1=280,T2=630,T3=138,T4=40)	T1	2.2144	TCGA-BH-A0C0-01
BRCA(T1=280,T2=630,T3=138,T4=40)	T2	3.506	TCGA-A8-A09I-01
BRCA(T1=280,T2=630,T3=138,T4=40)	T2	1.8036	TCGA-E9-A22D-01
BRCA(T1=280,T2=630,T3=138,T4=40)	T2	2.3193	TCGA-E2-A1LE-01
BRCA(T1=280,T2=630,T3=138,T4=40)	T1	3.4344	TCGA-E2-A15F-01
BRCA(T1=280,T2=630,T3=138,T4=40)	T1	2.4171	TCGA-D8-A27L-01
BRCA(T1=280,T2=630,T3=138,T4=40)	T2	3.2692	TCGA-C8-A12O-01
BRCA(T1=280,T2=630,T3=138,T4=40)	T4	2.5804	TCGA-D8-A1XG-01
BRCA(T1=280,T2=630,T3=138,T4=40)	T2	1.6093	TCGA-C8-A8HQ-01
BRCA(T1=280,T2=630,T3=138,T4=40)	T2	3.2811	TCGA-E2-A15M-01
BRCA(T1=280,T2=630,T3=138,T4=40)	T3	2.7095	TCGA-A8-A083-01
BRCA(T1=280,T2=630,T3=138,T4=40)	T3	1.9968	TCGA-AC-A3TN-01
BRCA(T1=280,T2=630,T3=138,T4=40)	T2	3.245	TCGA-B6-A0IC-01
BRCA(T1=280,T2=630,T3=138,T4=40)	T2	2.4359	TCGA-A2-A0CW-01
BRCA(T1=280,T2=630,T3=138,T4=40)	T2	1.8604	TCGA-A8-A092-01
BRCA(T1=280,T2=630,T3=138,T4=40)	T2	2.727	TCGA-D8-A1XS-01
BRCA(T1=280,T2=630,T3=138,T4=40)	T2	2.8622	TCGA-BH-A18Q-01
BRCA(T1=280,T2=630,T3=138,T4=40)	T2	1.5165	TCGA-AO-A12B-01
BRCA(T1=280,T2=630,T3=138,T4=40)	T3	1.9302	TCGA-AC-A3EH-01
BRCA(T1=280,T2=630,T3=138,T4=40)	T1	3.67255	TCGA-A7-A26F-01
BRCA(T1=280,T2=630,T3=138,T4=40)	T2	4.3499	TCGA-AO-A12F-01
BRCA(T1=280,T2=630,T3=138,T4=40)	T2	1.6045	TCGA-EW-A1P6-01
BRCA(T1=280,T2=630,T3=138,T4=40)	T1	2.6556	TCGA-GM-A2DF-01
BRCA(T1=280,T2=630,T3=138,T4=40)	T4	2.1862	TCGA-A8-A09Q-01
BRCA(T1=280,T2=630,T3=138,T4=40)	T2	2.5238	TCGA-AC-A2FF-01
BRCA(T1=280,T2=630,T3=138,T4=40)	T4	1.9564	TCGA-BH-A18J-01
BRCA(T1=280,T2=630,T3=138,T4=40)	T4	3.0074	TCGA-C8-A12W-01
BRCA(T1=280,T2=630,T3=138,T4=40)	T3	3.6219	TCGA-A2-A0YJ-01
BRCA(T1=280,T2=630,T3=138,T4=40)	T1	3.5559	TCGA-D8-A1XD-01
BRCA(T1=280,T2=630,T3=138,T4=40)	T2	2.3423	TCGA-AQ-A1H2-01
BRCA(T1=280,T2=630,T3=138,T4=40)	T3	2.5852	TCGA-AR-A24O-01
BRCA(T1=280,T2=630,T3=138,T4=40)	T1	3.5547	TCGA-A8-A0AD-01
BRCA(T1=280,T2=630,T3=138,T4=40)	T1	3.1523	TCGA-A7-A3J1-01
BRCA(T1=280,T2=630,T3=138,T4=40)	T2	2.5828	TCGA-A2-A0EQ-01
BRCA(T1=280,T2=630,T3=138,T4=40)	T1	3.4726	TCGA-B6-A402-01
BRCA(T1=280,T2=630,T3=138,T4=40)	T2	2.5137	TCGA-LD-A7W6-01
BRCA(T1=280,T2=630,T3=138,T4=40)	T4	2.5828	TCGA-BH-A1FR-01
BRCA(T1=280,T2=630,T3=138,T4=40)	T2	2.4544	TCGA-A8-A08B-01
BRCA(T1=280,T2=630,T3=138,T4=40)	T2	3.8044	TCGA-D8-A1XK-01
BRCA(T1=280,T2=630,T3=138,T4=40)	T1	1.0915	TCGA-BH-A0BT-01
BRCA(T1=280,T2=630,T3=138,T4=40)	T1	2.7051	TCGA-AO-A03U-01
BRCA(T1=280,T2=630,T3=138,T4=40)	T1	2.4144	TCGA-OL-A66H-01
BRCA(T1=280,T2=630,T3=138,T4=40)	T1	3.97	TCGA-AR-A1AJ-01
BRCA(T1=280,T2=630,T3=138,T4=40)	T2	-0.2498	TCGA-E9-A5UP-01
BRCA(T1=280,T2=630,T3=138,T4=40)	T2	2.5263	TCGA-AC-A8OS-01
BRCA(T1=280,T2=630,T3=138,T4=40)	T1	1.8444	TCGA-BH-A0DT-01
BRCA(T1=280,T2=630,T3=138,T4=40)	T2	2.2633	TCGA-LL-A7SZ-01
BRCA(T1=280,T2=630,T3=138,T4=40)	T2	4.7203	TCGA-AN-A0G0-01
BRCA(T1=280,T2=630,T3=138,T4=40)	T2	1.3397	TCGA-E2-A14Q-01
BRCA(T1=280,T2=630,T3=138,T4=40)	T2	2.3337	TCGA-A2-A1FZ-01
BRCA(T1=280,T2=630,T3=138,T4=40)	T2	1.9931	TCGA-OL-A5D6-01
BRCA(T1=280,T2=630,T3=138,T4=40)	T1	3.8866	TCGA-BH-A0B9-01
BRCA(T1=280,T2=630,T3=138,T4=40)	T2	3.981	TCGA-AR-A1AQ-01
BRCA(T1=280,T2=630,T3=138,T4=40)	T2	3.7443	TCGA-E9-A226-01
BRCA(T1=280,T2=630,T3=138,T4=40)	T2	2.676	TCGA-E9-A1NF-01
BRCA(T1=280,T2=630,T3=138,T4=40)	T2	3.3105	TCGA-BH-A0DL-01
BRCA(T1=280,T2=630,T3=138,T4=40)	T2	1.4281	TCGA-A2-A4S1-01
BRCA(T1=280,T2=630,T3=138,T4=40)	T2	4.3456	TCGA-E2-A1B0-01
BRCA(T1=280,T2=630,T3=138,T4=40)	T2	2.5756	TCGA-C8-A26W-01
BRCA(T1=280,T2=630,T3=138,T4=40)	T1	1.642	TCGA-D8-A1JH-01
BRCA(T1=280,T2=630,T3=138,T4=40)	T1	3.0876	TCGA-AO-A12D-01
BRCA(T1=280,T2=630,T3=138,T4=40)	T2	1.5266	TCGA-AC-A2FM-01
BRCA(T1=280,T2=630,T3=138,T4=40)	T3	2.1345	TCGA-E9-A3Q9-01
BRCA(T1=280,T2=630,T3=138,T4=40)	T4	3.4437	TCGA-AN-A0AL-01
BRCA(T1=280,T2=630,T3=138,T4=40)	T2	1.3051	TCGA-B6-A0WW-01
BRCA(T1=280,T2=630,T3=138,T4=40)	T1	1.1316	TCGA-OL-A5RZ-01
BRCA(T1=280,T2=630,T3=138,T4=40)	T2	3.7752	TCGA-D8-A1JL-01
BRCA(T1=280,T2=630,T3=138,T4=40)	T2	1.64048	TCGA-A7-A0DB-01
BRCA(T1=280,T2=630,T3=138,T4=40)	T2	2.7951	TCGA-AR-A1AV-01
BRCA(T1=280,T2=630,T3=138,T4=40)	T2	3.0568	TCGA-D8-A1JC-01
BRCA(T1=280,T2=630,T3=138,T4=40)	T2	4.3765	TCGA-EW-A1OW-01
BRCA(T1=280,T2=630,T3=138,T4=40)	T2	1.9601	TCGA-B6-A2IU-01
BRCA(T1=280,T2=630,T3=138,T4=40)	T2	3.9175	TCGA-C8-A137-01
BRCA(T1=280,T2=630,T3=138,T4=40)	T2	2.7183	TCGA-C8-A1HN-01
BRCA(T1=280,T2=630,T3=138,T4=40)	T2	3.0944	TCGA-E2-A1L8-01
BRCA(T1=280,T2=630,T3=138,T4=40)	T2	2.43942	TCGA-A7-A26J-01
BRCA(T1=280,T2=630,T3=138,T4=40)	T2	1.4756	TCGA-BH-A0E7-01
BRCA(T1=280,T2=630,T3=138,T4=40)	T2	3.6277	TCGA-D8-A73U-01
BRCA(T1=280,T2=630,T3=138,T4=40)	T2	2.4279	TCGA-D8-A27N-01
BRCA(T1=280,T2=630,T3=138,T4=40)	T2	3.1028	TCGA-LL-A8F5-01
BRCA(T1=280,T2=630,T3=138,T4=40)	T2	3.4517	TCGA-C8-A8HP-01
BRCA(T1=280,T2=630,T3=138,T4=40)	T2	0.5955	TCGA-BH-A6R8-01
BRCA(T1=280,T2=630,T3=138,T4=40)	T2	3.2049	TCGA-BH-A202-01
BRCA(T1=280,T2=630,T3=138,T4=40)	T1	2.6348	TCGA-OL-A5RY-01
BRCA(T1=280,T2=630,T3=138,T4=40)	T1	2.3479	TCGA-OL-A66I-01
BRCA(T1=280,T2=630,T3=138,T4=40)	T2	2.8955	TCGA-C8-A12V-01
BRCA(T1=280,T2=630,T3=138,T4=40)	T3	1.74032	TCGA-A7-A26E-01
BRCA(T1=280,T2=630,T3=138,T4=40)	T2	2.3366	TCGA-AO-A03N-01
BRCA(T1=280,T2=630,T3=138,T4=40)	T2	1.4174	TCGA-BH-A42T-01
BRCA(T1=280,T2=630,T3=138,T4=40)	T1	2.8422	TCGA-BH-A0HO-01
BRCA(T1=280,T2=630,T3=138,T4=40)	T2	2.8562	TCGA-A8-A09X-01
BRCA(T1=280,T2=630,T3=138,T4=40)	T2	3.3869	TCGA-AR-A254-01
BRCA(T1=280,T2=630,T3=138,T4=40)	T2	2.7007	TCGA-BH-A0HL-01
BRCA(T1=280,T2=630,T3=138,T4=40)	T2	3.0568	TCGA-AC-A3HN-01
BRCA(T1=280,T2=630,T3=138,T4=40)	T1	2.6693	TCGA-BH-A0H7-01
BRCA(T1=280,T2=630,T3=138,T4=40)	T2	1.5854	TCGA-AC-A6IW-01
BRCA(T1=280,T2=630,T3=138,T4=40)	T3	2.296	TCGA-EW-A1J5-01
BRCA(T1=280,T2=630,T3=138,T4=40)	T1	3.2313	TCGA-OL-A6VO-01
BRCA(T1=280,T2=630,T3=138,T4=40)	T2	3.1045	TCGA-AC-A23E-01
BRCA(T1=280,T2=630,T3=138,T4=40)	T2	1.6234	TCGA-EW-A1J1-01
BRCA(T1=280,T2=630,T3=138,T4=40)	T2	3.3731	TCGA-A8-A09W-01
BRCA(T1=280,T2=630,T3=138,T4=40)	T3	1.5854	TCGA-B6-A0IM-01
BRCA(T1=280,T2=630,T3=138,T4=40)	T1	4.4377	TCGA-BH-A1F0-01
BRCA(T1=280,T2=630,T3=138,T4=40)	T1	1.3511	TCGA-EW-A1PD-01
BRCA(T1=280,T2=630,T3=138,T4=40)	T2	5.0343	TCGA-D8-A1J8-01
BRCA(T1=280,T2=630,T3=138,T4=40)	T3	1.766	TCGA-B6-A0RV-01
BRCA(T1=280,T2=630,T3=138,T4=40)	T1	2.9581	TCGA-AR-A24N-01
BRCA(T1=280,T2=630,T3=138,T4=40)	T2	2.233	TCGA-AQ-A1H3-01
BRCA(T1=280,T2=630,T3=138,T4=40)	T2	2.3508	TCGA-C8-A131-01
BRCA(T1=280,T2=630,T3=138,T4=40)	T3	3.1261	TCGA-AR-A2LQ-01
BRCA(T1=280,T2=630,T3=138,T4=40)	T1	2.4831	TCGA-A2-A0EP-01
BRCA(T1=280,T2=630,T3=138,T4=40)	T1	1.949	TCGA-BH-A0H3-01
BRCA(T1=280,T2=630,T3=138,T4=40)	T3	1.9786	TCGA-BH-A1FJ-01
BRCA(T1=280,T2=630,T3=138,T4=40)	T3	1.334	TCGA-B6-A40C-01
BRCA(T1=280,T2=630,T3=138,T4=40)	T1	1.5806	TCGA-E2-A1IF-01
BRCA(T1=280,T2=630,T3=138,T4=40)	T2	2.5731	TCGA-AO-A0JE-01
BRCA(T1=280,T2=630,T3=138,T4=40)	T2	1.9149	TCGA-S3-AA11-01
BRCA(T1=280,T2=630,T3=138,T4=40)	T1	2.2144	TCGA-D8-A27I-01
BRCA(T1=280,T2=630,T3=138,T4=40)	T3	2.0742	TCGA-AC-A3W6-01
BRCA(T1=280,T2=630,T3=138,T4=40)	T1	2.9747	TCGA-AR-A0TX-01
BRCA(T1=280,T2=630,T3=138,T4=40)	T2	2.2206	TCGA-AO-A0JG-01
BRCA(T1=280,T2=630,T3=138,T4=40)	T3	2.8994	TCGA-A8-A07L-01
BRCA(T1=280,T2=630,T3=138,T4=40)	T2	1.7053	TCGA-A2-A0SV-01
BRCA(T1=280,T2=630,T3=138,T4=40)	T1	2.5876	TCGA-XX-A899-01
BRCA(T1=280,T2=630,T3=138,T4=40)	T1	1.7575	TCGA-A7-A5ZW-01
BRCA(T1=280,T2=630,T3=138,T4=40)	T2	2.496	TCGA-E9-A1NE-01
BRCA(T1=280,T2=630,T3=138,T4=40)	T1	3.245	TCGA-BH-A0BR-01
BRCA(T1=280,T2=630,T3=138,T4=40)	T1	1.7403	TCGA-Z7-A8R6-01
BRCA(T1=280,T2=630,T3=138,T4=40)	T3	1.177	TCGA-OL-A5D8-01
BRCA(T1=280,T2=630,T3=138,T4=40)	T3	3.6136	TCGA-B6-A0IJ-01
BRCA(T1=280,T2=630,T3=138,T4=40)	T2	2.05	TCGA-OL-A5D7-01
BRCA(T1=280,T2=630,T3=138,T4=40)	T3	3.2722	TCGA-A2-A1FW-01
BRCA(T1=280,T2=630,T3=138,T4=40)	T2	1.7141	TCGA-A7-A13H-01
BRCA(T1=280,T2=630,T3=138,T4=40)	T1	1.2271	TCGA-A2-A0EO-01
BRCA(T1=280,T2=630,T3=138,T4=40)	T2	3.5657	TCGA-BH-A0BF-01
BRCA(T1=280,T2=630,T3=138,T4=40)	T2	2.5213	TCGA-AR-A5QN-01
BRCA(T1=280,T2=630,T3=138,T4=40)	T2	3.2313	TCGA-AQ-A54N-01
BRCA(T1=280,T2=630,T3=138,T4=40)	T2	0.9935	TCGA-A2-A04V-01
BRCA(T1=280,T2=630,T3=138,T4=40)	T2	1.9931	TCGA-E2-A14T-01
BRCA(T1=280,T2=630,T3=138,T4=40)	T2	1.9149	TCGA-E9-A295-01
BRCA(T1=280,T2=630,T3=138,T4=40)	T2	3.4635	TCGA-EW-A1P4-01
BRCA(T1=280,T2=630,T3=138,T4=40)	T2	1.5064	TCGA-A2-A0T4-01
BRCA(T1=280,T2=630,T3=138,T4=40)	T1	4.5161	TCGA-BH-A0W3-01
BRCA(T1=280,T2=630,T3=138,T4=40)	T2	1.0642	TCGA-BH-A42U-01
BRCA(T1=280,T2=630,T3=138,T4=40)	T2	1.3956	TCGA-A8-A08G-01
BRCA(T1=280,T2=630,T3=138,T4=40)	T1	1.3225	TCGA-BH-A0BQ-01
BRCA(T1=280,T2=630,T3=138,T4=40)	T1	3.1079	TCGA-EW-A1IX-01
BRCA(T1=280,T2=630,T3=138,T4=40)	T2	1.3454	TCGA-GM-A5PV-01
BRCA(T1=280,T2=630,T3=138,T4=40)	T1	1.2271	TCGA-B6-A401-01
BRCA(T1=280,T2=630,T3=138,T4=40)	T2	2.5996	TCGA-C8-A1HG-01
BRCA(T1=280,T2=630,T3=138,T4=40)	T1	3.7539	TCGA-E2-A10E-01
BRCA(T1=280,T2=630,T3=138,T4=40)	T2	2.7805	TCGA-A7-A0CG-01
BRCA(T1=280,T2=630,T3=138,T4=40)	T4	1.9675	TCGA-A2-A0CS-01
BRCA(T1=280,T2=630,T3=138,T4=40)	T2	1.7828	TCGA-A1-A0SG-01
BRCA(T1=280,T2=630,T3=138,T4=40)	T2	0.8327	TCGA-E2-A1BD-01
BRCA(T1=280,T2=630,T3=138,T4=40)	T1	2.874	TCGA-E2-A14Z-01
BRCA(T1=280,T2=630,T3=138,T4=40)	T1	1.9034	TCGA-A2-A04R-01
BRCA(T1=280,T2=630,T3=138,T4=40)	T3	1.4911	TCGA-A7-A425-01
BRCA(T1=280,T2=630,T3=138,T4=40)	T2	1.4281	TCGA-E9-A1RF-01
BRCA(T1=280,T2=630,T3=138,T4=40)	T2	2.5707	TCGA-B6-A408-01
BRCA(T1=280,T2=630,T3=138,T4=40)	T2	1.8683	TCGA-AN-A0AM-01
BRCA(T1=280,T2=630,T3=138,T4=40)	T1	1.9302	TCGA-D8-A1JU-01
BRCA(T1=280,T2=630,T3=138,T4=40)	T2	4.0705	TCGA-AR-A1AH-01
BRCA(T1=280,T2=630,T3=138,T4=40)	T2	3.2374	TCGA-BH-A1EN-01
BRCA(T1=280,T2=630,T3=138,T4=40)	T2	2.6464	TCGA-E9-A3QA-01
BRCA(T1=280,T2=630,T3=138,T4=40)	T1	2.2723	TCGA-BH-A0EB-01
BRCA(T1=280,T2=630,T3=138,T4=40)	T2	2.2144	TCGA-BH-A1EY-01
BRCA(T1=280,T2=630,T3=138,T4=40)	T2	2.5634	TCGA-E2-A574-01
BRCA(T1=280,T2=630,T3=138,T4=40)	T2	2.9747	TCGA-D8-A1JB-01
BRCA(T1=280,T2=630,T3=138,T4=40)	T1	3.1228	TCGA-D8-A27P-01
BRCA(T1=280,T2=630,T3=138,T4=40)	T3	1.5661	TCGA-E9-A5FL-01
BRCA(T1=280,T2=630,T3=138,T4=40)	T4	0.8408	TCGA-LL-A5YM-01
BRCA(T1=280,T2=630,T3=138,T4=40)	T1	3.755	TCGA-BH-A1FC-01
BRCA(T1=280,T2=630,T3=138,T4=40)	T3	2.3953	TCGA-XX-A89A-01
BRCA(T1=280,T2=630,T3=138,T4=40)	T1	1.4547	TCGA-GM-A2DL-01
BRCA(T1=280,T2=630,T3=138,T4=40)	T3	2.4934	TCGA-AO-A12E-01
BRCA(T1=280,T2=630,T3=138,T4=40)	T1	2.7444	TCGA-AR-A24S-01
BRCA(T1=280,T2=630,T3=138,T4=40)	T2	2.0673	TCGA-E2-A15K-01
BRCA(T1=280,T2=630,T3=138,T4=40)	T2	1.4652	TCGA-AO-A12G-01
BRCA(T1=280,T2=630,T3=138,T4=40)	T1	0.8647	TCGA-BH-A0HA-01
BRCA(T1=280,T2=630,T3=138,T4=40)	T2	0.8805	TCGA-W8-A86G-01
BRCA(T1=280,T2=630,T3=138,T4=40)	T2	2.3077	TCGA-E2-A153-01
BRCA(T1=280,T2=630,T3=138,T4=40)	T2	2.8681	TCGA-AR-A24W-01
BRCA(T1=280,T2=630,T3=138,T4=40)	T2	4.0366	TCGA-D8-A1JJ-01
BRCA(T1=280,T2=630,T3=138,T4=40)	T2	1.5115	TCGA-AO-A03P-01
BRCA(T1=280,T2=630,T3=138,T4=40)	T1	4.1636	TCGA-E2-A158-01
BRCA(T1=280,T2=630,T3=138,T4=40)	T4	2.1988	TCGA-A8-A079-01
BRCA(T1=280,T2=630,T3=138,T4=40)	T2	3.2481	TCGA-BH-A204-01
BRCA(T1=280,T2=630,T3=138,T4=40)	T2	1.2455	TCGA-BH-A0B4-01
BRCA(T1=280,T2=630,T3=138,T4=40)	T2	0.1903	TCGA-AO-A03T-01
BRCA(T1=280,T2=630,T3=138,T4=40)	T2	2.1247	TCGA-E9-A1N6-01
BRCA(T1=280,T2=630,T3=138,T4=40)	T2	3.0376	TCGA-GM-A2DM-01
BRCA(T1=280,T2=630,T3=138,T4=40)	T2	4.5161	TCGA-A2-A4RX-01
BRCA(T1=280,T2=630,T3=138,T4=40)	T2	2.6138	TCGA-D8-A27H-01
BRCA(T1=280,T2=630,T3=138,T4=40)	T2	2.6602	TCGA-E9-A1NC-01
BRCA(T1=280,T2=630,T3=138,T4=40)	T1	1.3956	TCGA-A2-A3XS-01
BRCA(T1=280,T2=630,T3=138,T4=40)	T2	1.8722	TCGA-AR-A0TZ-01
BRCA(T1=280,T2=630,T3=138,T4=40)	T2	1.7912	TCGA-AO-A0J7-01
BRCA(T1=280,T2=630,T3=138,T4=40)	T2	1.7828	TCGA-D8-A1XY-01
BRCA(T1=280,T2=630,T3=138,T4=40)	T3	1.4652	TCGA-A2-A0CK-01
BRCA(T1=280,T2=630,T3=138,T4=40)	T1	2.6693	TCGA-AC-A8OR-01
BRCA(T1=280,T2=630,T3=138,T4=40)	T2	2.7029	TCGA-A2-A0YH-01
BRCA(T1=280,T2=630,T3=138,T4=40)	T3	1.9675	TCGA-A2-A4S2-01
BRCA(T1=280,T2=630,T3=138,T4=40)	T2	3.4804	TCGA-AQ-A7U7-01
BRCA(T1=280,T2=630,T3=138,T4=40)	T3	2.8779	TCGA-E2-A10A-01
BRCA(T1=280,T2=630,T3=138,T4=40)	T2	2.3423	TCGA-C8-A12P-01
BRCA(T1=280,T2=630,T3=138,T4=40)	T2	2.1047	TCGA-GM-A5PX-01
[truncated: 6,977 more rows]
