# Supplementary material for: PDK1, associated with glycolytic metabolism, is a potential prognostic biomarker in osteosarcoma
Source: PLoS One. 2025 Sep 19;20(9):e0332494. doi: 10.1371/journal.pone.0332494 (PMC12448963; doi:10.1371/journal.pone.0332494)
Supplement: S9 Table — (XLSX) [file pone.0332494.s011.xlsx]

## Sheet: N-1
Westernblot report
grayscale value data analysis of Westernblot
Num.	GAPDH	PDK1
hFOB1.19	148430	52054
U-2 OS	185308	47514
143B	158297	92926
MG63	129041	65950
Grayscale ratio (relative content ratio)
Num.	PDK1/GAPDH
hFOB1.19	0.350697
U-2 OS	0.256406
143B	0.587036
MG63	0.511078
Sample loading amount
volume（ul)	GAPDH	PDK1
hFOB1.19	10	10
U-2 OS	10	10
143B	10	10
MG63	10	10
Electrophoresis and membrane transfer conditions
	Molecular weight（kDa）	separation gel concentration	concentrated gel Electrophoretic voltage (V)	Separation gel Electrophoretic voltage （V）	Transfer time （300mA）
GAPDH	36	0.1	80	120	60min
PDK1	49	0.1	80	120	60min
First antibody information
First antibody name	Source species of primary antibody	Manufacturer	Article number	Dilution method	Dilution ratio
GAPDH	Mouse	abcam	ab8245	5%BSA	1:10000
PDK1	Rabbit	三鹰(san ying)	18262-1-AP	5%BSA	1:1000
Secondary antibody information
secondary antibody name		Manufacturer	Article number	Dilution method	Dilution ratio
HRP-Goat anti Rabbit		JacKson	JAC-111-035-003	5%skimmed milk	1:10000
HRP-Goat anti Mouse		JacKson	JAC-115-035-003	5%skimmed milk	1:10000

## Sheet: N-2
Westernblot report
grayscale value data analysis of Westernblot
Number	GAPDH	PDK1
hFOB1.19	110670	16347
U-2 OS	123930	20432
143B	135915	86233
MG63	124440	83511
Grayscale ratio (relative content ratio)
Number	PDK1/GAPDH
hFOB1.19	0.147709
U-2 OS	0.164867
143B	0.634463
MG63	0.671095
Sample loading amount
Volume（ul)	GAPDH	PDK1
hFOB1.19	10	10
U-2 OS	10	10
143B	10	10
MG63	10	10
Electrophoresis and membrane transfer conditions
	Molecular weight（kDa）	separation gel concentration	concentrated gel Electrophoretic voltage (V)	Separation gel Electrophoretic voltage （V）	Transfer time （300mA）
GAPDH	36	0.1	80	120	60min
PDK1	49	0.1	80	120	60min
First antibody information
First antibody name	Source species of primary antibody	Manufacturer	Article number	Dilution method	Dilution ratio
GAPDH	Mouse	abcam	ab8245	5%BSA	1:10000
PDK1	Rabbit	三鹰	18262-1-AP	5%BSA	1:1000
Secondary antibody information
secondary antibody name		Manufacturer	Article number	Dilution method	Dilution ratio
HRP-Goat anti Rabbit		JacKson	JAC-111-035-003	5%skimmed milk	1:10000
HRP-Goat anti Mouse		JacKson	JAC-115-035-003	5%skimmed milk	1:10000

## Sheet: N-3
Westernblot实验报告
grayscale value data analysis of Westernblot
Number	GAPDH	PDK1
hFOB1.19	71563	16871
U-2 OS	80219	20085
143B	143176	83753
MG63	146319	63970
Grayscale ratio (relative content ratio)
Number	PDK1/GAPDH
hFOB1.19	0.23575
U-2 OS	0.250377
143B	0.584965
MG63	0.437195
Sample loading amount
Volume（ul)	GAPDH	PDK1
hFOB1.19	10	10
U-2 OS	10	10
143B	10	10
MG63	10	10
Electrophoresis and membrane transfer conditions
	Molecular weight（kDa）	separation gel concentration	concentrated gel Electrophoretic voltage (V)	Separation gel Electrophoretic voltage （V）	Transfer time （300mA）
GAPDH	36	0.1	80	120	60min
PDK1	49	0.1	80	120	60min
First antibody information
First antibody name	Source species of primary antibody	Manufacturer	Article number	Dilution method	Dilution ratio
GAPDH	Mouse	abcam	ab8245	5%BSA	1:10000
PDK1	Rabbit	三鹰	18262-1-AP	5%BSA	1:1000
Secondary antibody information
secondary antibody name		Manufacturer	Article number	Dilution method	Dilution ratio
HRP-Goat anti Rabbit		JacKson	JAC-111-035-003	5%skimmed milk	1:10000
HRP-Goat anti Mouse		JacKson	JAC-115-035-003	5%skimmed milk	1:10000
