# Supplementary material for: PDK1, associated with glycolytic metabolism, is a potential prognostic biomarker in osteosarcoma
Source: PLoS One. 2025 Sep 19;20(9):e0332494. doi: 10.1371/journal.pone.0332494 (PMC12448963; doi:10.1371/journal.pone.0332494)
Supplement: S10 Table — (XLSX) [file pone.0332494.s012.xlsx]

## Sheet: Result ATP
Method name: Method 1
Application: SparkControl				V2.2
Device: Spark				Serial number: 1710005579
Firmware:				LUM:V5.2.3|ABS:V4.3.2|ABS_MEX:V5.0.7|MTP:V13.1.5|FLUOR:V5.1.3|FLUOR_BOTTOM:V5.0.2
Date:				2023-12-25
Time:				16:44
System				WIN-8H39KTUP5KC
User				WIN-8H39KTUP5KC\Administrator
Plate				[GRE96fb_SensoPlate] - Greiner 96 Flat Black Cat. No.: 655892
Lid lifter				No lid
Humidity Cassette				No humidity cassette
Smooth mode				Not selected
List of actions in this measurement script:
Plate
	Luminescence					Label 3
Name				GRE96fb_SensoPlate
Plate layout
Plate area				A1-C4;D1-H1
Mode	Luminescence
Name	Label 3
Attenuation				None
Settle time				0	ms
Integration time				1000	ms
Output				Counts / s
Part of Plate				A1-C4;D1-H1
Start Time				2023-12-25 16:44:31
Temperature				30.6	°C
<>	1	2	3	4	5	6	7	8	9	10	11	12
A	89	621822	618052	637635
B	82362	644857	677396	585372
C	156754	406340	401761	364735
D	309052
E	372751
F	451237
G	585693
H	738126
End Time				2023-12-25 16:44:54

## Sheet: ATP
		0	89
		0.5	82362
		1	156754
		2	309052
		2.5	372751
		3	451237
		4	585693
		5	738126
		OD值				ATP含量（μmol/L)						ATP含量（μmol/gprot)
	control	621822	618052	637635		4.19835	4.17255	4.30656		0.568265		7.38801	7.34262	7.57843
	NC siRNA	644857	677396	585372		4.35598	4.57864	3.94893		0.607903		7.16557	7.53185	6.49598
	PDK1 siRNA	406340	401761	364735		2.72383	2.6925	2.43913		0.476265		5.71914	5.65335	5.12137

## Sheet: Result Glucose
Method name: Method 1
Application: SparkControl				V2.2
Device: Spark				Serial number: 1710005579
Firmware:				LUM:V5.2.3|ABS:V4.3.2|ABS_MEX:V5.0.7|MTP:V13.1.5|FLUOR:V5.1.3|FLUOR_BOTTOM:V5.0.2
Date:				2024-01-12
Time:				14:35
System				WIN-8H39KTUP5KC
User				WIN-8H39KTUP5KC\Administrator
Plate				[GRE96ft] - Greiner 96 Flat Transparent Cat. No.: 655101/655161/655192
Lid lifter				No lid
Humidity Cassette				No humidity cassette
Smooth mode				Not selected
List of actions in this measurement script:
Plate
	Absorbance					Label 1
Name				GRE96ft
Plate layout
Plate area				A1-A12;B2-D4
Mode	Absorbance
Name	Label 1
Measurement wavelength				630	nm
Number of flashes				10
Settle time				50	ms
Part of Plate				A1-A12;B2-D4
Start Time				2024-01-12 14:35:42
Temperature				30.7	°C
<>	1	2	3	4	5	6	7	8	9	10	11	12
A	0.0584	0.1041	0.1469	0.227	0.4677	0.8774	1.6766
B		0.2106	0.2275	0.2181
C		0.2293	0.2261	0.2246
D		0.3109	0.3263	0.3194
E
F
G
H
End Time				2024-01-12 14:35:50

## Sheet: Glucose
			mg/dl	OD值
			200	1.6766
			100	0.8774
			50	0.4677
			20	0.227
			10	0.1469
			5	0.1041
			0	0.0584
		OD值				mg/dl
	Control	0.2106	0.2275	0.2181		18.0988	20.1852	19.0247
	NC isRNA	0.2293	0.2261	0.2246		20.4074	20.0123	19.8272
	PDK1 siRNA	0.3109	0.3263	0.3194		30.4815	32.3827	31.5309

## Sheet: Result Lactate
Method name: Method 1
Application: SparkControl				V2.2
Device: Spark				Serial number: 1710005579
Firmware:				LUM:V5.2.3|ABS:V4.3.2|ABS_MEX:V5.0.7|MTP:V13.1.5|FLUOR:V5.1.3|FLUOR_BOTTOM:V5.0.2
Date:				2023-12-29
Time:				15:20
System				WIN-8H39KTUP5KC
User				WIN-8H39KTUP5KC\Administrator
Plate				[GRE96ft] - Greiner 96 Flat Transparent Cat. No.: 655101/655161/655192
Lid lifter				No lid
Humidity Cassette				No humidity cassette
Smooth mode				Not selected
List of actions in this measurement script:
Plate
	Absorbance					Label 1
Name				GRE96ft
Plate layout
Plate area				A1-C4;D1-G1
Mode	Absorbance
Name	Label 1
Measurement wavelength				450	nm
Number of flashes				10
Settle time				50	ms
Part of Plate				A1-C4;D1-G1
Start Time				2023-12-29 15:20:35
Temperature				30.9	°C
<>	1	2	3	4	5	6	7	8	9	10	11	12
A	0.0817	0.3663	0.3329	0.352
B	0.2023	0.3797	0.3586	0.3994
C	0.3161	0.6304	0.657	0.6234
D	0.425
E	0.4945
F	0.6291
G	0.0774
H
End Time				2023-12-29 15:20:41

## Sheet: Lactate
			OD值	μmol/mL
			0.0817	0
			0.2023	0.1
			0.3161	0.2
			0.425	0.3
			0.4945	0.4
			0.6291	0.5
			0.0774	A空白
	A测定				ΔA				乳酸含量（μmol/mL)						乳酸含量（μmol/mgprot）
Control	0.3663	0.3329	0.352		0.2889	0.2555	0.2746		0.399679	0.363976	0.384393		0.568265		0.703333	0.640505	0.676433
NC siRNA	0.3797	0.3586	0.3994		0.3023	0.2812	0.322		0.414003	0.391448	0.435061		0.607903		0.681035	0.643932	0.715676
PDK1 siRNA	0.6304	0.657	0.6234		0.553	0.5796	0.546		0.681988	0.710422	0.674506		0.476265		1.43195	1.49165	1.41624

## Sheet: Result C6P
Method name: Method 1
Application: SparkControl				V2.2
Device: Spark				Serial number: 1710005579
Firmware:				LUM:V5.2.3|ABS:V4.3.2|ABS_MEX:V5.0.7|MTP:V13.1.5|FLUOR:V5.1.3|FLUOR_BOTTOM:V5.0.2
Date:				2023-12-25
Time:				18:02
System				WIN-8H39KTUP5KC
User				WIN-8H39KTUP5KC\Administrator
Plate				[GRE96fb_SensoPlate] - Greiner 96 Flat Black Cat. No.: 655892
Lid lifter				No lid
Humidity Cassette				No humidity cassette
Smooth mode				Not selected
List of actions in this measurement script:
Plate
	Absorbance					Label 4
Name				GRE96fb_SensoPlate
Plate layout
Plate area				A1-C6;D1-F2
Mode	Absorbance
Name	Label 4
Measurement wavelength				450	nm
Number of flashes				10
Settle time				50	ms
Part of Plate				A1-C6;D1-F2
Start Time				2023-12-25 18:02:07
Temperature				29.9	°C
<>	1		3	4	5	6	7	8	9	10	11	12
A	0.0666			0.331	0.3253	0.3382		Control
B	0.1746			0.3492	0.3536	0.3636		NC siRNA
C	0.2866			0.4365	0.4355	0.4373		PDK1 siRNA
D	0.5343
E	0.9993
F	1.573
G	标准曲线
H
End Time				2023-12-25 18:02:15

## Sheet: C6P
	G6P（μM）	OD值
	0	0.0666	0
	1.5625	0.1746	1.5625
	3.125	0.2866	3.125
	6.25	0.5343	6.25
	12.5	0.8993	12.5
	25	1.573	25
	OD450nm				G6P（μM）						G6P（μmol/gprot）
Control	0.331	0.3253	0.3382		3.80168	3.70734	3.92085		0.568265		6.68998	6.52396	6.89968
NC siRNA	0.3492	0.3536	0.3636		4.10291	4.17573	4.34124		0.607903		6.74928	6.86908	7.14134
PDK1 siRNA	0.4365	0.4355	0.4373		5.54781	5.53126	5.56105		0.476265		11.6486	11.6138	11.6764
